# Supplementary material for: Accurate detection of identity-by-descent segments in human ancient DNA
Source: Nat Genet. 2023 Dec 20;56(1):143–51. doi: 10.1038/s41588-023-01582-w (PMC10786714; doi:10.1038/s41588-023-01582-w)
Supplement: Supplementary file 4 — Table 1: Metadata of the 4,248 published ancient Eurasian individuals used in our study. Table 2: Pairwise IBD sharing summary statistics of 4,248 individuals listed in Table 1. Table 3: List of the Eneolithic and Bronze Age individuals used in Fig. 4. Table 4: Performance metric of ancIBD for 1× 1240k data under different combinations of hyperparameters. Table 5: Performance metric of ancIBD for 0.25× WGS data under different combinations of hyperparameters. Table 6: Metadata of individuals used in estimating empirical false positive rates. Table 7: IBD sharing summary statistics of simulated relatives. Table 8: List of ancient individuals used in mosaic simulation to obtain empirical genotype probabilities. [file 41588_2023_1582_MOESM4_ESM.xlsx]

## Sheet: Table1_PublishedIndivdiualsEura
Supplementary Table 1: Metadata for all published Eurasian individuals used in Fig.3a
iid	Master ID	Location	Latitude	Latitude	Age	Age_Range	Region	Orginal Study	Cluster Label	#1240k SNPs covered	Avg. Coverage Depth on 1240k SNPs	GeneticSex	Contact	Data Type	frac_maxGP_ImpDataChr3
2H10.SG	2H10	Marne, Mont-Aimé hypogée II	48.8585	3.99589	5165	3341-3098 calBCE (4495±20 BP, UCAIMS-224907)	France	SeguinOrlandoCurrBio2021	France_MontAime_MLN.SG	1148616	8.64325	M	Seguin-Orlando, Andaine; Orlando, Ludovic	Shotgun	0.991893
GBVPO.SG	GBVPO	La Clape, Grotte Basse de la Vigne Perdue	43.1491	3.06058	3598	1737-1547 calBCE (3360±15 BP, UCAIMS-223210)	France	SeguinOrlandoCurrBio2021	France_LaClape_LN_EMBA_BellBeakerPossible.SG	790013	1.27936	F	Seguin-Orlando, Andaine; Orlando, Ludovic	Shotgun	0.860935
2H17.SG	2H17	Marne, Mont-Aimé hypogée II	48.8585	3.99589	5157	3338-3031 calBCE (4475±25 BP, UCAIMS-229436)	France	SeguinOrlandoCurrBio2021	France_MontAime_MLN_father.or.son.2H10.SG	717485	1.12814	M	Seguin-Orlando, Andaine; Orlando, Ludovic	Shotgun	0.852221
TORTF.SG	TORTF	La Clape, Grotte des Tortues	43.1498	3.06054	3861	2008-1825 calBCE (3565±15 BP, UCAIMS-223207)	France	SeguinOrlandoCurrBio2021	France_LaClape_LN_EBA_Veraza_oSteppe.SG	729552	1.04106	F	Seguin-Orlando, Andaine; Orlando, Ludovic	Shotgun	0.801228
ROUQEE.SG	ROUQEE	La Clape, Grotte du Rouquet	43.594	3.91929	5047	3321-2937 calBCE (4435±15 BP, UCAIMS-223212)	France	SeguinOrlandoCurrBio2021	France_LaClape_LN_EMBA.SG	708167	0.970592	F	Seguin-Orlando, Andaine; Orlando, Ludovic	Shotgun	0.773676
ROUQV.SG	ROUQV	La Clape, Grotte du Rouquet	43.594	3.91929	5159	3354-3102 calBCE (4515±15 BP, UCAIMS-223211)	France	SeguinOrlandoCurrBio2021	France_LaClape_LN_EMBA.SG	684472	0.926268	F	Seguin-Orlando, Andaine; Orlando, Ludovic	Shotgun	0.751438
TORTE.SG	TORTE	La Clape, Grotte des Tortues	43.1498	3.06054	4574	2839-2500 calBCE (4080±15 BP, UCAIMS-223206)	France	SeguinOrlandoCurrBio2021	France_LaClape_LN_EBA_Veraza.SG	681894	0.91357	F	Seguin-Orlando, Andaine; Orlando, Ludovic	Shotgun	0.740371
GBVPK.SG	GBVPK	La Clape, Grotte Basse de la Vigne Perdue	43.1491	3.06058	4336	2461-2299 calBCE (3890±15 BP, UCAIMS-223208)	France	SeguinOrlandoCurrBio2021	France_LaClape_LN_EMBA_BellBeakerPossible.SG	669318	0.89351	M	Seguin-Orlando, Andaine; Orlando, Ludovic	Shotgun	0.769345
1H13.SG	1H13	Marne, Mont-Aimé hypogée I	48.8589	3.99647	4950	3092-2921 calBCE (4395±20 BP, UCAIMS-229432)	France	SeguinOrlandoCurrBio2021	France_MontAime_MLN.SG	538999	0.801836	M	Seguin-Orlando, Andaine; Orlando, Ludovic	Shotgun	0.826556
GBVPL.SG	GBVPL	La Clape, Grotte Basse de la Vigne Perdue	43.1491	3.06058	4474	2574-2473 calBCE (4015±15 BP, UCAIMS-223209)	France	SeguinOrlandoCurrBio2021	France_LaClape_LN_EMBA_BellBeakerPossible_oNeolithic.SG	625483	0.801417	F	Seguin-Orlando, Andaine; Orlando, Ludovic	Shotgun	0.718779
1H06.SG	1H06	Marne, Mont-Aimé hypogée I	48.8589	3.99647	5115	3330-3018 calBCE (4450±20 BP, UCAIMS-229430)	France	SeguinOrlandoCurrBio2021	France_MontAime_MLN_daughter.2H11.SG	502935	0.741099	F	Seguin-Orlando, Andaine; Orlando, Ludovic	Shotgun	0.787368
I2495_noUDG	I2495	Harmanören-Göndürle Höyük (Mediterranean, Isparta)	37.9177	30.7084	4355	2560-2295 calBCE (3925±35 BP, Poz-81111)	Turkey	LazaridisAlpaslanRoodenbergScience2022 (higher coverage of previously reported individual from LazaridisNature2017)	Turkey_EBA_noUDG	996666	9.984	M	Pinhasi, Ron; Alpaslan, Songl; zsait, Mehmet; zsait, Nesrin	1240K	0.954528
ART015	ART015	Malatya Province, Arslantepe	38.3819	38.3611	5212	3482-3104 calBCE (4557±25 BP, MAMS-33541)	Turkey	SkourtaniotiCell2020	Turkey_Arslantepe_LateC	1009983	9.9731	M	Skourtanioti, Eirini; Krause, Johannes	1240K	0.957631
PM1	PM1	Baia de Fier, Peştera Muierii	45.192	23.754	34415	32735-32181 calBCE (29940±167 BP) [R_combine: (30150±800 BP, LuA-5228); (29930±170 BP, OxA-15529)]	Romania	SvenssonJakobssonCurrBio2021	Romania_PesteraMuierii_EUP	1149259	9.96128	F	Gunther, Torsten; Jakobsson, Mattias	1240K	0.959881
I0709	I0709	Barcın (Northwest Anatolia, Marmara)	40.3037	29.57	8085	6223-6034 calBCE (7255±30 BP, PSUAMS-2952)	Turkey	MathiesonNature2015	Turkey_N	967682	9.765	M	Pinhasi, Ron	1240K	0.958433
I26742	I26742	Jazinka Cave	43.7059	16.52	2650	800-600 BCE	Croatia	PattersonNature2021	Croatia_LBA_EIA	925712	9.714	M	Pinhasi, Ron	1240K	0.949641
I0018	I0018	Baden-Württemberg, Stuttgart-Mühlhausen, Viesenhaeuser Hof	48.78	9.18	7168	5307-5071 calBCE (6246±30 BP, MAMS-24635)	Germany	LipsonNature2017 (new libraries added in to previously published data LazaridisNature2014)	Germany_EN_LBK	909412	9.651	F	Krause, Johannes	1240K	0.946422
I1169	I1169	Upper Galilee, Peki'in	32.9742	35.3314	5950	4500-3500 BCE	Israel	HarneyMayNatureCommunications2018	Israel_C	1001751	9.474	F	May, Hila	1240K	0.941405
I0707	I0707	Barcın (Northwest Anatolia, Marmara)	40.3037	29.57	8096	6225-6065 calBCE (7272±34 BP, Tubitak-0455)	Turkey	MathiesonNature2015	Turkey_N	989163	9.431	F	Pinhasi, Ron	1240K	0.960812
I25504	I25504	Vas county, Kápolnadomb, Gór	47.3537	16.7947	2875	1050-800 BCE	Hungary	PattersonNature2021	Hungary_LBA	879671	9.415	M	Anna Szécsényi-Nagy	1240K	0.95065
I1583	I1583	Barcın (Northwest Anatolia, Marmara)	40.3037	29.6085	8273	6424-6233 calBCE (7460±50 BP, Poz-82231)	Turkey	MathiesonNature2015	Turkey_N	958541	9.396	M	Alpaslan, Songül; Pinhasi, Ron	1240K	0.951852
kra001_noUDG.SG	kra001	Siberian Federal District, Krasnoyarsk Krai, Krasnoyarsk Krai, Nefteprovod-2 site	56.1947	95.8195	4170	2340-2064 calBCE (3790±30 BP, Beta-453083)	Russia	KilincSciAdv2021	Russia_Krasnoyarsk_BA.SG	1149335	9.36582	M	Kılınç, Gülşah Merve; Storå, Jan; Götherström, Anders	Shotgun	0.996018
SZ11.SG	SZ11	Szólád	46.2833	17.85	1442	412-604 CE	Hungary	AmorimNatureCommunications2018	Hungary_Langobard.SG	1149655	9.27922	M	AmorimNatureCommunications2018	Shotgun	0.988778
SZ1.SG	SZ1	Szólád	46.2833	17.85	3850	3000-800 BCE	Hungary	AmorimNatureCommunications2018	Hungary_BA.SG	1149707	9.27922	M	AmorimNatureCommunications2018	Shotgun	0.988441
VK42_noUDG.SG	VK42	Skara, Varnhem	58.38	13.65	900	900-1200 CE	Sweden	MargaryanWillerslevNature2020	Sweden_Viking.SG	1147887	9.25	M	Nielsen, Rasmus; Werge, Thomas; Willerslev, Eske	Shotgun	0.991493
I2683_noUDG	I2683	Harmanören-Göndürle Höyük (Mediterranean, Isparta)	37.9177	30.7084	4479	2621-2467 calBCE (4015±30 BP, PSUAMS-1988)	Turkey	LazaridisAlpaslanRoodenbergScience2022 (higher coverage of previously reported individual from LazaridisNature2017)	Turkey_EBA_noUDG	947623	9.243	F	Pinhasi, Ron; Alpaslan, Songl; zsait, Mehmet; zsait, Nesrin	1240K	0.933221
I2509	I2509	Veliko Tarnovo, Dzhulyunitsa	43.1609	25.8834	6350	4449-4352 calBCE (5565±25 BP, PSUAMS-1812)	Bulgaria	MathiesonNature2018	Bulgaria_C	859182	9.232	F	Pinhasi, Ron	1240K	0.935368
POST_99	POST_99	Haunstetten - Postillionstraße	48.2957	10.891	3962	2133-1931 calBCE (3641±25 BP, MAMS-18969)	Germany	MittnikScience2019	Germany_Lech_EBA_possible.contam	1001796	9.20735	F	Mittnik, Alissa	1240K	0.97069
I1585_enhanced	I1585	Barcın (Northwest Anatolia, Marmara)	40.3	29.5667	8021	6217-6007 calBCE (7215±30 BP, PSUAMS-2953)	Turkey	LazaridisAlpaslanRoodenbergScience2022 (higher coverage of previously reported individual from MathiesonNature2015)	Turkey_N	1012611	9.15849	F	Alpaslan, Songül; Pinhasi, Ron	1240K	0.958342
I1630	I1630	Agarak	38.865	46.199	750	1100-1300 CE	Armenia	LazaridisAlpaslanRoodenbergScience2022	Armenia_EarlyMedieval	953611	9.13	F	Pinhasi, Ron; Avetisyan, Pavel; Aghikyan, Levon	1240K	0.947689
SRA62.SG	SRA62	Ireland, Leitrim, Sramore	54.297	-8.33599	6001	4226-3961 calBCE (5227±36 BP, UB-15772)	Ireland	CassidyNature2020	Ireland_Mesolithic.SG	1149845	9.12083	M	Cassidy, Lara; Bradley, Daniel	Shotgun	0.993872
irk034_noUDG.SG	irk034	Siberian Federal District, Cis-Baikal, Angara River, Kirpichnyj Saraj site	53.2207	103.395	5525	3639-3525 calBCE (4790±30 BP, Beta-453091)	Russia	KilincSciAdv2021	Russia_AngaraRiver_N.SG	1115670	9.11003	M	Kılınç, Gülşah Merve; Storå, Jan; Götherström, Anders	Shotgun	0.997246
I0777	I0777	England, South Cambridgeshire, Oakington	52.2614	0.06869	1465	419-548 calCE (1590±30 BP, Beta-397734)	United Kingdom	GretzingerNature2022 (new version of individual previously published in SchiffelsNatureCommunications2016)	England_EarlyMedieval_Saxon	1046920	9.1	F	Haak, Wolfgang	1240K	0.97965
RISE497_noUDG.SG	RISE497	Arban 1	52.954	90.187	3100	1400-900 BCE	Russia	AllentoftNature2015	Russia_Karasuk_o1.SG	1133611	9.086	F	..	Shotgun	0.98314
I5689	I5689	Grofove njive	45.9142	15.4691	2540	750-415 calBCE (2450±20 BP, KIA-37316)	Slovenia	PattersonNature2021	Slovenia_EIA	925669	9.06279	M	Črešnar, Matija; Armit, Ian	1240K	0.951619
I5287	I5287	Komárno, Chotín IA	47.8082	18.2187	2525	650-500 BCE	Slovakia	PattersonNature2021	Slovakia_IA_Vekerzug	1002102	9.05262	F	Pinhasi, Ron	1240K	0.969785
I2525	I2525	Samovodene (Veliko Tarnovo)	43.1395	25.6102	1014	889-989 calCE (1120±20 BP, PSUAMS-2222)	Bulgaria	LazaridisAlpaslanRoodenbergScience2022	Bulgaria_Medieval_oEastAsia	837972	8.859	M	Alpaslan, Songül; Pinhasi, Ron; Elenski, Nedko	1240K	0.928709
I3915_noUDG	I3915	Dinkha Tepe	37.0079	45.1658	2877	1002-841 calBCE (2780±20 BP, PSUAMS-4448)	Iran	LazaridisAlpaslanRoodenbergScience2022	Iran_DinkhaTepe_BA_IA_2_noUDG	979003	8.782	M	Pinhasi, Ron; Monge, Janet	1240K	0.942233
vbj004.SG	vbj004	Gotland, Västerbjers	57.58	18.7	4702	2894-2583 calBCE (4175±55 BP, Ua-19405)	Sweden	CoutinhoJakobssonAJPA2020	Sweden_Gotland_Vasterbjers_PittedWare_BattleAxe.SG	1149334	8.74437	F	Stora, Jan; Malmstom, Helena; Jakobsson, Mattias	Shotgun	0.985054
I0438	I0438	Samara Oblast, Volga River Valley, Samara River, Luzkhi I	53.38	50.38	4785	3020-2631 calBCE (4254±61 BP, AA-47807)	Russia	PattersonNature2021 (higher coverage of individual first published in HaakLazaridis, then higher coverage in MathiesonNature2015)	Russia_Samara_EBA_Yamnaya	895163	8.74326	M	Khokhlov, Alexander; Anthony, David	1240K	0.96151
I10342	I10342	Lauzet-Ubaye, Villard	44.476	6.369	3728	1882-1687 calBCE (3455±30 BP, Poz-138229)	France	PattersonNature2021	France_EBA	924372	8.70833	M	Pinhasi, Ron; Schmitt, Aurore	1240K	0.961407
DA45_noUDG.SG	DA45	Siberia, Tungus & Eastern Steppe	42.5258	105.18	2046	172 calBCE - 3 calCE (2083±27 BP, UBA-31155)	Mongolia	DamgaardNature2018	Mongolia_Xiongnu_o1.SG	1145226	8.669	M	Willerslev, Eske	Shotgun	0.964704
I0232	I0232	Samara Oblast, Volga River Valley, Tatarstan oblast, forest-steppe zone, Novosel'ki	48.1	54.44	3475	1850-1200 BCE	Russia	NarasimhanPattersonScience2019 (supplement of MathiesonNature2018)	Russia_Srubnaya	1085529	8.64954	M	Khokhlov, Alexander; Anthony, David	1240K	0.983632
irk036_noUDG.SG	irk036	Siberian Federal District, Cis-Baikal, Angara River, Glazkovo site	52.2864	104.26	4720	2887-2636 calBCE (4180±30 BP, Beta-453092)	Russia	KilincSciAdv2021	Russia_AngaraRiver_BA.SG	1149073	8.641	M	Kılınç, Gülşah Merve; Storå, Jan; Götherström, Anders	Shotgun	0.993031
I13698	I13698	Bulgan, Khutag-Undur sum, Egiin-gol river valley, Marzyn Khutul, tomb 1-055-1, skeleton 2	49.5347	103.282	7504	5621-5482 calBCE (6615±25 BP, PSUAMS-8435)	Mongolia	WangNature2021	Mongolia_North_N	906763	8.59822	M	Tishkin, Alexey A. A.; Iderkhangai, Tumur-Ochir	1240K	0.944211
Kretuonas4	Kretuonas4	Kretuonas 1B	55.26	26.098	6150	5500-2900 BCE	Lithuania	MittnikNatureCommunications2018	Lithuania_EMN_Narva	1005528	8.49318	F	..	1240K	0.961471
I0746	I0746	Northwest Anatolia, Marmara, Barcın	40.3037	29.57	7928	6070-5888 calBCE (7110±50 BP, Poz-82177)	Turkey	MathiesonNature2015	Turkey_N	983223	8.465	M	Pinhasi, Ron	1240K	0.955989
Bichon_noUDG.SG	Bichon	Grotte du Bichon	47.1	6.87	13698	11850-11579 calBCE (11855±50 BP, OxA-27763)	Switzerland	JonesNatureCommunications2015	Switzerland_Bichon.SG	1140092	8.443	M	..	Shotgun	0.990148
I0160.SG	I0160	England, South Cambridgeshire, East Anglia, Hinxton	52.08	0.18	1973	166 calBCE - 116 calCE (2029±49 BP, Wk - 12599)	United Kingdom	SchiffelsNatureCommunications2016	England_IA.SG	1144704	8.439	M	Haak, Wolfgang	Shotgun	0.994932
I14603	I14603	Bagheri Tchala Archaeological Complex	40.9167	44.5	2877	1002-841 calBCE (2780±20 BP, PSUAMS-7884)	Armenia	LazaridisAlpaslanRoodenbergScience2022	Armenia_LBA_EIA	865143	8.42862	F	Pinhasi, Ron; Hobosyan, Suren; Khudaverdyan, Anahit	1240K	0.937359
I19343	I19343	Karashamb Cemetery	40.4167	45.2	3025	1150-1000 BCE	Armenia	LazaridisAlpaslanRoodenbergScience2022	Armenia_LBA	918827	8.349	M	Pinhasi, Ron; Avetisyan, Pavel; Melikyan, Varduhi; Khudaverdyan, Anahit	1240K	0.943965
I21180	I21180	England, Oxfordshire, Yarnton	51.7977	-1.31346	2267	396-209 calBCE (2268±20 BP, UB-3922)	United Kingdom	PattersonNature2021	England_MIA	874088	8.31	M	Armit, Ian	1240K	0.946836
I19354	I19354	Karashamb Cemetery	40.4167	45.2	3052	1203-1014 calBCE (2910±25 BP, PSUAMS-9009)	Armenia	LazaridisAlpaslanRoodenbergScience2022	Armenia_LBA	912719	8.262	M	Pinhasi, Ron; Avetisyan, Pavel; Melikyan, Varduhi; Khudaverdyan, Anahit	1240K	0.942168
TAF011_noUDG	TAF011	Taforalt	34.8078	-2.41089	14450	12900-12100 BCE	Morocco	vandeLoosdrechtScience2018	Morocco_Iberomaurusian	964548	8.26189	M	..	1240K	0.885487
I23211	I23211	North Banat, Čoka, Ostojicevo	45.8881	20.1667	3900	2100-1800 BCE	Serbia	PattersonNature2021	Serbia_BA_Maros	839516	8.18	F	Pinhasi, Ron	1240K	0.939376
I16592	I16592	England, Somerset, Christon, Dibbles Farm	51.3139	-2.88522	2231	387-199 calBCE (2227±30 BP, SUERC-94989)	United Kingdom	PattersonNature2021	England_MIA	861618	8.12192	M	Armit, Ian	1240K	0.943009
I0157	I0157	England, South Cambridgeshire, East Anglia, Hinxton	52.08	0.18	1227	665-775 calCE (1288±25 BP, OxA-29574)	United Kingdom	GretzingerNature2022 (new version of individual previously published in SchiffelsNatureCommunications2016)	England_EarlyMedieval_Saxon	973695	8.104	F	Haak, Wolfgang	1240K	0.967858
RISE493_noUDG.SG	RISE493	Sabinka 2	53.152	91.05	3423	1518-1427 calBCE (3214±26 BP, OxA-31211)	Russia	AllentoftNature2015	Russia_Karasuk_oRISE.SG	1118711	8.081	M	..	Shotgun	0.969888
I20146	I20146	Stratonikeia-West Church (Aegean, Muğla, Yatağan)	37.3	28.03	650	1200-1400 CE	Turkey	LazaridisAlpaslanRoodenbergScience2022	Turkey_Byzantine	891463	7.965	M	Alpaslan, Songül; Söğüt, Bilal; Aytek, Ahmet İhsan; Kaya, Esra Hilal; Yavuz, Alper Yener	1240K	0.937255
I21179	I21179	England, Oxfordshire, Yarnton	51.7977	-1.31346	2228	381-201 calBCE (2224±21 BP, UB-3779)	United Kingdom	PattersonNature2021	England_MIA	855411	7.964	F	Armit, Ian	1240K	0.937798
I19321	I19321	Noratus	40.4167	45.2	3050	1150-1050 BCE	Armenia	LazaridisAlpaslanRoodenbergScience2022	Armenia_LBA_EIA	911691	7.923	M	Pinhasi, Ron; Piliposyan, Ashot	1240K	0.941806
I3952	I3952	Altai Mountains, Yenisey River, left bank of Karasuk tributary, Karasuk III	48.8327	83.9097	4667	2868-2577 calBCE (4120±30 BP, PSUAMS-1957)	Russia	NarasimhanPattersonScience2019	Russia_Afanasievo	899317	7.81	M	Pinhasi, Ron; Moiseyev, Vyacheslav	1240K	0.959584
I0745	I0745	Barcın (Northwest Anatolia, Marmara)	40.3037	29.57	8243	6387-6111 calBCE (7405±30 BP, PSUAMS-2105)	Turkey	MathiesonNature2015	Turkey_N	976186	7.785	M	Pinhasi, Ron	1240K	0.955214
irk025_noUDG.SG	irk025	Siberian Federal District, Cis-Baikal, Angara River, Sukhaja Pad' Buret' site	52.9838	103.521	4350	2476-2293 calBCE (3920±30 BP, Beta-453088)	Russia	KilincSciAdv2021	Russia_AngaraRiver_BA.SG	1148694	7.77077	M	Kılınç, Gülşah Merve; Storå, Jan; Götherström, Anders	Shotgun	0.986037
I3913_noUDG	I3913	Dinkha Tepe	37.0079	45.1658	3842	2012-1775 calBCE (3555±25 BP, PSUAMS-1944)	Iran	LazaridisAlpaslanRoodenbergScience2022	Iran_DinkhaTepe_BA_IA_1_noUDG	975252	7.763	F	Pinhasi, Ron; Monge, Janet	1240K	0.939776
I4233_noUDG	I4233	Hasanlu	37.005	45.459	2806	902-812 calBCE (2710±20 BP, PSUAMS-2982)	Iran	LazaridisAlpaslanRoodenbergScience2022	Iran_Hasanlu_IA_noUDG	969033	7.742	M	Monge, Janet	1240K	0.940462
I21309	I21309	England, Wiltshire, Battlesbury Bowl	51.2177	-2.13665	2165	354-57 calBCE (2154±27 BP, SUERC-97431)	United Kingdom	PattersonNature2021	England_MIA_LIA	827674	7.689	M	Armit, Ian	1240K	0.939854
I19324	I19324	Noratus	40.4167	45.2	2865	1050-780 BCE	Armenia	LazaridisAlpaslanRoodenbergScience2022	Armenia_LBA_EIA	900216	7.624	F	Pinhasi, Ron; Piliposyan, Ashot	1240K	0.942866
I19326	I19326	Noratus	40.4167	45.2	3150	1250-1150 BCE	Armenia	LazaridisAlpaslanRoodenbergScience2022	Armenia_LBA_EIA	905307	7.619	M	Pinhasi, Ron; Piliposyan, Ashot	1240K	0.943927
Xiaogao_noUDG	Xiaogao	Shandong, Zhangdian, Zibo City, Xiaogao	37.9	117.6	7827	5981-5778 calBCE (6990±30 BP)	China	YangScience2020	China_NEastAsia_Coastal_EN_o	875108	7.6	F	Fu, Qiaomei	1240K	0.865033
I3912_noUDG	I3912	Dinkha Tepe	37.0079	45.1658	3743	1881-1693 calBCE (3465±25 BP, PSUAMS-1943)	Iran	LazaridisAlpaslanRoodenbergScience2022	Iran_DinkhaTepe_BA_IA_2_noUDG	976186	7.575	M	Pinhasi, Ron; Monge, Janet	1240K	0.94266
I21182	I21182	England, Oxfordshire, Yarnton	51.7977	-1.31346	2250	400-200 BCE	United Kingdom	PattersonNature2021	England_MIA	859468	7.543	M	Armit, Ian	1240K	0.940591
WD-WT1H16_noUDG	WD-WT1H16	Henan province, Yuzhou city, Wadian site	34.1784	113.372	4536	2861-2458 calBCE (4036±53 BP)	China	NingNatureCommunications2020	China_YR_LN	1116390	7.533	M	Cui, Yinqiu; Krause, Johannes; Robbeets, Martine; Jeong, Choongwon	1240K	0.977503
I4269_noUDG	I4269	Hasanlu	37.005	45.459	2753	823-787 calBCE (2635±20 BP, PSUAMS-3001)	Iran	LazaridisAlpaslanRoodenbergScience2022	Iran_Hasanlu_IA_noUDG	977574	7.531	M	Monge, Janet	1240K	0.948374
I2452	I2452	England, South Derbyshire, Willington, Dairy Farm	52.854	-1.565	4052	2199-2032 calBCE (3715±23 BP) [R_combine: (3735±35 BP, Poz-83405); (3700±30 BP, Beta-444979)]	United Kingdom	OlaldeNature2018	England_BellBeaker	893553	7.489	M	Evans, Christopher	1240K	0.952563
I19339	I19339	Karashamb Cemetery	40.4167	45.2	3125	1250-1100 BCE	Armenia	LazaridisAlpaslanRoodenbergScience2022	Armenia_LBA	893878	7.47	F	Pinhasi, Ron; Avetisyan, Pavel; Melikyan, Varduhi; Khudaverdyan, Anahit	1240K	0.930454
I19329	I19329	Noratus	40.4167	45.2	3217	1385-1131 calBCE (3015±25 BP, PSUAMS-9006)	Armenia	LazaridisAlpaslanRoodenbergScience2022	Armenia_LBA	904046	7.457	M	Pinhasi, Ron; Piliposyan, Ashot	1240K	0.935665
POST_6	POST_6	Haunstetten - Postillionstraße	48.2957	10.891	3873	2015-1830 calBCE (3574±19 BP, MAMS-18955)	Germany	MittnikScience2019	Germany_Lech_EBA	934519	7.43489	M	Mittnik, Alissa	1240K	0.949085
BS	BS	Shandong, Boshan Mountain	36.5	117.9	9125	7527-6705 calBCE (8180±140 BP, MAMS-13530)	China	YangScience2020	China_NEastAsia_Coastal_EN	999618	7.36	M	Fu, Qiaomei	1240K	0.933777
I19347	I19347	Karashamb Cemetery	40.4167	45.2	3125	1250-1100 BCE	Armenia	LazaridisAlpaslanRoodenbergScience2022	Armenia_LBA	892886	7.336	F	Pinhasi, Ron; Avetisyan, Pavel; Melikyan, Varduhi; Khudaverdyan, Anahit	1240K	0.928153
I0071	I0071	Crete, Lassithi	35.08	25.83	4000	2400-1700 BCE	Greece	LazaridisNature2017	Greece_Minoan_Lassithi	952928	7.312	F	Krause, Johannes	1240K	0.959183
I19338	I19338	Karashamb Cemetery	40.4167	45.2	3066	1212-1018 calBCE (2920±25 BP, PSUAMS-9007)	Armenia	LazaridisAlpaslanRoodenbergScience2022	Armenia_LBA	882527	7.301	F	Pinhasi, Ron; Avetisyan, Pavel; Melikyan, Varduhi; Khudaverdyan, Anahit	1240K	0.925929
I4349_noUDG	I4349	Hajji Firuz	36.9944	45.4744	7747	5891-5720 calBCE (6915±40 BP, PSUAMS-2126)	Iran	NarasimhanPattersonScience2019	Iran_HajjiFiruz_N	852840	7.29248	M	Pinhasi, Ron; Monge, Janet	1240K	0.902812
I4243_noUDG	I4243	Hajji Firuz	36.9944	45.4744	4312	2463-2236 calBCE (3875±25 BP, PSUAMS-2113)	Iran	LazaridisAlpaslanRoodenbergScience2022 (higher coverage of previously reported individual from NarasimhanPattersonScience2019)	Iran_HajjiFiruz_BA_noUDG	959983	7.285	F	Pinhasi, Ron; Monge, Janet	1240K	0.943771
I19353	I19353	Karashamb Cemetery	40.4167	45.2	2986	1117-935 calBCE (2865±20 BP, PSUAMS-9008)	Armenia	LazaridisAlpaslanRoodenbergScience2022	Armenia_LBA	898067	7.277	M	Pinhasi, Ron; Avetisyan, Pavel; Melikyan, Varduhi; Khudaverdyan, Anahit	1240K	0.930092
I19344	I19344	Karashamb Cemetery	40.4167	45.2	3285	1420-1250 BCE	Armenia	LazaridisAlpaslanRoodenbergScience2022	Armenia_LBA	895364	7.267	F	Pinhasi, Ron; Avetisyan, Pavel; Melikyan, Varduhi; Khudaverdyan, Anahit	1240K	0.927688
ART009	ART009	Malatya Province, Arslantepe	38.3819	38.3611	4553	2838-2495 calBCE (4069±20 BP, MAMS-37487)	Turkey	SkourtaniotiCell2020	Turkey_Arslantepe_EBA	1003102	7.25225	F	Skourtanioti, Eirini; Krause, Johannes	1240K	0.954852
Yumin_noUDG	Yumin	Inner Mongolia, Huade, Ulanqab, Yumin	42	114.2	8375	6370-6110 calBCE	China	YangScience2020	China_NEastAsia_Inland_EN	797097	7.25	F	Fu, Qiaomei	1240K	0.88678
I26893	I26893	Mušego/Mon Sego	45.0682	13.7084	3325	1550-1200 BCE	Croatia	PattersonNature2021	Croatia_MBA	861181	7.25	F	Pinhasi, Ron	1240K	0.931696
Yana_old2_noUDG.SG	Yana2	Yana RHS	70.72	135.42	31850	30250-29550 BCE	Russia	SikoraNature2019	Russia_Yana_UP.SG	1138313	7.21791	M	SikoraNature2019	Shotgun	0.958446
I17276	I17276	England, North Yorkshire, Stockton-on-Tees, Norton, Norton East Mill	54.5945	-1.3094	1400	500-600 CE	United Kingdom	GretzingerNature2022	England_EarlyMedieval	843050	7.212	F	Booth, Tom	1240K	0.938884
C1_noUDG.SG	C1	Chokhopani Tomb, Nepal			2775	1200-450 BCE	Nepal	JeongPNAS2016	Nepal_Chokhopani_2800BP.SG	1131012	7.182	M	..	Shotgun	0.976314
TAF013_noUDG	TAF013	Taforalt	34.8078	-2.41089	14500	13200-11900 BCE	Morocco	vandeLoosdrechtScience2018	Morocco_Iberomaurusian	922415	7.16683	M	..	1240K	0.852815
EBA2_noUDG.SG	EBA2	Sjolpan 4	52.6298	76.7276	4480	2622-2465 calBCE (4013±33 BP, UBA-32664)	Kazakhstan	DamgaardScience2018	Kazakhstan_Central_Steppe_EMBA.SG	1144755	7.14143	F	..	Shotgun	0.986683
VK522_noUDG.SG	VK522	Oland	56.535	16.605	1550	300-500 CE	Sweden	MargaryanWillerslevNature2020	Sweden_IA_2.SG	1142893	7.14	F	Nielsen, Rasmus; Werge, Thomas; Willerslev, Eske	Shotgun	0.977154
I23206	I23206	North Banat, Kikinda, Mokrin	45.9347	20.4044	3900	2100-1800 BCE	Serbia	PattersonNature2021	Serbia_Mokrin_EBA_Maros	865983	7.056	F	Pinhasi, Ron	1240K	0.94138
I23212	I23212	North Banat, Kikinda, Mokrin	45.9347	20.4044	3900	2100-1800 BCE	Serbia	PattersonNature2021	Serbia_Mokrin_EBA_Maros	834491	7.028	F	Pinhasi, Ron	1240K	0.938432
I6367	I6367	Bayan-Ulgii aimag, Tsengel sum, Biluut 2, barrow 3	48.3	89.5	3116	1259-1056 calBCE (2955±20 BP, PSUAMS-7284)	Mongolia	WangNature2021	Mongolia_LBA_CenterWest_5	1007488	7.02482	M	Pinhasi, Ron; Cheronet, Olivia; Sirak, Kendra; Tumen, Dashtseveg	1240K	0.965247
I23210	I23210	North Banat, Čoka, Ostojicevo	45.8881	20.1667	3900	2100-1800 BCE	Serbia	PattersonNature2021	Serbia_BA_Maros	834168	7.017	F	Pinhasi, Ron	1240K	0.92408
SF12.SG	SF12	Stora Förvar	57.285	17.971	8895	7083-6807 calBCE	Sweden	GuntherPLoSBiology2018	Sweden_Mesolithic.SG	1150276	65.1678	F	GuntherPLoSBiology2018	Shotgun	0.999871
I19342	I19342	Karashamb Cemetery	40.4167	45.2	3125	1250-1100 BCE	Armenia	LazaridisAlpaslanRoodenbergScience2022	Armenia_LBA	891767	6.974	F	Pinhasi, Ron; Avetisyan, Pavel; Melikyan, Varduhi; Khudaverdyan, Anahit	1240K	0.930674
I21181	I21181	England, Oxfordshire, Yarnton	51.7977	-1.31346	2250	400-200 BCE	United Kingdom	PattersonNature2021	England_MIA	871760	6.969	M	Armit, Ian	1240K	0.943345
I0708	I0708	Northwest Anatolia, Marmara, Barcın	40.3037	29.57	8101	6224-6074 calBCE (7285±30 BP, PSUAMS-2103)	Turkey	MathiesonNature2015	Turkey_N	960353	6.948	M	Pinhasi, Ron	1240K	0.942116
I19357	I19357	Marne, Chemin de Coupetz, Faux Vesigneul	48.8018	4.27874	2200	300-200 BCE	France	PattersonNature2021	France_GrandEst_IA2	882492	6.946	F	Pinhasi, Ron	1240K	0.94222
I0774	I0774	England, South Cambridgeshire, Oakington	52.2614	0.06869	1469	416-545 calCE (1600±30 BP, Beta-397733)	United Kingdom	GretzingerNature2022 (new version of individual previously published in SchiffelsNatureCommunications2016)	England_EarlyMedieval_Saxon	1052694	6.933	F	Haak, Wolfgang	1240K	0.97952
Bar8_noUDG.SG	Bar8	Northwest Anatolia, Marmara, Barcın	40.3037	29.6085	8064	6221-6021 calBCE (7238±38 BP, UBA-29837)	Turkey	HofmanovaPNAS2016	Turkey_N.SG	1119624	6.93	F	Burger, Joachim	Shotgun	0.971259
Kivutkalns207	Kivutkalns207	Kivutkalns	56.852	24.272	2600	787-541 calBCE (2511±30 BP, Hela-3743)	Latvia	MittnikNatureCommunications2018	Latvia_BA	926248	6.92747	F	..	1240K	0.951348
I0100	I0100	Halberstadt-Sonntagsfeld	51.8958	11.0467	6944	5205-4850 calBCE (6080±32 BP, KIA-40341)	Germany	LipsonNature2017 (supplement of MathiesonNature2015, which itself was supplement of HaakLazaridis2015)	Germany_EN_LBK	981608	6.915	F	Haak, Wolfgang	1240K	0.963217
I27382	I27382	England, Dorset, Long Bredy, Bottle Knap	50.711	-2.61107	2592	774-540 calBCE (2493±25 BP, SUERC-97713)	United Kingdom	PattersonNature2021	England_EIA	849875	6.908	M	Armit, Ian	1240K	0.940229
I18492	I18492	Győr-Moson-Sopron county, Markotabödöge-Mohos-tóra-dűlő	47.6883	17.2981	2240	320-260 BCE	Hungary	PattersonNature2021	Hungary_LaTene	862554	6.906	M	Pinhasi, Ron	1240K	0.938884
I21178	I21178	England, Oxfordshire, Yarnton	51.7977	-1.31346	2250	400-200 BCE	United Kingdom	PattersonNature2021	England_MIA	858050	6.89	F	Armit, Ian	1240K	0.939246
I0449	I0449	Hódmezővásárhely-Gorzsa, grave 18	46.3559	20.2782	6700	5000-4500 BCE	Hungary	LipsonNature2017	Hungary_LN_Tisza	936512	6.872	M	Mark, Laszlo	1240K	0.961161
atp002_noUDG.SG	atp002	Atapuerca, El Portalón	42.3527	-3.51832	4746	2900-2675 calBCE (4210±30 BP, Beta-386394)	Spain	ValdioseraPNAS2018	Spain_C_oAnatolia.SG	1146940	6.86586	M	..	Shotgun	0.950326
I2636	I2636	Scotland, Orkney, Holm of Papa Westray North	59.35	-2.873	5397	3516-3365 calBCE (4651±33 BP, SUERC-68640)	United Kingdom	OlaldeNature2018	Scotland_N	847539	6.846	F	Armit, Ian	1240K	0.936531
I19331	I19331	Karashamb Cemetery	40.4167	45.2	3125	1250-1100 BCE	Armenia	LazaridisAlpaslanRoodenbergScience2022	Armenia_LBA	888204	6.844	M	Pinhasi, Ron; Avetisyan, Pavel; Melikyan, Varduhi; Khudaverdyan, Anahit	1240K	0.934786
NEO240_noUDG.SG	NEO240	Devil's Gate Cave	44.5	135.4	7508	5625-5481 calBCE (6627±45 BP, UBA-33768)	Russia	SikoraNature2019	Russia_DevilsCave_N.SG	1139411	6.84327	F	SikoraNature2019	Shotgun	0.957877
I2450	I2450	England, Oxfordshire, Abington, Spring Road cemetery	51.68	-1.297	4248	2455-2200 calBCE (3838±30 BP) [R_combine: (3850±21 BP); (3841±40 BP, NZA-15865); (3834±45 BP, NZA-15866)]	United Kingdom	OlaldeNature2018	England_BellBeaker	903886	6.834	F	Loe, Louise	1240K	0.964898
XW-M1R18_noUDG	XW-M1R18	Henan province, Lingbao city, Xiaowu village, Xiaowu site	34.5646	110.978	6927	5302-4705 calBCE (6056±119 BP)	China	NingNatureCommunications2020	China_YR_MN	1113674	6.824	M	Cui, Yinqiu; Krause, Johannes; Robbeets, Martine; Jeong, Choongwon	1240K	0.973392
I2445	I2445	England, Oxfordshire, Yarnton	51.7977	-1.31346	4048	2200-1985 calBCE (3709±27 BP) [R_combine: (3650±35 BP, Poz-83407); (3785±40 BP, OxA-8806)]	United Kingdom	OlaldeNature2018	England_BellBeaker	838282	6.82	M	Loe, Louise	1240K	0.941767
I5693	I5693	Ljubljana, Kongresni trg	46.0502	14.5037	2674	796-570 calBCE (2550±20 BP, PSUAMS-3092)	Slovenia	PattersonNature2021	Slovenia_EIA	882044	6.808	F	Armit, Ian	1240K	0.94103
I5697	I5697	Obrežje	45.8479	15.6904	2799	901-805 calBCE (2693±29 BP, SUERC-69436)	Slovenia	PattersonNature2021	Slovenia_LBA	921888	6.78427	F	Črešnar, Matija; Armit, Ian	1240K	0.946991
I19332	I19332	Karashamb Cemetery	40.4167	45.2	3125	1250-1100 BCE	Armenia	LazaridisAlpaslanRoodenbergScience2022	Armenia_LBA	879270	6.783	M	Pinhasi, Ron; Avetisyan, Pavel; Melikyan, Varduhi; Khudaverdyan, Anahit	1240K	0.933092
I22052	I22052	England, East Riding of Yorkshire, East Coast Pipeline (field 16)	54.1265	-0.287967	2104	344-52 calBCE (2128±27 BP, SUERC-52024)	United Kingdom	PattersonNature2021	England_EastYorkshire_MIA_LIA	797703	6.75	F	Speed, Greg	1240K	0.927455
I19346	I19346	Karashamb Cemetery	40.4167	45.2	3125	1250-1100 BCE	Armenia	LazaridisAlpaslanRoodenbergScience2022	Armenia_LBA	884112	6.749	M	Pinhasi, Ron; Avetisyan, Pavel; Melikyan, Varduhi; Khudaverdyan, Anahit	1240K	0.924585
I19334	I19334	Karashamb Cemetery	40.4167	45.2	3125	1250-1100 BCE	Armenia	LazaridisAlpaslanRoodenbergScience2022	Armenia_LBA	888677	6.749	M	Pinhasi, Ron; Avetisyan, Pavel; Melikyan, Varduhi; Khudaverdyan, Anahit	1240K	0.934695
I1526	I1526	Baikal Region, Angara river basin, Mouth of the Belaya River	52.9169	103.657	4779	2897-2704 calBCE (4220±18 BP) [R_combine: (4215±25 BP, PSUAMS-3742); (4225±25 BP, PSUAMS-1963)]	Russia	FlegontovNature2019	Russia_UstBelaya_Angara	930725	6.74536	M	Pinhasi, Ron	1240K	0.946241
I19348	I19348	Karashamb Cemetery	40.4167	45.2	3285	1420-1250 BCE	Armenia	LazaridisAlpaslanRoodenbergScience2022	Armenia_LBA	878574	6.729	M	Pinhasi, Ron; Avetisyan, Pavel; Melikyan, Varduhi; Khudaverdyan, Anahit	1240K	0.928761
I5698	I5698	Zagorje ob Savi	46.1371	14.9924	2593	776-539 calBCE (2499±28 BP, SUERC-69422)	Slovenia	PattersonNature2021	Slovenia_EIA	931936	6.72389	F	Armit, Ian	1240K	0.95105
I23978	I23978	Zagorje ob Savi	46.1371	14.9924	2459	742-400 calBCE (2412±29 BP, SUERC-69421)	Slovenia	PattersonNature2021	Slovenia_EIA	724387	6.704	M	Črešnar, Matija	1240K	0.885849
I2510	I2510	Veliko Tarnovo, Dzhulyunitsa	43.1609	25.8834	4794	2907-2704 calBCE (4235±25 BP, PSUAMS-1815)	Bulgaria	MathiesonNature2018	Bulgaria_EBA_o1	806624	6.7	M	Pinhasi, Ron	1240K	0.914759
VK70_noUDG.SG	VK70	Sealand, Tollemosegard	55.87	12.08	1100	700-1000 CE	Denmark	MargaryanWillerslevNature2020	Denmark_EarlyViking.SG	1125583	6.68	M	Nielsen, Rasmus; Werge, Thomas; Willerslev, Eske	Shotgun	0.97144
I12439	I12439	England, Gloucestershire, Cheltenham, Hazleton North	51.8612	-1.88301	5600	3950-3350 BCE	United Kingdom	FowlerOlaldeNature2021	England_N_Megalithic	888097	6.66808	M	Pinhasi, Ron	1240K	0.949952
I5692	I5692	Ljubljana, Kongresni trg	46.0502	14.5037	2693	795-592 calBCE (2550±15 BP, PSUAMS-3055)	Slovenia	PattersonNature2021	Slovenia_EIA	881038	6.636	F	Armit, Ian	1240K	0.936376
irk075_noUDG.SG	irk075	Siberian Federal District, Cis-Baikal, Lake Baikal, complex 1, Sokhter site	53.0189	106.761	5397	3519-3370 calBCE (4670±30 BP, Beta-453103)	Russia	KilincSciAdv2021	Russia_LakeBaikal_N.SG	1147687	6.63027	M	Kılınç, Gülşah Merve; Storå, Jan; Götherström, Anders	Shotgun	0.983477
I19350	I19350	Karashamb Cemetery	40.4167	45.2	3125	1250-1100 BCE	Armenia	LazaridisAlpaslanRoodenbergScience2022	Armenia_LBA	882326	6.629	F	Pinhasi, Ron; Avetisyan, Pavel; Melikyan, Varduhi; Khudaverdyan, Anahit	1240K	0.927468
I11683	I11683	Mezőkeresztes-Cethalom, M3-10 lelőhely; Great Hungarian Plain, Borsodi-Mezőség	47.815	20.6841	2586	765-489 calBCE (2475±20 BP, PSUAMS-11036)	Hungary	PattersonNature2021 (includes individual first published in HarneyCheronetGenomeResearch2021)	Hungary_EIA_Prescythian_Mezocsat	796021	6.60994	F	Pinhasi, Ron	1240K	0.919607
I21313	I21313	England, Wiltshire, Casterley Camp	51.2809	-1.83557	2165	354-57 calBCE (2154±27 BP, SUERC-97419)	United Kingdom	PattersonNature2021	England_MIA_LIA	798826	6.57	M	Armit, Ian	1240K	0.920499
I19352	I19352	Karashamb Cemetery	40.4167	45.2	3285	1420-1250 BCE	Armenia	LazaridisAlpaslanRoodenbergScience2022	Armenia_LBA	860770	6.552	F	Pinhasi, Ron; Avetisyan, Pavel; Melikyan, Varduhi; Khudaverdyan, Anahit	1240K	0.922076
I26741	I26741	Osijek-Hermanov vinograd	45.551	18.7466	6585	4713-4548 calBCE (5786±30 BP, SUERC-50664)	Croatia	PattersonNature2021	Croatia_MN_Sopot	880904	6.513	F	Pinhasi, Ron	1240K	0.943358
I23209	I23209	North Banat, Čoka, Ostojicevo	45.8881	20.1667	3900	2100-1800 BCE	Serbia	PattersonNature2021	Serbia_BA_Maros	825429	6.513	M	Pinhasi, Ron	1240K	0.924869
I22055	I22055	England, East Riding of Yorkshire, Thornholme, East Coast Pipeline (field 16)	54.1265	-0.287967	2237	391-201 calBCE (2239±31 BP, SUERC-52014)	United Kingdom	PattersonNature2021	England_EastYorkshire_MIA	796139	6.512	F	Speed, Greg	1240K	0.923667
I3911_noUDG	I3911	Dinkha Tepe	37.0079	45.1658	3450	2000-1000 BCE	Iran	LazaridisAlpaslanRoodenbergScience2022	Iran_DinkhaTepe_BA_IA_1_noUDG	971742	6.512	M	Pinhasi, Ron; Monge, Janet	1240K	0.927183
I21310	I21310	England, Wiltshire, Battlesbury Bowl	51.2177	-2.13665	2115	386 calBCE - 58 calCE (2127±85 BP, NZA-13632)	United Kingdom	PattersonNature2021	England_MIA_LIA	807211	6.494	F	Armit, Ian	1240K	0.932976
I24639	I24639	Smiljan	44.5554	15.3105	2658	795-567 calBCE (2545±20 BP, UCIAMS-172396)	Croatia	PattersonNature2021	Croatia_EIA	787553	6.469	M	Pinhasi, Ron	1240K	0.911759
irk030_noUDG.SG	irk030	Siberian Federal District, Cis-Baikal, Lena River, Korkino	54.3738	105.21	5969	4215-3953 calBCE (5202±34 BP, Ua-62563)	Russia	KilincSciAdv2021	Russia_LenaRiver_N.SG	1146967	6.42279	M	Kılınç, Gülşah Merve; Storå, Jan; Götherström, Anders	Shotgun	0.992954
I27383	I27383	England, Dorset, Long Bredy, Bottle Knap	50.711	-2.61107	2522	750-411 calBCE (2444±25 BP, SUERC-97717)	United Kingdom	PattersonNature2021	England_EIA	856072	6.412	F	Armit, Ian	1240K	0.946939
I10252	I10252	Vardbakh, Yerevan 2 Cave	40.8333	43.9167	1850	100 BCE - 300 CE	Armenia	LazaridisAlpaslanRoodenbergScience2022	Armenia_Antiquity	854235	6.40386	F	Pinhasi, Ron; Khudaverdyan, Anahit	1240K	0.92315
I5074	I5074	Matkovici	43.17	17.26	3385	1497-1397 calBCE (3155±20 BP, PSUAMS-3813)	Croatia	LazaridisAlpaslanRoodenbergScience2022	Croatia_MBA	973343	6.402	M	Pinhasi, Ron; Mario Šlaus	1240K	0.956571
I19351	I19351	Karashamb Cemetery	40.4167	45.2	3285	1420-1250 BCE	Armenia	LazaridisAlpaslanRoodenbergScience2022	Armenia_LBA	884819	6.392	F	Pinhasi, Ron; Avetisyan, Pavel; Melikyan, Varduhi; Khudaverdyan, Anahit	1240K	0.926459
I22064	I22064	England, East Riding of Yorkshire, Thornholme, East Coast Pipeline (field 16)	54.1265	-0.287967	1971	105 calBCE - 64 calCE (2032±27 BP, SUERC-52030)	United Kingdom	PattersonNature2021	England_EastYorkshire_LIA	767472	6.384	F	Speed, Greg	1240K	0.91547
I19323	I19323	Noratus	40.4167	45.2	3390	1500-1380 BCE	Armenia	LazaridisAlpaslanRoodenbergScience2022	Armenia_LBA_EIA	901185	6.357	M	Pinhasi, Ron; Piliposyan, Ashot	1240K	0.929963
I4232_noUDG	I4232	Hasanlu	37.005	45.459	2824	928-827 calBCE (2745±20 BP, PSUAMS-3181)	Iran	LazaridisAlpaslanRoodenbergScience2022	Iran_Hasanlu_IA_noUDG	950152	6.338	M	Monge, Janet	1240K	0.930894
SZ2.SG	SZ2	Szólád	46.2833	17.85	1442	412-604 CE	Hungary	AmorimNatureCommunications2018	Hungary_Langobard.SG	1147018	6.32939	M	AmorimNatureCommunications2018	Shotgun	0.978926
I18491	I18491	Győr-Moson-Sopron county, Markotabödöge-Mohos-tóra-dűlő	47.6883	17.2981	2240	320-260 BCE	Hungary	PattersonNature2021	Hungary_LaTene	864483	6.323	F	Pinhasi, Ron	1240K	0.937294
ULI001	ULI001	Khovd, lower and middle terraces, Uliastai River	45.8564	91.9318	3131	1278-1055 calBCE (2967±31 BP, OxA-X-2737-54)	Mongolia	JeongCell2020	Mongolia_Khovd_MLBAEarlyMedieval	1009584	6.30469	M	Jeong, Choongwon; Warinner, Christina	1240K	0.961303
I24342	I24342	Velim-Kosa	43.8874	15.7253	3410	1501-1421 calBCE (3185±20 BP, UCIAMS-233623)	Croatia	PattersonNature2021	Croatia_MBA	820306	6.288	M	Pinhasi, Ron	1240K	0.926097
I19328	I19328	Noratus	40.4167	45.2	2809	904-814 calBCE (2715±20 BP, PSUAMS-8888)	Armenia	LazaridisAlpaslanRoodenbergScience2022	Armenia_LBA_EIA	861991	6.268	F	Pinhasi, Ron; Piliposyan, Ashot	1240K	0.919814
I4239_noUDG	I4239	Dinkha Tepe	37.0079	45.1658	3257	1391-1221 calBCE (3040±20 BP, PSUAMS-2162)	Iran	LazaridisAlpaslanRoodenbergScience2022	Iran_DinkhaTepe_BA_IA_2_noUDG	943530	6.255	F	Monge, Janet	1240K	0.927106
I3914_noUDG	I3914	Dinkha Tepe	37.0079	45.1658	3028	1192-1008 calBCE (2895±20 BP, PSUAMS-2107)	Iran	LazaridisAlpaslanRoodenbergScience2022	Iran_DinkhaTepe_BA_IA_2_noUDG	982524	6.252	F	Pinhasi, Ron; Monge, Janet	1240K	0.928683
SZ5.SG	SZ5	Szólád	46.2833	17.85	1442	412-604 CE	Hungary	AmorimNatureCommunications2018	Hungary_Langobard.SG	1146519	6.24803	M	AmorimNatureCommunications2018	Shotgun	0.973366
I19327	I19327	Noratus	40.4167	45.2	2225	370-197 calBCE (2210±20 BP, PSUAMS-9005)	Armenia	LazaridisAlpaslanRoodenbergScience2022	Armenia_IA_oSouth	872306	6.243	M	Pinhasi, Ron; Piliposyan, Ashot	1240K	0.915418
I0418	I0418	Samara Oblast, Volga River Valley, Samara River, Utyevka VI	52.9128	50.9906	3884	2131-1767 calBCE (3583±52 BP, AA-53802)	Russia	PattersonNature2021 (higher coverage of previously published individual in MathiesonNature2015)	Russia_MBA_Poltavka	761462	6.2424	F	Khokhlov, Alexander; Anthony, David	1240K	0.914965
I21402	I21402	Marne, Chemin de Coupetz, Faux Vesigneul	48.8018	4.27874	2200	300-200 BCE	France	PattersonNature2021	France_GrandEst_IA2	838515	6.231	M	Pinhasi, Ron	1240K	0.934307
VK50_noUDG.SG	VK50	Gotland, Kopparsvik	57.63	18.28	975	900-1050 CE	Sweden	MargaryanWillerslevNature2020	Sweden_Viking.SG	1065379	6.23	M	Nielsen, Rasmus; Werge, Thomas; Willerslev, Eske	Shotgun	0.961407
I21311	I21311	England, Wiltshire, Battlesbury Bowl	51.2177	-2.13665	2078	336-49 calBCE (2112±27 BP, SUERC-97432)	United Kingdom	PattersonNature2021	England_MIA_LIA	808244	6.209	F	Armit, Ian	1240K	0.928412
I1579_enhanced	I1579	Barcın (Northwest Anatolia, Marmara)	40.3	29.5667	8072	6221-6028 calBCE (7245±25 BP, PSUAMS-2954)	Turkey	LazaridisAlpaslanRoodenbergScience2022 (higher coverage of previously reported individual from MathiesonNature2015)	Turkey_N	985794	6.17396	F	Alpaslan, Songül; Pinhasi, Ron	1240K	0.95233
irk061_noUDG.SG	irk061	Siberian Federal District, Cis-Baikal, Lena River, Zvjozdochka site	53.9695	105.841	4341	2470-2295 calBCE (3910±30 BP, Beta-453099)	Russia	KilincSciAdv2021	Russia_LenaRiver_BA.SG	1146357	6.16923	M	Kılınç, Gülşah Merve; Storå, Jan; Götherström, Anders	Shotgun	0.988545
I2794	I2794	Törökszentmiklós, road 4, site 3	47.1916	20.4023	7564	5713-5536 calBCE (6700±40 BP, Poz-83628)	Hungary	LipsonNature2017	Hungary_EN_Koros	985797	6.162	F	Anna Szécsényi-Nagy	1240K	0.963165
I4272_noUDG	I4272	Dinkha Tepe	37.0079	45.1658	3774	1895-1749 calBCE (3510±20 BP, PSUAMS-2957)	Iran	LazaridisAlpaslanRoodenbergScience2022	Iran_DinkhaTepe_BA_IA_1_noUDG	942179	6.149	F	Monge, Janet	1240K	0.924119
RISE98_noUDG.SG	RISE98	L Beddinge 56	55.381	13.445	4082	2278-2032 calBCE (3736±32 BP, OxA-28987)	Sweden	AllentoftNature2015	Sweden_LN.SG	1064729	6.125	M	..	Shotgun	0.983658
I2520	I2520	Veliko Tarnovo, Dzhulyunitsa	43.1609	25.8834	5153	3331-3025 calBCE (4458±18 BP) [R_combine: (4470±25 BP, PSUAMS-1814); (4445±25 BP, PSUAMS-8955)]	Bulgaria	MathiesonNature2018	Bulgaria_EBA	780304	6.117	M	Pinhasi, Ron	1240K	0.901274
I20324	I20324	Çapalıbağ, Yeşilbağcılar-YTEUAS (Aegean, Muğla, Yatağan)	37.34	28.04	475	1300-1650 CE	Turkey	LazaridisAlpaslanRoodenbergScience2022	Turkey_Ottoman_ArabGraves	844253	6.112	F	Alpaslan, Songül; Aytek, Ahmet İhsan; Kaya, Esra Hilal; Yavuz, Alper Yener; Erir-Pazarcı, Sabiha	1240K	0.909613
VK118_noUDG.SG	VK118	Nor Mid, Trondheim	63.43	10.39	750	1100-1300 CE	Norway	MargaryanWillerslevNature2020	Norway_Medieval.SG	1139070	6.08	F	Nielsen, Rasmus; Werge, Thomas; Willerslev, Eske	Shotgun	0.979973
I20323	I20323	Çapalıbağ, Yeşilbağcılar-YTEUAS (Aegean, Muğla, Yatağan)	37.34	28.04	475	1300-1650 CE	Turkey	LazaridisAlpaslanRoodenbergScience2022	Turkey_Ottoman_ArabGraves	835136	6.08	F	Alpaslan, Songül; Aytek, Ahmet İhsan; Kaya, Esra Hilal; Yavuz, Alper Yener; Erir-Pazarcı, Sabiha	1240K	0.909044
I19333	I19333	Karashamb Cemetery	40.4167	45.2	3125	1250-1100 BCE	Armenia	LazaridisAlpaslanRoodenbergScience2022	Armenia_LBA	872363	6.063	M	Pinhasi, Ron; Avetisyan, Pavel; Melikyan, Varduhi; Khudaverdyan, Anahit	1240K	0.928968
I2860	I2860	Scotland, Covesea Cave 2	57.721	-3.3881	2824	969-812 calBCE (2738±29 BP, SUERC-68715)	United Kingdom	OlaldeNature2018	Scotland_LBA	815076	6.062	M	Armit, Ian	1240K	0.942724
I19345	I19345	Karashamb Cemetery	40.4167	45.2	3125	1250-1100 BCE	Armenia	LazaridisAlpaslanRoodenbergScience2022	Armenia_LBA	861019	6.031	M	Pinhasi, Ron; Avetisyan, Pavel; Melikyan, Varduhi; Khudaverdyan, Anahit	1240K	0.91472
I20185	I20185	Kapitan Andreevo (South)	41.73	26.33	2750	1100-500 BCE	Bulgaria	LazaridisAlpaslanRoodenbergScience2022	Bulgaria_EIA	864002	6.012	M	Alpaslan, Songül; Iliev, Stanislav; Russeva, Victoria	1240K	0.931295
I23205	I23205	North Banat, Kikinda, Mokrin	45.9347	20.4044	3900	2100-1800 BCE	Serbia	PattersonNature2021	Serbia_Mokrin_EBA_Maros	838781	6	M	Pinhasi, Ron	1240K	0.931411
I2932	I2932	Scotland, Orkney, Isbister	58.74	-2.916	4433	2572-2348 calBCE (3962±29 BP, SUERC-68721)	United Kingdom	OlaldeNature2018	Scotland_N	772777	5.999	M	Armit, Ian	1240K	0.910634
yak022_noUDG.SG	yak022	Far Eastern Federal District, Yakutia, Kolyma River, Kamenka 2	66.8	152.633	3799	1945-1751 calBCE (3530±30 BP, Beta-453081)	Russia	KilincSciAdv2021	Russia_KolymaRiver_LN.SG	1145830	5.98851	F	Kılınç, Gülşah Merve; Storå, Jan; Götherström, Anders	Shotgun	0.990807
I20574	I20574	Stratonikeia-West Church (Aegean, Muğla, Yatağan)	37.3	28.03	650	1200-1400 CE	Turkey	LazaridisAlpaslanRoodenbergScience2022	Turkey_Byzantine	851178	5.97	F	Alpaslan, Songül; Aytek, Ahmet İhsan; Kaya, Esra Hilal; Yavuz, Alper Yener	1240K	0.921999
I20821	I20821	England, Gloucestershire, Cheltenham, Hazleton North	51.8612	-1.88301	5486	3632-3380 calBCE (4740±25 BP, PSUAMS-9675)	United Kingdom	FowlerOlaldeNature2021	England_N_Megalithic	1083245	5.9275	M	Pinhasi, Ron; Fowler, Chris	1240K, Twist1.4M	0.979171
I19341	I19341	Karashamb Cemetery	40.4167	45.2	3285	1420-1250 BCE	Armenia	LazaridisAlpaslanRoodenbergScience2022	Armenia_LBA	864481	5.923	M	Pinhasi, Ron; Avetisyan, Pavel; Melikyan, Varduhi; Khudaverdyan, Anahit	1240K	0.917461
I19336	I19336	Karashamb Cemetery	40.4167	45.2	3285	1420-1250 BCE	Armenia	LazaridisAlpaslanRoodenbergScience2022	Armenia_LBA	889947	5.916	M	Pinhasi, Ron; Avetisyan, Pavel; Melikyan, Varduhi; Khudaverdyan, Anahit	1240K	0.920189
I6894	I6894	Swat Valley, Saidu Sharif	34.757	72.3624	2250	400-200 BCE	Pakistan	NarasimhanPattersonScience2019	Pakistan_SaiduSharif_H	931125	5.91301	F	Olivieri, Luca; Zahir, Muhammad; Vidale, Massimo; Micheli, Roberto; Nayak, Ayushi; Boivin, Nicole	1240K	0.93114
I27381	I27381	England, Dorset, Long Bredy, Bottle Knap	50.711	-2.61107	2487	748-406 calBCE (2430±25 BP, SUERC-97712)	United Kingdom	PattersonNature2021	England_EIA	838795	5.897	F	Armit, Ian	1240K	0.938212
Spiginas1	Spiginas1	Spiginas	55.768	22.417	6263	4442-4243 calBCE (5470±40 BP, Poz-61572)	Lithuania	MittnikNatureCommunications2018	Lithuania_EMN_Narva	974436	5.88798	M	..	1240K	0.935419
BLSM27S_noUDG	BLSM27S	Liaoning, Chaoyang city, Banla mountain	41.4147	120.274	5250	3550-3050 BCE	China	NingNatureCommunications2020	China_WLR_MN	1103573	5.878	F	Cui, Yinqiu; Krause, Johannes; Robbeets, Martine; Jeong, Choongwon	1240K	0.96204
I22056	I22056	England, East Riding of Yorkshire, Thornholme, East Coast Pipeline (field 16)	54.1265	-0.287967	2238	391-201 calBCE (2241±31 BP, SUERC-52013)	United Kingdom	PattersonNature2021	England_EastYorkshire_MIA	778615	5.848	F	Speed, Greg	1240K	0.914422
I26832	I26832	Noord-Holland, Wervershoof-Zwaagdijk	52.712	5.145	3400	1600-1300 BCE	Netherlands	PattersonNature2021	Netherlands_MBA	844873	5.837	F	Altena, Eveline	1240K	0.950869
I2630	I2630	Scotland, Orkney, Isbister	58.74	-2.916	4471	2618-2461 calBCE (3999±32 BP, SUERC-68632)	United Kingdom	OlaldeNature2018	Scotland_N	911271	5.836	M	Armit, Ian	1240K	0.946021
I20571	I20571	Çapalıbağ, Yeşilbağcılar-YTEUAS (Aegean, Muğla, Yatağan)	37.34	28.04	464	1444-1618 calCE (400±20 BP, PSUAMS-8836)	Turkey	LazaridisAlpaslanRoodenbergScience2022	Turkey_Ottoman_ArabGraves	849412	5.824	M	Alpaslan, Songül; Aytek, Ahmet İhsan; Kaya, Esra Hilal; Yavuz, Alper Yener; Erir-Pazarcı, Sabiha	1240K	0.918456
Donkalnis6	Donkalnis6	Donkalnis	55.808	22.422	6569	4718-4503 calBCE (5770±40 BP, Poz-61574)	Lithuania	MittnikNatureCommunications2018	Lithuania_EMN_Narva	945184	5.82202	F	..	1240K	0.935277
I1584_noUDG	I1584	Northwest Anatolia, Marmara, Barcn	40.3	29.56	5770	3946-3660 calBCE (5016±31 BP, OxA-32776)	Turkey	LazaridisAlpaslanRoodenbergScience2022 (higher coverage of previously reported individual from LazaridisNature2016)	Turkey_C	963510	5.81732	F	Pinhasi, Ron; Alpaslan, Songl; Roodenberg, Jacob	1240K	0.941586
TAF014_noUDG	TAF014	Taforalt	34.8078	-2.41089	14500	13200-11900 BCE	Morocco	vandeLoosdrechtScience2018	Morocco_Iberomaurusian	897022	5.80115	M	..	1240K	0.835826
I3125	I3125	Sicily, Buffa	37.908	13.478	3490	1612-1501 calBCE (3275±20 BP, PSUAMS-4318)	Italy	FernandesNatureEcologyEvolution2020	Italy_Sicily_MBA_o2	885694	5.79436	M	Pinhasi, Ron	1240K	0.938651
I11902	I11902	Urziceni	47.7467	22.395	5950	4500-3500 BCE	Romania	HarneyCheronetGenomeResearch2021	Romania_C_Bodrogkeresztur	912179	5.78016	M	Pinhasi, Ron	1240K	0.947495
SZ36.SG	SZ36	Szólád	46.2833	17.85	1442	412-604 CE	Hungary	AmorimNatureCommunications2018	Hungary_Langobard_o1.SG	1145480	5.76384	M	AmorimNatureCommunications2018	Shotgun	0.972164
SZ3.SG	SZ3	Szólád	46.2833	17.85	1442	412-604 CE	Hungary	AmorimNatureCommunications2018	Hungary_Langobard.SG	1149872	5.76384	M	AmorimNatureCommunications2018	Shotgun	0.990135
I3621	I3621	Hanben, Blihun site	24.3278	121.766	1595	258-413 calCE (1700±20 BP, PSUAMS-7912)	Taiwan	WangNature2021	Taiwan_Hanben_IA	963184	5.75575	F	Yeh, Ivy (Hui-Yuan)	1240K	0.934501
Chan_noUDG.SG	Chan	Chan do Lindeiro	42.7344	-7.03054	9109	7320-7054 calBCE (8155±42 BP, Ua-13398/Ua-38115)	Spain	GonzalesFortesCurrentBiology2017	Spain_HG.SG	947161	5.74023	F	Gonzalez-Fortes, Gloria	Shotgun	0.974129
I2935	I2935	Scotland, Orkney, Isbister	58.74	-2.916	5115	3336-2939 calBCE (4451±29 BP, SUERC-68723)	United Kingdom	OlaldeNature2018	Scotland_N	789772	5.731	M	Armit, Ian	1240K	0.914616
I5838	I5838	Burgos, Atapuerca, El Mirador Cave	42.3333	-3.5	4550	2900-2300 BCE	Spain	LipsonNature2017	Spain_C	698649	5.728	M	Lalueza-Fox, Carles	1240K	0.887349
irk022_noUDG.SG	irk022	Siberian Federal District, Cis-Baikal, Angara River, Ust'-Dolgoe site	52.9943	103.421	4251	2455-2201 calBCE (3840±30 BP, Beta-453087)	Russia	KilincSciAdv2021	Russia_AngaraRiver_BA.SG	1144753	5.71873	M	Kılınç, Gülşah Merve; Storå, Jan; Götherström, Anders	Shotgun	0.982882
ALA013	ALA013	Hatay Province, Tell Atchana/Alalakh	36.2378	36.3847	3734	1880-1690 calBCE (3457±24 BP, MAMS-33681)	Turkey	SkourtaniotiCell2020	Turkey_Alalakh_MLBA	923097	5.71337	F	Skourtanioti, Eirini; Krause, Johannes	1240K	0.930946
I19356	I19356	Marne, Chemin de Coupetz, Faux Vesigneul	48.8018	4.27874	2200	300-200 BCE	France	PattersonNature2021	France_GrandEst_IA2	844672	5.689	M	Pinhasi, Ron	1240K	0.93145
OLN002	OLN002	Arkhangai, Olon Dov	47.1108	102.079	1075	700-1050 CE	Mongolia	JeongCell2020	Mongolia_Arkhangai_EarlyMedieval	986810	5.67735	F	Jeong, Choongwon; Warinner, Christina	1240K	0.949163
I5742	I5742	Devret Höyük (Black Sea, Amasya, Suluova, Kanatpınar)	40.69	35.56	4942	3092-2915 calBCE (4385±25 BP, PSUAMS-3116)	Turkey	LazaridisAlpaslanRoodenbergScience2022	Turkey_EBA	703442	5.673	F	Alpaslan, Songül; Türker, Atila; Özdemir, Celal; Şarbak, Ayşegül; Atmaca, Alper	1240K	0.858711
I21314	I21314	England, Wiltshire, Casterley Camp	51.2809	-1.83557	2095	342-51 calBCE (2123±27 BP, SUERC-97420)	United Kingdom	PattersonNature2021	England_MIA_LIA	802473	5.653	F	Armit, Ian	1240K	0.931437
I20329	I20329	Çapalıbağ, Yeşilbağcılar-YTEUAS (Aegean, Muğla, Yatağan)	37.34	28.04	400	1450-1650 CE	Turkey	LazaridisAlpaslanRoodenbergScience2022	Turkey_Ottoman_ArabGraves	841235	5.604	F	Alpaslan, Songül; Aytek, Ahmet İhsan; Kaya, Esra Hilal; Yavuz, Alper Yener; Erir-Pazarcı, Sabiha	1240K	0.90929
I18115	I18115	Urziceni	47.7467	22.395	5950	4500-3500 BCE	Romania	LazaridisAlpaslanRoodenbergScience2022	Romania_C_Bodrogkeresztur	926439	5.598	F	Pinhasi, Ron; Virag, Cristian; Hajdu, Tams; Krisztin Kiss; Tams Szeniczey	1240K	0.944612
I3614	I3614	Hanben, Blihun site	24.3278	121.766	1550	1-800 CE	Taiwan	WangNature2021	Taiwan_Hanben_IA	962422	5.59644	M	Yeh, Ivy (Hui-Yuan)	1240K	0.934023
I22938	I22938	Zagorje ob Savi	46.1371	14.9924	2425	600-350 BCE	Slovenia	PattersonNature2021	Slovenia_EIA	896066	5.562	F	Črešnar, Matija	1240K	0.952188
I23207	I23207	North Banat, Kikinda, Mokrin	45.9347	20.4044	3900	2100-1800 BCE	Serbia	PattersonNature2021	Serbia_Mokrin_EBA_Maros	840904	5.56	M	Pinhasi, Ron	1240K	0.938975
I2514	I2514	Tepe Hissar	36.1544	54.3836	4347	2471-2299 calBCE (3915±25 BP, PSUAMS-1918)	Iran	NarasimhanPattersonScience2019	Iran_C_TepeHissar	730896	5.554	M	Pinhasi, Ron; Monge, Janet	1240K	0.865654
I2165	I2165	Merichleri, Kairyaka necropolis	42.1329	25.4963	4910	3072-2895 calBCE (4340±30 BP, Beta-432797)	Bulgaria	MathiesonNature2018	Bulgaria_EBA_o2	839875	5.55	M	Pinhasi, Ron	1240K	0.913595
Kivutkalns19	Kivutkalns19	Kivutkalns	56.852	24.272	2433	720-401 calBCE (2403±24 BP, Hela-3746)	Latvia	MittnikNatureCommunications2018	Latvia_BA	907211	5.54738	M	..	1240K	0.931217
I17264	I17264	England, Hampshire, Nether Wallop, Danebury	51.1383	-1.53093	2225	450-100 BCE	United Kingdom	PattersonNature2021	England_MIA_LIA	791282	5.54503	M	Booth, Tom	1240K	0.920111
I11991	I11991	England, Somerset, Worlebury	51.3573	-2.98828	2116	349-50 calBCE (2133±30 BP, SUERC-94962)	United Kingdom	PattersonNature2021	England_MIA_LIA	930349	5.54322	M	Armit, Ian	1240K	0.958511
I2447	I2447	England, Oxfordshire, Yarnton	51.7977	-1.31346	3938	2120-1898 calBCE (3625±25 BP, PSUAMS-2336)	United Kingdom	OlaldeNature2018	England_BellBeaker	892874	5.541	M	Loe, Louise	1240K	0.932846
I13175	I13175	Khovd, Bulgan sum, Uliastai deed denj II kurgan 1 burial 1 (secondary)	45.39	90.798	1483	408-537 calCE (1625±20 BP, UCIAMS-226554, PSUG-5469)	Mongolia	WangNature2021	Mongolia_IA_Xianbei	831186	5.53443	M	Pinhasi, Ron; Cheronet, Olivia; Sirak, Kendra; Tumen, Dashtseveg; Erdenebaatar, Diimaajav; Kovalev, Alexey	1240K	0.919167
I5835	I5835	Irlbach LKR	48.841	12.75	4200	2500-2000 BCE	Germany	OlaldeNature2018	Germany_BellBeaker_father.or.son.I1533	622864	5.506	M	Allentoft, Morten	1240K	0.852815
I21274	I21274	England, Oxfordshire, Stanton Harcourt, Gravelly Guy	51.7458	-1.41624	2200	400-100 BCE	United Kingdom	PattersonNature2021	England_MIA_LIA	872604	5.503	F	Armit, Ian	1240K	0.940656
I13895	I13895	England, Gloucestershire, Cheltenham, Hazleton North	51.8612	-1.88301	5600	3950-3350 BCE	United Kingdom	FowlerOlaldeNature2021	England_N_Megalithic_father.I20821.son.I21390	1019190	5.50212	M	Pinhasi, Ron; Fowler, Chris	1240K, Twist1.4M	0.964342
WEHR_1586	WEHR_1586	Wehringen - Hochfeld	48.2528	10.8088	3835	1952-1776 calBCE (3550±19 BP, MAMS-18932)	Germany	MittnikScience2019	Germany_Lech_EBA_possible.contam	961431	5.49615	F	Mittnik, Alissa	1240K	0.958174
I7953	I7953	NW Bohemia, Ústí nad Labem, Hrbovice	50.1068	15.7876	2239	387-208 calBCE (2245±20 BP, PSUAMS-10086)	Czech Republic	PattersonNature2021	Czech_IA	802081	5.48365	F	Pinhasi, Ron	1240K	0.926408
I7949	I7949	Bilina	50.5481	13.7761	3022	1192-1005 calBCE (2890±20 BP, PSUAMS-6927)	Czech Republic	NarasimhanPattersonScience2019	Czech_BA_Veterov_2	838898	5.47005	M	Pinhasi, Ron; Veleminsky, Petr; Dobeš, Miroslav	1240K	0.934656
I21271	I21271	England, Oxfordshire, Stanton Harcourt, Gravelly Guy	51.7458	-1.41624	2200	400-100 BCE	United Kingdom	PattersonNature2021	England_MIA_LIA	890247	5.465	F	Armit, Ian	1240K	0.945866
I18493	I18493	Győr-Moson-Sopron county, Markotabödöge-Mohos-tóra-dűlő	47.6883	17.2981	2240	320-260 BCE	Hungary	PattersonNature2021	Hungary_LaTene	828537	5.462	F	Pinhasi, Ron	1240K	0.926408
I27380	I27380	England, Sussex, Westbourne, 'Racton Man'	50.8724	-0.89596	4228	2453-2146 calBCE (3826±33 BP, SUERC-55526)	United Kingdom	PattersonNature2021	England_EBA_BellBeaker	831058	5.455	M	Armit, Ian	1240K	0.936505
I3619	I3619	Hanben, Blihun site	24.3278	121.766	1473	415-540 calCE (1610±25 BP, PSUAMS-2075)	Taiwan	WangNature2021	Taiwan_Hanben_IA	964280	5.45287	F	Yeh, Ivy (Hui-Yuan)	1240K	0.931954
I20800	I20800	Derecske-Karakas dűlő	47.3701	21.5271	1325	600-650 CE	Hungary	GnecchiRusconeCell2022	Hungary_Transtisza_EAvar	849284	5.448	M	Pinhasi, Ron	1240K	0.920977
I22057	I22057	England, East Riding of Yorkshire, Thornholme, East Coast Pipeline (field 16)	54.1265	-0.287967	1970	104 calBCE - 65 calCE (2031±27 BP, SUERC-52029)	United Kingdom	PattersonNature2021	England_EastYorkshire_LIA	783891	5.445	F	Speed, Greg	1240K	0.915483
I26828	I26828	Noord-Holland, Wervershoof-Zwaagdijk	52.712	5.145	3400	1600-1300 BCE	Netherlands	PattersonNature2021	Netherlands_MBA	856566	5.44	F	Altena, Eveline	1240K	0.948865
I25522	I25522	Somogy county, Kútvölgyi-dűlő, Zamárdi (sites 56 and 89)	46.8759	17.9673	2150	300-100 BCE	Hungary	PattersonNature2021	Hungary_IA_LaTene	839181	5.44	F	Anna Szécsényi-Nagy	1240K	0.92708
I24882	I24882	Mala Metaljka	45.1736	16.1243	2599	774-549 calBCE (2510±15 BP, UCIAMS-179777)	Croatia	PattersonNature2021	Croatia_EIA	817578	5.431	M	Pinhasi, Ron	1240K	0.926175
I6347	I6347	Uvs aimag, Züünkhangai sum, Savaa Khar	49.3064	95.4486	3295	1414-1280 calBCE (3080±20 BP, PSUAMS-3113)	Mongolia	WangNature2021	Mongolia_LBA_CenterWest_4	834448	5.42458	F	Pinhasi, Ron; Cheronet, Olivia; Sirak, Kendra; Dashtseveg; Tumen; Tumurbaatar, Tuvshinjargal (Jerry); Bayarsaikhan, Jamsranjav	1240K	0.920189
I11701	I11701	Lower Austria, St. Pölten, Pottenbrunn	48.2411	15.7017	2300	500-200 BCE	Austria	PattersonNature2021	Austria_IA_LaTene	853050	5.42103	M	Pinhasi, Ron	1240K	0.938781
I13170	I13170	Velika Gruda	42.382	18.74	2550	800-400 BCE	Montenegro	LazaridisAlpaslanRoodenbergScience2022	Montenegro_IA	868769	5.39697	F	Pinhasi, Ron; Borić, Dušan	1240K	0.939026
I3276	I3276	Basque Country, Alava, Alto de la Huesera	42.57	-2.57	4955	3096-2913 calBCE (4390±30 BP, Beta-301225)	Spain	LipsonNature2017	Spain_C	711562	5.359	M	Lalueza-Fox, Carles	1240K	0.886948
I21275	I21275	England, Oxfordshire, Stanton Harcourt, Gravelly Guy	51.7458	-1.41624	2231	384-202 calBCE (2229±24 BP, SUERC-104565)	United Kingdom	PattersonNature2021	England_MIA	874883	5.356	F	Armit, Ian	1240K	0.937669
I5769	I5769	Veliko Tarnovo, Dzhulyunitsa	43.1609	25.8834	2592	771-541 calBCE (2490±20 BP, PSUAMS-4402)	Bulgaria	MathiesonNature2018	Bulgaria_IA	703916	5.356	F	Pinhasi, Ron; Alpaslan, Songl; Stanev, Peter; Elenski, Nedko	1240K	0.886327
I20260	I20260	Samantaş (Aegean, Muğla, Yatağan)	37.34	28.04	1346	491-717 CE	Turkey	LazaridisAlpaslanRoodenbergScience2022	Turkey_EarlyByzantine_2	839910	5.347	F	Alpaslan, Songül; Aytek, Ahmet İhsan; Kaya, Esra Hilal; Yavuz, Alper Yener; Erir-Pazarcı, Sabiha	1240K	0.911656
I1960	I1960	Siberia, western, Tyumen Oblast	56.0362	69.3389	8116	6329-6079 calBCE (7343±29 BP) [R_combine: (7330±40 BP, Poz-82198); (7355±40 BP, OxA-33489)]	Russia	NarasimhanPattersonScience2019	Russia_Tyumen_HG	805560	5.346	F	Pinhasi, Ron; Slepchenko, Sergey Mikhailovich; Bagashev, Anatoly Nikolaevich	1240K	0.899644
I5727	I5727	Sv. Križ Brdovečki	45.9008	15.7003	2586	765-489 calBCE (2475±20 BP, PSUAMS-2869)	Croatia	LazaridisAlpaslanRoodenbergScience2022	Croatia_EIA	614761	5.344	F	Armit, Ian; Nicholls, Rebecca	1240K	0.834715
I5503	I5503	England, East Riding of Yorkshire, Nunburnholme Wold	53.9167	-0.666972	2065	334-42 calBCE (2100±30 BP, Beta-516926)	United Kingdom	PattersonNature2021	England_EastYorkshire_MIA_LIA	848852	5.343	F	Lillie, Malcolm	1240K	0.934876
I19322	I19322	Noratus	40.4167	45.2	2600	777-544 calBCE (2510±25 BP, PSUAMS-9004)	Armenia	LazaridisAlpaslanRoodenbergScience2022	Armenia_EIA_oSouth	872401	5.339	F	Pinhasi, Ron; Piliposyan, Ashot	1240K	0.90545
ILK002	ILK002	Ilatka	49.5578	27.6886	4734	2889-2675 calBCE (4192±22 BP, MAMS-30073)	Ukraine	MathiesonNature2018	Ukraine_EBA_GlobularAmphora	906472	5.336	M	Krause, Johannes	1240K	0.936104
I20573	I20573	Çapalıbağ, Yeşilbağcılar-YTEUAS (Aegean, Muğla, Yatağan)	37.34	28.04	529	1404-1440 calCE (510±20 BP, PSUAMS-8792)	Turkey	LazaridisAlpaslanRoodenbergScience2022	Turkey_Ottoman_ArabGraves	836516	5.325	M	Alpaslan, Songül; Aytek, Ahmet İhsan; Kaya, Esra Hilal; Yavuz, Alper Yener; Erir-Pazarcı, Sabiha	1240K	0.917732
I0443	I0443	Samara Oblast, Volga River Valley, Sok River, Lopatino II	53.6397	50.6643	5084	3331-2930 calBCE (4440±30 BP, PSUAMS-11941)	Russia	MathiesonNature2015 (1240k of same same sample with 390k in HaakLazaridis2015)	Russia_Samara_EBA_Yamnaya	986462	5.317	M	Anthony, David	1240K	0.974866
I4893	I4893	Prague 8, Kobylisy, Ke Stírce Street	50.1217	14.457	6345	4446-4347 calBCE (5550±20 BP, PSUAMS-2850)	Czech Republic	OlaldeNature2018	Czech_N	819662	5.311	M	Ernee, Michal	1240K	0.922219
I11992	I11992	England, Somerset, Worlebury	51.3573	-2.98828	2095	343-50 calBCE (2122±30 BP, SUERC-94963)	United Kingdom	PattersonNature2021	England_MIA_LIA	905964	5.30973	M	Armit, Ian	1240K	0.948516
I20326	I20326	Çapalıbağ, Yeşilbağcılar-YTEUAS (Aegean, Muğla, Yatağan)	37.34	28.04	475	1300-1650 CE	Turkey	LazaridisAlpaslanRoodenbergScience2022	Turkey_Ottoman_ArabGraves	824615	5.308	M	Alpaslan, Songül; Aytek, Ahmet İhsan; Kaya, Esra Hilal; Yavuz, Alper Yener; Erir-Pazarcı, Sabiha	1240K	0.910376
I20570	I20570	Çapalıbağ, Yeşilbağcılar-YTEUAS (Aegean, Muğla, Yatağan)	37.34	28.04	400	1465-1633 calCE (355±20 BP, PSUAMS-8790)	Turkey	LazaridisAlpaslanRoodenbergScience2022	Turkey_Ottoman_ArabGraves	833234	5.299	F	Alpaslan, Songül; Aytek, Ahmet İhsan; Kaya, Esra Hilal; Yavuz, Alper Yener; Erir-Pazarcı, Sabiha	1240K	0.912186
I5725	I5725	Sv. Križ Brdovečki	45.9008	15.7003	2554	752-417 calBCE (2455±20 BP, PSUAMS-2867)	Croatia	LazaridisAlpaslanRoodenbergScience2022	Croatia_EIA	623346	5.296	M	Armit, Ian; Nicholls, Rebecca	1240K	0.837236
HSJ-A-1_38_noUDG.SG	HSJ-A1	Hrolfsstadir	65.3975	-14.656	1015	870-1000 CE	Iceland	EbenesersdottirScience2018	Iceland_Pre_Christian.SG	1148084	5.28311	M	EbenesersdottirScience2018	Shotgun	0.997259
I4280_noUDG	I4280	Hasanlu	37.005	45.459	2737	805-773 calBCE (2590±20 BP, PSUAMS-3003)	Iran	LazaridisAlpaslanRoodenbergScience2022	Iran_Hasanlu_IA_noUDG	925134	5.282	M	Monge, Janet	1240K	0.914991
I12412	I12412	England, East Riding of Yorkshire, Pocklington (Burnby Lane)	53.9194	-0.766635	2238	387-205 calBCE (2242±25 BP, SUERC-83069)	United Kingdom	PattersonNature2021	England_EastYorkshire_MIA	817565	5.27895	F	Lillie, Malcolm	1240K	0.91481
RISE505_noUDG.SG	RISE505	Kytmanovo	53.456	85.447	3628	1862-1612 calBCE (3391±27 BP, OxA-31216)	Russia	AllentoftNature2015	Russia_Andronovo.SG	1121260	5.277	F	..	Shotgun	0.978189
I12414	I12414	England, East Riding of Yorkshire, Pocklington (Burnby Lane)	53.9194	-0.766635	2175	400-50 BCE	United Kingdom	PattersonNature2021	England_EastYorkshire_MIA_LIA	828300	5.27634	F	Lillie, Malcolm	1240K	0.92964
I0061	I0061	Karelia, Yuzhnyy Oleni Ostrov	61.65	35.65	8450	7050-5950 BCE	Russia	MathiesonNature2015 (1240k of same same sample with 390k in HaakLazaridis2015)	Russia_Karelia_HG	1003545	5.272	M	Haak, Wolfgang	1240K	0.959765
I17981	I17981	Dzhulyunitsa (Veliko Tarnovo)	43.1609	25.8834	7725	6100-5450 BCE	Bulgaria	LazaridisAlpaslanRoodenbergScience2022	Bulgaria_N_o	824105	5.257	F	Alpaslan, Songül; Elenski, Nedko	1240K	0.920602
ULN004	ULN004	Sukhbaatar, Ulaanzuukh	46.2841	111.768	1952	96 calBCE - 109 calCE (2016±30 BP, OxA-36458)	Mongolia	JeongCell2020	Mongolia_Sukhbaatar_MLBAXiongnuLateMedieval	1009279	5.2484	F	Jeong, Choongwon; Warinner, Christina	1240K	0.954761
I1496	I1496	Apc-Berekalya I	47.167	19.833	7040	5211-4958 calBCE (6135±33 BP, MAMS-14821)	Hungary	MathiesonNature2015 (capture of same sample shotgunned in Gamba2014)	Hungary_MN_LBK	795193	5.246	M	Pinhasi, Ron	1240K	0.916982
I20259	I20259	Samantaş (Aegean, Muğla, Yatağan)	37.34	28.04	1346	491-717 CE	Turkey	LazaridisAlpaslanRoodenbergScience2022	Turkey_EarlyByzantine_2	845380	5.229	M	Alpaslan, Songül; Aytek, Ahmet İhsan; Kaya, Esra Hilal; Yavuz, Alper Yener; Erir-Pazarcı, Sabiha	1240K	0.916116
I7958	I7958	Central Bohemia, Prague 5, Prague-Stodůlky (Malá Ohrada site)	50.045	14.3393	3950	2150-1850 BCE	Czech Republic	PattersonNature2021	Czech_EBA_Unetice	859539	5.22235	F	Pinhasi, Ron	1240K	0.937682
I5723	I5723	Sv. Križ Brdovečki	45.9008	15.7003	2374	514-391 calBCE (2365±20 BP, PSUAMS-3179)	Croatia	LazaridisAlpaslanRoodenbergScience2022	Croatia_EIA	701019	5.222	M	Armit, Ian; Nicholls, Rebecca; Sv. Križ Brdovečki	1240K	0.875881
I22060	I22060	England, East Riding of Yorkshire, East Coast Pipeline (field 9)	54.0947	-0.281614	2074	343-1 calBCE (2105±35 BP, SUERC-33543)	United Kingdom	PattersonNature2021	England_EastYorkshire_MIA_LIA	825402	5.22	M	Speed, Greg	1240K	0.93048
I20186	I20186	Kapitan Andreevo (South)	41.73	26.33	2750	1100-500 BCE	Bulgaria	LazaridisAlpaslanRoodenbergScience2022	Bulgaria_EIA	858693	5.218	M	Alpaslan, Songül; Iliev, Stanislav; Russeva, Victoria	1240K	0.911811
I8218	I8218	Swat Valley, Aligrama	34.8049	72.3182	1949	47 calBCE - 62 calCE (2010±20 BP, PSUAMS-6195)	Pakistan	NarasimhanPattersonScience2019	Pakistan_Aligrama_H	1000006	5.21277	F	Olivieri, Luca; Zahir, Muhammad; Vidale, Massimo; Micheli, Roberto; Coppa, Alfredo	1240K	0.940979
I4534	I4534	Dara -Necropolis underground chamber (Southeast, Mardin)	37.177	40.952	1200	600-900 CE	Turkey	LazaridisAlpaslanRoodenbergScience2022	Turkey_SoutheastByzantine	828909	5.211	F	Alpaslan, Songül; Erdoğan, Nihat	1240K	0.896348
I11716	I11716	Bratislava, Panská 19-21, Pálffy Palace	48.1422	17.1071	2051	167-46 calBCE (2090±20 BP, PSUAMS-8931)	Slovakia	PattersonNature2021	Slovakia_LIA_LaTene	861151	5.20866	F	Pinhasi, Ron	1240K	0.939414
I17016	I17016	England, Somerset, Christon, Dibbles Farm	51.3139	-2.88522	2226	377-178 calBCE (2210±30 BP, SUERC-94984)	United Kingdom	PattersonNature2021	England_MIA	822083	5.2086	M	Armit, Ian	1240K	0.92558
I20587	I20587	England, Oxfordshire, Yarnton	51.7977	-1.31346	2244	389-208 calBCE (2250±21 BP, UB-3776)	United Kingdom	PattersonNature2021	England_MIA	813594	5.203	M	Armit, Ian	1240K	0.927532
I7950	I7950	Central Bohemia, Prague-West, Hostivice-Palouky	50.0788	14.2802	5398	3516-3367 calBCE (4655±25 BP, PSUAMS-10085)	Czech Republic	PattersonNature2021	Czech_N_oWHG	818057	5.19921	F	Pinhasi, Ron	1240K	0.919452
I11699	I11699	Lower Austria, St. Pölten, Pottenbrunn	48.2411	15.7017	2300	500-200 BCE	Austria	PattersonNature2021	Austria_IA_LaTene	850709	5.19249	F	Pinhasi, Ron	1240K	0.939414
I11933	I11933	Polgár-Ferenci hát, M3-31	47.8465	21.1494	6950	5500-4500 BCE	Hungary	HarneyCheronetGenomeResearch2021	Hungary_MN_AVK	865101	5.17412	M	Pinhasi, Ron	1240K	0.936557
I20327	I20327	Çapalıbağ, Yeşilbağcılar-YTEUAS (Aegean, Muğla, Yatağan)	37.34	28.04	400	1450-1650 CE	Turkey	LazaridisAlpaslanRoodenbergScience2022	Turkey_Ottoman_ArabGraves	832496	5.174	M	Alpaslan, Songül; Aytek, Ahmet İhsan; Kaya, Esra Hilal; Yavuz, Alper Yener; Erir-Pazarcı, Sabiha	1240K	0.905307
I19325	I19325	Noratus	40.4167	45.2	3285	1420-1250 BCE	Armenia	LazaridisAlpaslanRoodenbergScience2022	Armenia_LBA_EIA	841206	5.171	M	Pinhasi, Ron; Piliposyan, Ashot	1240K	0.907428
I2454	I2454	England, Needingworth Quarry, Over Narrows	52.34	0.03	4042	2199-1982 calBCE (3703±28 BP, OxA-24595)	United Kingdom	OlaldeNature2018	England_BellBeaker_lowEEF	818361	5.168	F	Evans, Christopher	1240K	0.943215
I20652	I20652	England, North Yorkshire, Vale of Pickering, West Heslerton	54.171	-0.605739	1450	400-600 CE	United Kingdom	GretzingerNature2022	England_EarlyMedieval_Saxon	891044	5.164	M	Justeau, Pierre	1240K	0.951762
I5514	I5514	Prague 5, Jinonice, Butovická Street	50.0504	14.3667	4155	2287-2140 calBCE (3780±20 BP, PSUAMS-2864)	Czech Republic	OlaldeNature2018	Czech_BellBeaker	843550	5.164	M	Ernee, Michal	1240K	0.938858
I7952	I7952	Central Bohemia, Prague-West, Hostivice-Sadová	50.0808	14.2452	7200	5500-5000 BCE	Czech Republic	PattersonNature2021	Czech_N	850276	5.16287	M	Pinhasi, Ron	1240K	0.929666
I14601	I14601	Bagheri Tchala Archaeological Complex	40.9167	44.5	2875	1050-800 BCE	Armenia	LazaridisAlpaslanRoodenbergScience2022	Armenia_LBA_EIA	777280	5.16065	M	Pinhasi, Ron; Hobosyan, Suren; Khudaverdyan, Anahit	1240K	0.894912
I16744	I16744	Hajdúböszörmény Homokbánya IV	47.6703	21.4655	1325	600-650 CE	Hungary	GnecchiRusconeCell2022	Hungary_Transtisza_EAvar	782666	5.15324	F	Pinhasi, Ron	1240K	0.888732
I4318	I4318	Kairan	48.7418	76.9957	3656	1863-1628 calBCE (3415±20 BP, PSUAMS-2961)	Kazakhstan	NarasimhanPattersonScience2019	Kazakhstan_MLBA_Kairan	862177	5.152	F	Frachetti, Michael	1240K	0.93101
I10297	I10297	Potočani	45.4482	17.6388	6050	4300-3900 BCE	Croatia	NovakPLoSOne2021	Croatia_C_Lasinja	895998	5.14513	F	Pinhasi, Ron	1240K	0.935665
I4238_noUDG	I4238	Dinkha Tepe	37.0079	45.1658	3112	1224-1056 calBCE (2950±15 BP, PSUAMS-2770)	Iran	LazaridisAlpaslanRoodenbergScience2022	Iran_DinkhaTepe_BA_IA_2_noUDG	937915	5.145	M	Monge, Janet	1240K	0.910052
I14037	I14037	Sükhbaatar aimag, Tuvshinshiree sum, Bulgiin ekh, Tomb 47	46.2841	111.768	3306	1422-1292 calBCE (3095±20 BP, UCIAMS-226561, PSUG-5475)	Mongolia	WangNature2021	Mongolia_LBA_Ulaanzukh_2	822195	5.13351	M	Pinhasi, Ron; Cheronet, Olivia; Sirak, Kendra; Tumen, Dashtseveg	1240K	0.914849
I2470_enhanced	I2470	Basque Country, Alava, El Sotillo	42.57	-2.62	3275	1412-1227 calBCE (3060±30 BP, Beta-299307)	Spain	PattersonNature2021 (higher coverage of previously published individual in OlaldeScience2019)	Spain_MBA	866444	5.12508	M	Lalueza-Fox, Carles	1240K	0.927713
I19335	I19335	Karashamb Cemetery	40.4167	45.2	3285	1420-1250 BCE	Armenia	LazaridisAlpaslanRoodenbergScience2022	Armenia_LBA	826194	5.125	M	Pinhasi, Ron; Avetisyan, Pavel; Melikyan, Varduhi; Khudaverdyan, Anahit	1240K	0.905501
I1507	I1507	Tiszaszőlős-Domaháza	47.5592	20.7212	7661	5788-5640 calBCE (6835±34 BP, OxA-23757)	Hungary	MathiesonNature2015 (capture of same sample shotgunned in Gamba2014)	Hungary_EN_HG_Koros	784552	5.103	M	Pinhasi, Ron	1240K	0.905346
I12413	I12413	England, East Riding of Yorkshire, Pocklington (Burnby Lane)	53.9194	-0.766635	2175	400-50 BCE	United Kingdom	PattersonNature2021	England_EastYorkshire_MIA_LIA	822324	5.08741	M	Lillie, Malcolm	1240K	0.934333
I20798	I20798	Derecske-Hosszú lapos	47.3532	21.5116	1200	700-800 CE	Hungary	GnecchiRusconeCell2022	Hungary_Transtisza_LAvar	839890	5.083	F	Pinhasi, Ron	1240K	0.910932
Ne35_genotyping_noUDG	NE35	Nepal, Kathmandu	45.91	125.95	8990	7172-6831 calBCE (8075±30 BP, BA-152179)	China	MaoFuCell2021	China_AmurRiver_EarlyN	590571	5.07525	F	Fu, Qiaomei; Zhang, Hucai	1240K	0.849609
I16089	I16089	NW Bohemia, Teplice, Chouč	50.5113	13.7679	3000	1300-800 BCE	Czech Republic	PattersonNature2021	Czech_LBA_Knoviz	797993	5.0748	F	Pinhasi, Ron	1240K	0.917396
I1563	I1563	Blatterhole Cave	51.3583	7.55111	5448	3626-3378 calBCE (4726±17 BP) [R_combine: (4580±30, KIA-28844, Bla5); (4860±30, KIA-45011, Bla7); (4730±25, KIA-45010, Bla13)]	Germany	LipsonNature2017	Germany_Blatterhohle_MN	940883	5.071	F	Burger, Joachim	1240K	0.948865
I4273_noUDG	I4273	Dinkha Tepe	37.0079	45.1658	2967	1111-931 calBCE (2855±20 BP, PSUAMS-2983)	Iran	LazaridisAlpaslanRoodenbergScience2022	Iran_DinkhaTepe_BA_IA_2_noUDG	901284	5.07	F	Monge, Janet	1240K	0.896438
I2105	I2105	Shevchenko, OAE-2003	48.2204	37.1461	4850	3300-2500 BCE	Ukraine	MathiesonNature2018	Ukraine_EBA_Yamnaya	802478	5.066	F	Lillie, Malcolm	1240K	0.929911
I14621	I14621	Bagheri Tchala Archaeological Complex	40.9167	44.5	2875	1050-800 BCE	Armenia	LazaridisAlpaslanRoodenbergScience2022	Armenia_LBA_EIA_mother.I14618	766452	5.06438	F	Pinhasi, Ron; Hobosyan, Suren; Khudaverdyan, Anahit	1240K	0.895106
I12411	I12411	England, East Riding of Yorkshire, Pocklington (Burnby Lane)	53.9194	-0.766635	2175	400-50 BCE	United Kingdom	PattersonNature2021	England_EastYorkshire_MIA_LIA	799541	5.06041	F	Lillie, Malcolm	1240K	0.905941
I20145	I20145	Stratonikeia-West Church (Aegean, Muğla, Yatağan)	37.3	28.03	650	1200-1400 CE	Turkey	LazaridisAlpaslanRoodenbergScience2022	Turkey_Byzantine	808677	5.042	F	Alpaslan, Songül; Söğüt, Bilal; Aytek, Ahmet İhsan; Kaya, Esra Hilal; Yavuz, Alper Yener	1240K	0.897007
I3611_noUDG	I3611	Hanben, Blihun site	24.3278	121.766	1715	133-324 calCE (1820±20 BP, PSUAMS-7909)	Taiwan	WangNature2021	Taiwan_Hanben_IA	734205	5.031	F	Yeh, Ivy (Hui-Yuan)	1240K	0.837016
I11696	I11696	Bulgan, Khutag-Undur sum, Marzyn khutul, Tomb 1-055-1, skeleton 1	49.3925	102.703	7528	5632-5484 calBCE (6655±30 BP, UCIAMS-226523, PSUG-5426)	Mongolia	WangNature2021	Mongolia_North_N	848454	5.02832	M	Pinhasi, Ron; Cheronet, Olivia; Sirak, Kendra; Tumen, Dashtseveg ; Mijiddorj, Enkhbayar; Iderkhangai, Tumur-Ochir	1240K	0.922852
AITI_43	AITI_43	Kleinaitingen - Gewerbegebiet Nord	48.2228	10.845	3760	1888-1700 calBCE (3486±27 BP, MAMS-21571)	Germany	MittnikScience2019	Germany_Lech_EBA	848648	5.0281	M	Mittnik, Alissa	1240K	0.928567
I4789	I4789	Oy-Dzhaylau III	42.6894	73.1175	3487	1614-1461 calBCE (3270±25 BP, PSUAMS-2964)	Kazakhstan	NarasimhanPattersonScience2019	Kazakhstan_MLBA_OyDzhaylau	847632	5.02727	F	Frachetti, Michael	1240K	0.938367
yak024_noUDG.SG	yak024	Far Eastern Federal District, Yakutia, Kolyma River, Kamenka 2	66.8	152.633	3500	2000-1100 BCE	Russia	KilincSciAdv2021	Russia_KolymaRiver_LN.SG	1140572	5.00765	F	Kılınç, Gülşah Merve; Storå, Jan; Götherström, Anders	Shotgun	0.967457
I3138	I3138	Scotland, Argyll and Bute, Oban, Raschoille Cave	56.4033	-5.47806	4998	3312-2920 calBCE (4415±25 BP, PSUAMS-2156)	United Kingdom	OlaldeNature2018	Scotland_N	813437	5.007	F	Bonsall, Clive	1240K	0.91887
I1954	I1954	Ganj Dareh	34.45	48.116	10162	8295-7976 calBCE (9000±40 BP, Beta-436170)	Iran	NarasimhanPattersonScience2019	Iran_GanjDareh_N	917421	5.0034	M	Pinhasi, Ron; Meiklejohn, Christopher; Merrett, Deborah	1240K	0.918896
Ust_Ishim.DG	Ust_Ishim	Ust'-Ishim, Siberia	57.7	71.1	44366	43980-40954 calBCE (41400±953 BP) [R_combine: (41400±1300 BP, OxA-25516); (41400±1400 BP, OxA-30190)]	Russia	FuNature2014	Russia_Ust_Ishim_HG.DG	1147829	42	M	Paabo, Svante	Shotgun.diploid	0.999082
Log04.SG	Log04	Kozani, Elati-Logkas	39.9804	21.8236	4250	2600-2000 BCE	Greece	ClementeCell2021	Greece_Logkas_MBA.SG	1137839	4.99416	U	Unterlander, Martina	Shotgun	0.952421
I4889	I4889	Prague 8, Kobylisy, Ke Stírce Street	50.1217	14.457	4131	2284-2056 calBCE (3765±20 BP, PSUAMS-2847)	Czech Republic	OlaldeNature2018	Czech_BellBeaker	830315	4.98	M	Ernee, Michal	1240K	0.925942
I20229	I20229	Değirmendere (Aegean, Muğla, Yatağan)	37.34	28.04	2565	750-480 BCE	Turkey	LazaridisAlpaslanRoodenbergScience2022	Turkey_Archaic_SubGeometric	849346	4.966	F	Alpaslan, Songül; Aytek, Ahmet İhsan; Kaya, Esra Hilal; Yavuz, Alper Yener; Erir-Pazarcı, Sabiha	1240K	0.906381
I14619	I14619	Bagheri Tchala Archaeological Complex	40.9167	44.5	2875	1050-800 BCE	Armenia	LazaridisAlpaslanRoodenbergScience2022	Armenia_LBA_EIA_brother.I23941.I14065	774327	4.96373	M	Pinhasi, Ron; Hobosyan, Suren; Khudaverdyan, Anahit	1240K	0.892844
I4532	I4532	Dara -Necropolis underground chamber (Southeast, Mardin)	37.177	40.952	1222	672-820 calCE (1265±20 BP, PSUAMS-3061)	Turkey	LazaridisAlpaslanRoodenbergScience2022	Turkey_SoutheastByzantine	835606	4.962	M	Alpaslan, Songül; Erdoğan, Nihat	1240K	0.905695
I5208	I5208	Asparn Schletz	48.5798	16.4693	7150	5250-5150 BCE	Austria	MathiesonNature2018	Austria_N_LBK	897878	4.95	F	Pinhasi, Ron	1240K	0.942905
I5726	I5726	Sv. Križ Brdovečki	45.9008	15.7003	2407	538-399 calBCE (2390±20 BP, PSUAMS-2868)	Croatia	LazaridisAlpaslanRoodenbergScience2022	Croatia_EIA	622601	4.935	F	Armit, Ian; Nicholls, Rebecca	1240K	0.834637
I13898	I13898	England, Gloucestershire, Cheltenham, Hazleton North	51.8612	-1.88301	5569	3764-3521 calBCE (4850±50 BP, GrA-24508)	United Kingdom	FowlerOlaldeNature2021	England_N_Megalithic_son.I30334	991673	4.92527	M	Pinhasi, Ron; Fowler, Chris	1240K, Twist1.4M	0.964768
I20751	I20751	Besenyszög Berek-ér partja, Köröm-Kápolnadomb	47.2094	20.2631	3200	1500-1000 BCE	Hungary	HarneyCheronetGenomeResearch2021	Hungary_LBA	846153	4.913	F	Pinhasi, Ron	1240K	0.931528
I20806	I20806	Urziceni	47.7467	22.395	5950	4500-3500 BCE	Romania	LazaridisAlpaslanRoodenbergScience2022	Romania_C_Bodrogkeresztur	865512	4.911	M	Pinhasi, Ron; Virag, Cristian; Hajdu, Tams; Krisztin Kiss; Tams Szeniczey	1240K	0.928903
I12209	I12209	Castilla y León, Valladolid, San Román de Hornija, La Requejada	41.4584	-5.2872	3250	1400-1200 BCE	Spain	OlaldeScience2019	Spain_MBA	880374	4.90774	M	Delibes de Castro, Germán	1240K	0.940901
I1580_enhanced	I1580	Barcın (Northwest Anatolia, Marmara)	40.3037	29.6085	8205	6381-6088 calBCE (7385±40 BP, PSUAMS-1964)	Turkey	LazaridisAlpaslanRoodenbergScience2022 (higher coverage of previously reported individual from MathiesonNature2015)	Turkey_N	973726	4.906	F	Alpaslan, Songül; Pinhasi, Ron	1240K	0.947805
I11697	I11697	Bulgan, Khutag-Undur sum, Marzyn khutul, Tomb 1-055-1, skeleton 4	49.3925	102.703	7500	5620-5481 calBCE (6610±30 BP, UCIAMS-226524, PSUG-5427)	Mongolia	WangNature2021	Mongolia_North_N	820992	4.89677	M	Pinhasi, Ron; Cheronet, Olivia; Sirak, Kendra; Tumen, Dashtseveg ; Mijiddorj, Enkhbayar; Iderkhangai, Tumur-Ochir	1240K	0.911009
I18276	I18276	Lchashen cemetery	40.5166	44.9333	3285	1420-1250 BCE	Armenia	LazaridisAlpaslanRoodenbergScience2022	Armenia_Lchashen_LBA	782327	4.89189	M	Pinhasi, Ron; Petrosyan, Levon; Khudaverdyan, Anahit	1240K	0.894227
irk068_noUDG.SG	irk068	Siberian Federal District, Cis-Baikal, Lena River, Shishkino N 1	54.0066	105.681	4468	2577-2461 calBCE (3992±30 BP, Ua-63949)	Russia	KilincSciAdv2021	Russia_LenaRiver_BA.SG	1139155	4.8913	M	Kılınç, Gülşah Merve; Storå, Jan; Götherström, Anders	Shotgun	0.980568
I3255	I3255	England, Cambridgeshire, Trumpington Meadows	52.1703	0.105604	3994	2139-1947 calBCE (3661±31 BP, SUERC-49482)	United Kingdom	OlaldeNature2018	England_BellBeaker	861143	4.889	F	Dodwell, Natasha	1240K	0.945439
I11149	I11149	England, Cambridgeshire, Teversham (Marshall's) Evaluation	52.1989	0.180799	2443	733-397 calBCE (2400±30 BP, Beta-471582)	United Kingdom	PattersonNature2021	England_EIA	763419	4.88392	M	Armit, Ian	1240K	0.927106
I16752	I16752	Visonta Nagycsapás	47.7672	20.0216	1200	700-800 CE	Hungary	GnecchiRusconeCell2022	Hungary_NorthHungaryMountains_LAvar	765660	4.8796	M	Pinhasi, Ron	1240K	0.887995
I1498	I1498	Debrecen Tocopart Erdoalja	47.5247	21.5856	7094	5297-5048 calBCE (6207±30 BP, OxA-27858)	Hungary	MathiesonNature2015 (capture of same sample shotgunned in Gamba2014)	Hungary_MN_ALPc	809759	4.879	F	Pinhasi, Ron	1240K	0.904532
Sunghir6_noUDG.SG	Sunghir6	Sunghir	56.1761	40.5025	813	1046-1218 calCE (900±19 BP) [R_combine: (884±23 BP, OxA-31755); (925±29 BP, OxA-X-2653-36)]	Russia	SikoraScience2017	Russia_Sunghir_Medieval.SG	1091662	4.87684	M	..	Shotgun	0.910014
I5724	I5724	Sv. Križ Brdovečki	45.9008	15.7003	2232	382-206 calBCE (2235±20 BP, PSUAMS-3094)	Croatia	LazaridisAlpaslanRoodenbergScience2022	Croatia_EIA	675235	4.873	M	Armit, Ian; Nicholls, Rebecca	1240K	0.862486
I20264	I20264	Samantaş (Aegean, Muğla, Yatağan)	37.34	28.04	1346	491-717 CE	Turkey	LazaridisAlpaslanRoodenbergScience2022	Turkey_EarlyByzantine_2_brother.I20265	819274	4.87	M	Alpaslan, Songül; Aytek, Ahmet İhsan; Kaya, Esra Hilal; Yavuz, Alper Yener; Erir-Pazarcı, Sabiha	1240K	0.900601
I18271	I18271	Lchashen cemetery	40.5166	44.9333	3285	1420-1250 BCE	Armenia	LazaridisAlpaslanRoodenbergScience2022	Armenia_Lchashen_LBA	783953	4.85966	F	Pinhasi, Ron; Petrosyan, Levon; Khudaverdyan, Anahit	1240K	0.8953
I4875	I4875	Vlasac	44.5337	22.0503	8458	6615-6400 calBCE (7643±63 BP, PSUAMS-2380)	Serbia	MathiesonNature2018	Serbia_IronGates_Mesolithic	814968	4.858	F	Pinhasi, Ron	1240K	0.913802
irk040.SG	irk040	Siberian Federal District, Cis-Baikal, Angara River, Gorodische N 1	53.2207	103.395	5559	3705-3528 calBCE (4846±33 BP, Ua-62564)	Russia	KilincSciAdv2021	Russia_AngaraRiver_N.SG	1128429	4.85664	M	Kılınç, Gülşah Merve; Storå, Jan; Götherström, Anders	Shotgun	0.989683
I11736	I11736	Mereke, Taskala district, Zapadno-Kazahstanskaya Oblast	50.7702	49.34	5021	3315-2928 calBCE (4425±20 BP, PSUAMS-4944)	Kazakhstan	NarasimhanPattersonScience2019	Kazakhstan_Mereke_MBA_o2	799946	4.85545	F	Frachetti, Michael; Kitov, Egor; Akhatov, Gaziz; Yermolayeva, Antonina	1240K	0.940772
I1495	I1495	Apc-Berekalya I	47.167	19.833	6367	4496-4353 calBCE (5598±32 BP, MAMS-14819)	Hungary	MathiesonNature2015 (capture of same sample shotgunned in Gamba2014)	Hungary_LN_Lengyel	812120	4.853	M	Pinhasi, Ron	1240K	0.912664
I4475	I4475	Dara - Necropolis underground chamber (Southeast, Mardin)	37.177	40.952	1228	675-774 calCE (1275±15 BP, PSUAMS-4140)	Turkey	LazaridisAlpaslanRoodenbergScience2022	Turkey_SoutheastByzantine	818364	4.849	M	Alpaslan, Songül; Erdoğan, Nihat	1240K	0.888862
I2519	I2519	Veliko Tarnovo, Dzhulyunitsa	43.1609	25.8834	6237	4341-4245 calBCE (5425±25 BP, PSUAMS-1813)	Bulgaria	MathiesonNature2018	Bulgaria_C	764671	4.848	F	Pinhasi, Ron	1240K	0.88731
HUGO_168	HUGO_168	Augsburg - Hugo-Eckener-Straße	48.3285	10.8982	4167	2291-2140 calBCE (3788±23 BP, MAMS-18913)	Germany	MittnikScience2019	Germany_Lech_BellBeaker_possible.contam	943686	4.83634	F	Mittnik, Alissa	1240K	0.932808
VK533_noUDG.SG	VK533	Oland	56.8058	16.7302	1000	800-1100 CE	Sweden	MargaryanWillerslevNature2020	Sweden_Viking_o2.SG	1124434	4.83	M	Nielsen, Rasmus; Werge, Thomas; Willerslev, Eske	Shotgun	0.970224
I2861	I2861	Scotland, Covesea Cave 2	57.721	-3.3881	2843	983-826 calBCE (2757±29 BP, SUERC-68716)	United Kingdom	OlaldeNature2018	Scotland_LBA	618609	4.829	F	Armit, Ian	1240K	0.867916
I4533	I4533	Dara -Necropolis underground chamber (Southeast, Mardin)	37.177	40.952	1116	774-884 calCE (1200±15 BP, PSUAMS-4142)	Turkey	LazaridisAlpaslanRoodenbergScience2022	Turkey_SoutheastByzantine	779155	4.828	M	Alpaslan, Songül; Erdoğan, Nihat	1240K	0.884543
I4891	I4891	Prague 8, Kobylisy, Ke Stírce Street	50.1217	14.457	4131	2284-2056 calBCE (3765±20 BP, PSUAMS-2848)	Czech Republic	OlaldeNature2018	Czech_BellBeaker	824302	4.82	M	Ernee, Michal	1240K	0.923951
I0440	I0440	Samara Oblast, Volga River Valley, Sok River, Lopatino II	53.38	50.39	4720	2887-2636 calBCE (4180±30 BP, Beta-392492)	Russia	PattersonNature2021 (higher coverage of previously published individual in MathiesonNature2015)	Russia_MBA_Poltavka	1013440	4.81861	M	Khokhlov, Alexander; Anthony, David; Anthony, David	1240K	0.974181
I15046	I15046	NW Bohemia, Teplice, Radosevice (Cemetery II)	50.4103	14.0746	2256	394-208 calBCE (2260±20 BP, PSUAMS-10096)	Czech Republic	PattersonNature2021	Czech_IA_LaTene	835400	4.81796	F	Pinhasi, Ron	1240K	0.940746
ZAA001	ZAA001	Bulgan, Zaan-Khoshuu	47.8547	104.046	1075	550-1200 CE	Mongolia	JeongCell2020	Mongolia_Bulgan_EarlyMedievalLateMedieval	981915	4.81669	F	Jeong, Choongwon; Warinner, Christina	1240K	0.944211
I20181	I20181	Kapitan Andreevo (South)	41.73	26.33	2750	1100-500 BCE	Bulgaria	LazaridisAlpaslanRoodenbergScience2022	Bulgaria_EIA	840352	4.814	M	Alpaslan, Songül; Iliev, Stanislav; Russeva, Victoria	1240K	0.91353
I4241_noUDG	I4241	Hajji Firuz	36.9944	45.4744	7904	6021-5891 calBCE (7080±30 BP, PSUAMS-2163)	Iran	LazaridisAlpaslanRoodenbergScience2022 (higher coverage of previously reported individual from NarasimhanPattersonScience2019)	Iran_HajjiFiruz_N_noUDG	930127	4.806	M	Pinhasi, Ron; Monge, Janet	1240K	0.908397
I2327_noUDG	I2327	Hajji Firuz	36.9944	45.4744	3050	1201-1015 calBCE (2910±20 BP, PSUAMS-4413)	Iran	LazaridisAlpaslanRoodenbergScience2022 (higher coverage of previously reported individual from NarasimhanPattersonScience2019)	Iran_HajjiFiruz_IA_noUDG	844172	4.803	M	Pinhasi, Ron; Monge, Janet	1240K	0.890788
I18280	I18280	Lchashen cemetery	40.5166	44.9333	3285	1420-1250 BCE	Armenia	LazaridisAlpaslanRoodenbergScience2022	Armenia_Lchashen_LBA	782096	4.79921	F	Pinhasi, Ron; Petrosyan, Levon; Khudaverdyan, Anahit	1240K	0.892404
I2069	I2069	Altai Autonomous Republic, Ust-Kanski, Altai Mountains, Kaminnaya Cave	50.9126	84.8144	5061	3331-2921 calBCE (4430±40 BP, Poz-83425)	Russia	NarasimhanPattersonScience2019	Russia_Afanasievo	863531	4.791	F	Derevianko, Anatoly; Chikisheva, Tatiana	1240K	0.952641
I12976	I12976	Bayan-Ulgii aimag, Ulaankhus sum, Kulala Ula barrow 2	49.359	88.713	3332	1441-1304 calBCE (3120±20 BP, UCIAMS-226550, PSUG-5465)	Mongolia	WangNature2021	Mongolia_LBA_MongunTaiga_3	839041	4.78933	M	Pinhasi, Ron; Cheronet, Olivia; Sirak, Kendra; Tumen, Dashtseveg; Erdenebaatar, Diimaajav; Kovalev, Alexey	1240K	0.930623
I4886	I4886	Prague 8, Kobylisy, Ke Stírce Street	50.1217	14.457	4088	2270-2039 calBCE (3740±20 BP, PSUAMS-2844)	Czech Republic	OlaldeNature2018	Czech_BellBeaker	828693	4.789	M	Ernee, Michal	1240K	0.919129
I0562	I0562	Berel	49.3356	86.3504	2300	400-300 BCE	Kazakhstan	UnterlanderNatureCommunications2017	Kazakhstan_Berel_Pazyryk	987692	4.786	F	Burger, Joachim	1240K	0.948025
I2694	I2694	Scotland, East Lothian, Broxmouth	55.9885	-2.48066	2202	361-110 calBCE (2175±30 BP, SUERC-24247)	United Kingdom	PattersonNature2021	Scotland_MIA_LIA	776563	4.772	F	Armit, Ian	1240K	0.908397
I20752	I20752	Besenyszög Berek-ér partja, Köröm-Kápolnadomb	47.2094	20.2631	2256	394-208 calBCE (2260±20 BP, PSUAMS-10202)	Hungary	HarneyCheronetGenomeResearch2021	Hungary_IA_LaTene	917427	4.768	F	Pinhasi, Ron	1240K	0.951684
I6359	I6359	Khuvsgul aimag, Alag-Erdene sum, Erhel nuur, Ulaan tolgoi	50.1172	100.046	2700	1100-400 BCE	Mongolia	WangNature2021	Mongolia_EIA_SlabGrave_1	884617	4.76147	M	Pinhasi, Ron; Cheronet, Olivia; Sirak, Kendra; Tumen, Dashtseveg	1240K	0.919568
I10112	I10112	Shoendykol	50.82	75.6	3497	1613-1503 calBCE (3280±20 BP, PSUAMS-6929)	Kazakhstan	NarasimhanPattersonScience2019	Kazakhstan_Shoendykol_MLBA_Fedorovo	825548	4.76118	M	Pinhasi, Ron; Pinhasi, Ron; Slepchenko, Sergey Mikhailovich; Bagashev, Anatoly Nikolaevich	1240K	0.922335
Tianyuan	Tianyuan	Tianyuan	39.6578	115.871	39565	38896-36130 calBCE (34430±510 BP, BA-03222)	China	YangCurrentBiology2017	China_Tianyuan	885079	4.754	M	Fu, Qiaomei	3.7M	0.912237
I11144	I11144	England, Somerset, North Perrott, North Perrott Manor	50.8834	-2.76046	1976	149 calBCE - 65 calCE (2035±30 BP, SUERC-94968)	United Kingdom	PattersonNature2021	England_LIA	776394	4.7519	M	Armit, Ian	1240K	0.919788
I5502	I5502	England, East Riding of Yorkshire, Nunburnholme Wold	53.9167	-0.666972	2054	196-4 calBCE (2090±30 BP, Beta-520210)	United Kingdom	PattersonNature2021	England_EastYorkshire_LIA	835229	4.749	M	Lillie, Malcolm	1240K	0.922775
I16753	I16753	Visonta Nagycsapás	47.7672	20.0216	1200	700-800 CE	Hungary	GnecchiRusconeCell2022	Hungary_NorthHungaryMountains_LAvar	773797	4.74623	M	Pinhasi, Ron	1240K	0.903252
I8199	I8199	Andalusia, Córdoba, Lucena, Sima del Ángel	37.24	-4.24	4650	2900-2500 BCE	Spain	OlaldeScience2019	Spain_C	825932	4.74101	M	Lalueza-Fox, Carles	1240K	0.911565
I24879	I24879	Skradnik-Sultanov grob	45.2146	15.3158	2599	774-549 calBCE (2510±15 BP, UCIAMS-135086)	Croatia	PattersonNature2021	Croatia_EIA	807701	4.741	F	Pinhasi, Ron	1240K	0.917616
I7022	I7022	Uvs aimag, Ulaangom sum, Chandman Uul, Ulaangom cemetery Grave #11, Burial 7	49.96	92.05	2244	389-208 calBCE (2250±20 BP, PSUAMS-4000)	Mongolia	WangNature2021	Mongolia_EIA_Sagly_4	884588	4.74096	M	Pinhasi, Ron; Cheronet, Olivia; Sirak, Kendra; Tumen, Dashtseveg	1240K	0.931372
I2983	I2983	Scotland, Orkney, Bu	58.965	-3.2717	2257	399-207 calBCE (2271±33 BP, SUERC-69075)	United Kingdom	PattersonNature2021	Scotland_MIA	813575	4.736	F	Armit, Ian	1240K	0.922529
I4029_noUDG	I4029	Gordion (Central, Ankara)	39.6525	31.9967	2603	780-544 calBCE (2515±25 BP, PSUAMS-6968)	Turkey	LazaridisAlpaslanRoodenbergScience2022	Turkey_IA_o4_noUDG	1022457	4.732	M	Pinhasi, Ron; Monge, Janet	1240K	0.955989
VK547_noUDG.SG	VK547	Nor North, Nordland	68.55	16.4	1050	700-1100 CE	Norway	MargaryanWillerslevNature2020	Norway_Viking.SG	1119652	4.73	M	Nielsen, Rasmus; Werge, Thomas; Willerslev, Eske	Shotgun	0.971168
ARS026.A0101	ARS026	Khovsgol aimag, Arbulag sorum	49.6943	99.7804	2957	1189-899 calBCE (2842±42 BP, A-)	Mongolia	JeongPNAS2018	Mongolia_LBA_Khovsgol_6	947588	4.72668	M	..	1240K	0.95449
I11735	I11735	Mereke, Taskala district, Zapadno-Kazahstanskaya Oblast	50.7702	49.34	4328	2460-2296 calBCE (3885±20 BP, PSUAMS-4901)	Kazakhstan	NarasimhanPattersonScience2019	Kazakhstan_Mereke_MBA	784335	4.72492	M	Frachetti, Michael; Kitov, Egor; Akhatov, Gaziz; Yermolayeva, Antonina	1240K	0.914965
I11722	I11722	Komárno, Chotín IA	47.8082	18.2187	2525	650-500 BCE	Slovakia	PattersonNature2021	Slovakia_IA_Vekerzug	844993	4.72038	F	Pinhasi, Ron	1240K	0.929097
I18277	I18277	Lchashen cemetery	40.5166	44.9333	3285	1420-1250 BCE	Armenia	LazaridisAlpaslanRoodenbergScience2022	Armenia_Lchashen_LBA	782631	4.71535	M	Pinhasi, Ron; Petrosyan, Levon; Khudaverdyan, Anahit	1240K	0.896942
I5506	I5506	England, East Riding of Yorkshire, Pocklington (Burnby Lane)	53.9194	-0.766635	2202	358-111 calBCE (2171±25 BP, SUERC-83079)	United Kingdom	PattersonNature2021	England_EastYorkshire_MIA_LIA	834471	4.715	F	Lillie, Malcolm	1240K	0.922542
I2980	I2980	Scotland, Orkney, Point of Cott	59.3101	-2.94071	5173	3364-3101 calBCE (4530±33 BP, SUERC-69073)	United Kingdom	OlaldeNature2018	Scotland_N	802240	4.715	F	Armit, Ian	1240K	0.924817
KBD001	KBD001	North Caucasus mountains, Kabardinka	43.8263	42.7162	4030	2197-1975 calBCE (3690±30 BP, UGAMS-13455)	Russia	WangNatureCommunications2019	Russia_North_Caucasus_MBA	922197	4.71381	M	Krause, Johannes	1240K	0.952124
I20438	I20438	Sarukhan	40.2922	45.1307	2023	161 calBCE - 8 calCE (2065±25 BP, PSUAMS-9010)	Armenia	LazaridisAlpaslanRoodenbergScience2022	Armenia_LIA_o2	904591	4.712	F	Pinhasi, Ron; Piliposyan, Ashot	1240K	0.931541
I3758	I3758	Basque Country, Araba/Álava, Laguardia, La Hoya	42.565	-2.58635	2226	373-199 calBCE (2215±20 BP, PSUAMS-3466)	Spain	OlaldeScience2019	Spain_IA_Celt	859014	4.71039	F	Lalueza-Fox, Carles	1240K	0.923874
I20328	I20328	Çapalıbağ, Yeşilbağcılar-YTEUAS (Aegean, Muğla, Yatağan)	37.34	28.04	399	1472-1632 calCE (355±15 BP, PSUAMS-8726)	Turkey	LazaridisAlpaslanRoodenbergScience2022	Turkey_Ottoman_ArabGraves	817663	4.701	F	Alpaslan, Songül; Aytek, Ahmet İhsan; Kaya, Esra Hilal; Yavuz, Alper Yener; Erir-Pazarcı, Sabiha	1240K	0.897084
I20572	I20572	Çapalıbağ, Yeşilbağcılar-YTEUAS (Aegean, Muğla, Yatağan)	37.34	28.04	562	1325-1425 calCE (550±20 BP, PSUAMS-8791)	Turkey	LazaridisAlpaslanRoodenbergScience2022	Turkey_Ottoman_ArabGraves	844344	4.693	M	Alpaslan, Songül; Aytek, Ahmet İhsan; Kaya, Esra Hilal; Yavuz, Alper Yener; Erir-Pazarcı, Sabiha	1240K	0.910919
I12955	I12955	Zavkhan, Bayantes sum, Khukh Khushoony bom, Barrow 3	49.7	96.8	3824	1949-1774 calBCE (3545±20 BP, UCIAMS-226543, PSUG-5458)	Mongolia	WangNature2021	Mongolia_MBA_Munkhkhairkhan_1	849561	4.69213	M	Pinhasi, Ron; Cheronet, Olivia; Sirak, Kendra; Tumen, Dashtseveg; Erdenebaatar, Diimaajav; Kovalev, Alexey	1240K	0.917745
I23995	I23995	Smiljan	44.5554	15.3105	2729	810-675 calBCE (2585±25 BP, UCIAMS-169833)	Croatia	PattersonNature2021	Croatia_EIA	793384	4.685	M	Pinhasi, Ron	1240K	0.910802
I1502	I1502	Kompolt-Kigyoser	47.167	20.833	4026	2195-1973 calBCE (3686±28 BP, OxA-23799)	Hungary	MathiesonNature2015 (capture of same sample shotgunned in Gamba2014)	Hungary_EBA_Mako	795103	4.682	F	Pinhasi, Ron	1240K	0.905889
I15043	I15043	NW Bohemia, Teplice, Radosevice (Cemetery II)	50.4103	14.0746	2240	330-250 BCE	Czech Republic	PattersonNature2021	Czech_IA_LaTene	832921	4.68074	F	Pinhasi, Ron	1240K	0.935225
I11708	I11708	Lower Austria, St. Pölten, Pottenbrunn	48.2411	15.7017	2300	500-200 BCE	Austria	PattersonNature2021	Austria_IA_LaTene	810008	4.67416	F	Pinhasi, Ron	1240K	0.927765
I4892	I4892	Prague 8, Kobylisy, Ke Stírce Street	50.1217	14.457	3754	1881-1700 calBCE (3475±20 BP, PSUAMS-2849)	Czech Republic	OlaldeNature2018	Czech_EBA	808142	4.673	F	Ernee, Michal	1240K	0.925968
I10111	I10111	Shoendykol	50.82	75.6	3396	1498-1409 calBCE (3165±20 BP, PSUAMS-6971)	Kazakhstan	NarasimhanPattersonScience2019	Kazakhstan_Shoendykol_MLBA_Fedorovo	820006	4.66962	M	Pinhasi, Ron; Pinhasi, Ron; Slepchenko, Sergey Mikhailovich; Bagashev, Anatoly Nikolaevich	1240K	0.925231
Log02.SG	Log02	Kozani, Elati-Logkas	39.9804	21.8236	4250	2600-2000 BCE	Greece	ClementeCell2021	Greece_Logkas_MBA.SG	1137560	4.66099	U	Unterlander, Martina	Shotgun	0.964885
I7032	I7032	Khentii, Batshireet sum, Tugsiin uvdug Tomb 1	48.6925	110.193	2849	981-832 calBCE (2765±20 BP, PSUAMS-4004)	Mongolia	WangNature2021	Mongolia_EIA_SlabGrave_1	877596	4.6525	F	Pinhasi, Ron; Cheronet, Olivia; Sirak, Kendra; Tumen, Dashtseveg	1240K	0.916905
I20062	I20062	Noord-Holland, Bovenkarspel-Het Valkje	52.431	5.133	2810	920-806 calBCE (2710±35 BP, GrN-7509)	Netherlands	PattersonNature2021	Netherlands_LBA	797935	4.648	F	Altena, Eveline	1240K	0.938729
I2978	I2978	Scotland, Orkney, Isbister	58.74	-2.916	5140	3336-3024 calBCE (4464±29 BP, SUERC-68725)	United Kingdom	OlaldeNature2018	Scotland_N	785291	4.642	M	Armit, Ian	1240K	0.907738
I16813	I16813	Ostojicevo	45.8881	20.1667	3966	2131-1942 calBCE (3645±20 BP, PSUAMS-7893)	Serbia	LazaridisAlpaslanRoodenbergScience2022	Serbia_BA_o	774678	4.64144	M	Pinhasi, Ron; Milasinovic, Lidjia	1240K	0.904803
I13893	I13893	England, Gloucestershire, Cheltenham, Hazleton North	51.8612	-1.88301	5517	3653-3380 calBCE (4800±50 BP, GrA-24504)	United Kingdom	FowlerOlaldeNature2021	England_N_Megalithic	865674	4.641	M	Pinhasi, Ron	1240K	0.94403
I13169	I13169	Velika Gruda	42.3667	18.7333	3287	1407-1271 calBCE (3070±20 BP, PSUAMS-7923)	Montenegro	LazaridisAlpaslanRoodenbergScience2022	Montenegro_MLBA	837550	4.64084	M	Pinhasi, Ron; Borić, Dušan; Borovinic, Nikola; Andrijasevic, Gojko	1240K	0.920809
I20802	I20802	Derecske-Karakas dűlő	47.3701	21.5271	1700	200-300 CE	Hungary	GnecchiRusconeCell2022	Hungary_Transtisza_Roman_Sarmation	845246	4.64	M	Pinhasi, Ron	1240K	0.920615
ILK003	ILK003	Ilatka	49.5578	27.6886	4781	2901-2703 calBCE (4225±22 BP, MAMS-30074)	Ukraine	MathiesonNature2018	Ukraine_GlobularAmphora	869103	4.635	F	Krause, Johannes	1240K	0.926459
I10347	I10347	Lauzet-Ubaye, Villard	44.476	6.369	3527	1684-1503 calBCE (3310±35 BP, Poz-138294)	France	PattersonNature2021	France_EBA	795543	4.63159	M	Pinhasi, Ron; Schmitt, Aurore	1240K	0.914733
I4877	I4877	Vlasac	44.5337	22.0503	8505	6645-6465 calBCE (7728±51 BP, PSUAMS-2382)	Serbia	MathiesonNature2018	Serbia_IronGates_Mesolithic	817426	4.63	F	Pinhasi, Ron	1240K	0.913117
Sunghir2_noUDG.SG	Sunghir2	Sunghir	56.1761	40.5025	34629	33833-31486 calBCE (30100±550 BP, OxA-X-2395-6)	Russia	SikoraScience2017	Russia_Sunghir2.SG	1091628	4.62335	M	..	Shotgun	0.97846
I18486	I18486	Noratus	40.4167	45.2	3285	1420-1250 BCE	Armenia	LazaridisAlpaslanRoodenbergScience2022	Armenia_LBA_EIA	819576	4.62073	M	Pinhasi, Ron; Piliposyan, Ashot	1240K	0.898998
I11147	I11147	England, Somerset, Christon, Dibbles Farm	51.3139	-2.88522	2241	392-204 calBCE (2248±30 BP, SUERC-94978)	United Kingdom	PattersonNature2021	England_MIA	785069	4.61168	F	Armit, Ian	1240K	0.921857
I4878	I4878	Vlasac	44.5337	22.0503	7803	5995-5710 calBCE (6955±76 BP, PSUAMS-2383)	Serbia	MathiesonNature2018	Serbia_IronGates_Mesolithic	799432	4.608	M	Pinhasi, Ron	1240K	0.912405
I18267	I18267	Lchashen cemetery	40.5166	44.9333	3285	1420-1250 BCE	Armenia	LazaridisAlpaslanRoodenbergScience2022	Armenia_Lchashen_LBA	749418	4.6054	F	Pinhasi, Ron; Petrosyan, Levon; Khudaverdyan, Anahit	1240K	0.872067
I4787	I4787	Aktobe, Koboda, Taldysay	48.2144	67.0205	3216	1382-1134 calBCE (3015±20 BP, PSUAMS-2614)	Kazakhstan	NarasimhanPattersonScience2019	Kazakhstan_Taldysay_MLBA1	776192	4.599	M	Frachetti, Michael; Kitov, Egor; Akhatov, Gaziz; Yermolayeva, Antonina	1240K	0.918469
I20187	I20187	Stratonikeia-West Church (Aegean, Muğla, Yatağan)	37.3	28.03	660	1271-1378 calCE (710±20 BP, PSUAMS-9548)	Turkey	LazaridisAlpaslanRoodenbergScience2022	Turkey_Byzantine	841698	4.599	M	Alpaslan, Songül; Söğüt, Bilal; Aytek, Ahmet İhsan; Kaya, Esra Hilal; Yavuz, Alper Yener	1240K	0.904751
I20437	I20437	Sarukhan	40.2922	45.1307	2022	157 calBCE - 7 calCE (2065±20 BP, PSUAMS-8417)	Armenia	LazaridisAlpaslanRoodenbergScience2022	Armenia_LIA_o3	889566	4.598	F	Pinhasi, Ron; Piliposyan, Ashot	1240K	0.927002
I6233	I6233	Uvs aimag, Ulaangom sum, Chandman Uul, Ulaangom cemetery, Grave #49, Burial 1	49.96	92.05	2225	370-197 calBCE (2210±20 BP, PSUAMS-7272)	Mongolia	WangNature2021	Mongolia_EIA_Sagly_4	818400	4.592	M	Pinhasi, Ron; Cheronet, Olivia; Sirak, Kendra; Tumen, Dashtseveg	1240K	0.914655
I3135	I3135	Scotland, Argyll and Bute, Oban, Raschoille Cave	56.4033	-5.47806	5517	3638-3386 calBCE (4770±30 BP, PSUAMS-2068)	United Kingdom	OlaldeNature2018	Scotland_N_lowEEF	775870	4.588	M	Bonsall, Clive	1240K	0.908604
I5512	I5512	England, Wiltshire, Netheravon, Flying School	51.24	-1.76	4250	2800-1800 BCE	United Kingdom	OlaldeNature2018	England_BellBeaker	863301	4.588	F	Barclay, Alastair	1240K	0.936079
I10343	I10343	Lauzet-Ubaye, Villard	44.476	6.369	3732	1886-1644 calBCE (3460±35 BP, Poz-138221)	France	PattersonNature2021	France_EBA	822985	4.58621	F	Pinhasi, Ron; Schmitt, Aurore	1240K	0.929381
I1565	I1565	Blatterhole Cave	51.3583	7.55111	5674	3725-3655 calBCE (4965±15 BP) [R_combine: (4950±30, KIA-45006, Bla8); (4905±25, KIA-45008, Bla9); (5145±30, KIA-45007, Bla11); (4845±35, KIA-37507, Bla24)]	Germany	LipsonNature2017	Germany_Blatterhohle_MN_oWHG	846111	4.577	M	Burger, Joachim	1240K	0.929562
I20810	I20810	Urziceni	47.7467	22.395	5950	4500-3500 BCE	Romania	LazaridisAlpaslanRoodenbergScience2022	Romania_C_Bodrogkeresztur	838333	4.574	F	Pinhasi, Ron; Virag, Cristian; Hajdu, Tams; Krisztin Kiss; Tams Szeniczey	1240K	0.919116
I3133	I3133	Scotland, Argyll and Bute, Oban, Raschoille Cave	56.4033	-5.47806	5446	3627-3377 calBCE (4725±20 BP, PSUAMS-2154)	United Kingdom	OlaldeNature2018	Scotland_N	783978	4.569	M	Bonsall, Clive	1240K	0.916556
I2979	I2979	Scotland, Orkney, Isbister	58.74	-2.916	5104	3334-2935 calBCE (4447±29 BP, SUERC-68726)	United Kingdom	OlaldeNature2018	Scotland_N	782600	4.568	M	Armit, Ian	1240K	0.90629
I4887	I4887	Prague 8, Kobylisy, Ke Stírce Street	50.1217	14.457	4071	2201-2037 calBCE (3730±20 BP, PSUAMS-2845)	Czech Republic	OlaldeNature2018	Czech_BellBeaker_brother.I4888	800807	4.565	M	Ernee, Michal	1240K	0.919904
I1497	I1497	Apc-Berekalya I	47.167	19.833	5019	3320-2922 calBCE (4421±27 BP, MAMS-14825)	Hungary	MathiesonNature2015 (capture of same sample shotgunned in Gamba2014)	Hungary_LateC_Baden	813341	4.563	F	Pinhasi, Ron	1240K	0.901648
I20325	I20325	Çapalıbağ, Yeşilbağcılar-YTEUAS (Aegean, Muğla, Yatağan)	37.34	28.04	475	1300-1650 CE	Turkey	LazaridisAlpaslanRoodenbergScience2022	Turkey_Ottoman_ArabGraves	808246	4.558	F	Alpaslan, Songül; Aytek, Ahmet İhsan; Kaya, Esra Hilal; Yavuz, Alper Yener; Erir-Pazarcı, Sabiha	1240K	0.892559
I15462	I15462	Trogir	43.5308	16.26	1216	677-824 calCE (1256±17 BP, MAMS-38379)	Croatia	LazaridisAlpaslanRoodenbergScience2022	Croatia_Medieval	865277	4.54607	F	Pinhasi, Ron; Klostermann, Paul	1240K	0.922154
I7135	I7135	Urziceni	47.7467	22.395	5950	4500-3500 BCE	Romania	LazaridisAlpaslanRoodenbergScience2022	Romania_C_Bodrogkeresztur	880784	4.54437	M	Pinhasi, Ron; Virag, Cristian; Hajdu, Tams; Krisztin Kiss; Tams Szeniczey	1240K	0.93229
I4774	I4774	Aktogai	46.9659	80.0347	3503	1612-1506 calBCE (3285±20 BP, PSUAMS-2608)	Kazakhstan	NarasimhanPattersonScience2019	Kazakhstan_MLBA_Aktogai	785139	4.541	M	Pinhasi, Ron; Frachetti, Michael	1240K	0.930985
VK521_noUDG.SG	VK521	Sealand, Brondsager Torsiinre	55.6359	12.2414	1650	200-400 CE	Denmark	MargaryanWillerslevNature2020	Denmark_IA.SG	1112575	4.54	M	Nielsen, Rasmus; Werge, Thomas; Willerslev, Eske	Shotgun	0.966488
I4896	I4896	Prague 5, Jinonice, Butovická Street	50.0504	14.3667	4163	2289-2141 calBCE (3785±20 BP, PSUAMS-2853)	Czech Republic	OlaldeNature2018	Czech_BellBeaker	805529	4.539	F	Ernee, Michal	1240K	0.913737
I2977	I2977	Scotland, Orkney, Isbister	58.74	-2.916	4843	3010-2708 calBCE (4275±33 BP, SUERC-69072)	United Kingdom	OlaldeNature2018	Scotland_N	768579	4.535	M	Armit, Ian	1240K	0.896852
I11538	I11538	Chanchar	50.6687	57.7186	3614	1741-1613 calBCE (3375±20 BP, PSUAMS-5722)	Kazakhstan	NarasimhanPattersonScience2019	Kazakhstan_Chanchar_MBA	732908	4.53434	F	Frachetti, Michael; Kitov, Egor; Akhatov, Gaziz; Yermolayeva, Antonina	1240K	0.905256
I14617	I14617	Bagheri Tchala Archaeological Complex	40.9167	44.5	2915	1042-906 calBCE (2815±20 BP, UCIAMS-226539, PSUG-5445)	Armenia	LazaridisAlpaslanRoodenbergScience2022	Armenia_LBA_EIA_son.I14603.son.I14619	784077	4.53315	M	Pinhasi, Ron; Hobosyan, Suren; Khudaverdyan, Anahit	1240K	0.90342
I3612_noUDG	I3612	Hanben, Blihun site	24.3278	121.766	1800	100-200 CE	Taiwan	WangNature2021	Taiwan_Hanben_IA	716014	4.532	M	Yeh, Ivy (Hui-Yuan)	1240K	0.830422
I5508	I5508	England, East Riding of Yorkshire, Pocklington (Burnby Lane)	53.9194	-0.766635	2175	400-50 BCE	United Kingdom	PattersonNature2021	England_EastYorkshire_MIA_LIA	832340	4.532	M	Lillie, Malcolm	1240K	0.925748
I11145	I11145	England, Somerset, North Perrott, North Perrott Manor	50.8834	-2.76046	2022	166 calBCE - 14 calCE (2064±30 BP, SUERC-94969)	United Kingdom	PattersonNature2021	England_LIA	781906	4.52717	M	Armit, Ian	1240K	0.921042
I5748	I5748	Noord-Holland, Oostwoud, De Tuithoorn	52.7336	5.09618	4383	2579-2211 calBCE (3945±55 BP, GrN-6650C)	Netherlands	OlaldeNature2018	Netherlands_BellBeaker	622382	4.524	M	Altena, Eveline	1240K	0.874097
I11154	I11154	England, Cambridgeshire, Trumpington Meadows	52.1703	0.105604	2469	743-404 calBCE (2422±25 BP, SUERC-41925)	United Kingdom	PattersonNature2021	England_EIA	768541	4.51937	F	Armit, Ian	1240K	0.919646
I20817	I20817	Marne, Chemin de Coupetz, Faux-Vesigneul	48.8018	4.27874	2200	300-200 BCE	France	PattersonNature2021	France_GrandEst_IA2	797412	4.518	M	Pinhasi, Ron	1240K	0.915418
I19657	I19657	England, Somerset, Ham Hill	50.95	-2.73584	2183	356-59 calBCE (2163±29 BP, SUERC-73827)	United Kingdom	PattersonNature2021	England_MIA_LIA	861259	4.516	F	Armit, Ian	1240K	0.926563
I14618	I14618	Bagheri Tchala Archaeological Complex	40.9167	44.5	2986	1122-931 calBCE (2865±25 BP, UCIAMS-226540, PSUG-5446)	Armenia	LazaridisAlpaslanRoodenbergScience2022	Armenia_LBA_EIA	802671	4.51395	M	Pinhasi, Ron; Hobosyan, Suren; Khudaverdyan, Anahit	1240K	0.906911
MA110_noUDG	JK2825	Donori, CA, Ingurtosu Mannu	39.4397	9.1688	3097	1224-1049 calBCE (2941±24 BP, MAMS-26893)	Italy	MarcusNatureCommunications2020	Italy_Sardinia_BA_Nuragic_o	952867	4.51376	M	John Novembre	1240K	0.936285
I4884	I4884	Prague 8, Kobylisy, Ke Stírce Street	50.1217	14.457	3758	1882-1742 calBCE (3480±20 BP, PSUAMS-2842)	Czech Republic	OlaldeNature2018	Czech_EBA	836319	4.512	M	Ernee, Michal	1240K	0.936919
VK58_noUDG.SG	VK58	Gotland, Frojel	57.34	18.19	975	900-1050 CE	Sweden	MargaryanWillerslevNature2020	Sweden_Viking.SG	1089678	4.51	F	Nielsen, Rasmus; Werge, Thomas; Willerslev, Eske	Shotgun	0.95043
I4613	I4613	Aktaş Mevki (Southeast, Mardin, Midyat)	37.415	41.373	1350	500-700 CE	Turkey	LazaridisAlpaslanRoodenbergScience2022	Turkey_RomanByzantine_3	781915	4.505	F	Alpaslan, Songül; Acar, Ayşe	1240K	0.876592
R9.SG	R9	Abruzzo, Grotta de Continenza	41.96	13.54	7481	5611-5479 calBCE (6585±20 BP, UCIAMS-198581)	Italy	AntonioGaoMootsScience2019	Italy_South_N.SG	1126735	4.50456	M	Pritchard, Jonathan	Shotgun	0.989372
I20589	I20589	England, Oxfordshire, Yarnton	51.7977	-1.31346	2250	400-200 BCE	United Kingdom	PattersonNature2021	England_MIA	789554	4.504	M	Armit, Ian	1240K	0.922943
DA249_noUDG.SG	DA249	Shamanka II	51.6983	103.703	7840	5987-5782 calBCE (7005±40 BP, OxA-21535)	Russia	DamgaardScience2018	Russia_Shamanka_Eneolithic.SG	1116844	4.5	F	..	Shotgun	0.977607
VK166_noUDG.SG	VK166	England, Oxford, St John's College Oxford	51.76	-1.26	1010	880-1000 CE	United Kingdom	MargaryanWillerslevNature2020	England_Viking.SG	1082217	4.5	M	Nielsen, Rasmus; Werge, Thomas; Willerslev, Eske	Shotgun	0.955356
I11710	I11710	Bratislava, Hlavné námestie 7, Kutscherfeld Palace	48.1435	17.1084	1967	94 calBCE - 58 calCE (2030±20 BP, PSUAMS-8929)	Slovakia	PattersonNature2021	Slovakia_LIA	838593	4.49949	F	Pinhasi, Ron	1240K	0.925063
I0430	I0430	Samara Oblast, Volga River Valley, Samara River, Spiridonovka II	53.08	50.36	3675	1850-1600 BCE	Russia	NarasimhanPattersonScience2019 (supplement of MathiesonNature2018)	Russia_Srubnaya	958737	4.49434	M	Khokhlov, Alexander; Anthony, David	1240K	0.966488
VK475_noUDG.SG	VK475	Gotland, Kopparsvik	57.63	18.28	975	900-1050 CE	Sweden	MargaryanWillerslevNature2020	Sweden_Viking.SG	1113172	4.49	M	Nielsen, Rasmus; Werge, Thomas; Willerslev, Eske	Shotgun	0.961342
Gyvakarai1_10bp_noUDG	Gyvakarai1_10bp	Gyvakarai	55.918	24.913	4495	2620-2470 calBCE	Lithuania	MittnikNatureCommunications2018	Lithuania_LN	1111249	4.48281	M	..	1240K	0.978176
I4473	I4473	Cedit, Basarabya (Black Sea, Samsun, llkadım)	41.313	36.33	2127	323-31 BCE	Turkey	LazaridisAlpaslanRoodenbergScience2022	Turkey_Hellenistic_o2	792408	4.482	F	Alpaslan, Songül; Akyüz, Uğur; İvgin, İlkay	1240K	0.883354
SM-SGDLM6_noUDG	SM-M6	Shanxi province, Shenmu, Shengedaliang site	38.5665	110.31	4589	2884-2410 calBCE (4064±79 BP)	China	NingNatureCommunications2020	China_Shimao_LN	1069589	4.478	M	Cui, Yinqiu; Krause, Johannes; Robbeets, Martine; Jeong, Choongwon	1240K	0.963669
I10552	I10552	Sardinia, Perdasdefogu	39.6833	9.43333	3234	1386-1212 calBCE (3025±20 BP, PSUAMS-4875)	Italy	FernandesNatureEcologyEvolution2020	Italy_Sardinia_LBA	832837	4.45811	F	Caramelli, David	1240K	0.926395
I19912	I19912	England, Kent, East Kent Access Road	51.3603	1.3405	2222	368-173 calBCE (2200±30 BP, SUERC-40289)	United Kingdom	PattersonNature2021	England_MIA	788638	4.457	F	Armit, Ian	1240K	0.916814
I12971	I12971	Dornod aimag, Gurvanzagal sum, Khadan khuv Tomb 1	49.15	114.87	2849	981-832 calBCE (2765±20 BP, UCIAMS-226547, PSUG-5462)	Mongolia	WangNature2021	Mongolia_EIA_SlabGrave_1	846988	4.45172	F	Pinhasi, Ron; Cheronet, Olivia; Sirak, Kendra; Tumen, Dashtseveg	1240K	0.91097
I7715	I7715	Swat Valley, Barikot	34.757	72.3624	619	1279-1389 calCE (670±25 BP, PSUAMS-4427)	Pakistan	NarasimhanPattersonScience2019	Pakistan_Barikot_Medieval_2	894307	4.44908	M	Olivieri, Luca; Zahir, Muhammad; Vidale, Massimo; Micheli, Roberto; Nayak, Ayushi; Boivin, Nicole	1240K	0.915767
I7127	I7127	Urziceni	47.7467	22.395	6006	4224-3976 calBCE (5240±25 BP, PSUAMS-4226)	Romania	LazaridisAlpaslanRoodenbergScience2022	Romania_C_Bodrogkeresztur	885667	4.44833	M	Pinhasi, Ron; Virag, Cristian; Hajdu, Tams; Krisztin Kiss; Tams Szeniczey	1240K	0.927804
I11033	I11033	England, East Riding of Yorkshire, Pocklington (Burnby Lane)	53.9194	-0.766635	2421	717-395 calBCE (2385±29 BP, SUERC-78046)	United Kingdom	PattersonNature2021	England_EastYorkshire_EIA	803498	4.44555	F	Lillie, Malcolm	1240K	0.924611
I18248	I18248	Black Fortress	40.8333	43.9167	3125	1250-1100 BCE	Armenia	LazaridisAlpaslanRoodenbergScience2022	Armenia_LBA_EIA	787035	4.44276	F	Pinhasi, Ron; Khudaverdyan, Anahit	1240K	0.897977
I20443	I20443	Sarukhan	40.2922	45.1307	2896	1013-846 calBCE (2795±25 BP, PSUAMS-9013)	Armenia	LazaridisAlpaslanRoodenbergScience2022	Armenia_LBA	897473	4.441	M	Pinhasi, Ron; Piliposyan, Ashot	1240K	0.935199
I6791	I6791	Maitan	50.09	74.44	3674	1870-1631 calBCE (3425±20 BP, PSUAMS-2923)	Kazakhstan	NarasimhanPattersonScience2019	Kazakhstan_Maitan_MLBA_Alakul	845928	4.43185	F	Pinhasi, Ron; Slepchenko, Sergey Mikhailovich; Bagashev, Anatoly Nikolaevich	1240K	0.943849
I18469	I18469	Noratus	40.4167	45.2	2865	1050-780 BCE	Armenia	LazaridisAlpaslanRoodenbergScience2022	Armenia_LBA_EIA	809174	4.42256	M	Pinhasi, Ron; Piliposyan, Ashot	1240K	0.899994
I15045	I15045	NW Bohemia, Teplice, Radosevice (Cemetery II)	50.4103	14.0746	2255	330-280 BCE	Czech Republic	PattersonNature2021	Czech_IA_LaTene	831026	4.42021	F	Pinhasi, Ron	1240K	0.934695
R3.SG	R3	Abruzzo, Grotta de Continenza	41.96	13.54	7716	5831-5723 calBCE (6890±20 BP, UCIAMS-198575)	Italy	AntonioGaoMootsScience2019	Italy_South_N.SG	1127497	4.4166	F	Pritchard, Jonathan	Shotgun	0.988778
I18245	I18245	Heves county, Füzesabony-Kettőshalom	46.6883	20.0243	2725	900-650 BCE	Hungary	PattersonNature2021	Hungary_EIA_Prescythian_Mezocsat	786052	4.41446	F	Pinhasi, Ron	1240K	0.907518
I4895	I4895	Prague 5, Jinonice, Butovická Street	50.0504	14.3667	4106	2276-2042 calBCE (3750±20 BP, PSUAMS-2852)	Czech Republic	OlaldeNature2018	Czech_BellBeaker	797715	4.411	M	Ernee, Michal	1240K	0.923783
I0676	I0676	Skopje, Sopište, Govrlevo	41.9	21.35	7792	5979-5732 calBCE (6960±50 BP, Poz-82188)	North Macedonia	MathiesonNature2018	Macedonia_N	845018	4.403	M	Pinhasi, Ron	1240K	0.936531
ULN011	ULN011	Sukhbaatar, Ulaanzuukh	46.2841	111.768	719	1176-1270 calCE (824±23 BP, MAMS-41120)	Mongolia	JeongCell2020	Mongolia_Sukhbaatar_MLBAXiongnuLateMedieval	887558	4.40179	M	Jeong, Choongwon; Warinner, Christina	1240K	0.918068
I20265	I20265	Samantaş (Aegean, Muğla, Yatağan)	37.34	28.04	1346	491-717 CE	Turkey	LazaridisAlpaslanRoodenbergScience2022	Turkey_EarlyByzantine_2	823323	4.401	M	Alpaslan, Songül; Aytek, Ahmet İhsan; Kaya, Esra Hilal; Yavuz, Alper Yener; Erir-Pazarcı, Sabiha	1240K	0.896942
Sunghir4_noUDG.SG	Sunghir4	Sunghir	56.1761	40.5025	34323	32898-31771 calBCE (29820±280 BP, OxA-X-2462-52)	Russia	SikoraScience2017	Russia_Sunghir4.SG	1133177	4.39861	M	..	Shotgun	0.976715
I7959	I7959	Central Bohemia, Prague 5, Prague-Stodůlky (Malá Ohrada site)	50.045	14.3393	3950	2150-1850 BCE	Czech Republic	PattersonNature2021	Czech_EBA_Unetice	847110	4.39814	M	Pinhasi, Ron	1240K	0.928774
I18274	I18274	Lchashen cemetery	40.5166	44.9333	3150	1250-1150 BCE	Armenia	LazaridisAlpaslanRoodenbergScience2022	Armenia_Lchashen_LBA	769215	4.39602	F	Pinhasi, Ron; Petrosyan, Levon; Khudaverdyan, Anahit	1240K	0.891771
RISE495_noUDG.SG	RISE495	Arban 1	52.954	90.187	3100	1400-900 BCE	Russia	AllentoftNature2015	Russia_Karasuk_oRISE.SG	1104605	4.394	M	..	Shotgun	0.977271
I0017	I0017	Motala, Kanaljorden	58.535	15.046	7624	5722-5628 calBCE (6773±30 BP, Ua-51723)	Sweden	MathiesonNature2015 (1240k of same same sample with 390k in HaakLazaridis2015)	Sweden_Motala_HG	884101	4.391	M	Krause, Johannes	1240K	0.947392
I10553	I10553	Sardinia, Perdasdefogu	39.6833	9.43333	3110	1255-1055 calBCE (2950±20 BP, PSUAMS-4876)	Italy	FernandesNatureEcologyEvolution2020	Italy_Sardinia_LBA	794826	4.39082	M	Caramelli, David	1240K	0.915741
I13717	I13717	England, Hampshire, Barton-Stacey Pipeline	51.15	-1.36	2259	398-208 calBCE (2270±30 BP, SUERC-26240)	United Kingdom	PattersonNature2021	England_MIA	819241	4.39077	F	Armit, Ian	1240K	0.934876
I14820	I14820	Zeytinliada (Marmara, Balikesir, Erdek)	40.39	27.79	390	1479-1635 calCE (340±20 BP, PSUAMS-6789)	Turkey	LazaridisAlpaslanRoodenbergScience2022	Turkey_Ottoman	815456	4.38621	F	Alpaslan, Songül; Suata-Alpaslan, Fadime; Öztürk, Nurettin; Kavaz-Kındığılı, Berna	1240K	0.908824
I20654	I20654	England, North Yorkshire, Vale of Pickering, West Heslerton	54.171	-0.605739	1450	400-600 CE	United Kingdom	GretzingerNature2022	England_EarlyMedieval_Saxon	857257	4.381	M	Justeau, Pierre	1240K	0.936337
I4596	I4596	Zvejnieki	56.2833	25.1333	7970	6069-5984 calBCE (7150±25 BP, PSUAMS-2839)	Latvia	MathiesonNature2018	Latvia_HG	809302	4.379	M	Pinhasi, Ron	1240K	0.911397
I12970	I12970	Uvs aimag, Ulaangom sum, Chandman Uul, Ulaangom cemetery Grave #48 burial 7	49.96	92.05	2286	399-231 calBCE (2280±20 BP, UCIAMS-226546, PSUG-5461)	Mongolia	WangNature2021	Mongolia_EIA_Sagly_4	832643	4.37721	M	Pinhasi, Ron; Cheronet, Olivia; Sirak, Kendra; Tumen, Dashtseveg	1240K	0.921003
I23904	I23904	Smiljan	44.5554	15.3105	2642	789-568 calBCE (2535±15 BP, UCIAMS-169836)	Croatia	PattersonNature2021	Croatia_EIA	807776	4.367	F	Pinhasi, Ron	1240K	0.912936
SI-53_noUDG.SG	SI-53	Sidon	33.5606	35.3981	851	1030-1161 calCE (949±29 BP)	Lebanon	HaberAJHG2018	Lebanon_Medieval_o4.SG	1088374	4.36362	M	HaberAJHG2018	Shotgun	0.96323
I11906	I11906	Urziceni	47.7467	22.395	5950	4500-3500 BCE	Romania	HarneyCheronetGenomeResearch2021	Romania_C_Bodrogkeresztur	818377	4.36276	M	Pinhasi, Ron	1240K	0.909742
I6889	I6889	Swat Valley, Barikot	34.757	72.3624	605	1290-1395 calCE (640±20 BP, PSUAMS-6205)	Pakistan	NarasimhanPattersonScience2019	Pakistan_Barikot_H	874859	4.35906	M	Olivieri, Luca; Zahir, Muhammad; Vidale, Massimo; Micheli, Roberto; Nayak, Ayushi; Boivin, Nicole	1240K	0.90735
prs016_noUDG.SG	prs016	Primrose Grange	54.2469	-8.55609	5539	3651-3528 calBCE (4830±30 BP, Beta-446180)	Ireland	SanchezQuintoPNAS2019	Ireland_Megalithic.SG	1133540	4.34973	M	SanchezQuintoPNAS2019	Shotgun	0.990407
I13713	I13713	England, Kent, East Kent Access Road	51.3603	1.3405	2912	1055-837 calBCE (2810±35 BP, SUERC-40719)	United Kingdom	PattersonNature2021	England_LBA	821117	4.34711	M	Armit, Ian	1240K	0.938083
I7033	I7033	Uvs aimag, Ulaangom sum, Chandman uul, Ulaangom cemetery kurgan 59	49.96	92.05	3066	1210-1019 calBCE (2920±20 BP, PSUAMS-4005)	Mongolia	WangNature2021	Mongolia_LBA_MongunTaiga_3	865334	4.34596	M	Pinhasi, Ron; Cheronet, Olivia; Sirak, Kendra; Tumen, Dashtseveg	1240K	0.931372
I4529	I4529	Cedit, Basarabya (Black Sea, Samsun, llkadım)	41.313	36.33	1716	203-319 calCE (1820±15 BP, PSUAMS-3109)	Turkey	LazaridisAlpaslanRoodenbergScience2022	Turkey_Roman_1	764458	4.345	M	Alpaslan, Songül; Akyüz, Uğur; İvgin, İlkay	1240K	0.896011
I12977	I12977	Bayan-Ulgii aimag, Ulaankhus sum, Kulala Ula barrow 1, secondary burial	49.359	88.713	4822	2913-2710 calBCE (4250±25 BP, UCIAMS-226551, PSUG-5466)	Mongolia	WangNature2021	Mongolia_EBA_Ulgii_1	840640	4.34436	M	Pinhasi, Ron; Cheronet, Olivia; Sirak, Kendra; Tumen, Dashtseveg; Erdenebaatar, Diimaajav; Kovalev, Alexey	1240K	0.91397
I6221	I6221	Bayankhongor aimag, Erdenetsogt sum, Shatar chuluu kurgan 2	46.4	100.82	4996	3316-2916 calBCE (4410±31 BP, OxA-36221)	Mongolia	WangNature2021	Mongolia_Chalcolithic_Afanasievo_1	805057	4.338	M	Pinhasi, Ron; Cheronet, Olivia; Sirak, Kendra; Tumen, Dashtseveg	1240K	0.932898
I23996	I23996	Smiljan	44.5554	15.3105	2744	809-779 calBCE (2610±20 BP, UCIAMS-172395)	Croatia	PattersonNature2021	Croatia_EIA	752396	4.336	F	Pinhasi, Ron	1240K	0.899347
I4790	I4790	Oy-Dzhaylau III	42.6894	73.1175	3425	1516-1436 calBCE (3220±20 BP, PSUAMS-2547)	Kazakhstan	NarasimhanPattersonScience2019	Kazakhstan_MLBA_OyDzhaylau	833444	4.334	M	Frachetti, Michael	1240K	0.93423
I3568	I3568	Scotland, Highland, Applecross	57.433	-5.81519	1912	42 calBCE - 119 calCE (1980±28 BP, SUERC-73992)	United Kingdom	PattersonNature2021	Scotland_LIA	788573	4.334	M	Armit, Ian	1240K	0.921934
I7024	I7024	Uvs aimag, Ulaangom sum, Chandman Uul, Ulaangom cemetery Grave #36, Burial 2	49.96	92.05	2244	389-208 calBCE (2250±20 BP, PSUAMS-4002)	Mongolia	WangNature2021	Mongolia_EIA_Sagly_4	866850	4.33378	M	Pinhasi, Ron; Cheronet, Olivia; Sirak, Kendra; Tumen, Dashtseveg	1240K	0.928554
VK46_noUDG.SG	VK46	Faroes, Church2	61.85	-6.8	350	1500-1700 CE	Faroes	MargaryanWillerslevNature2020	Faroes_EarlyModern.SG	1115735	4.33	M	Nielsen, Rasmus; Werge, Thomas; Willerslev, Eske	Shotgun	0.960372
I4531	I4531	Cedit, Basarabya (Black Sea, Samsun, llkadım)	41.313	36.33	1665	227-337 calCE (1785±20 BP, PSUAMS-4222)	Turkey	LazaridisAlpaslanRoodenbergScience2022	Turkey_Roman_1	767674	4.324	M	Alpaslan, Songül; Akyüz, Uğur; İvgin, İlkay	1240K	0.896451
I20577	I20577	Çavuştepe (East, Van)	38.34	43.45	2750	850-750 BCE	Turkey	LazaridisAlpaslanRoodenbergScience2022	Turkey_IA	802091	4.321	F	Alpaslan, Songül; Çavuşoğlu, Rafet; Yılmaz, Hakan; Biber, Hanifi; Kılıç, Sinan; Gültekin, Timur	1240K	0.891952
I8197	I8197	Andalusia, Córdoba, Lucena, Sima del Ángel	37.24	-4.24	4650	2900-2500 BCE	Spain	OlaldeScience2019	Spain_C	842445	4.31988	F	Lalueza-Fox, Carles	1240K	0.909031
I6795	I6795	Maitan	50.09	74.44	3642	1748-1624 calBCE (3405±20 BP, PSUAMS-2927)	Kazakhstan	NarasimhanPattersonScience2019	Kazakhstan_Maitan_MLBA_Alakul_o2	850808	4.31737	F	Pinhasi, Ron; Slepchenko, Sergey Mikhailovich; Bagashev, Anatoly Nikolaevich	1240K	0.921624
I11148	I11148	England, Somerset, Christon, Dibbles Farm	51.3139	-2.88522	2292	407-211 calBCE (2297±30 BP, SUERC-94981)	United Kingdom	PattersonNature2021	England_MIA	779606	4.31515	F	Armit, Ian	1240K	0.918133
I8372	I8372	Basilica (Marmara, Iznik)	40.42	29.71	1565	262-425 calCE (1670±20 BP, PSUAMS-5520)	Turkey	LazaridisAlpaslanRoodenbergScience2022	Turkey_Byzantine_oAfrica	876035	4.31337	F	Alpaslan, Songül; Şahin, Mustafa; Bilir, Ahmet	1240K	0.909432
I18237	I18237	Harjis cemetery	39.4344	46.225	2565	680-550 BCE	Armenia	LazaridisAlpaslanRoodenbergScience2022	Armenia_LIA	756975	4.31146	M	Pinhasi, Ron; Khudaverdyan, Anahit	1240K	0.88378
I13467	I13467	Central Bohemia, Prague 5, Prague-Stodůlky (Malá Ohrada site)	50.045	14.3393	4289	2457-2209 calBCE (3860±25 BP, PSUAMS-10090)	Czech Republic	PattersonNature2021	Czech_CordedWare	847115	4.31128	M	Pinhasi, Ron	1240K	0.944961
I10385	I10385	Plaosnik-Ohrid	41.11	20.79	2591	768-540 calBCE (2485±20 BP, PSUAMS-6976)	North Macedonia	LazaridisAlpaslanRoodenbergScience2022	Macedonia_IA	797711	4.31037	F	Alpaslan, Songül; Pinhasi, Ron; Veljanovska, Fanica; Vldevski, Zlatko; Bilbija, Milos; Temov, Strahil; Mitrevski, Dragi; Kuzman, Pasko; Pocuca Kuzman, Nada	1240K	0.91715
I12415	I12415	England, East Riding of Yorkshire, Pocklington (Burnby Lane)	53.9194	-0.766635	2175	400-50 BCE	United Kingdom	PattersonNature2021	England_EastYorkshire_MIA_LIA	809085	4.31004	F	Lillie, Malcolm	1240K	0.929536
PES001_noUDG.SG	PES001	Arkhangelsk, Peschanitsa	61.2312	38.9093	12711	10813-10672 calBCE (10728±59 BP, UBA-41633)	Russia	SaagMetspaluScience2021	Russia_Arkhangelsk_Veretye_Mesolithic.SG	1088577	4.30907	M	Saag, Lethi; Kriiska, Aivar; Metspalu, Mait	Shotgun	0.977723
ILK001	ILK001	Ilatka	49.5578	27.6886	4773	2900-2701 calBCE (4221±22 BP, MAMS-30072)	Ukraine	MathiesonNature2018	Ukraine_GlobularAmphora	881124	4.302	M	Krause, Johannes	1240K	0.933027
I2370	I2370	Alsónémedi	47.3188	19.1669	5122	3345-2937 calBCE (4460±40 BP, Poz-88230)	Hungary	LipsonNature2017	Hungary_LateC_Baden	851835	4.3	F	Anna Szécsényi-Nagy	1240K	0.919116
I5608	I5608	Dzharkutan	37.75	67	3900	2100-1800 BCE	Uzbekistan	NarasimhanPattersonScience2019	Uzbekistan_Dzharkutan_BA_2	920435	4.293	F	Frachetti, Michael	1240K	0.927701
I7716	I7716	Swat Valley, Raja Gira	34.757	72.3624	728	1176-1264 calCE (835±15 BP, PSUAMS-4428)	Pakistan	NarasimhanPattersonScience2019	Pakistan_RajaGira_Medieval	880028	4.28928	M	Olivieri, Luca; Zahir, Muhammad; Vidale, Massimo; Micheli, Roberto; Nayak, Ayushi; Boivin, Nicole	1240K	0.907221
PLTM313_noUDG	PLTM313	Henan province, Huaiyang, Pingliangtai site	33.7086	114.922	3934	2123-1891 calBCE (3620±30 BP)	China	NingNatureCommunications2020	China_YR_LN	1044572	4.289	F	Cui, Yinqiu; Krause, Johannes; Robbeets, Martine; Jeong, Choongwon	1240K	0.956907
R1.SG	R1_Italy	Martinsicuro	42.8801	13.8938	2832	963-832 calBCE (2755±15 BP, UCIAMS-198573)	Italy	AntonioGaoMootsScience2019	Italy_IA_Republic_o.SG	1124661	4.28797	F	Pritchard, Jonathan	Shotgun	0.987071
I16750	I16750	Kövegy- Nagyfoldek	47.7	21.5	1325	600-650 CE	Hungary	GnecchiRusconeCell2022	Hungary_Transtisza_Maros_EAvar	759757	4.28766	M	Pinhasi, Ron	1240K	0.879178
I13838	I13838	Tren cave (Southeast , Devoll area)	40.6711	20.9847	6200	5000-3500 BCE	Albania	LazaridisAlpaslanRoodenbergScience2022	Albania_LN_C	838393	4.28682	M	Pinhasi, Ron; Kurti, Rovena; Ruka, Rudenc	1240K	0.930028
I18272	I18272	Lchashen cemetery	40.5166	44.9333	3285	1420-1250 BCE	Armenia	LazaridisAlpaslanRoodenbergScience2022	Armenia_Lchashen_LBA	767156	4.28596	F	Pinhasi, Ron; Petrosyan, Levon; Khudaverdyan, Anahit	1240K	0.882888
I13714	I13714	England, Kent, East Kent Access Road	51.3603	1.3405	3423	1533-1417 calBCE (3210±35 BP, SUERC-40723)	United Kingdom	PattersonNature2021	England_MBA	802687	4.28184	M	Armit, Ian	1240K	0.93573
I18238	I18238	Harjis cemetery	39.4344	46.225	2565	680-550 BCE	Armenia	LazaridisAlpaslanRoodenbergScience2022	Armenia_LIA	779876	4.28086	M	Pinhasi, Ron; Khudaverdyan, Anahit	1240K	0.885009
I18116	I18116	Urziceni	47.7467	22.395	5950	4500-3500 BCE	Romania	LazaridisAlpaslanRoodenbergScience2022	Romania_C_Bodrogkeresztur	878373	4.27873	M	Pinhasi, Ron; Virag, Cristian; Hajdu, Tams; Krisztin Kiss; Tams Szeniczey	1240K	0.925826
I13727	I13727	England, Cambridgeshire, Trumpington Meadows	52.1703	0.105604	2243	389-208 calBCE (2249±20 BP, SUERC-41926)	United Kingdom	PattersonNature2021	England_MIA	845660	4.27692	F	Armit, Ian	1240K	0.938833
I4530	I4530	Cedit, Basarabya (Black Sea, Samsun, llkadım)	41.313	36.33	1648	241-362 calCE (1755±20 BP, PSUAMS-4141)	Turkey	LazaridisAlpaslanRoodenbergScience2022	Turkey_Roman_4	761832	4.275	M	Alpaslan, Songül; Akyüz, Uğur; İvgin, İlkay	1240K	0.878299
I15042	I15042	NW Bohemia, Teplice, Radosevice (Cemetery II)	50.4103	14.0746	2225	370-197 calBCE (2210±20 BP, PSUAMS-9773)	Czech Republic	PattersonNature2021	Czech_IA_LaTene	820156	4.27365	M	Pinhasi, Ron	1240K	0.930881
I4782	I4782	Kazakh Mys	46.9479	79.9881	3609	1741-1549 calBCE (3370±20 BP, PSUAMS-2915)	Kazakhstan	NarasimhanPattersonScience2019	Kazakhstan_MLBA_KazakhMys	770304	4.271	F	Pinhasi, Ron; Frachetti, Michael	1240K	0.919995
I12973	I12973	Bulgan, Khutag undur sum, Marzyn Khutul tomb 1	49.41	102.69	3226	1388-1133 calBCE (3020±25 BP, UCIAMS-226529, PSUG-5432)	Mongolia	WangNature2021	Mongolia_BA_1	853181	4.26203	M	Pinhasi, Ron; Cheronet, Olivia; Sirak, Kendra; Tumen, Dashtseveg ; Mijiddorj, Enkhbayar; Iderkhangai, Tumur-Ochir	1240K	0.904687
I20677	I20677	England, North Yorkshire, Vale of Pickering, West Heslerton	54.171	-0.605739	1450	400-600 CE	United Kingdom	GretzingerNature2022	England_EarlyMedieval_Saxon	854984	4.262	M	Justeau, Pierre	1240K	0.941005
I13897	I13897	England, Gloucestershire, Cheltenham, Hazleton North	51.8612	-1.88301	5600	3950-3350 BCE	United Kingdom	FowlerOlaldeNature2021	England_N_Megalithic	792769	4.2613	M	Pinhasi, Ron; Fowler, Chris	1240K, Twist1.4M	0.915069
I2933	I2933	Scotland, Orkney, Isbister	58.74	-2.916	4877	3011-2884 calBCE (4309±29 BP, SUERC-68722)	United Kingdom	OlaldeNature2018	Scotland_N	721028	4.261	M	Armit, Ian	1240K	0.87133
I14823	I14823	Zeytinliada (Marmara, Balikesir, Erdek)	40.39	27.79	377	1515-1652 calCE (295±20 BP, PSUAMS-6790)	Turkey	LazaridisAlpaslanRoodenbergScience2022	Turkey_Ottoman	822377	4.25821	M	Alpaslan, Songül; Suata-Alpaslan, Fadime; Öztürk, Nurettin; Kavaz-Kındığılı, Berna	1240K	0.916013
I3085	I3085	Scotland, Orkney, Isbister	58.74	-2.916	5149	3340-3027 calBCE (4471±29 BP, SUERC-68724)	United Kingdom	OlaldeNature2018	Scotland_N	725564	4.256	F	Armit, Ian	1240K	0.879889
I20799	I20799	Derecske-Hosszú lapos	47.3532	21.5116	1200	700-800 CE	Hungary	GnecchiRusconeCell2022	Hungary_Transtisza_LAvar	836858	4.255	M	Pinhasi, Ron	1240K	0.912147
I15031	I15031	Morbihan, Quiberon, Port Blanc	47.5235	-3.1546	5700	3950-3550 BCE	France	PattersonNature2021	France_N	808700	4.25282	F	Pinhasi, Ron	1240K	0.924339
I12975	I12975	Khuvsgul aimag, Khankh sum, Khavtsal II Tomb 1 (Khirgisuur)	51.5	100.67	3110	1255-1055 calBCE (2950±20 BP, UCIAMS-226549, PSUG-5464)	Mongolia	WangNature2021	Mongolia_LBA_CenterWest_4	843367	4.24653	M	Pinhasi, Ron; Cheronet, Olivia; Sirak, Kendra; Tumen, Dashtseveg; Erdenebaatar, Diimaajav	1240K	0.911281
I10548	I10548	Ryahovets ( Gorna Oryahovitsa, Veliko Tarnovo)	43.12	25.68	825	1000-1250 CE	Bulgaria	LazaridisAlpaslanRoodenbergScience2022	Bulgaria_Medieval	820428	4.24634	F	Alpaslan, Songül; Petrakiev, Ilian	1240K	0.912612
I1500	I1500	Kompolt-Kigyoser	47.167	20.833	7058	5301-4940 calBCE (6164±64 BP, OxA-23763)	Hungary	MathiesonNature2015 (capture of same sample shotgunned in Gamba2014)	Hungary_MN_ALPc	813093	4.246	M	Pinhasi, Ron	1240K	0.903846
I4264	I4264	Aktogai	46.9659	80.0347	3551	1731-1520 calBCE (3335±30 BP, PSUAMS-2124)	Kazakhstan	NarasimhanPattersonScience2019	Kazakhstan_MLBA_Aktogai	806158	4.246	F	Frachetti, Michael	1240K	0.922076
I8561	I8561	Sicily, Isnello	37.95	14.0833	4212	2399-2153 calBCE (3825±20 BP, PSUAMS-4873)	Italy	FernandesNatureEcologyEvolution2020	Italy_Sicily_EBA_o1	885853	4.24282	M	Sineo, Luca	1240K	0.936647
I1838	I1838	Basque Country, Alava, Las Yurdinas II	42.63	-2.7	5126	3356-2936 calBCE (4470±50 BP, Poz-83429)	Spain	LipsonNature2017	Spain_C	828092	4.241	F	Lalueza-Fox, Carles	1240K	0.918366
I4873	I4873	Vlasac	44.5337	22.0503	7867	6012-5806 calBCE (7035±40 BP, OxA-16544)	Serbia	MathiesonNature2018	Serbia_IronGates_Mesolithic	803148	4.236	F	Pinhasi, Ron	1240K	0.904739
I15035	I15035	Morbihan, Quiberon, Port Blanc	47.5235	-3.1546	5000	4000-2100 BCE	France	PattersonNature2021	France_N	829200	4.23516	F	Pinhasi, Ron	1240K	0.935639
I4776	I4776	Kairan	48.7418	76.9957	3656	1863-1628 calBCE (3415±20 BP, PSUAMS-2912)	Kazakhstan	NarasimhanPattersonScience2019	Kazakhstan_MLBA_Kairan	773121	4.234	F	Pinhasi, Ron; Frachetti, Michael	1240K	0.921857
I18487	I18487	Noratus	40.4167	45.2	3390	1500-1380 BCE	Armenia	LazaridisAlpaslanRoodenbergScience2022	Armenia_LBA_EIA	800841	4.23262	F	Pinhasi, Ron; Piliposyan, Ashot	1240K	0.890271
prs013_noUDG.SG	prs013/014	Primrose Grange	54.2469	-8.55609	5403	3605-3370 calBCE (4690±30 BP, Beta-446179)	Ireland	SanchezQuintoPNAS2019	Ireland_Megalithic.SG	1118334	4.23241	M	SanchezQuintoPNAS2019	Shotgun+whole.genome.capture	0.95383
I26830	I26830	Noord-Holland, Wervershoof-Zwaagdijk	52.712	5.145	3429	1620-1311 calBCE (3210±60 BP, GrA-18886)	Netherlands	PattersonNature2021	Netherlands_MBA	838516	4.232	M	Altena, Eveline	1240K	0.94103
I1955	I1955	Ganj Dareh	34.45	48.116	389	1480-1640 calCE (330±30 BP, Beta-432801)	Iran	LazaridisNature2016	Iran_GanjDareh_Historic	783179	4.231	F	Pinhasi, Ron	1240K	0.872752
Hum2_noUDG.SG	Hum2	Hummervikholmen	58.064	7.7437	9364	7502-7325 calBCE (8703±27 BP) [R_combine: TRa-954, TUa-1257, TRa-952, TUa-2106, TRa-951, TRa-953, TUa-2107)]	Norway	GuntherPLoSBiology2018	Norway_Mesolithic.SG	967731	4.22098	M	..	Shotgun	0.965428
I11997	I11997	England, Cambridgeshire, Whittlesey, Bradley Fen	52.564	-0.179454	2227	377-197 calBCE (2213±26 BP, BRAMS-1691)	United Kingdom	PattersonNature2021	England_MIA	857489	4.20925	M	Armit, Ian	1240K	0.937501
I15027	I15027	Morbihan, Saint-Pierre Quiberon, Port Bara	47.4734	-3.10841	685	1228-1285 calCE (755±20 BP, PSUAMS-9403)	France	PattersonNature2021	France_Medieval_o	806486	4.20834	M	Pinhasi, Ron	1240K	0.927196
I15039	I15039	NW Bohemia, Teplice, Radosevice (Cemetery II)	50.4103	14.0746	2185	290-180 BCE	Czech Republic	PattersonNature2021	Czech_IA_LaTene	819867	4.20744	F	Pinhasi, Ron	1240K	0.933364
I1985	I1985	Swat Valley, Udegram	34.7432	72.3142	2939	1107-913 calBCE (2837±25 BP) [R_combine: (2880±30 BP, Beta-428667); (2758±40 BP, CEDAD-LTL13334A)]	Pakistan	NarasimhanPattersonScience2019	Pakistan_Udegram_IA	877623	4.20447	M	Olivieri, Luca; Zahir, Muhammad; Vidale, Massimo; Micheli, Roberto	1240K	0.902424
I18278	I18278	Lchashen cemetery	40.5166	44.9333	3285	1420-1250 BCE	Armenia	LazaridisAlpaslanRoodenbergScience2022	Armenia_Lchashen_LBA	760379	4.20266	F	Pinhasi, Ron; Petrosyan, Levon; Khudaverdyan, Anahit	1240K	0.87645
I11150	I11150	England, Bedfordshire, Broom Quarry	52.0791	-0.280974	2227	381-197 calBCE (2215±28 BP, SUERC-86441)	United Kingdom	PattersonNature2021	England_MIA	770283	4.19927	M	Armit, Ian	1240K	0.916685
Pta08.SG	Pta08	East Crete, Kephala Petras Siteias	35.1973	26.115	4250	2600-2000 BCE	Greece	ClementeCell2021	Greece_Minoan_Kephala_Petras.SG	1127362	4.18855	U	Unterlander, Martina	Shotgun	0.937216
I12410	I12410	Catalonia, Barcelona, Pacs del Penedès, Mas d'en Boixos-1	41.3616	1.6694	2375	537-381 calBCE (2350±30 BP, Beta-495153)	Spain	OlaldeScience2019	Spain_IA	801503	4.18683	M	Lalueza-Fox, Carles	1240K	0.913944
I30293	I30293	England, Gloucestershire, Cheltenham, Hazleton North	51.8612	-1.88301	5575	3750-3500 BCE	United Kingdom	FowlerOlaldeNature2021	England_N_Megalithic	1054531	4.18422	F	Fowler, Chris	1240K, Twist1.4M	0.972021
I0104	I0104	Esperstedt	51.42	11.68	4358	2563-2295 calBCE (3927±37 BP, MAMS-21487)	Germany	MathiesonNature2015 (1240k of same same sample with 390k in HaakLazaridis2015)	Germany_CordedWare	953747	4.184	M	Haak, Wolfgang	1240K	0.971272
SSG-A-2_38_noUDG.SG	SSG-A2	Silastadir	65.7229	-18.1865	1025	850-1000 CE	Iceland	EbenesersdottirScience2018	Iceland_Pre_Christian.SG	1132966	4.17636	M	EbenesersdottirScience2018	Shotgun	0.986683
I13173	I13173	Khovd, Munkhkhairkhan sum, Ulaan goviin uzuur barrow 2	47.0474	91.8396	3722	1876-1690 calBCE (3449±17 BP) [R_combine: (3460±20 BP, UCIAMS-226552, PSUG-5467); (3421±32 BP, OxA-X-2737-53); (3150±70 BP, Le-6936)]	Mongolia	WangNature2021	Mongolia_MBA_Munkhkhairkhan_2	839147	4.17505	M	Pinhasi, Ron; Cheronet, Olivia; Sirak, Kendra; Tumen, Dashtseveg; Erdenebaatar, Diimaajav; Kovalev, Alexey	1240K	0.911319
I4552	I4552	Zvejnieki	56.2833	25.1333	7369	5477-5374 calBCE (6460±25 BP, PSUAMS-2837)	Latvia	MathiesonNature2018	Latvia_HG	744370	4.174	F	Pinhasi, Ron	1240K	0.888293
I2533	I2533	Carcea	44.2667	23.9	7371	5480-5372 calBCE (6470±30 BP, PSUAMS-1748)	Romania	MathiesonNature2018	Romania_EN	766266	4.171	F	Pinhasi, Ron	1240K	0.888525
I20141	I20141	Stratonikeia and Lagina (Aegean, Muğla, Yatağan)	37.3	28.03	850	1000-1200 CE	Turkey	LazaridisAlpaslanRoodenbergScience2022	Turkey_Byzantine	778629	4.17	M	Alpaslan, Songül; Söğüt, Bilal; Aytek, Ahmet İhsan; Kaya, Esra Hilal; Yavuz, Alper Yener	1240K	0.873696
ALA026	ALA026	Hatay Province, Tell Atchana/Alalakh	36.2378	36.3847	3627	1746-1616 calBCE (3390±25 BP, MAMS-33692)	Turkey	SkourtaniotiCell2020	Turkey_Alalakh_MLBA	911428	4.16115	M	Skourtanioti, Eirini; Krause, Johannes	1240K	0.91097
VK102_noUDG.SG	VK102	Hofstadir	65.61	-17.16	850	900-1300 CE	Iceland	MargaryanWillerslevNature2020	Iceland_Viking.SG	970077	4.16	M	Nielsen, Rasmus; Werge, Thomas; Willerslev, Eske	Shotgun	0.953391
JAG001	JAG001	Khentii, Jargalantyn Am, Jargalantyn Khondii/Hundhii	47.8131	108.532	2082	197-53 calBCE (2120±15 BP, GrM-12929)	Mongolia	JeongCell2020	Mongolia_Khentii_Xiongnu	921668	4.15088	M	Jeong, Choongwon; Warinner, Christina	1240K	0.918456
R42.SG	R42	Isola Sacra	41.7479	12.2595	1863	26-126 calCE (1940±15 BP, UCIAMS-198587)	Italy	AntonioGaoMootsScience2019	Italy_Imperial_o4.SG	1123990	4.14729	F	Pritchard, Jonathan	Shotgun	0.979223
I3433	I3433	Zemunica Cave	43.589	16.648	7800	5975-5747 calBCE (6970±35 BP, PSUAMS-2259)	Croatia	MathiesonNature2018	Croatia_N_Cardial	785779	4.146	F	Pinhasi, Ron	1240K	0.908527
gun011_noUDG.SG	gun011	Tenerife	28.2686	-16.6056	1137	704-887 calCE (1216±27 BP)	Canary Islands	RodriguezVarelaCurrentBiology2017	CanaryIslands_Guanche.SG	1053821	4.13956	M	..	Shotgun	0.964419
I14620	I14620	Bagheri Tchala Archaeological Complex	40.9167	44.5	2915	1042-906 calBCE (2815±20 BP, PSUAMS-7158)	Armenia	LazaridisAlpaslanRoodenbergScience2022	Armenia_LBA_EIA	796660	4.13543	M	Pinhasi, Ron; Hobosyan, Suren; Khudaverdyan, Anahit	1240K	0.897524
I7721	I7721	Swat Valley, Saidu Sharif	34.757	72.3624	2250	400-200 BCE	Pakistan	NarasimhanPattersonScience2019	Pakistan_SaiduSharif_H	879140	4.13471	M	Olivieri, Luca; Zahir, Muhammad; Vidale, Massimo; Micheli, Roberto	1240K	0.908475
I11156	I11156	England, Cambridgeshire, Whittlesey, Bradley Fen	52.564	-0.179454	2229	382-200 calBCE (2223±26 BP, BRAMS-1695)	United Kingdom	PattersonNature2021	England_MIA	781451	4.13331	M	Armit, Ian	1240K	0.92399
I11143	I11143	England, Somerset, Worlebury	51.3573	-2.98828	2145	352-53 calBCE (2146±30 BP, SUERC-94961)	United Kingdom	PattersonNature2021	England_MIA_LIA	749240	4.12968	M	Armit, Ian	1240K	0.921223
I13789	I13789	NW Bohemia, Teplice, Bílina (Büschel)	50.5562	13.7635	3000	1300-800 BCE	Czech Republic	PattersonNature2021	Czech_LBA_Knoviz	840603	4.12364	F	Pinhasi, Ron	1240K	0.934307
I5743	I5743	Devret Höyük (Black Sea, Amasya, Suluova, Kanatpınar)	40.69	35.56	4924	3081-2907 calBCE (4365±25 BP, PSUAMS-3110)	Turkey	LazaridisAlpaslanRoodenbergScience2022	Turkey_EBA	687296	4.122	F	Alpaslan, Songül; Türker, Atila; Özdemir, Celal; Şarbak, Ayşegül; Atmaca, Alper	1240K	0.844127
I7209	I7209	Radosevice	50.4103	14.0746	4269	2456-2204 calBCE (3850±25 BP, PSUAMS-4026)	Czech Republic	NarasimhanPattersonScience2019	Czech_CordedWare	850535	4.12092	M	Pinhasi, Ron; Veleminsky, Petr; Dobeš, Miroslav	1240K	0.934243
I18270	I18270	Lchashen cemetery	40.5166	44.9333	3285	1420-1250 BCE	Armenia	LazaridisAlpaslanRoodenbergScience2022	Armenia_Lchashen_LBA	758414	4.11404	F	Pinhasi, Ron; Petrosyan, Levon; Khudaverdyan, Anahit	1240K	0.872558
I4236_noUDG	I4236	Dinkha Tepe	37.0079	45.1658	3450	2000-1000 BCE	Iran	LazaridisAlpaslanRoodenbergScience2022	Iran_DinkhaTepe_BA_IA_2	793157	4.11361	F	Monge, Janet	1240K	0.888551
I3315_enhanced	I3315	Balearic Islands, Menorca, Naveta des Tudons	39.999	3.891	2809	904-814 calBCE (2715±20 BP, PSUAMS-3717)	Spain	PattersonNature2021 (higher coverage of previously published individual in FernandesNatureEcologyEvolution2020)	Spain_Menorca_LBA_new	794929	4.10957	M	Pinhasi, Ron	1240K	0.895649
I14588	I14588	Bagheri Tchala Archaeological Complex	40.9167	44.5	2875	1050-800 BCE	Armenia	LazaridisAlpaslanRoodenbergScience2022	Armenia_LBA_EIA	765693	4.10709	M	Pinhasi, Ron; Hobosyan, Suren; Khudaverdyan, Anahit	1240K	0.887284
I2163	I2163	Merichleri, Kairyaka necropolis	42.1329	25.4963	3639	1866-1615 calBCE (3400±30 BP, Beta-432796)	Bulgaria	MathiesonNature2018	Bulgaria_MLBA	808229	4.106	M	Pinhasi, Ron	1240K	0.908268
I6792	I6792	Maitan	50.09	74.44	3724	1878-1689 calBCE (3450±20 BP, PSUAMS-2924)	Kazakhstan	NarasimhanPattersonScience2019	Kazakhstan_Maitan_MLBA_Alakul_o1	835035	4.1004	F	Pinhasi, Ron; Slepchenko, Sergey Mikhailovich; Bagashev, Anatoly Nikolaevich	1240K	0.933816
I10392	I10392	Isar Marvinci, V. Marvinci-Valandovo, Southwest Necropolis	41.28	22.49	2250	500-100 BCE	North Macedonia	LazaridisAlpaslanRoodenbergScience2022	Macedonia_Classical_Hellenistic_o	771698	4.09917	M	Alpaslan, Songül; Pinhasi, Ron; Veljanovska, Fanica; Vldevski, Zlatko; Bilbija, Milos; Temov, Strahil; Mitrevski, Dragi; Kuzman, Pasko; Pocuca Kuzman, Nada	1240K	0.886819
I6790	I6790	Maitan	50.09	74.44	3695	1874-1642 calBCE (3435±20 BP, PSUAMS-2980)	Kazakhstan	NarasimhanPattersonScience2019	Kazakhstan_Maitan_MLBA_Alakul	823583	4.09889	F	Pinhasi, Ron; Slepchenko, Sergey Mikhailovich; Bagashev, Anatoly Nikolaevich	1240K	0.939479
I18246	I18246	Heves county, Novaj-Földvár	47.8563	20.484	2725	900-650 BCE	Hungary	PattersonNature2021	Hungary_EIA_Prescythian_Mezocsat	778336	4.09788	F	Pinhasi, Ron	1240K	0.901752
I7717	I7717	Swat Valley, Saidu Sharif	34.757	72.3624	2283	406-209 calBCE (2292±31 BP, CIRCE-DSH-5625)	Pakistan	NarasimhanPattersonScience2019	Pakistan_SaiduSharif_H	860019	4.09558	F	Olivieri, Luca; Zahir, Muhammad; Vidale, Massimo; Micheli, Roberto; Nayak, Ayushi; Boivin, Nicole	1240K	0.899127
I7833	I7833	Vranas Marathon	38.1222	23.9464	1610	252-412 calCE (1715±25 BP, PSUAMS-3469)	Greece	LazaridisAlpaslanRoodenbergScience2022	Greece_Roman	930394	4.09498	M	Triantaphyllou, Sevi; Philippa-Touchais, Anna; Papadimitriou, Nikos; Touchais, Gilles; Pantelidou-Gofa, Maria	1240K	0.921249
I13168	I13168	Velika Gruda	42.3667	18.7333	3293	1416-1271 calBCE (3080±25 BP, PSUAMS-7834)	Montenegro	LazaridisAlpaslanRoodenbergScience2022	Montenegro_MLBA	855312	4.08953	F	Pinhasi, Ron; Borić, Dušan; Borovinic, Nikola; Andrijasevic, Gojko	1240K	0.921624
I15033	I15033	Morbihan, Quiberon, Port Blanc	47.5235	-3.1546	3765	1891-1743 calBCE (3495±25 BP, PSUAMS-8997)	France	PattersonNature2021	France_EBA	823353	4.08837	M	Pinhasi, Ron	1240K	0.936363
I6797	I6797	Maitan	50.09	74.44	3695	1874-1642 calBCE (3435±20 BP, PSUAMS-2929)	Kazakhstan	NarasimhanPattersonScience2019	Kazakhstan_Maitan_MLBA_Alakul	856824	4.08732	F	Pinhasi, Ron; Slepchenko, Sergey Mikhailovich; Bagashev, Anatoly Nikolaevich	1240K	0.942233
I6794	I6794	Maitan	50.09	74.44	3715	1876-1687 calBCE (3445±20 BP, PSUAMS-2926)	Kazakhstan	NarasimhanPattersonScience2019	Kazakhstan_Maitan_MLBA_Alakul	844201	4.08714	M	Pinhasi, Ron; Slepchenko, Sergey Mikhailovich; Bagashev, Anatoly Nikolaevich	1240K	0.944457
I7964	I7964	Central Bohemia, Prague 5, Prague-Stodůlky (Malá Ohrada site)	50.045	14.3393	3950	2150-1850 BCE	Czech Republic	PattersonNature2021	Czech_EBA_Unetice	915183	4.08594	F	Pinhasi, Ron	1240K	0.942039
I20801	I20801	Derecske-Karakas dűlő	47.3701	21.5271	1325	600-650 CE	Hungary	GnecchiRusconeCell2022	Hungary_Transtisza_EAvar	793890	4.083	F	Pinhasi, Ron	1240K	0.885565
I13729	I13729	England, Cambridgeshire, Trumpington Meadows	52.1703	0.105604	2350	512-236 calBCE (2334±29 BP, SUERC-49494)	United Kingdom	PattersonNature2021	England_MIA	824468	4.07274	F	Armit, Ian	1240K	0.937695
I14832	I14832	Zeytinliada (Marmara, Balikesir, Erdek)	40.39	27.79	1150	600-1000 CE	Turkey	LazaridisAlpaslanRoodenbergScience2022	Turkey_EarlyByzantine_1	816068	4.0713	M	Alpaslan, Songül; Suata-Alpaslan, Fadime; Öztürk, Nurettin; Kavaz-Kındığılı, Berna	1240K	0.914125
I12081	I12081	Noord-Holland, Hoogkarspel-Houterpolder-West	52.696	5.152	3257	1391-1221 calBCE (3040±20 BP, PSUAMS-9525)	Netherlands	PattersonNature2021	Netherlands_MBA	784727	4.06877	F	Altena, Eveline	1240K	0.937333
I15029	I15029	Morbihan, Quiberon, Port Blanc	47.5235	-3.1546	5700	3950-3550 BCE	France	PattersonNature2021	France_N	805454	4.06795	M	Pinhasi, Ron	1240K	0.926046
I11527	I11527	Aigyrzhal	41.4315	75.8855	3943	2122-1926 calBCE (3630±20 BP, PSUAMS-4750)	Kyrgyzstan	NarasimhanPattersonScience2019	Kyrgyzstan_Aygirdjal_BA	763022	4.06715	M	Frachetti, Michael; Kitov, Egor; Akhatov, Gaziz; Yermolayeva, Antonina	1240K	0.903795
ART042	ART042	Malatya Province, Arslantepe	38.3819	38.3611	5767	3946-3659 calBCE (5014±29 BP, MAMS-34119)	Turkey	SkourtaniotiCell2020	Turkey_Arslantepe_LateC	943149	4.06712	M	Skourtanioti, Eirini; Krause, Johannes	1240K	0.923033
I11153	I11153	England, Cambridgeshire, Trumpington Meadows	52.1703	0.105604	2285	405-209 calBCE (2291±29 BP, SUERC-49492)	United Kingdom	PattersonNature2021	England_MIA	789690	4.06033	M	Armit, Ian	1240K	0.917926
HuaqiaoNL26	HuaqiaoNL26	Guangxi, Hechi City, Nandan County, Lihu Yaozu Town, Huaqiao Village, Baitai Mountain, Huaqiao Caves	25.11	107.7	445	1437-1625 calCE (400±30 BP)	China	WangCell2021	China_Guangxi_Huaqiao_Ming	813381	4.058	F	Fu, Qiaomei; Yang, Melinda A.; Ji, Xueping	1240k	0.857754
I6793	I6793	Maitan	50.09	74.44	3631	1743-1623 calBCE (3395±20 BP, PSUAMS-2925)	Kazakhstan	NarasimhanPattersonScience2019	Kazakhstan_Maitan_MLBA_Alakul	835425	4.05797	M	Pinhasi, Ron; Slepchenko, Sergey Mikhailovich; Bagashev, Anatoly Nikolaevich	1240K	0.935057
I10495	I10495	Ploieşti Triaj	44.9028	26.0132	943	991-1025 calCE (1045±15 BP, PSUAMS-7904)	Romania	LazaridisAlpaslanRoodenbergScience2022	Romania_Medieval	780433	4.05672	M	Pinhasi, Ron; Soficaru, Andrei	1240K	0.895339
I19908	I19908	England, Kent, East Kent Access Road	51.3603	1.3405	2250	400-200 BCE	United Kingdom	PattersonNature2021	England_MIA	784441	4.056	F	Armit, Ian	1240K	0.906329
I3875	I3875	Lauzet-Ubaye, Villard	44.476	6.369	3985	2136-1946 calBCE (3655±25 BP, PSUAMS-1834)	France	OlaldeNature2018	France_EBA_BellBeaker	775971	4.052	M	Pinhasi, Ron; Schmitt, Aurore	1240K	0.917086
I4472	I4472	Cedit, Basarabya (Black Sea, Samsun, llkadım)	41.313	36.33	2127	323-31 BCE	Turkey	LazaridisAlpaslanRoodenbergScience2022	Turkey_Hellenistic	784784	4.052	F	Alpaslan, Songül; Akyüz, Uğur; İvgin, İlkay	1240K	0.885022
I20266	I20266	Samantaş (Aegean, Muğla, Yatağan)	37.34	28.04	1346	491-717 CE	Turkey	LazaridisAlpaslanRoodenbergScience2022	Turkey_EarlyByzantine_2	799953	4.048	M	Alpaslan, Songül; Aytek, Ahmet İhsan; Kaya, Esra Hilal; Yavuz, Alper Yener; Erir-Pazarcı, Sabiha	1240K	0.884272
I1734	I1734	Vasil'evka	47.4342	35.2764	8100	6300-6000 BCE	Ukraine	MathiesonNature2018	Ukraine_Mesolithic	748741	4.048	M	Pinhasi, Ron	1240K	0.880871
HOP001	HOP001	Bohemia, Hostivice	50.0804	14.2769	4240	2452-2201 calBCE (3837±24 BP, MAMS-30798)	Czech Republic	PapacScienceAdvances2021	Czech_BellBeaker	942191	4.04682	M	Papac, Luka	1240K	0.960049
I4894	I4894	Prague 8, Kobylisy, Ke Stírce Street	50.1217	14.457	6371	4494-4361 calBCE (5610±20 BP, PSUAMS-2851)	Czech Republic	OlaldeNature2018	Czech_N	816323	4.046	F	Ernee, Michal	1240K	0.905088
I13795	I13795	Konobrže	50.5336	13.6176	3035	1196-1010 calBCE (2900±20 BP, PSUAMS-10017)	Czech Republic	PattersonNature2021	Czech_LBA_Knoviz	847726	4.0422	M	Pinhasi, Ron	1240K	0.936816
I18247	I18247	Black Fortress	40.8333	43.9167	3125	1250-1100 BCE	Armenia	LazaridisAlpaslanRoodenbergScience2022	Armenia_LBA_EIA_o	772380	4.03261	F	Pinhasi, Ron; Khudaverdyan, Anahit	1240K	0.874704
I6263	I6263	Bayan Ulgii aimag, Tsengel sum, Tsagaan-Uul, Khuvsgol	48.68	88.38	2221	358-170 calBCE (2185±20 BP, PSUAMS-7273)	Mongolia	WangNature2021	Mongolia_EIA_Pazyryk_6	817581	4.028	F	Pinhasi, Ron; Cheronet, Olivia; Sirak, Kendra; Dashtseveg; Tumen; Tumurbaatar, Tuvshinjargal (Jerry); Bayarsaikhan, Jamsranjav	1240K	0.880419
cta016_noUDG.SG	cta016	Siberian Federal District, Trans-Baikal, Argun River, Western Hill, Mt. Bolishaja Kanga, Duroj	50.0171	118.939	8264	6392-6237 calBCE (7440±30 BP, Beta-453084)	Russia	KilincSciAdv2021	Russia_ArgunRiver_M.SG	1124242	4.02782	F	Kılınç, Gülşah Merve; Storå, Jan; Götherström, Anders	Shotgun	0.963501
I19911	I19911	England, Kent, East Kent Access Road	51.3603	1.3405	2250	400-200 BCE	United Kingdom	PattersonNature2021	England_MIA	761825	4.027	M	Armit, Ian	1240K	0.904428
I12779	I12779	England, Derbyshire, Brassington, Carsington Pasture Cave	53.0798	-1.64094	2225	370-197 calBCE (2210±20 BP, PSUAMS-8290)	United Kingdom	PattersonNature2021	England_MIA_lowEEF	877299	4.02566	F	Booth, Tom	1240K	0.948827
I14602	I14602	Bagheri Tchala Archaeological Complex	40.9167	44.5	2875	1050-800 BCE	Armenia	LazaridisAlpaslanRoodenbergScience2022	Armenia_LBA_EIA	764707	4.02515	F	Pinhasi, Ron; Hobosyan, Suren; Khudaverdyan, Anahit	1240K	0.882772
I13728	I13728	England, Cambridgeshire, Trumpington Meadows	52.1703	0.105604	2227	381-179 calBCE (2214±30 BP, SUERC-49488)	United Kingdom	PattersonNature2021	England_MIA	830245	4.02509	M	Armit, Ian	1240K	0.935109
I6429	I6429	Hasanlu	37.005	45.459	2907	1011-904 calBCE (2805±20 BP, PSUAMS-2618)	Iran	LazaridisAlpaslanRoodenbergScience2022	Iran_Hasanlu_IA	893000	4.02325	M	Pinhasi, Ron; Monge, Janet	1240K	0.91856
I13793	I13793	NW Bohemia, Teplice, Chouč	50.5113	13.7679	3000	1300-800 BCE	Czech Republic	PattersonNature2021	Czech_LBA_Knoviz	831474	4.01391	M	Pinhasi, Ron	1240K	0.934773
R2.SG	R2	Abruzzo, Grotta de Continenza	41.96	13.54	7981	6068-5993 calBCE (7165±20 BP, UCIAMS-198574)	Italy	AntonioGaoMootsScience2019	Italy_South_N.SG	1118563	4.01366	F	Pritchard, Jonathan	Shotgun	0.986838
I11737	I11737	Mereke, Taskala district, Zapadno-Kazahstanskaya Oblast	50.7702	49.34	4046	2197-2032 calBCE (3710±20 BP, PSUAMS-4902)	Kazakhstan	NarasimhanPattersonScience2019	Kazakhstan_Mereke_MBA	751115	4.0108	M	Frachetti, Michael; Kitov, Egor; Akhatov, Gaziz; Yermolayeva, Antonina	1240K	0.899308
VK532_noUDG.SG	VK532	Sealand, Kragehave Odetofter	55.6555	12.2451	1850	1-200 CE	Denmark	MargaryanWillerslevNature2020	Denmark_IA.SG	1090074	4.01	M	Nielsen, Rasmus; Werge, Thomas; Willerslev, Eske	Shotgun	0.951555
I0843	I0843	Castilla y León, León, La Brana-Arintero	42.911	-5.3778	7858	6015-5789 calBCE (7030±50 BP, Beta-226473)	Spain	OlaldeScience2019	Spain_HG_brother.I0585	995397	4.007	M	Lalueza-Fox, Carles	1240K	0.945452
SHA001	SHA001	Umungobi, Shar Tolgoi	44.0827	103.607	700	1000-1500 CE	Mongolia	JeongCell2020	Mongolia_Umungobi_LateMedieval	871558	4.00688	M	Jeong, Choongwon; Warinner, Christina	1240K	0.914086
I6361	I6361	Bayan-Ulgii aimag, Ulaankhus sum, Kurgak govi barrow 2 secondary burial	49.336	88.712	4483	2619-2474 calBCE (4034±16 BP, GrM-12938)	Mongolia	WangNature2021	Mongolia_EBA_Ulgii_1	880652	4.00391	F	Pinhasi, Ron; Cheronet, Olivia; Sirak, Kendra; Tumen, Dashtseveg; Erdenebaatar, Diimaajav; Kovalev, Alexey	1240K	0.912134
I14173	I14173	Makotrasy	50.1458	14.2214	5850	4300-3500 BCE	Czech Republic	PapacScienceAdvances2021	Czech_C_Baalberge	811949	4.00078	M	Pinhasi, Ron	1240K	0.926964
I18275	I18275	Lchashen cemetery	40.5166	44.9333	3285	1420-1250 BCE	Armenia	LazaridisAlpaslanRoodenbergScience2022	Armenia_Lchashen_LBA	731726	3.99986	F	Pinhasi, Ron; Petrosyan, Levon; Khudaverdyan, Anahit	1240K	0.86299
SHU002	SHU002	Uvurkhangai, Shunkhlai Mountain	46.911	102.771	726	1175-1267 calCE (831±23 BP, MAMS-41125)	Mongolia	JeongCell2020	Mongolia_Uvurkhangai_EIALateMedieval	912518	3.99818	M	Jeong, Choongwon; Warinner, Christina	1240K	0.930635
I13712	I13712	England, Kent, East Kent Access Road	51.3603	1.3405	2914	1011-916 calBCE (2815±15 BP, PSUAMS-7613)	United Kingdom	PattersonNature2021	England_LBA	819126	3.99442	M	Armit, Ian	1240K	0.93379
I13711	I13711	England, Kent, East Kent Access Road	51.3603	1.3405	2928	1048-920 calBCE (2830±20 BP, PSUAMS-7667)	United Kingdom	PattersonNature2021	England_LBA_lowEEF	836363	3.9931	M	Armit, Ian	1240K	0.936828
I14986	I14986	NW Bohemia, Teplice, Radosevice (Cemetery I)	50.4103	14.0746	2255	330-280 BCE	Czech Republic	PattersonNature2021	Czech_IA_LaTene	800417	3.9839	M	Pinhasi, Ron	1240K	0.923705
I4304	I4304	Clos de Roque	43.457	5.863	6637	4791-4555 calBCE (5830±35 BP, PSUAMS-2226)	France	OlaldeNature2018	France_MN_1	815813	3.983	M	Pinhasi, Ron	1240K	0.918779
I7030	I7030	Uvs aimag, Ulaangom sum, Chandman Uul, Ulaangom cemetery Grave #56	49.96	92.05	2244	389-208 calBCE (2250±20 BP, PSUAMS-3722)	Mongolia	WangNature2021	Mongolia_EIA_Sagly_4	847516	3.98253	M	Pinhasi, Ron; Cheronet, Olivia; Sirak, Kendra; Tumen, Dashtseveg	1240K	0.905928
I14052	I14052	Bardzryal Archaeological Complex	40.9167	44.5	2690	800-680 BCE	Armenia	LazaridisAlpaslanRoodenbergScience2022	Armenia_LBA_EIA	797927	3.98094	F	Pinhasi, Ron; Hobosyan, Suren; Khudaverdyan, Anahit	1240K	0.900989
I7963	I7963	Central Bohemia, Prague 5, Prague-Stodůlky (Malá Ohrada site)	50.045	14.3393	3950	2150-1850 BCE	Czech Republic	PattersonNature2021	Czech_EBA_Unetice	865878	3.98052	M	Pinhasi, Ron	1240K	0.937074
I13471	I13471	Central Bohemia, Prague 5, Prague-Stodůlky (Malá Ohrada site)	50.045	14.3393	3950	2150-1850 BCE	Czech Republic	PattersonNature2021	Czech_EBA_Unetice	829440	3.97821	M	Pinhasi, Ron	1240K	0.932329
I13731	I13731	England, Kent, East Kent Access Road	51.3603	1.3405	2246	393-206 calBCE (2255±30 BP, SUERC-40302)	United Kingdom	PattersonNature2021	England_MIA	835145	3.97389	M	Armit, Ian	1240K	0.937307
I0159	I0159	England, South Cambridgeshire, East Anglia, Hinxton	52.08	0.18	1234	643-821 calCE (1320±45 BP, OxA-X-2565-12)	United Kingdom	GretzingerNature2022 (new version of individual previously published in SchiffelsNatureCommunications2016)	England_EarlyMedieval_Saxon	930301	3.968	F	Haak, Wolfgang	1240K	0.950326
I7187	I7187	Makotrasy	50.1458	14.2214	6044	4227-3986 calBCE (5260±20 BP, PSUAMS-4404)	Czech Republic	PapacScienceAdvances2021	Czech_C_Baalberge	854371	3.96677	M	Pinhasi, Ron	1240K	0.92792
ULN003	ULN003	Sukhbaatar, Ulaanzuukh	46.2841	111.768	3289	1416-1264 calBCE (3075±27 BP, OxA-36232)	Mongolia	JeongCell2020	Mongolia_Sukhbaatar_MLBAXiongnuLateMedieval	969021	3.96447	F	Jeong, Choongwon; Warinner, Christina	1240K	0.939026
I4265	I4265	Aktogai	46.9659	80.0347	3522	1621-1518 calBCE (3310±20 BP, PSUAMS-2511)	Kazakhstan	NarasimhanPattersonScience2019	Kazakhstan_MLBA_Aktogai	788405	3.964	M	Frachetti, Michael	1240K	0.914203
I13470	I13470	Central Bohemia, Prague 5, Prague-Stodůlky (Malá Ohrada site)	50.045	14.3393	3943	2122-1926 calBCE (3630±20 BP, PSUAMS-10091)	Czech Republic	PattersonNature2021	Czech_EBA_Unetice	833069	3.96197	F	Pinhasi, Ron	1240K	0.933881
I18279	I18279	Lchashen cemetery	40.5166	44.9333	3285	1420-1250 BCE	Armenia	LazaridisAlpaslanRoodenbergScience2022	Armenia_Lchashen_LBA	787422	3.95945	F	Pinhasi, Ron; Petrosyan, Levon; Khudaverdyan, Anahit	1240K	0.88912
DA28_noUDG.SG	DA28	Tian Shan, Central Steppe	43.0686	68.2489	550	1200-1600 CE	Kazakhstan	DamgaardNature2018	Kazakhstan_GoldenHordeAsian.SG	1083504	3.958	M	Willerslev, Eske	Shotgun	0.971711
I18224	I18224	Albertirsa-Szentmártoni ut	47.245	19.6281	1250	650-750 CE	Hungary	GnecchiRusconeCell2022	Hungary_DanubeTisza_MLAvar	768891	3.95516	M	Pinhasi, Ron	1240K	0.868653
I8998	I8998	Swat Valley, Loebanr	34.7515	72.4019	2850	1000-800 BCE	Pakistan	NarasimhanPattersonScience2019	Pakistan_Loebanr_IA	860697	3.95464	M	Olivieri, Luca; Zahir, Muhammad; Vidale, Massimo; Micheli, Roberto; Coppa, Alfredo	1240K	0.89989
I11713	I11713	Bratislava, Bratislava Castle	48.1423	17.0999	2046	190-1 BCE	Slovakia	PattersonNature2021	Slovakia_LIA_LaTene	841159	3.95456	M	Pinhasi, Ron	1240K	0.928425
Bon002_noUDG.WGC	Bon002	Boncuklu	37.7519	32.8649	10078	8279-7977 calBCE (Wk-29763)	Turkey	KilincCurrentBiology2016	Turkey_Boncuklu_N.SG	973062	3.95	F	..	WISP+Shotgun	0.956338
I15044	I15044	NW Bohemia, Teplice, Radosevice (Cemetery II)	50.4103	14.0746	2230	381-203 calBCE (2230±20 BP, PSUAMS-10095)	Czech Republic	PattersonNature2021	Czech_IA_LaTene	845992	3.94897	F	Pinhasi, Ron	1240K	0.938509
I0406	I0406	La Mina	41.2522	-2.32622	5700	3900-3600 BCE	Spain	MathiesonNature2015 (1240k of same same sample with 390k in HaakLazaridis2015)	Spain_MLN	759352	3.947	M	Haak, Wolfgang	1240K	0.897847
I4880	I4880	Vlasac	44.5337	22.0503	7813	6000-5725 calBCE (6979±75 BP, PSUAMS-2384)	Serbia	MathiesonNature2018	Serbia_IronGates_Mesolithic	809557	3.941	M	Pinhasi, Ron	1240K	0.899683
I5834	I5834	Irlbach LKR	48.841	12.75	4200	2500-2000 BCE	Germany	OlaldeNature2018	Germany_BellBeaker	604322	3.941	F	Allentoft, Morten	1240K	0.839304
I4356_noUDG	I4356	Hasanlu	37.005	45.459	2967	1111-931 calBCE (2855±20 BP, PSUAMS-2773)	Iran	LazaridisAlpaslanRoodenbergScience2022	Iran_Hasanlu_IA	707251	3.939	M	Monge, Janet	1240K	0.850695
I6590	I6590	Irlbach LKR	48.841	12.75	4200	2500-2000 BCE	Germany	OlaldeNature2018	Germany_BellBeaker	822740	3.936	F	Allentoft, Morten	1240K	0.918224
I12969	I12969	Khentii, Delgerkhaan sum, Khanan 3	47.1781	109.189	3001	1124-939 calBCE (2875±20 BP, UCIAMS-226545, PSUG-5460)	Mongolia	WangNature2021	Mongolia_EIA_SlabGrave_1	832554	3.93538	M	Pinhasi, Ron; Cheronet, Olivia; Sirak, Kendra; Tumen, Dashtseveg	1240K	0.895973
I18489	I18489	Győr-Moson-Sopron county, Markotabödöge-Mohos-tóra-dűlő	47.6883	17.2981	2240	320-260 BCE	Hungary	PattersonNature2021	Hungary_LaTene	840545	3.932	M	Pinhasi, Ron	1240K	0.927326
R4.SG	R4	Abruzzo, Grotta de Continenza	41.96	13.54	4841	2906-2880 calBCE (4260±15 BP, UCIAMS-198576)	Italy	AntonioGaoMootsScience2019	Italy_South_C.SG	1118590	3.92985	M	Pritchard, Jonathan	Shotgun	0.986166
I3949	I3949	Altai Mountains, Yenisey River, left bank of Karasuk tributary, Karasuk III	48.8327	83.9097	4569	2844-2496 calBCE (4075±20 BP, PSUAMS-2292)	Russia	NarasimhanPattersonScience2019	Russia_Afanasievo_son.I3388_son.I3950_brother.I6714	755725	3.928	M	Pinhasi, Ron; Moiseyev, Vyacheslav	1240K	0.910505
PLTM311_noUDG	PLTM311	Henan province, Huaiyang, Pingliangtai site	33.7086	114.922	4049	2201-1984 calBCE (3710±30 BP)	China	NingNatureCommunications2020	China_YR_LN	1019135	3.928	M	Cui, Yinqiu; Krause, Johannes; Robbeets, Martine; Jeong, Choongwon	1240K	0.965066
ULN010	ULN010	Sukhbaatar, Ulaanzuukh	46.2841	111.768	2100	1650 BCE - 1350 CE	Mongolia	JeongCell2020	Mongolia_Sukhbaatar_MLBAXiongnuLateMedieval	899889	3.92748	F	Jeong, Choongwon; Warinner, Christina	1240K	0.9115
I20230	I20230	Değirmendere (Aegean, Muğla, Yatağan)	37.34	28.04	2565	750-480 BCE	Turkey	LazaridisAlpaslanRoodenbergScience2022	Turkey_Archaic_SubGeometric	822313	3.919	M	Alpaslan, Songül; Aytek, Ahmet İhsan; Kaya, Esra Hilal; Yavuz, Alper Yener; Erir-Pazarcı, Sabiha	1240K	0.888241
I20588	I20588	England, Oxfordshire, Yarnton	51.7977	-1.31346	2225	366-197 calBCE (2207±21 BP, UB-3778)	United Kingdom	PattersonNature2021	England_MIA	785699	3.915	M	Armit, Ian	1240K	0.898041
I2660	I2660	Scotland, Distillery Cave	56.41	-5.471	5394	3515-3357 calBCE (4631±29 BP, SUERC-68703)	United Kingdom	OlaldeNature2018	Scotland_N_mediumlowEEF	805409	3.914	M	Armit, Ian	1240K	0.912496
I14353	I14353	England, West Yorkshire, Wattle Syke	53.9085	-1.385	2120	349-51 calBCE (2135±30 BP, SUERC-27295)	United Kingdom	PattersonNature2021	England_MIA_LIA	750515	3.91325	M	Armit, Ian	1240K	0.9066
I13469	I13469	Central Bohemia, Prague 5, Prague-Stodůlky (Malá Ohrada site)	50.045	14.3393	3945	2127-1900 calBCE (3630±25 BP, PSUAMS-10015)	Czech Republic	PattersonNature2021	Czech_EBA_Unetice	804958	3.90818	M	Pinhasi, Ron	1240K	0.929084
I14839	I14839	Yenişehirkapı (Marmara, İznik)	40.42	29.71	1466	426-541 calCE (1590±20 BP, PSUAMS-6792)	Turkey	LazaridisAlpaslanRoodenbergScience2022	Turkey_WestByzantine	833048	3.89574	F	Alpaslan, Songül; Şahin, Mustafa; Gündüz, Serkan	1240K	0.905398
I11972	I11972	Noord-Holland, Westwoud-Binnenwijzend	52.696	5.152	3381	1501-1319 calBCE (3155±30 BP, PSUAMS-7788)	Netherlands	PattersonNature2021	Netherlands_MBA	842407	3.8946	M	Altena, Eveline	1240K	0.942569
I4540	I4540	Aktaş Mevki (Southeast, Mardin, Midyat)	37.415	41.373	410	1457-1631 calCE (365±20 BP, PSUAMS-4143)	Turkey	LazaridisAlpaslanRoodenbergScience2022	Turkey_Medieval	812922	3.892	M	Alpaslan, Songül; Acar, Ayşe	1240K	0.87186
I4099_noUDG	I4099	Hasanlu	37.005	45.459	3151	1369-1117 calBCE (2980±25 BP, PSUAMS-1947)	Iran	LazaridisAlpaslanRoodenbergScience2022	Iran_Hasanlu_IA_noUDG	993579	3.89	F	Pinhasi, Ron; Monge, Janet	1240K	0.924585
AKB001	AKB001	Central Kazakhstan, Akbeit I, mound 1	48.94	74.76	2677	826-547 calBCE (2583±44 BP)	Kazakhstan	GnecchiRusconeScienceAdvances2021	Kazakhstan_Tasmola_EIA	998042	3.88821	M	Djansugurova, Leyla; Jeong, Choongwon; Krause, Johannes	1240K	0.961523
I20809	I20809	Urziceni	47.7467	22.395	5950	4500-3500 BCE	Romania	LazaridisAlpaslanRoodenbergScience2022	Romania_C_Bodrogkeresztur	867574	3.888	F	Pinhasi, Ron; Virag, Cristian; Hajdu, Tams; Krisztin Kiss; Tams Szeniczey	1240K	0.919077
I15729	I15729	Nerkin Getashen	40.9167	44.5	3150	1250-1150 BCE	Armenia	LazaridisAlpaslanRoodenbergScience2022	Armenia_LBA_EIA	811344	3.88401	F	Pinhasi, Ron; Piliposyan, Ashot	1240K	0.908747
I10430	I10430	Ilıpınar (Marmara, Bursa, Orhangazi)	40.48	29.296	1218	679-823 calCE (1255±15 BP, PSUAMS-4781)	Turkey	LazaridisAlpaslanRoodenbergScience2022	Turkey_Byzantine_oEuropean	776520	3.88107	M	Alpaslan, Songül; Roodenberg, Jacob; Snmez, ilem; Sevim-Erol, Ayla	1240K	0.912793
I15743	I15743	Trogir	43.5308	16.26	1029	774-979 calCE (1141±17 BP, MAMS-38381)	Croatia	LazaridisAlpaslanRoodenbergScience2022	Croatia_Medieval	818204	3.88026	F	Pinhasi, Ron; Klostermann, Paul	1240K	0.903652
I7578	I7578	England, Bedfordshire, Biddenham Loop	52.1224	-0.511365	3080	1256-1013 calBCE (2930±35 BP, SUERC-25497)	United Kingdom	OlaldeNature2018	England_MBA	775281	3.87843	F	Neil, Benjamin	1240K	0.908928
I14000	I14000	Bulgan, Khutag-Undur sum, Egiin-gol river valley, Kharuulyn gozgor, tomb 1-117-1, skeleton 3	49.5347	103.282	7480	5622-5418 calBCE (6571±47 BP, COL3897.1.1)	Mongolia	WangNature2021	Mongolia_North_N_mother.I23394	787972	3.87805	F	Tishkin, Alexey A. A.; Iderkhangai, Tumur-Ochir	1240K	0.906445
I14862	I14862	England, Kent, Cliffs End Farm	51.3292	1.36931	2834	982-812 calBCE (2745±35 BP, GrA-36000)	United Kingdom	PattersonNature2021	England_LBA	820616	3.87757	F	Armit, Ian	1240K	0.909018
I5429	I5429	Évora, Reguengos de Monsaraz, Perdigões	38.387	-7.55	4866	3010-2886 calBCE (4310±20 BP, PSUAMS-2692)	Portugal	OlaldeScience2019	Portugal_C	879093	3.877	M	Pinhasi, Ron	1240K	0.916129
I10348	I10348	Lauzet-Ubaye, Villard	44.476	6.369	3642	1874-1544 calBCE (3400±40 BP, Poz-138295)	France	PattersonNature2021	France_EBA	801001	3.87466	M	Pinhasi, Ron; Schmitt, Aurore	1240K	0.918922
I10554	I10554	Sardinia, Perdasdefogu	39.6833	9.43333	3122	1261-1059 calBCE (2960±20 BP, PSUAMS-4877)	Italy	FernandesNatureEcologyEvolution2020	Italy_Sardinia_LBA	792502	3.87034	F	Caramelli, David	1240K	0.916956
I11973	I11973	Noord-Holland, Westwoud-Binnenwijzend	52.696	5.152	3280	1415-1230 calBCE (3065±30 BP, Poz-86327)	Netherlands	PattersonNature2021	Netherlands_MBA	840783	3.87034	F	Altena, Eveline	1240K	0.940216
I14169	I14169	Makotrasy	50.1458	14.2214	5850	4300-3500 BCE	Czech Republic	PapacScienceAdvances2021	Czech_C_Baalberge	794414	3.86903	M	Pinhasi, Ron	1240K	0.917448
I3132	I3132	Scotland, Covesea Cave 2	57.721	-3.3881	3927	2126-1886 calBCE (3614±33 BP, SUERC-69070)	United Kingdom	OlaldeNature2018	Scotland_C_EBA	757340	3.869	M	Armit, Ian	1240K	0.911914
I8194	I8194	Swat Valley, Gogdara	34.7488	72.3084	2950	1100-900 BCE	Pakistan	NarasimhanPattersonScience2019	Pakistan_Gogdara_IA	813771	3.86707	M	Olivieri, Luca; Zahir, Muhammad; Vidale, Massimo; Micheli, Roberto	1240K	0.87142
I14678	I14678	Sardinia, Serra Cabriles	40.7897	8.59139	4247	2454-2201 calBCE (3840±25 BP, PSUAMS-6692)	Italy	FernandesNatureEcologyEvolution2020	Italy_Sardinia_C_MonteClaro	800549	3.86698	M	Pinhasi, Ron	1240K	0.917952
I7199	I7199	Prague 5, Jinonice, Zahradnictví	50.0504	14.3667	4039	2197-1983 calBCE (3700±25 BP, PSUAMS-3886)	Czech Republic	OlaldeNature2018	Czech_EBA	772648	3.86595	M	Pinhasi, Ron	1240K	0.90757
I6363	I6363	Khovd, Bulgan sum, Khudzrtyn gol II, barrow 1, burial 4 (main burial)	45.35	90.85	3095	1215-1055 calBCE (2937±17 BP) [R_combine: (2925±20 BP, PSUAMS-7280); (2967±31 BP, OxA-X-2737-54); (2840±70 BP, Le-7979)]	Mongolia	WangNature2021	Mongolia_LBA_MongunTaiga_3	814575	3.86551	M	Pinhasi, Ron; Cheronet, Olivia; Sirak, Kendra; Tumen, Dashtseveg; Erdenebaatar, Diimaajav; Kovalev, Alexey	1240K	0.919995
I14822	I14822	Zeytinliada (Marmara, Balikesir, Erdek)	40.39	27.79	1150	600-1000 CE	Turkey	LazaridisAlpaslanRoodenbergScience2022	Turkey_EarlyByzantine_1	804253	3.86446	F	Alpaslan, Songül; Suata-Alpaslan, Fadime; Öztürk, Nurettin; Kavaz-Kındığılı, Berna	1240K	0.898209
I14194	I14194	Sükhbaatar aimag, Tuvshinshiree sum, Ulaanzukh, Tomb 32	46.77	111.6	2834	971-830 calBCE (2755±20 BP, UCIAMS-226562, PSUG-5476)	Mongolia	WangNature2021	Mongolia_EIA_8	807015	3.86342	F	Pinhasi, Ron; Cheronet, Olivia; Sirak, Kendra; Tumen, Dashtseveg	1240K	0.891784
I10383	I10383	Lisicin Dol-Marvinci, Valandovo	41.28	22.49	2607	787-545 calBCE (2520±25 BP, PSUAMS-6975)	North Macedonia	LazaridisAlpaslanRoodenbergScience2022	Macedonia_IA	776503	3.86023	F	Alpaslan, Songül; Pinhasi, Ron; Veljanovska, Fanica; Vldevski, Zlatko; Bilbija, Milos; Temov, Strahil; Mitrevski, Dragi; Kuzman, Pasko; Pocuca Kuzman, Nada	1240K	0.896205
I10388	I10388	Plaosnik-Ohrid	41.11	20.79	2658	795-567 calBCE (2545±20 BP, PSUAMS-6977)	North Macedonia	LazaridisAlpaslanRoodenbergScience2022	Macedonia_IA	776015	3.85805	M	Alpaslan, Songül; Pinhasi, Ron; Veljanovska, Fanica; Vldevski, Zlatko; Bilbija, Milos; Temov, Strahil; Mitrevski, Dragi; Kuzman, Pasko; Pocuca Kuzman, Nada	1240K	0.908669
I13172	I13172	Velika Gruda	42.3667	18.7333	3207	1380-1132 calBCE (3010±20 BP, PSUAMS-7925)	Montenegro	LazaridisAlpaslanRoodenbergScience2022	Montenegro_MLBA	840681	3.85777	F	Pinhasi, Ron; Borić, Dušan; Borovinic, Nikola; Andrijasevic, Gojko	1240K	0.919387
I13840	I13840	Tren Cave (Southeast , Devoll area)	40.6711	20.9847	6102	4313-4051 calBCE (5330±25 BP, PSUAMS-5944)	Albania	LazaridisAlpaslanRoodenbergScience2022	Albania_LN_C	846242	3.85634	M	Pinhasi, Ron; Kurti, Rovena; Ruka, Rudenc	1240K	0.929123
I16510	I16510	England, Buckinghamshire, Wolverton	52.0624	-0.81617	1324	591-661 calCE (1420±30 BP, SUERC-31578)	United Kingdom	GretzingerNature2022	England_EarlyMedieval	764931	3.85255	F	Thorn, Brett	1240K	0.911656
I14327	I14327	England, East Riding of Yorkshire, Thornholme, East Coast Pipeline (field 16)	54.1265	-0.287967	2081	340-47 calBCE (2113±29 BP, SUERC-52028)	United Kingdom	PattersonNature2021	England_EastYorkshire_MIA_LIA	801836	3.85133	M	Speed, Greg	1240K	0.921572
KKB002	KKB002	East Kazakhstan, Karakaba River Valley, Karakaba, mound 11	49.21	84.51	1250	600-800 CE	Kazakhstan	GnecchiRusconeScienceAdvances2021	Kazakhstan_Sarmatian_Turk_IA	989855	3.84954	M	Djansugurova, Leyla; Jeong, Choongwon; Krause, Johannes	1240K	0.959946
I30299	I30299	England, Gloucestershire, Cheltenham, Hazleton North	51.8612	-1.88301	5575	3750-3500 BCE	United Kingdom	FowlerOlaldeNature2021	England_N_Megalithic_son.I30300.son.I30302.brother.I12440	1033183	3.84773	M	Fowler, Chris	1240K, Twist1.4M	0.959868
ESZ001	ESZ001	East Kazakhstan Region, Tarbagatai District, Elek Sazy Plateau, Eleke Sazy II, mound 4	49.52	77.82	2612	789-546 calBCE (2525ʱ25 BP)	Kazakhstan	GnecchiRusconeScienceAdvances2021	Kazakhstan_Tasmola_Saka_IA	988605	3.84768	M	Djansugurova, Leyla; Jeong, Choongwon; Krause, Johannes	1240K	0.963605
I14844	I14844	Yenişehirkapı (Marmara, İznik)	40.42	29.71	386	1490-1639 calCE (330±20 BP, PSUAMS-6832)	Turkey	LazaridisAlpaslanRoodenbergScience2022	Turkey_Ottoman	838763	3.84324	M	Alpaslan, Songül; Şahin, Mustafa; Gündüz, Serkan	1240K	0.910815
I6891	I6891	Swat Valley, Saidu Sharif	34.757	72.3624	2242	387-208 calBCE (2247±14 BP) [R_combine: (2346±21 BP, CIRCE-DSH-6526); (2180±30 BP, PSUAMS-3984); (2185±20 BP, PSUAMS-4424)]	Pakistan	NarasimhanPattersonScience2019	Pakistan_SaiduSharif_H	850770	3.84296	M	Olivieri, Luca; Zahir, Muhammad; Vidale, Massimo; Micheli, Roberto; Nayak, Ayushi; Boivin, Nicole	1240K	0.895559
I20000	I20000	Camandras and Dalagöz (Aegean, Muğla, Yatağan, Necropole)	37.3	28.03	1726	27 BCE - 476 CE	Turkey	LazaridisAlpaslanRoodenbergScience2022	Turkey_Roman_5	849401	3.842	M	Alpaslan, Songül; Aytek, Ahmet İhsan; Yavuz, Alper Yener	1240K	0.89958
I7575	I7575	England, Bedfordshire, Biddenham Loop	52.1224	-0.511365	3107	1266-1019 calBCE (2950±35 BP, SUERC-25498)	United Kingdom	OlaldeNature2018	England_MBA	787362	3.84103	M	Neil, Benjamin	1240K	0.912018
I12957	I12957	Khovd, Bulgan sum, Yagshiin hodoo, Barrow 3	46.12	91.57	4462	2574-2459 calBCE (3980±25 BP, UCIAMS-226526, PSUG-5429)	Mongolia	WangNature2021	Mongolia_EBA_Chemurchek_2	823743	3.8367	M	Pinhasi, Ron; Cheronet, Olivia; Sirak, Kendra; Tumen, Dashtseveg; Erdenebaatar, Diimaajav; Kovalev, Alexey	1240K	0.921766
GB_noUDG.SG	GB	Gura Baciului	46.7877	23.5209	5389	3512-3350 calBCE (4621±28 BP, MAMS-28614)	Romania	GonzalesFortesCurrentBiology2017	Romania_C_oHG.SG	986218	3.83554	F	Gonzalez-Fortes, Gloria	Shotgun	0.976314
I15732	I15732	Nerkin Getashen	40.9167	44.5	3318	1439-1293 calBCE (3110±25 BP, PSUAMS-7162)	Armenia	LazaridisAlpaslanRoodenbergScience2022	Armenia_LBA	797198	3.8329	M	Pinhasi, Ron; Piliposyan, Ashot	1240K	0.903549
I6707	I6707	Karaganda region, Bylkyldak	49.7099	73.8828	3432	1531-1442 calBCE (3230±20 BP, PSUAMS-2978)	Kazakhstan	NarasimhanPattersonScience2019	Kazakhstan_Bylkyldak_MLBA	830883	3.82826	F	Pinhasi, Ron; Moiseyev, Vyacheslav	1240K	0.93679
I4357_noUDG	I4357	Hasanlu	37.005	45.459	2821	925-826 calBCE (2740±20 BP, PSUAMS-2959)	Iran	LazaridisAlpaslanRoodenbergScience2022	Iran_Hasanlu_IA	722152	3.823	F	Monge, Janet	1240K	0.821708
I2631	I2631	Scotland, Orkney, Quoyness	59.23	-2.568	4957	3263-2905 calBCE (4384±36 BP, SUERC-68633)	United Kingdom	OlaldeNature2018	Scotland_N	851196	3.823	M	Armit, Ian	1240K	0.928864
I20583	I20583	England, Oxfordshire, Stanton Harcourt, Gravelly Guy	51.7458	-1.41624	2233	387-201 calBCE (2231±30 BP, SUERC-95004)	United Kingdom	PattersonNature2021	England_MIA_highEEF	807961	3.823	M	Armit, Ian	1240K	0.908307
I0244	I0244	Samara Oblast, Volga River Valley, Sok River, Grachevka	53.5898	50.5713	4154	2343-2039 calBCE (3779±40 BP) [R_combine: (3752±52 BP, AA-53806); (3815±60 BP, Le-6545)]	Russia	NarasimhanPattersonScience2019	Russia_Potapovka_o1	862746	3.82248	F	Anthony, David; Khokhlov, Alexander	1240K	0.926408
I18227	I18227	Komárom-Esztergom county, Dunaalmás-Kavicsbánya	47.7283	18.3275	2525	620-530 BCE	Hungary	PattersonNature2021	Hungary_EIA_Hallstatt	786320	3.82185	M	Pinhasi, Ron	1240K	0.899244
I3256	I3256	England, Cambridgeshire, Trumpington Meadows	52.1703	0.105604	4063	2269-2027 calBCE (3722±31 BP)	United Kingdom	OlaldeNature2018	England_BellBeaker	825564	3.819	M	Dodwell, Natasha	1240K	0.919982
I4438	I4438	Zvejnieki	56.2833	25.1333	7248	5375-5216 calBCE (6335±35 BP, PSUAMS-2235)	Latvia	MathiesonNature2018	Latvia_HG	742501	3.815	M	Pinhasi, Ron	1240K	0.881182
I4635	I4635	Parkhai II	38.348	56.2454	5450	3700-3300 BCE	Turkmenistan	NarasimhanPattersonScience2019	Turkmenistan_C_Parkhai	781808	3.813	F	Pinhasi, Ron; Pinhasi, Ron; Moiseyev, Vyacheslav; Gromov, Andrey	1240K	0.880652
I6428	I6428	Hasanlu	37.005	45.459	2977	1115-932 calBCE (2860±20 BP, PSUAMS-2617)	Iran	LazaridisAlpaslanRoodenbergScience2022	Iran_Hasanlu_IA	885658	3.80796	M	Pinhasi, Ron; Monge, Janet	1240K	0.906536
I7044	I7044	Szigetszentmiklós-Üdülősor	47.43	19.052	4300	2900-1800 BCE	Hungary	OlaldeNature2018	Hungary_EBA_BellBeaker	767171	3.8074	M	Pinhasi, Ron	1240K	0.875752
I6262	I6262	Bayankhongor aimag, Khar Sairiin Am, Khirigsuur	45.9185	100.833	3270	1398-1228 calBCE (3050±20 BP, PSUAMS-3111)	Mongolia	WangNature2021	Mongolia_LBA_CenterWest_4	810291	3.807	F	Pinhasi, Ron; Cheronet, Olivia; Sirak, Kendra; Dashtseveg; Tumen; Tumurbaatar, Tuvshinjargal (Jerry); Bayarsaikhan, Jamsranjav	1240K	0.875622
RISE1163_noUDG.SG	RISE1163	Koszyce, site 3	50.1701	20.579	4736	2891-2674 calBCE (4196±25 BP)	Poland	SchroederPNAS2019	Poland_Koszyce_GlobularAmphora.SG	1095971	3.80616	M	Schroeder, Hannes	Shotgun	0.977051
I4539	I4539	Aktaş Mevki (Southeast, Mardin, Midyat)	37.415	41.373	437	1453-1620 calCE (380±15 BP, PSUAMS-4218)	Turkey	LazaridisAlpaslanRoodenbergScience2022	Turkey_PostMedieval	765568	3.806	M	Alpaslan, Songül; Acar, Ayşe	1240K	0.853294
I7480	I7480	Kamennyi Ambar 5 Cemetery	52.8167	60.4667	3825	2050-1700 BCE	Russia	NarasimhanPattersonScience2019	Russia_MLBA_Sintashta	858526	3.80472	F	Khokhlov, Alexander; Anthony, David	1240K	0.943086
I4634	I4634	Parkhai II	38.348	56.2454	4998	3312-2920 calBCE (4415±25 BP, PSUAMS-3757)	Turkmenistan	NarasimhanPattersonScience2019	Turkmenistan_C_Parkhai	780461	3.801	F	Pinhasi, Ron; Pinhasi, Ron; Moiseyev, Vyacheslav; Gromov, Andrey	1240K	0.882061
I11151	I11151	England, Bedfordshire, Broom Quarry	52.0791	-0.280974	2227	379-197 calBCE (2214±27 BP, SUERC-97413)	United Kingdom	PattersonNature2021	England_MIA	764914	3.80055	M	Armit, Ian	1240K	0.914203
I11443	I11443	Sicily, Buffa	37.908	13.478	4090	2279-2102 calBCE (3746±30 BP, OxA-32773)	Italy	FernandesNatureEcologyEvolution2020	Italy_Sicily_EBA_o2	739452	3.798	M	Pinhasi, Ron	1240K	0.912561
I18470	I18470	Noratus	40.4167	45.2	3050	1150-1050 BCE	Armenia	LazaridisAlpaslanRoodenbergScience2022	Armenia_LBA_EIA	793166	3.79672	M	Pinhasi, Ron; Piliposyan, Ashot	1240K	0.880264
NE9_noUDG	NE9	Amur River Basin	46.01	125.8	6331	4448-4329 calBCE (5525±35 BP, BA-090401)	China	MaoFuCell2021	China_AmurRiver_N	594883	3.79637	F	Fu, Qiaomei; Zhang, Hucai	1240K	0.790846
I2934	I2934	Scotland, Orkney, Isbister	58.74	-2.916	5138	3340-3023 calBCE (4466±33 BP, SUERC-69071)	United Kingdom	OlaldeNature2018	Scotland_N	745040	3.793	F	Armit, Ian	1240K	0.884789
ULN001	ULN001	Sukhbaatar, Ulaanzuukh	46.2841	111.768	3239	1392-1207 calBCE (3028±25 BP, OxA-36231)	Mongolia	JeongCell2020	Mongolia_Sukhbaatar_MLBAXiongnuLateMedieval	845605	3.79156	M	Jeong, Choongwon; Warinner, Christina	1240K	0.907169
I11994	I11994	England, Somerset, Ham Hill	50.95	-2.73584	2200	400-100 BCE	United Kingdom	PattersonNature2021	England_MIA_LIA	844743	3.78932	F	Armit, Ian	1240K	0.935988
ART012	ART012	Malatya Province, Arslantepe	38.3819	38.3611	5159	3340-3032 calBCE (4479±26 BP, MAMS-33539)	Turkey	SkourtaniotiCell2020	Turkey_Arslantepe_LateC	883985	3.78771	F	Skourtanioti, Eirini; Krause, Johannes	1240K	0.900705
I10565	I10565	Bateni	54.3566	90.9192	4726	2889-2668 calBCE (4186±27 BP, OxA-31221)	Russia	NarasimhanPattersonScience2019	Russia_Afanasievo	735029	3.78748	F	Pinhasi, Ron; Moiseyev, Vyacheslav	1240K	0.931838
I6799	I6799	Satan	49.12	75.81	3715	1876-1687 calBCE (3445±20 BP, PSUAMS-2981)	Kazakhstan	NarasimhanPattersonScience2019	Kazakhstan_MLBA_Alakul_Satan	867465	3.78422	M	Pinhasi, Ron; Slepchenko, Sergey Mikhailovich; Bagashev, Anatoly Nikolaevich	1240K	0.933273
I10372	I10372	Sicily, Marcita	37.68	12.789	3198	1377-1130 calBCE (3005±20 BP, PSUAMS-5891)	Italy	FernandesNatureEcologyEvolution2020	Italy_Sicily_LBA	777358	3.78179	F	Pinhasi, Ron	1240K	0.901157
I10070	I10070	Potočani	45.4482	17.6388	6050	4300-3900 BCE	Croatia	NovakPLoSOne2021	Croatia_C_Lasinja	825996	3.78119	F	Pinhasi, Ron	1240K	0.905579
I11929	I11929	Polgár-Ferenci hát, M3-31	47.8465	21.1494	6150	4300-4100 BCE	Hungary	HarneyCheronetGenomeResearch2021	Hungary_MN_AVK	772969	3.78077	F	Pinhasi, Ron	1240K	0.894434
I6680	I6680	England, Northumberland, Low Hauxley	55.31	-1.55333	3671	1878-1617 calBCE (3420±38 BP, OxA-5555/6)	United Kingdom	OlaldeNature2018	England_BellBeaker_mediumEEF	872052	3.77803	M	Bonsall, Clive	1240K	0.93794
I6789	I6789	Maitan	50.09	74.44	3732	1879-1691 calBCE (3455±20 BP, PSUAMS-2922)	Kazakhstan	NarasimhanPattersonScience2019	Kazakhstan_Maitan_MLBA_Alakul	824925	3.77748	M	Pinhasi, Ron; Slepchenko, Sergey Mikhailovich; Bagashev, Anatoly Nikolaevich	1240K	0.931579
I13518	I13518	Pylos, Palace of Nestor	37.0268	21.6946	3085	1200-1070 BCE	Greece	LazaridisAlpaslanRoodenbergScience2022	Greece_BA_Mycenaean	932734	3.774	M	Pinhasi, Ron; Davis, Jack; Stocker, Sharon; Schepartz, Lynne	1240K	0.918792
I7214	I7214	Radosevice	50.4103	14.0746	4200	2500-2000 BCE	Czech Republic	OlaldeNature2018	Czech_BellBeaker	751275	3.772	F	Pinhasi, Ron	1240K	0.900562
I20257	I20257	Değirmendere (Aegean, Muğla, Yatağan)	37.34	28.04	2565	750-480 BCE	Turkey	LazaridisAlpaslanRoodenbergScience2022	Turkey_Archaic_SubGeometric	809294	3.771	F	Alpaslan, Songül; Aytek, Ahmet İhsan; Kaya, Esra Hilal; Yavuz, Alper Yener; Erir-Pazarcı, Sabiha	1240K	0.88506
I4353_noUDG	I4353	Hasanlu	37.005	45.459	2911	1046-900 calBCE (2810±25 BP, PSUAMS-2150)	Iran	LazaridisAlpaslanRoodenbergScience2022	Iran_Hasanlu_IA	706550	3.768	M	Monge, Janet	1240K	0.845187
I13778	I13778	Velika Gruda	42.3667	18.7333	3234	1386-1212 calBCE (3025±20 BP, PSUAMS-7882)	Montenegro	LazaridisAlpaslanRoodenbergScience2022	Montenegro_MLBA	829436	3.76654	M	Pinhasi, Ron; Borić, Dušan; Borovinic, Nikola; Andrijasevic, Gojko	1240K	0.916129
prs002_noUDG.SG	prs002	Primrose Grange	54.2469	-8.55609	5665	3785-3649 calBCE (4950±30 BP, Beta-446171)	Ireland	SanchezQuintoPNAS2019	Ireland_Megalithic.SG	1118836	3.76481	F	SanchezQuintoPNAS2019	Shotgun	0.974452
I14824	I14824	Zeytinliada (Marmara, Balikesir, Erdek)	40.39	27.79	1456	432-561 calCE (1565±20 BP, PSUAMS-6791)	Turkey	LazaridisAlpaslanRoodenbergScience2022	Turkey_EarlyByzantine_1_o	796763	3.76476	M	Alpaslan, Songül; Suata-Alpaslan, Fadime; Öztürk, Nurettin; Kavaz-Kındığılı, Berna	1240K	0.891745
I13180	I13180	Bayan-Ulgii aimag, Ulaankhus sum, Kumdii govi barrow, burial 2	49.3	88.83	4862	3012-2875 calBCE (4290±35 BP, PSUAMS-6944)	Mongolia	WangNature2021	Mongolia_EBA_Ulgii_1	825183	3.76434	F	Pinhasi, Ron; Cheronet, Olivia; Sirak, Kendra; Tumen, Dashtseveg; Erdenebaatar, Diimaajav; Kovalev, Alexey	1240K	0.892844
I6767_noUDG.SG	I6767	England, Somerset, Cheddar, Gough's Cave	51.2817	-2.76575	10280	8615-7966 calBCE (9100±100 BP, OxA-814)	United Kingdom	BraceDiekmannNatureEcologyEvolution2019	England_Mesolithic_noUDG.SG	1098515	3.76325	M	Brace, Selina	Shotgun	0.976637
I1581_enhanced	I1581	Barcın (Northwest Anatolia, Marmara)	40.3037	29.6085	8252	6386-6228 calBCE (7415±30 BP, PSUAMS-2104)	Turkey	LazaridisAlpaslanRoodenbergScience2022 (higher coverage of previously reported individual from MathiesonNature2015)	Turkey_N	890708	3.763	F	Alpaslan, Songül; Pinhasi, Ron	1240K	0.916194
I4267	I4267	Zevakinskiy stone fence	50.2249	81.8368	3042	1200-1012 calBCE (2905±20 BP, PSUAMS-2512)	Kazakhstan	NarasimhanPattersonScience2019	Kazakhstan_Zevakinskiy_LBA	772155	3.761	M	Frachetti, Michael	1240K	0.900407
I3950	I3950	Altai Mountains, Yenisey River, left bank of Karasuk tributary, Karasuk III	48.8327	83.9097	4707	2879-2632 calBCE (4160±25 BP, PSUAMS-1955)	Russia	NarasimhanPattersonScience2019	Russia_Afanasievo	752616	3.759	M	Pinhasi, Ron; Moiseyev, Vyacheslav	1240K	0.909018
I4432	I4432	Zvejnieki	56.2833	25.1333	7958	6072-5920 calBCE (7140±40 BP, PSUAMS-2230)	Latvia	MathiesonNature2018	Latvia_HG	731550	3.757	M	Pinhasi, Ron	1240K	0.882966
I10110	I10110	Shoendykol	50.82	75.6	3100	1400-900 BCE	Kazakhstan	NarasimhanPattersonScience2019	Kazakhstan_Shoendykol_MLBA_Fedorovo	813618	3.75689	F	Pinhasi, Ron; Pinhasi, Ron; Slepchenko, Sergey Mikhailovich; Bagashev, Anatoly Nikolaevich	1240K	0.91119
RISE511_noUDG.SG	RISE511	Bateni	54.3566	90.9192	4757	2909-2674 calBCE (4224±36 BP, OxA-31568)	Russia	AllentoftNature2015	Russia_Afanasievo_sister.I3387_mother.I6711.SG	1059886	3.755	F	..	Shotgun	0.978512
I13468	I13468	Central Bohemia, Prague 5, Prague-Stodůlky (Malá Ohrada site)	50.045	14.3393	3950	2150-1850 BCE	Czech Republic	PattersonNature2021	Czech_EBA_Unetice	815437	3.7548	M	Pinhasi, Ron	1240K	0.935083
I10384	I10384	Plaosnik-Ohrid	41.11	20.79	2550	700-500 BCE	North Macedonia	LazaridisAlpaslanRoodenbergScience2022	Macedonia_IA	754491	3.75471	M	Alpaslan, Songül; Pinhasi, Ron; Veljanovska, Fanica; Vldevski, Zlatko; Bilbija, Milos; Temov, Strahil; Mitrevski, Dragi; Kuzman, Pasko; Pocuca Kuzman, Nada	1240K	0.903459
I20644	I20644	England, North Yorkshire, Vale of Pickering, West Heslerton	54.171	-0.605739	1450	400-600 CE	United Kingdom	GretzingerNature2022	England_EarlyMedieval_Saxon	865721	3.754	M	Justeau, Pierre	1240K	0.937152
I19915	I19915	England, Kent, East Kent Access Road	51.3603	1.3405	3422	1519-1422 calBCE (3210±30 BP, SUERC-40300)	United Kingdom	PattersonNature2021	England_MBA	769332	3.751	F	Armit, Ian	1240K	0.911591
I1706	I1706	Ain Ghazal	31.988	35.976	4345	2490-2300 BCE	Jordan	LazaridisNature2016	Jordan_EBA	693265	3.749	F	Pinhasi, Ron	1240K	0.79925
I19874	I19874	England, Kent, East Kent Access Road	51.3603	1.3405	2250	400-200 BCE	United Kingdom	PattersonNature2021	England_MIA	764428	3.749	F	Armit, Ian	1240K	0.908022
I18719	I18719	Bezdanjača Cave	44.852	15.4199	3100	1500-800 BCE	Croatia	PattersonNature2021	Croatia_MLBA_alt	822220	3.748	M	Pinhasi, Ron; Novak, Mario; Ivor Janković; Mario Carić; Siniša Radović	1240k	0.904739
I15032	I15032	Morbihan, Quiberon, Port Blanc	47.5235	-3.1546	5700	3950-3550 BCE	France	PattersonNature2021	France_N	806182	3.74727	M	Pinhasi, Ron	1240K	0.926201
I20586	I20586	England, Oxfordshire, Yarnton	51.7977	-1.31346	2250	400-200 BCE	United Kingdom	PattersonNature2021	England_MIA	801972	3.747	M	Armit, Ian	1240K	0.922309
I6671	I6671	Parkhai II	38.348	56.2454	4550	3000-2200 BCE	Turkmenistan	NarasimhanPattersonScience2019	Turkmenistan_EBA_Parkhai	862675	3.74639	F	Pinhasi, Ron; Pinhasi, Ron; Moiseyev, Vyacheslav; Gromov, Andrey	1240K	0.90214
I15734	I15734	Nerkin Getashen	40.9167	44.5	3325	1438-1302 calBCE (3115±20 BP, PSUAMS-7201)	Armenia	LazaridisAlpaslanRoodenbergScience2022	Armenia_LBA	811211	3.74505	F	Pinhasi, Ron; Piliposyan, Ashot	1240K	0.909393
I10866	I10866	Girona, Empuries, necropolis Centre de Visitants	42.1333	3.1083	1947	44 calBCE - 61 calCE (2005±15 BP, PSUAMS-5281)	Spain	OlaldeScience2019	Spain_Roman_oMixed	798623	3.74295	F	Lalueza-Fox, Carles	1240K	0.896231
I6747	I6747	England, Derbyshire, Brassington, Carsington Pasture Cave	53.0798	-1.64094	5528	3645-3526 calBCE (4808±35 BP, UB-29004)	United Kingdom	BraceDiekmannNatureEcologyEvolution2019	England_N	820702	3.74231	M	Brace, Selina	1240K	0.929886
I14380	I14380	England, Kent, Cliffs End Farm	51.3292	1.36931	2235	387-203 calBCE (2237±28 BP, OxA-17802)	United Kingdom	PattersonNature2021	England_MIA	795626	3.74008	M	Armit, Ian	1240K	0.92293
I13792	I13792	NW Bohemia, Teplice, Chouč	50.5113	13.7679	3000	1300-800 BCE	Czech Republic	PattersonNature2021	Czech_LBA_Knoviz	827293	3.73899	M	Pinhasi, Ron	1240K	0.932446
I4237_noUDG	I4237	Dinkha Tepe	37.0079	45.1658	2898	1011-860 calBCE (2795±20 BP, PSUAMS-2621)	Iran	LazaridisAlpaslanRoodenbergScience2022	Iran_DinkhaTepe_BA_IA_1_noUDG	874720	3.73775	F	Monge, Janet	1240K	0.890814
I11142	I11142	England, Somerset, Worlebury	51.3573	-2.98828	2067	197-44 calBCE (2103±27 BP, SUERC-94960)	United Kingdom	PattersonNature2021	England_LIA	745371	3.73601	M	Armit, Ian	1240K	0.915948
I20184	I20184	Kapitan Andreevo (South)	41.73	26.33	2750	1100-500 BCE	Bulgaria	LazaridisAlpaslanRoodenbergScience2022	Bulgaria_EIA	815708	3.733	F	Alpaslan, Songül; Iliev, Stanislav; Russeva, Victoria	1240K	0.896722
I10390	I10390	Marvinci-Valandovo (southwest necropolis)	41.28	22.49	2343	410-378 calBCE (2325±20 BP, PSUAMS-6978)	North Macedonia	LazaridisAlpaslanRoodenbergScience2022	Macedonia_Classical_Hellenistic	781776	3.73272	M	Alpaslan, Songül; Pinhasi, Ron; Veljanovska, Fanica; Vldevski, Zlatko; Bilbija, Milos; Temov, Strahil; Mitrevski, Dragi; Kuzman, Pasko; Pocuca Kuzman, Nada	1240K	0.904351
I15707	I15707	Bardhoc (Northeastern, Kukes District),	42.12	20.5181	399	1472-1632 calCE (355±15 BP, PSUAMS-7161)	Albania	LazaridisAlpaslanRoodenbergScience2022	Albania_Modern_oCaucasus	792864	3.73254	M	Pinhasi, Ron; Kurti, Rovena; Ruka, Rudenc; Tota, Ulsi	1240K	0.899179
I13799	I13799	Central Bohemia, Prague-West, Hostivice-Palouky	50.0788	14.2802	3050	1300-900 BCE	Czech Republic	PattersonNature2021	Czech_LBA_Knoviz	840934	3.73133	F	Pinhasi, Ron	1240K	0.926304
I15749	I15749	Nerkin Getashen	40.9167	44.5	3150	1250-1150 BCE	Armenia	LazaridisAlpaslanRoodenbergScience2022	Armenia_LBA	825930	3.73101	F	Pinhasi, Ron; Piliposyan, Ashot	1240K	0.914203
I3447	I3447	Byan Zherek, eastern spur, Dali	45.1324	79.3644	4577	2848-2494 calBCE (4075±25 BP, PSUAMS-2071)	Kazakhstan	NarasimhanPattersonScience2019	Kazakhstan_Dali_EBA	774653	3.728	F	Frachetti, Michael	1240K	0.898985
I13505	I13505	Bayankongor aimag, Erdenetsogt sum	46.426	100.817	3001	1124-939 calBCE (2875±20 BP, UCIAMS-226557, PSUG-5472)	Mongolia	WangNature2021	Mongolia_LBA_CenterWest_4_o	821081	3.72267	M	Pinhasi, Ron; Cheronet, Olivia; Sirak, Kendra; Tumen, Dashtseveg; Tuvshinjargal (Jerry), Tumurbaatar ; Bayarsaikhan, Jamsranjav	1240K	0.901765
I16812	I16812	Derecske, Bikás-dűlő	47.3525	21.5446	1325	600-650 CE	Hungary	GnecchiRusconeCell2022	Hungary_Transtisza_EAvar	787754	3.72257	M	Pinhasi, Ron	1240K	0.892546
S35_noUDG.SG	S35	Samdzong Tomb, Nepal			1500	200-700 CE	Nepal	JeongPNAS2016	Nepal_Samdzong_1500BP.SG	1013331	3.72	M	..	Shotgun	0.970897
I6695	I6695	Bilina	50.5481	13.7761	4575	2900-2350 BCE	Czech Republic	NarasimhanPattersonScience2019	Czech_CordedWare	817438	3.71833	F	Pinhasi, Ron; Veleminsky, Petr; Dobeš, Miroslav	1240K	0.925089
I14831	I14831	Zeytinliada (Marmara, Balikesir, Erdek)	40.39	27.79	1150	600-1000 CE	Turkey	LazaridisAlpaslanRoodenbergScience2022	Turkey_EarlyByzantine_1	809088	3.71641	F	Alpaslan, Songül; Suata-Alpaslan, Fadime; Öztürk, Nurettin; Kavaz-Kındığılı, Berna	1240K	0.89927
I14095	I14095	England, Scorton, Hollow Banks	54.3955	-1.614	1466	420-545 calCE (1590±25 BP, PSUAMS-6788)	United Kingdom	GretzingerNature2022	England_Scorton_Anglian	740124	3.71351	F	Moore, Joanna	1240K	0.918534
I18468	I18468	Noratus	40.4167	45.2	3050	1150-1050 BCE	Armenia	LazaridisAlpaslanRoodenbergScience2022	Armenia_LBA_EIA	793396	3.71039	M	Pinhasi, Ron; Piliposyan, Ashot	1240K	0.873786
I12083	I12083	Noord-Holland, Westwoud-Markerwaardweg	52.696	5.152	3100	1260-1048 calBCE (2945±30 BP, Poz-92466)	Netherlands	PattersonNature2021	Netherlands_MBA_LBA	774248	3.71007	F	Altena, Eveline	1240K	0.927804
I6369	I6369	Khentii, Murun sum, Bus khairkhan Tomb 2	47.3817	110.317	2554	752-417 calBCE (2455±20 BP, PSUAMS-3114)	Mongolia	WangNature2021	Mongolia_EIA_SlabGrave_1	803328	3.70349	F	Pinhasi, Ron; Cheronet, Olivia; Sirak, Kendra; Tumen, Dashtseveg	1240K	0.901235
I10049	I10049	Potočani	45.4482	17.6388	6050	4300-3900 BCE	Croatia	NovakPLoSOne2021	Croatia_C_Lasinja	820132	3.69285	M	Pinhasi, Ron	1240K	0.898856
I6353	I6353	Uvurkhangai, Khujirt sum, Shunkhlai Uul, Tomb 9	46.8975	102.767	2902	1010-901 calBCE (2799±20 BP) [R_combine: (2780±25 BP, PSUAMS-2946); (2826±30 BP, OxA-36456)]	Mongolia	WangNature2021	Mongolia_EIA_SlabGrave_1	884358	3.69057	M	Pinhasi, Ron; Cheronet, Olivia; Sirak, Kendra; Tumen, Dashtseveg	1240K	0.900679
vik_84001_noUDG.SG	vik_84001	Sigtuna, cemetery 1 (Nunnnan)	59.6173	17.7236	964	895-1033 calCE (1055±30 BP, Ua-22712)	Sweden	KrzewinskaCurrentBiology2018	Sweden_Viking.SG	1064039	3.68284	M	..	Shotgun	0.966979
ARG001	ARG001	Tuv, Argali Mountain	47.8681	105.253	700	1000-1500 CE	Mongolia	JeongCell2020	Mongolia_Tuv_LateMedieval	843754	3.68272	M	Jeong, Choongwon; Warinner, Christina	1240K	0.903394
SFI-33_noUDG.SG	SFI-33	Beirut	33.8965	35.5114	1804	31-235 calCE (1896±37 BP, UBA-41186)	Lebanon	HaberAJHG2020	Lebanon_ERoman.SG	1026746	3.6786	F	Tyler-Smith, Chris; Haber,Marc	Shotgun	0.939569
SHR001	SHR001	Sukhbaatar, Shar Khad	46.9715	112.054	700	1000-1500 CE	Mongolia	JeongCell2020	Mongolia_Sukhbaatar_LateMedieval	1010537	3.67674	M	Jeong, Choongwon; Warinner, Christina	1240K	0.949008
I14104	I14104	England, East Riding of Yorkshire, Pocklington (Burnby Lane)	53.9194	-0.766635	2175	400-50 BCE	United Kingdom	PattersonNature2021	England_EastYorkshire_MIA_LIA	745037	3.67439	M	Lillie, Malcolm	1240K	0.923046
SGZ002	SGZ002	Aktobe Region, Wil Village, Wil River bank, Segizsay, mound 2	49.24	54.45	2350	500-300 BCE	Kazakhstan	GnecchiRusconeScienceAdvances2021	Kazakhstan_Sarmatian_IA	992420	3.67373	F	Djansugurova, Leyla; Jeong, Choongwon; Krause, Johannes	1240K	0.954929
I14326	I14326	England, East Riding of Yorkshire, Thornholme, East Coast Pipeline (field 13)	54.1117	-0.284114	4908	3074-2892 calBCE (4336±32 BP, SUERC-52011)	United Kingdom	PattersonNature2021	England_N	796806	3.67336	F	Speed, Greg	1240K	0.912923
I5505	I5505	England, East Riding of Yorkshire, Pocklington (Burnby Lane)	53.9194	-0.766635	2175	400-50 BCE	United Kingdom	PattersonNature2021	England_EastYorkshire_MIA_LIA	875478	3.67045	M	Lillie, Malcolm	1240K	0.929045
I13890	I13890	England, Gloucestershire, Cheltenham, Hazleton North	51.8612	-1.88301	5600	3950-3350 BCE	United Kingdom	FowlerOlaldeNature2021	England_N_Megalithic	807869	3.66897	M	Pinhasi, Ron; Fowler, Chris	1240K, Twist1.4M	0.934734
vbj006_noUDG.SG	vbj006	Gotland, Västerbjers	57.58	18.7	4898	3022-2887 calBCE (4323±34 BP, Ua-57857)	Sweden	CoutinhoJakobssonAJPA2020	Sweden_Gotland_Vasterbjers_PittedWare_BattleAxe_minus.SG	1046806	3.65717	M	Stora, Jan; Malmstom, Helena; Jakobsson, Mattias	Shotgun	0.907997
I12208	I12208	Castilla y León, Valladolid, San Román de Hornija, La Requejada	41.4584	-5.2872	3250	1400-1200 BCE	Spain	OlaldeScience2019	Spain_MBA	859489	3.65607	F	Delibes de Castro, Germán	1240K	0.922322
I4321	I4321	Kazakh Mys	46.9479	79.9881	3522	1621-1518 calBCE (3310±20 BP, PSUAMS-2962)	Kazakhstan	NarasimhanPattersonScience2019	Kazakhstan_MLBA_KazakhMys	737321	3.651	F	Frachetti, Michael	1240K	0.909845
I11520	I11520	Bustan	37.6667	67	3497	1613-1503 calBCE (3280±20 BP, PSUAMS-4605)	Uzbekistan	NarasimhanPattersonScience2019	Uzbekistan_Bustan_BA_o2	766756	3.64891	M	Frachetti, Michael	1240K	0.881699
I1027	I1027	Kamennyi Ambar 5 Cemetery	52.8167	60.4667	3833	2008-1773 calBCE (3550±25 BP, PSUAMS-1954)	Russia	NarasimhanPattersonScience2019	Russia_MLBA_Sintashta	970922	3.648	M	Hanks, Bryan; Epimakhov, Andrey	1240K	0.968699
I6769	I6769	England, Cornwall, Padstow, St. Merryn, Harlyn Bay	50.5399	-4.99781	2548	754-416 calBCE (2455±25 BP, BRAMS-1321)	United Kingdom	PattersonNature2021	England_IA	786211	3.64758	M	Brace, Selina	1240K	0.914306
I12082	I12082	Noord-Holland, Hoogkarspel-Houterpolder-West	52.696	5.152	3300	1450-1250 BCE	Netherlands	PattersonNature2021	Netherlands_MBA	766337	3.64702	F	Altena, Eveline	1240K	0.930739
I3948	I3948	Zemunica Cave	43.589	16.648	7863	6007-5803 calBCE (7030±40 BP, PSUAMS-2224)	Croatia	MathiesonNature2018	Croatia_N_Cardial	754045	3.643	M	Pinhasi, Ron	1240K	0.894059
I2655	I2655	Scotland, Pabbay Mor	58.23	-6.935	3311	1445-1268 calBCE (3105±35 BP, SUERC-9172)	United Kingdom	OlaldeNature2018	Scotland_MBA	817436	3.639	M	Armit, Ian	1240K	0.92986
I1799	I1799	Swat Valley, Udegram	34.7432	72.3142	3003	1124-984 calBCE (2876±19 BP) [R_combine: (2830±20 BP, PSUAMS-2632); (3098±45 BP, CEDAD-LTL13335A)]	Pakistan	NarasimhanPattersonScience2019	Pakistan_Udegram_IA	799918	3.63863	M	Olivieri, Luca; Zahir, Muhammad; Vidale, Massimo; Micheli, Roberto; Nayak, Ayushi; Boivin, Nicole	1240K	0.873476
I19909	I19909	England, Kent, East Kent Access Road	51.3603	1.3405	2227	381-197 calBCE (2215±30 BP, SUERC-40288)	United Kingdom	PattersonNature2021	England_MIA	798285	3.634	M	Armit, Ian	1240K	0.900019
I20582	I20582	England, Oxfordshire, Stanton Harcourt, Gravelly Guy	51.7458	-1.41624	2217	368-165 calBCE (2190±30 BP, SUERC-95003)	United Kingdom	PattersonNature2021	England_MIA	789630	3.631	F	Armit, Ian	1240K	0.909729
I11993	I11993	England, Somerset, Ham Hill	50.95	-2.73584	2200	400-100 BCE	United Kingdom	PattersonNature2021	England_MIA_LIA	840904	3.62907	F	Armit, Ian	1240K	0.923292
I13899	I13899	England, Gloucestershire, Cheltenham, Hazleton North	51.8612	-1.88301	5600	3950-3350 BCE	United Kingdom	FowlerOlaldeNature2021	England_N_Megalithic	979587	3.62876	M	Pinhasi, Ron; Fowler, Chris	1240K, Twist1.4M	0.96067
I11540	I11540	Georgievsky Bugor	50.4501	57.0401	1723	131-318 calCE (1825±20 BP, PSUAMS-5723)	Kazakhstan	NarasimhanPattersonScience2019	Kazakhstan_LateSarmatian	720397	3.62638	M	Frachetti, Michael; Kitov, Egor; Akhatov, Gaziz; Yermolayeva, Antonina	1240K	0.870489
KO1002	KO1002	Bohemia, Kolín I	50.0333	15.1681	4533	2838-2474 calBCE (4055±29 BP, MAMS-38481)	Czech Republic	PapacScienceAdvances2021	Czech_CordedWare	981653	3.6263	M	Papac, Luka	1240K	0.96098
I0026	I0026	Baden-Württemberg, Stuttgart-Mühlhausen, Viesenhaeuser Hof	48.78	9.18	7125	5500-4850 BCE	Germany	MathiesonNature2015 (1240k of same same sample with 390k in HaakLazaridis2015)	Germany_EN_LBK	892612	3.625	F	Krause, Johannes	1240K	0.915276
I19916	I19916	Bouches-du-Rhône, Velaux, Roquepertuse	43.53	5.27	2250	400-200 BCE	France	PattersonNature2021	France_SouthEast_IA2	777049	3.622	M	Armit, Ian	1240K	0.887258
VK129_noUDG.SG	VK129	Ingiridarstadir	65.79	-17.34	1000	900-1000 CE	Iceland	MargaryanWillerslevNature2020	Iceland_Viking.SG	1078988	3.62	M	Nielsen, Rasmus; Werge, Thomas; Willerslev, Eske	Shotgun	0.933157
I4874	I4874	Vlasac	44.5337	22.0503	8499	6640-6471 calBCE (7725±40 BP, OxA-20702)	Serbia	MathiesonNature2018	Serbia_IronGates_Mesolithic	800680	3.616	F	Pinhasi, Ron	1240K	0.903303
I7640	I7640	England, Cambridgeshire, Trumpington, Clay Farm	52.1784	0.122544	3307	1434-1278 calBCE (3100±30 BP, SUERC-28349)	United Kingdom	OlaldeNature2018	England_MBA	784413	3.61553	M	Booth, Tom	1240K	0.91013
PEN001_real1	PEN001_real1	Alpes-Maritimes, Pendimoun	43.81	7.51	7361	5478-5331 calBCE (6445±40 BP, GrA-26893)	France	RivollatScienceAdvance2020	France_EN_o	924494	3.61179	F	Haak, Wolfgang; Rivollat, Maïté	1240K	0.935626
I6714	I6714	Altai Mountains, Yenisey River, left bank of Karasuk tributary, Karasuk III	48.8327	83.9097	4479	2618-2468 calBCE (4020±25 BP, PSUAMS-3909)	Russia	NarasimhanPattersonScience2019	Russia_Afanasievo_son.I3388_son.I3950_brother.I3949	849120	3.61117	M	Pinhasi, Ron; Moiseyev, Vyacheslav	1240K	0.932523
I22065	I22065	England, East Riding of Yorkshire, Burstwick	53.7343	-0.141121	2149	351-55 calBCE (2147±24 BP, SUERC-80670)	United Kingdom	PattersonNature2021	England_EastYorkshire_MIA_LIA	801555	3.61	M	Speed, Greg	1240K	0.934669
SFI-24_noUDG.SG	SFI-24	Beirut	33.8965	35.5114	1946	52 calBCE - 107 calCE (2010±26 BP, UBA-41185)	Lebanon	HaberAJHG2020	Lebanon_ERoman.SG	1040771	3.6086	F	Tyler-Smith, Chris; Haber,Marc	Shotgun	0.948723
I18483	I18483	Noratus	40.4167	45.2	3150	1250-1150 BCE	Armenia	LazaridisAlpaslanRoodenbergScience2022	Armenia_LBA_EIA_mother.I18276	737723	3.60362	F	Pinhasi, Ron; Piliposyan, Ashot	1240K	0.880393
I20224	I20224	Değirmendere (Aegean, Muğla, Yatağan)	37.34	28.04	2565	750-480 BCE	Turkey	LazaridisAlpaslanRoodenbergScience2022	Turkey_Archaic_SubGeometric	805309	3.602	M	Alpaslan, Songül; Aytek, Ahmet İhsan; Kaya, Esra Hilal; Yavuz, Alper Yener; Erir-Pazarcı, Sabiha	1240K	0.883457
SI-45_noUDG.SG	SI-45	Sidon	33.5606	35.3981	698	1222-1280 calCE (774±27 BP)	Lebanon	HaberAJHG2018	Lebanon_Medieval.SG	1079680	3.60063	M	HaberAJHG2018	Shotgun	0.952499
I11152	I11152	England, Cambridgeshire, Over	52.3466	0.0318276	2179	355-59 calBCE (2160±27 BP, OxA-24641)	United Kingdom	PattersonNature2021	England_MIA_LIA	779018	3.5966	M	Armit, Ian	1240K	0.925697
I18526	I18526	Győr-Moson-Sopron county, Győr-Kert utca	47.6744	17.6309	2200	320-180 BCE	Hungary	PattersonNature2021	Hungary_IA_LaTene	733592	3.59325	M	Pinhasi, Ron	1240K	0.879876
I14160	I14160	Urziceni	47.7467	22.395	5950	4500-3500 BCE	Romania	LazaridisAlpaslanRoodenbergScience2022	Romania_C_Bodrogkeresztur	790045	3.59287	F	Pinhasi, Ron; Virag, Cristian; Hajdu, Tams; Krisztin Kiss; Tams Szeniczey	1240K	0.906562
SOL001	SOL001	Arkhangai, Solbi Uul	47.7422	101.773	2000	200 BCE - 100 CE	Mongolia	JeongCell2020	Mongolia_Arkhangai_Xiongnu	957145	3.59131	F	Jeong, Choongwon; Warinner, Christina	1240K	0.928321
I1053	I1053	Kamennyi Ambar 5 Cemetery	52.8167	60.4667	3785	1928-1751 calBCE (3520±25 BP, PSUAMS-2064)	Russia	NarasimhanPattersonScience2019	Russia_MLBA_Sintashta	847953	3.59	M	Hanks, Bryan; Epimakhov, Andrey	1240K	0.948723
I10294	I10294	Potočani	45.4482	17.6388	6050	4300-3900 BCE	Croatia	NovakPLoSOne2021	Croatia_C_Lasinja	858333	3.58688	M	Pinhasi, Ron	1240K	0.913336
WEHR_1192SkA	WEHR_1192SkA	Wehringen - Hochfeld	48.2528	10.8088	4193	2339-2147 calBCE (3810±19 BP, MAMS-18922)	Germany	MittnikScience2019	Germany_Lech_BellBeaker	934773	3.58651	M	Mittnik, Alissa	1240K	0.955614
I20439	I20439	Sarukhan	40.2922	45.1307	2911	1012-906 calBCE (2810±20 BP, PSUAMS-8889)	Armenia	LazaridisAlpaslanRoodenbergScience2022	Armenia_LBA	850180	3.576	F	Pinhasi, Ron; Piliposyan, Ashot	1240K	0.921882
I7290	I7290	Radosevice	50.4103	14.0746	4200	2500-2000 BCE	Czech Republic	OlaldeNature2018	Czech_BellBeaker	795770	3.57487	F	Pinhasi, Ron	1240K	0.907092
BRE008	BRE008	Central Kazakhstan, Berel Necropolis, object 90A	49.33	85.79	1629	252-402 calCE (1730ʱ13 BP)	Kazakhstan	GnecchiRusconeScienceAdvances2021	Kazakhstan_Berel_IA_o3	979366	3.57185	F	Djansugurova, Leyla; Jeong, Choongwon; Krause, Johannes	1240K	0.945827
KKM001	KKM001	Central Kazakhstan, Karakemer, mound 3	48.94	79.27	2550	700-500 BCE	Kazakhstan	GnecchiRusconeScienceAdvances2021	Kazakhstan_Tasmola_EIA	970553	3.57081	M	Djansugurova, Leyla; Jeong, Choongwon; Krause, Johannes	1240K	0.948387
I15706	I15706	Pazhok (Central)	40.9983	19.8325	320	1527-1660 calCE (270±13 BP) [R_combine: (260±20 BP, PSUAMS-7160); (275±15 BP, PSUAMS-8304)]	Albania	LazaridisAlpaslanRoodenbergScience2022	Albania_Modern	798528	3.56929	M	Pinhasi, Ron; Kurti, Rovena; Ruka, Rudenc; Tota, Ulsi	1240K	0.903239
I26829	I26829	Noord-Holland, Wervershoof-Zwaagdijk	52.712	5.145	3400	1600-1300 BCE	Netherlands	PattersonNature2021	Netherlands_MBA	817700	3.569	M	Altena, Eveline	1240K	0.926615
BRE002	BRE002	Central Kazakhstan, Berel Necropolis, mound 44	49.33	85.79	2223	354-171 calBCE (2179±13 BP)	Kazakhstan	GnecchiRusconeScienceAdvances2021	Kazakhstan_Berel_IA_o3	964521	3.56897	M	Djansugurova, Leyla; Jeong, Choongwon; Krause, Johannes	1240K	0.940604
ARS016.A0101	ARS016	Khovsgol aimag, Arbulag sorum	49.6572	99.726	3389	1539-1291 calBCE (3174±53 BP, A-)	Mongolia	JeongPNAS2018	Mongolia_LBA_Khovsgol_6	941251	3.56829	M	..	1240K	0.933583
I4420_noUDG	I4420	Balearic Islands, Formentera, Cova 127	38.6866	1.42121	3748	1879-1697 calBCE (3466±16 BP) [R_combine: (3454±26 BP, D-AMS018425); (3473±20 BP, MAMS-22647)]	Spain	FernandesNatureEcologyEvolution2020	Spain_MBA_Formentera_noUDG	754516	3.56279	F	Pinhasi, Ron	1240K	0.872674
I7231	I7231	Dimov Grob, V. Ulanci-Gradsko	41.58	21.94	3169	1371-1123 calBCE (2990±25 BP, PSUAMS-6151)	North Macedonia	LazaridisAlpaslanRoodenbergScience2022	Macedonia_BA	838406	3.56101	M	Alpaslan, Songül; Pinhasi, Ron; Veljanovska, Fanica; Vldevski, Zlatko; Bilbija, Milos; Temov, Strahil; Mitrevski, Dragi; Kuzman, Pasko; Pocuca Kuzman, Nada	1240K	0.9066
BUR002	BUR002	Arkhangai, Tamiryn Ulaan Khoshuu, Burkhan Tolgoi	47.7993	102.361	1800	150 BCE - 450 CE	Mongolia	JeongCell2020	Mongolia_Arkhangai_XiongnuEarlyMedieval_2	752539	3.55904	M	Jeong, Choongwon; Warinner, Christina	1240K	0.891473
I7723	I7723	Swat Valley, Saidu Sharif	34.757	72.3624	2250	400-200 BCE	Pakistan	NarasimhanPattersonScience2019	Pakistan_SaiduSharif_H	863014	3.55817	F	Olivieri, Luca; Zahir, Muhammad; Vidale, Massimo; Micheli, Roberto	1240K	0.894163
I7960	I7960	Central Bohemia, Prague 5, Prague-Stodůlky (Malá Ohrada site)	50.045	14.3393	3950	2150-1850 BCE	Czech Republic	PattersonNature2021	Czech_EBA_Unetice	849182	3.55693	M	Pinhasi, Ron	1240K	0.930467
I4313	I4313	Dzharkutan	37.75	67	3421	1508-1434 calBCE (3210±20 BP, PSUAMS-2517)	Uzbekistan	NarasimhanPattersonScience2019	Uzbekistan_Dzharkutan_BA_1	746576	3.556	F	Frachetti, Michael	1240K	0.857302
I7210	I7210	Radosevice	50.4103	14.0746	4071	2201-2037 calBCE (3730±20 BP, PSUAMS-4236)	Czech Republic	OlaldeNature2018	Czech_BellBeaker_father.or.son.I7212	731971	3.55585	M	Pinhasi, Ron	1240K	0.89318
I14193	I14193	Central Bohemia, Prague 5, Prague-Jinonice (Holmanʼs Garden Centre)	50.0544	14.3634	3850	2200-1600 BCE	Czech Republic	PattersonNature2021	Czech_EBA_Unetice	790315	3.55548	M	Pinhasi, Ron	1240K	0.923925
I14054	I14054	Bardzryal Archaeological Complex	40.9167	44.5	2723	809-596 calBCE (2580±25 BP, UCIAMS-226537, PSUG-5443)	Armenia	LazaridisAlpaslanRoodenbergScience2022	Armenia_IA	803616	3.55226	M	Pinhasi, Ron; Hobosyan, Suren; Khudaverdyan, Anahit	1240K	0.894718
vbj001_noUDG.SG	vbj001	Gotland, Västerbjers	57.58	18.7	4675	2879-2577 calBCE (4135±50 BP, Ua-19395)	Sweden	CoutinhoJakobssonAJPA2020	Sweden_Gotland_Vasterbjers_PittedWare_BattleAxe_minus.SG	1057350	3.55041	F	Stora, Jan; Malmstom, Helena; Jakobsson, Mattias	Shotgun	0.932084
I18488	I18488	Győr-Moson-Sopron county, Markotabödöge-Mohos-tóra-dűlő	47.6883	17.2981	2240	320-260 BCE	Hungary	PattersonNature2021	Hungary_IA_LaTene	741321	3.54905	F	Pinhasi, Ron	1240K	0.89777
I6352	I6352	Uvurkhangai, Khujirt sum, Shunkhlai Uul, Grave #1	46.8975	102.767	2949	1107-924 calBCE (2845±20 BP, PSUAMS-7276)	Mongolia	WangNature2021	Mongolia_EIA_SlabGrave_1	883361	3.54754	M	Pinhasi, Ron; Cheronet, Olivia; Sirak, Kendra; Tumen, Dashtseveg	1240K	0.905424
I4901	I4901	Dzharkutan	37.75	67	3900	2100-1800 BCE	Uzbekistan	NarasimhanPattersonScience2019	Uzbekistan_Dzharkutan_BA_2	776775	3.547	F	Pinhasi, Ron; Frachetti, Michael	1240K	0.877859
I14165	I14165	Urziceni	47.7467	22.395	5950	4500-3500 BCE	Romania	LazaridisAlpaslanRoodenbergScience2022	Romania_C_Bodrogkeresztur	803179	3.54689	F	Pinhasi, Ron; Virag, Cristian; Hajdu, Tams; Krisztin Kiss; Tams Szeniczey	1240K	0.912341
I18220	I18220	Jász-Nagykun-Szolnok county, Túrkeve-Burkus-Halom	47.102	20.7365	2312	403-233 calBCE (2295±20 BP, PSUAMS-10200)	Hungary	PattersonNature2021	Hungary_IA_LaTene	772462	3.54643	F	Pinhasi, Ron	1240K	0.892559
SGZ001	SGZ001	Aktobe Region, Wil Village, Wil River bank, Segizsay, mound 1	49.24	54.45	2226	375-201 calBCE (2220±19 BP)	Kazakhstan	GnecchiRusconeScienceAdvances2021	Kazakhstan_Sarmatian_IA	979279	3.54393	F	Djansugurova, Leyla; Jeong, Choongwon; Krause, Johannes	1240K	0.958743
BRE004	BRE004	Central Kazakhstan, Berel Necropolis, object 69	49.33	85.79	1627	253-402 calCE (1728ʱ13 BP)	Kazakhstan	GnecchiRusconeScienceAdvances2021	Kazakhstan_Berel_IA	971084	3.5395	M	Djansugurova, Leyla; Jeong, Choongwon; Krause, Johannes	1240K	0.951813
I1660	I1660	Agarak	38.865	46.199	750	1100-1300 CE	Armenia	LazaridisAlpaslanRoodenbergScience2022	Armenia_EarlyMedieval	840148	3.539	F	Pinhasi, Ron; Avetisyan, Pavel; Aghikyan, Levon	1240K	0.904739
I4474	I4474	Dara - Necropolis underground chamber (Southeast, Mardin)	37.177	40.952	1308	605-665 calCE (1395±20 BP, PSUAMS-4210)	Turkey	LazaridisAlpaslanRoodenbergScience2022	Turkey_SoutheastByzantine	770623	3.535	M	Alpaslan, Songül; Erdoğan, Nihat	1240K	0.849156
I8997	I8997	Swat Valley, Loebanr	34.7515	72.4019	2850	1000-800 BCE	Pakistan	NarasimhanPattersonScience2019	Pakistan_Loebanr_IA_brother.I8998	821707	3.53362	M	Olivieri, Luca; Zahir, Muhammad; Vidale, Massimo; Micheli, Roberto; Coppa, Alfredo	1240K	0.887362
I14692	I14692	Çinamak (Norteastern, Kukes District)	42.0206	20.3886	2900	1500-400 BCE	Albania	LazaridisAlpaslanRoodenbergScience2022	Albania_BA_IA	799291	3.53311	F	Pinhasi, Ron; Kurti, Rovena; Ruka, Rudenc	1240K	0.914125
RISE1170_noUDG.SG	RISE1170	Koszyce, site 3	50.1701	20.579	4754	2900-2696 calBCE (4213±26 BP)	Poland	SchroederPNAS2019	Poland_Koszyce_GlobularAmphora.SG	1082087	3.52842	F	Schroeder, Hannes	Shotgun	0.973741
N4b2_noUDG.SG	N4b2	Far Eastern Federal District, Yakutia, Central Yakutia, Kyordyughen 1	62.0667	132.333	4200	2401-2141 calBCE (3810±30 BP, Beta-422226)	Russia	KilincSciAdv2021	Russia_CentralYakutia_LN.SG	1109556	3.52336	M	Kılınç, Gülşah Merve; Storå, Jan; Götherström, Anders	Shotgun	0.938315
I7205	I7205	Radosevice	50.4103	14.0746	4200	2500-2000 BCE	Czech Republic	OlaldeNature2018	Czech_BellBeaker	755071	3.52301	M	Pinhasi, Ron	1240K	0.904144
I13786	I13786	Central Bohemia, Prague-West, Hostivice-Palouky	50.0788	14.2802	3050	1300-900 BCE	Czech Republic	PattersonNature2021	Czech_LBA_Knoviz_o3	827292	3.52237	M	Pinhasi, Ron	1240K	0.915534
I7962	I7962	Central Bohemia, Prague 5, Prague-Stodůlky (Malá Ohrada site)	50.045	14.3393	3950	2150-1850 BCE	Czech Republic	PattersonNature2021	Czech_EBA_Unetice	883100	3.51644	M	Pinhasi, Ron	1240K	0.934178
LaBrana1_noUDG.SG	I0585	Leon, La Brana-Arintero	42.911	-5.3778	7811	5982-5741 calBCE (6980±50 BP, Beta-226472)	Spain	OlaldeNature2014	Spain_HG.SG	1056684	3.516	M	..	Shotgun	0.969009
I15733	I15733	Nerkin Getashen	40.9167	44.5	3320	1434-1300 calBCE (3110±20 BP, UCIAMS-226541, PSUG-5449)	Armenia	LazaridisAlpaslanRoodenbergScience2022	Armenia_LBA	800135	3.51452	M	Pinhasi, Ron; Piliposyan, Ashot	1240K	0.903937
I4632	I4632	Zvejnieki	56.2833	25.1333	8316	6465-6242 calBCE (7525±60 BP, LuS-8220)	Latvia	MathiesonNature2018	Latvia_HG	785284	3.513	F	Pinhasi, Ron	1240K	0.891034
NE29_noUDG	NE29	Amur River Basin	45.93	126.37	6877	4999-4843 calBCE (6035±25 BP, BA-152173)	China	MaoFuCell2021	China_AmurRiver_N	561435	3.5125	F	Fu, Qiaomei; Zhang, Hucai	1240K	0.783399
I12107	I12107	Komárno, Chotín IA	47.8082	18.2187	2525	650-500 BCE	Slovakia	PattersonNature2021	Slovakia_IA_Vekerzug	688934	3.51039	F	Pinhasi, Ron	1240K	0.873463
I17980	I17980	Ryahovets (Gorna Oryahovitsa, Veliko Tarnovo)	43.12	25.68	797	1051-1217 calCE (895±15 BP, PSUAMS-8331)	Bulgaria	LazaridisAlpaslanRoodenbergScience2022	Bulgaria_Medieval	739203	3.509	F	Alpaslan, Songül; Petrakiev, Ilian	1240K	0.874924
I1656	I1656	Katnaghbiur 1	40.3772	43.9383	3397	1502-1402 calBCE (3168±27 BP, OxA-31674)	Armenia	LazaridisNature2016	Armenia_MBA	828797	3.507	F	Pinhasi, Ron	1240K	0.906717
BRE014	BRE014	Central Kazakhstan, Berel Necropolis, object 68, no. 1	49.33	85.79	1630	250-402 calCE (1733ʱ18 BP)	Kazakhstan	GnecchiRusconeScienceAdvances2021	Kazakhstan_Berel_IA_o3	961006	3.50669	M	Djansugurova, Leyla; Jeong, Choongwon; Krause, Johannes	1240K	0.94999
I7722	I7722	Swat Valley, Saidu Sharif	34.757	72.3624	2250	400-200 BCE	Pakistan	NarasimhanPattersonScience2019	Pakistan_SaiduSharif_H	850104	3.50597	M	Olivieri, Luca; Zahir, Muhammad; Vidale, Massimo; Micheli, Roberto	1240K	0.883082
I7200	I7200	Prague 5, Jinonice, Zahradnictví	50.0504	14.3667	4250	2800-1800 BCE	Czech Republic	OlaldeNature2018	Czech_EBA	734643	3.50298	F	Pinhasi, Ron	1240K	0.884879
BRE005	BRE005	Central Kazakhstan, Berel Necropolis, object 80A/80E	49.33	85.79	1905	32 calBCE - 113 calCE (1975ʱ13 BP)	Kazakhstan	GnecchiRusconeScienceAdvances2021	Kazakhstan_Berel_IA	979582	3.50184	M	Djansugurova, Leyla; Jeong, Choongwon; Krause, Johannes	1240K	0.945685
I4323	I4323	Kyzyl Bulak 1	43.2465	77.8138	3622	1741-1619 calBCE (3385±20 BP, PSUAMS-2963)	Kazakhstan	NarasimhanPattersonScience2019	Kazakhstan_Kyzlbulak_MLBA1	730303	3.501	F	Frachetti, Michael	1240K	0.892702
I16814	I16814	Ostojicevo	45.8881	20.1667	2903	1011-901 calBCE (2800±20 BP, PSUAMS-7894)	Serbia	LazaridisAlpaslanRoodenbergScience2022	Serbia_LBA	729292	3.49942	M	Pinhasi, Ron; Milasinovic, Lidjia	1240K	0.871653
I8369	I8369	Basilica (Marmara, Iznik)	40.42	29.71	1350	500-700 CE	Turkey	LazaridisAlpaslanRoodenbergScience2022	Turkey_Byzantine_oAfrica	909185	3.49618	F	Alpaslan, Songül; Şahin, Mustafa; Bilir, Ahmet	1240K	0.918586
vik_stg021_noUDG.SG	vik_stg021	Sigtuna, church 1 (St. Gertrud)	59.6173	17.7236	919	901-1154 calCE (1020±35 BP, Ua-22728)	Sweden	KrzewinskaCurrentBiology2018	Sweden_Viking.SG	1037739	3.49489	F	..	Shotgun	0.969746
I7577	I7577	England, Bedfordshire, Biddenham Loop	52.1224	-0.511365	3198	1386-1123 calBCE (3005±35 BP, SUERC-25499)	United Kingdom	OlaldeNature2018	England_MBA	762452	3.49455	M	Neil, Benjamin	1240K	0.890077
I1505	I1505	Polgár-Ferenci hát, M3-31	47.8465	21.1494	7057	5210-5003 calBCE (6153±33 BP, OxA-28020)	Hungary	MathiesonNature2015 (capture of same sample shotgunned in Gamba2014)	Hungary_MN_ALPc	769388	3.494	F	Pinhasi, Ron	1240K	0.878337
MTT001	MTT001	Zeyem Chaj , Mentesh Tepe	40.9419	45.8328	7638	5730-5640 calBCE (6802±23 BP, MAMS-40333)	Azerbaijan	SkourtaniotiCell2020	Azerbaijan_Caucasus_lowlands_LN	868957	3.49044	F	Skourtanioti, Eirini; Krause, Johannes	1240K	0.910259
I14171	I14171	Makotrasy	50.1458	14.2214	5850	4300-3500 BCE	Czech Republic	PapacScienceAdvances2021	Czech_C_Baalberge	778914	3.4899	F	Pinhasi, Ron	1240K	0.913078
I7571	I7571	England, Needingworth Quarry, Over Narrows	52.34	0.03	3306	1489-1260 calBCE (3100±40 BP, SUERC-28364)	United Kingdom	OlaldeNature2018	England_MBA	755787	3.4891	M	Neil, Benjamin	1240K	0.910027
I6677	I6677	Bilina	50.5481	13.7761	5550	3800-3400 BCE	Czech Republic	NarasimhanPattersonScience2019	Czech_C_Baalberge	854313	3.48817	M	Pinhasi, Ron; Veleminsky, Petr; Dobeš, Miroslav	1240K	0.910039
TSA001	TSA001	Dornod, Tsagaan Chuluut	49.1446	114.877	700	1000-1500 CE	Mongolia	JeongCell2020	Mongolia_Dornod_LateMedieval	852698	3.48608	M	Jeong, Choongwon; Warinner, Christina	1240K	0.894098
I13028	I13028	Zuid-Holland, Ottoland-Kromme Elleboog	51.874	4.868	4250	2500-2100 BCE	Netherlands	PattersonNature2021	Netherlands_LNB_BellBeaker	847255	3.48595	M	Altena, Eveline	1240K	0.935342
I6777	I6777	England, Wiltshire, Wilsford	51.1471	-1.81253	4050	2300-1900 BCE	United Kingdom	OlaldeNature2018	England_C_EBA	766845	3.48544	M	Brace, Selina	1240K	0.907079
ARS008.A0101	ARS008	Khovsgol aimag, Arbulag sorum	49.6904	99.7739	3173	1390-1055 calBCE (2992±48 BP, A-)	Mongolia	JeongPNAS2018	Mongolia_LBA_Khovsgol_6	906343	3.48169	M	..	1240K	0.922102
I13171	I13171	Velika Gruda	42.3667	18.7333	3175	1450-1000 BCE	Montenegro	LazaridisAlpaslanRoodenbergScience2022	Montenegro_MLBA	792705	3.47871	F	Pinhasi, Ron; Borić, Dušan; Borovinic, Nikola; Andrijasevic, Gojko	1240K	0.907079
LU339_noUDG.SG	LU339	Lorga de Din	41.7083	-6.92778	4849	3008-2783 calBCE (4280±30 BP, Beta-441386)	Portugal	GonzalesFortesProcRoyalSocB2019	Portugal_MN.SG	1057310	3.474	U	GonzalesFortesProcRoyalSocB2019	Shotgun	0.980219
I13767	I13767	Bayankhongor aimag, Ulziit soum, Khar Sair am	48.11	102.55	3198	1377-1130 calBCE (3005±20 BP, UCIAMS-226534, PSUG-5437)	Mongolia	WangNature2021	Mongolia_LBA_CenterWest_4	823433	3.47347	M	Pinhasi, Ron; Cheronet, Olivia; Sirak, Kendra; Tumen, Dashtseveg; Tuvshinjargal (Jerry), Tumurbaatar ; Bayarsaikhan, Jamsranjav	1240K	0.898623
I7251	I7251	Brandýsek	50.19	14.158	4200	2500-2000 BCE	Czech Republic	OlaldeNature2018	Czech_BellBeaker	740533	3.46924	M	Pinhasi, Ron	1240K	0.895442
I1763	I1763	Vasil'evka	47.4342	35.2764	10081	8282-7960 calBCE (8960±50 BP, Poz-81127)	Ukraine	MathiesonNature2018	Ukraine_Mesolithic	813689	3.469	M	Pinhasi, Ron	1240K	0.902735
I26774	I26774	Mušego/Mon Sego	45.0682	13.7084	3325	1550-1200 BCE	Croatia	PattersonNature2021	Croatia_MBA	827364	3.469	F	Pinhasi, Ron	1240K	0.922141
I16509	I16509	England, Buckinghamshire, Wolverton	52.0624	-0.81617	1311	600-670 calCE (1395±30 BP, SUERC-31583)	United Kingdom	GretzingerNature2022	England_EarlyMedieval	760420	3.46855	M	Thorn, Brett	1240K	0.9145
I3947	I3947	Zemunica Cave	43.589	16.648	7834	5985-5774 calBCE (7000±40 BP, PSUAMS-2223)	Croatia	MathiesonNature2018	Croatia_N_Cardial	751310	3.467	M	Pinhasi, Ron	1240K	0.882397
NE39_noUDG	NE39	Amur River Basin	45.91	125.9	8196	6375-6087 calBCE (7380±35 BP, BA-152183)	China	MaoFuCell2021	China_AmurRiver_N	510532	3.46659	M	Fu, Qiaomei; Zhang, Hucai	1240K	0.758226
I14190	I14190	Central Bohemia, Prague 5, Prague-Jinonice (Holmanʼs Garden Centre)	50.0544	14.3634	6450	4600-4400 BCE	Czech Republic	PattersonNature2021	Czech_MN	812343	3.46645	M	Pinhasi, Ron	1240K	0.9115
I13716	I13716	England, Kent, Margetts Pit	51.3323	0.4784	3223	1391-1129 calBCE (3019±31 BP, SUERC-49774)	United Kingdom	PattersonNature2021	England_MBA_highEEF	857617	3.46557	F	Armit, Ian	1240k	0.927532
I15028	I15028	Morbihan, Quiberon, Port Blanc	47.5235	-3.1546	4218	2437-2147 calBCE (3825±25 BP, PSUAMS-9404)	France	PattersonNature2021	France_EBA	802239	3.46236	F	Pinhasi, Ron	1240K	0.919387
prs009_noUDG.SG	prs008/009	Primrose Grange	54.2469	-8.55609	5398	3508-3359 calBCE (4630±22 BP) [R_combine: (4670±30 BP, Beta-446174); (4590±30 BP, Beta-446175)]	Ireland	SanchezQuintoPNAS2019	Ireland_Megalithic.SG	1097332	3.46081	M	SanchezQuintoPNAS2019	Shotgun+whole.genome.capture	0.978926
I12987	I12987	Swat Valley, Loebanr	34.7515	72.4019	2850	1000-800 BCE	Pakistan	NarasimhanPattersonScience2019	Pakistan_Loebanr_IA	805502	3.4598	F	Pinhasi, Ron; Olivieri, Luca; Zahir, Muhammad; Vidale, Massimo; Micheli, Roberto; Coppa, Alfredo	1240K	0.885073
I13730	I13730	England, Kent, East Kent Access Road	51.3603	1.3405	2237	390-202 calBCE (2240±30 BP, SUERC-40301)	United Kingdom	PattersonNature2021	England_MIA	805526	3.45949	M	Armit, Ian	1240K	0.92037
I10344	I10344	Lauzet-Ubaye, Villard	44.476	6.369	3314	1441-1283 calBCE (3107±30 BP, Poz-138222)	France	PattersonNature2021	France_MBA	825265	3.45579	F	Pinhasi, Ron; Schmitt, Aurore	1240K	0.920176
MRI001	MRI001	Khuvsgul, Mori Baridag	49.4361	101.461	700	1000-1500 CE	Mongolia	JeongCell2020	Mongolia_Khuvsgul_LateMedieval	835370	3.44323	M	Jeong, Choongwon; Warinner, Christina	1240K	0.892508
ART026	ART026	Malatya Province, Arslantepe	38.3819	38.3611	5163	3347-3092 calBCE (4491±26 BP, MAMS-33549)	Turkey	SkourtaniotiCell2020	Turkey_Arslantepe_LateC	826003	3.44228	F	Skourtanioti, Eirini; Krause, Johannes	1240K	0.88422
I13726	I13726	England, Somerset, Worlebury	51.3573	-2.98828	2133	351-52 calBCE (2141±30 BP, SUERC-94964)	United Kingdom	PattersonNature2021	England_MIA_LIA	829520	3.44139	M	Armit, Ian	1240K	0.93017
DEL001	DEL001	Sukhbaatar, Delgerkhaan Uul	46.2841	111.768	1978	96 calBCE - 20 calCE (2042±15 BP, GrM-12947)	Mongolia	JeongCell2020	Mongolia_Sukhbaatar_Xiongnu_o	863255	3.44112	M	Jeong, Choongwon; Warinner, Christina	1240K	0.904002
KYZ002	KYZ002	Pavlodar Region, Bayanaul District, Kyzylshilik, mound 8	50.42	75.91	2616	793-545 calBCE (2530±29 BP)	Kazakhstan	GnecchiRusconeScienceAdvances2021	Kazakhstan_Tasmola_EIA	961800	3.43956	F	Djansugurova, Leyla; Jeong, Choongwon; Krause, Johannes	1240K	0.960476
R7.SG	I26770	Abruzzo, Grotta de Continenza	41.96	13.54	10706	9107-8634 calBCE (9465±25 BP, UCIAMS-198579)	Italy	AntonioGaoMootsScience2019	Italy_Mesolithic.SG	1104146	3.43853	M	Pritchard, Jonathan	Shotgun	0.982804
I1153	I11537	Chanchar	50.6687	57.7186	2554	752-417 calBCE (2455±20 BP, PSUAMS-5721)	Kazakhstan	NarasimhanPattersonScience2019	Kazakhstan_EarlySarmatian	709632	3.43677	M	Frachetti, Michael; Kitov, Egor; Akhatov, Gaziz; Yermolayeva, Antonina	1240K	0.870593
I12774	I12774	England, Derbyshire, Brassington, Carsington Pasture Cave	53.0798	-1.64094	2554	758-416 calBCE (2460±30 BP, OxA-29233)	United Kingdom	PattersonNature2021	England_EIA_highEEF	831547	3.43655	M	Booth, Tom	1240K	0.916504
I1819	I1819	Vasil'evka	47.4342	35.2764	10658	9107-8556 calBCE (9420±50 BP, Poz-81128)	Ukraine	MathiesonNature2018	Ukraine_Mesolithic	795794	3.435	M	Pinhasi, Ron	1240K	0.889288
Latvia_HG2_noUDG.SG	I4626	Zvejnieki	56.2833	25.1333	7677	5838-5631 calBCE (6840±55 BP, Hela-1212)	Latvia	JonesCurrentBiology2017	Latvia_HG.SG	1054017	3.433	M	..	Shotgun	0.971931
I14686	I14686	Bardhoc (Northeastern, Kukes District)	42.12	20.5181	400	1400-1700 CE	Albania	LazaridisAlpaslanRoodenbergScience2022	Albania_Modern_oCaucasus	780568	3.43178	M	Pinhasi, Ron; Kurti, Rovena; Ruka, Rudenc; Tota, Ulsi	1240K	0.892533
I6582	I6582	Kornice	50.09	18.1	4171	2395-2051 calBCE (3790±35 BP, Poz-75951)	Poland	OlaldeNature2018	Poland_BellBeaker	790582	3.429	F	Furmanek, Miroslaw	1240K	0.896335
I14550	I14550	England, Sussex, Brighton, Slonk Hill	50.8449	-0.266087	1850	700 BCE - 900 CE	United Kingdom	PattersonNature2021	England_IA_EarlyMedieval	788189	3.42754	F	Booth, Tom	1240K	0.909147
I24638	I24638	Smiljan	44.5554	15.3105	2658	795-567 calBCE (2545±20 BP, UCIAMS-169835)	Croatia	PattersonNature2021	Croatia_EIA	779342	3.427	M	Pinhasi, Ron	1240K	0.898015
I11034	I11034	England, East Riding of Yorkshire, Pocklington (Burnby Lane)	53.9194	-0.766635	2175	400-50 BCE	United Kingdom	PattersonNature2021	England_EastYorkshire_MIA_LIA	779468	3.42688	F	Lillie, Malcolm	1240K	0.908139
KKB001	KKB001	East Kazakhstan, Karakaba River Valley, Karakaba, mound 9	49.21	84.51	1109	772-891 calCE (1185±18 BP)	Kazakhstan	GnecchiRusconeScienceAdvances2021	Kazakhstan_Sarmatian_Turk_IA	967164	3.42556	M	Djansugurova, Leyla; Jeong, Choongwon; Krause, Johannes	1240K	0.943862
I15620	I15620	Urziceni	47.7467	22.395	5950	4500-3500 BCE	Romania	LazaridisAlpaslanRoodenbergScience2022	Romania_C_Bodrogkeresztur	878598	3.42026	M	Pinhasi, Ron; Lazar, Catalin; Soficaru, Andrei; Constantinescu, Mihai	1240K	0.92686
Mik15.SG	Mik15	Euboea island, Manika	38.4982	23.6261	4250	2600-2000 BCE	Greece	ClementeCell2021	Greece_Manika_Helladic_EBA.SG	1083775	3.42001	U	Unterlander, Martina	Shotgun	0.897511
I13167	I13167	Velika Gruda	42.3667	18.7333	3090	1216-1052 calBCE (2935±20 BP, PSUAMS-7922)	Montenegro	LazaridisAlpaslanRoodenbergScience2022	Montenegro_MLBA	835109	3.41954	M	Pinhasi, Ron; Borić, Dušan; Borovinic, Nikola; Andrijasevic, Gojko	1240K	0.91278
DA101_noUDG.SG	DA101	Tian Shan, Central Steppe	42.1594	77.4064	1664	212-351 calCE (1783±29 BP, UBA-31214)	Kyrgyzstan	DamgaardNature2018	Kyrgyzstan_TianShan_Hun.SG	1068908	3.419	M	Willerslev, Eske	Shotgun	0.960062
WAR001	WAR001	Central Kazakhstan, Kurgan 37 Warriors, mound 11	48.43	74.46	2537	755-412 calBCE (2451±32 BP)	Kazakhstan	GnecchiRusconeScienceAdvances2021	Kazakhstan_Tasmola_EIA	969159	3.41816	M	Djansugurova, Leyla; Jeong, Choongwon; Krause, Johannes	1240K	0.953365
I14685	I14685	Bardhoc (Norteastern, Kukes District)	42.12	20.5181	400	1400-1700 CE	Albania	LazaridisAlpaslanRoodenbergScience2022	Albania_Modern	766093	3.41127	F	Pinhasi, Ron; Kurti, Rovena; Ruka, Rudenc	1240K	0.892637
VK548_noUDG.SG	VK548	Nor Mid, Nord-Trondelag	63.44	11.22	1100	800-900 CE	Norway	MargaryanWillerslevNature2020	Norway_Viking.SG	1067772	3.41	F	Nielsen, Rasmus; Werge, Thomas; Willerslev, Eske	Shotgun	0.960463
I1658	I1658	Talin	40.383	43.8737	5162	3350-3041 calBCE (4492±29 BP, OxA-31874)	Armenia	LazaridisNature2016	Armenia_EBA	813263	3.408	F	Pinhasi, Ron	1240K	0.891008
I19914	I19914	England, Kent, East Kent Access Road	51.3603	1.3405	2233	387-200 calBCE (2230±30 BP, SUERC-40299)	United Kingdom	PattersonNature2021	England_MIA	735791	3.407	F	Armit, Ian	1240K	0.896205
DA222_noUDG.SG	I12117	Tian Shan, Central Steppe, Butakty	43.2025	76.9817	1100	750-950 CE	Kazakhstan	DamgaardNature2018	Kazakhstan_Karluk_1.SG	1073954	3.404	M	Willerslev, Eske	Shotgun	0.973508
I14348	I14348	England, West Yorkshire, Wattle Syke	53.9085	-1.385	2222	368-173 calBCE (2200±30 BP, SUERC-27302)	United Kingdom	PattersonNature2021	England_MIA	712013	3.40275	F	Armit, Ian	1240K	0.89574
I14172	I14172	Makotrasy	50.1458	14.2214	5850	4300-3500 BCE	Czech Republic	PapacScienceAdvances2021	Czech_C_Baalberge	792081	3.4027	F	Pinhasi, Ron	1240K	0.914552
NAI001	NAI001	Arkhangai, Naimaa Tolgoi	48.5904	101.86	2000	200 BCE - 100 CE	Mongolia	JeongCell2020	Mongolia_Arkhangai_Xiongnu	879680	3.40005	M	Jeong, Choongwon; Warinner, Christina	1240K	0.919193
I6226	I6226	Uvs aimag, Ulaangom sum, Chandman Uul, Ulaangom cemetery Grave #35, Burial 2	49.96	92.05	2220	361-170 calBCE (2190±25 BP, PSUAMS-7270)	Mongolia	WangNature2021	Mongolia_EIA_Sagly_4	799176	3.397	F	Pinhasi, Ron; Cheronet, Olivia; Sirak, Kendra; Tumen, Dashtseveg	1240K	0.880134
ELT002_merged	ELT002	Cova de Els Trocs	42.5	0.5	5753	3941-3660 calBCE (5008±23 BP, MAMS-16160)	Spain	VillalbaMoucoCurrentBiology2019	Spain_MLN	814697	3.39444	M	Haak, Wolfgang	1240K	0.923951
ULN009	ULN009	Sukhbaatar, Ulaanzuukh	46.2841	111.768	2100	1650 BCE - 1350 CE	Mongolia	JeongCell2020	Mongolia_Sukhbaatar_MLBAXiongnuLateMedieval	838028	3.3938	F	Jeong, Choongwon; Warinner, Christina	1240K	0.881402
I17914	I17914	Podlokanj	46.018	20.2714	6125	4350-4000 BCE	Serbia	LazaridisAlpaslanRoodenbergScience2022	Serbia_C_BA_Tiszapolgar_Bodrogkerestur	697414	3.39307	F	Pinhasi, Ron	1240K	0.856009
I10054	I10054	Potočani	45.4482	17.6388	6050	4300-3900 BCE	Croatia	NovakPLoSOne2021	Croatia_C_Lasinja	827663	3.39089	M	Pinhasi, Ron	1240K	0.901105
BRE013	BRE013	Central Kazakhstan, Berel Necropolis, object 68, no. 2	49.33	85.79	1716	132-323 calCE (1821±21 BP)	Kazakhstan	GnecchiRusconeScienceAdvances2021	Kazakhstan_Berel_IA	962419	3.39051	M	Djansugurova, Leyla; Jeong, Choongwon; Krause, Johannes	1240K	0.955679
I16170_enhanced	I16170	Sardinia, Anghelu Ruju	40.6267	8.32306	3337	1491-1301 calBCE (3125±25 BP, PSUAMS-6696)	Italy	PattersonNature2021 (higher coverage of previously published individual in FernandesNatureEcologyEvolution2020)	Italy_Sardinia_MBA	842704	3.39004	M	Pinhasi, Ron; Pinhasi, Ron	1240K	0.909186
KSH002	KSH002	Central Kazakhstan, Karashoky I, mound 8	48.8	74.71	2769	898-779 calBCE (2649±31 BP)	Kazakhstan	GnecchiRusconeScienceAdvances2021	Kazakhstan_Tasmola_EIA	984662	3.38733	F	Djansugurova, Leyla; Jeong, Choongwon; Krause, Johannes	1240K	0.955059
I15748	I15748	Nerkin Getashen	40.9167	44.5	3285	1420-1250 BCE	Armenia	LazaridisAlpaslanRoodenbergScience2022	Armenia_LBA_EIA	801644	3.38707	F	Pinhasi, Ron; Piliposyan, Ashot	1240K	0.891331
I18529	I18529	Győr-Moson-Sopron county, Győr-Kert utca	47.6744	17.6309	2200	320-180 BCE	Hungary	PattersonNature2021	Hungary_IA_LaTene	716614	3.38468	M	Pinhasi, Ron	1240K	0.869908
I10391	I10391	Marvinci-Valandovo (southwest necropolis)	41.28	22.49	2250	500-100 BCE	North Macedonia	LazaridisAlpaslanRoodenbergScience2022	Macedonia_Classical_Hellenistic	762720	3.38463	F	Alpaslan, Songül; Pinhasi, Ron; Veljanovska, Fanica; Vldevski, Zlatko; Bilbija, Milos; Temov, Strahil; Mitrevski, Dragi; Kuzman, Pasko; Pocuca Kuzman, Nada	1240K	0.888926
I4885	I4885	Prague 8, Kobylisy, Ke Stírce Street	50.1217	14.457	4170	2291-2142 calBCE (3790±20 BP, PSUAMS-2843)	Czech Republic	OlaldeNature2018	Czech_BellBeaker	798973	3.383	M	Ernee, Michal	1240K	0.894046
I11442	I11442	Sicily, Buffa	37.908	13.478	4131	2284-2056 calBCE (3765±20 BP, PSUAMS-4620)	Italy	FernandesNatureEcologyEvolution2020	Italy_Sicily_EBA	734645	3.38162	M	Pinhasi, Ron	1240K	0.909652
ALN005	ALN005	Osh Province, Alai Valley, Alai/Nura I, II, Tuyuk II Mounds	41.41	71.5	1592	259-415 calCE (1696±22 BP)	Kyrgyzstan	GnecchiRusconeScienceAdvances2021	Kyrgyzstan_AlaiNura_IA	966403	3.3811	M	Djansugurova, Leyla; Jeong, Choongwon; Krause, Johannes	1240K	0.93273
BRE012	BRE012	Central Kazakhstan, Berel Necropolis, object 76B	49.33	85.79	1886	35 calBCE - 125 calCE (1958±25 BP)	Kazakhstan	GnecchiRusconeScienceAdvances2021	Kazakhstan_Berel_IA	954697	3.38073	F	Djansugurova, Leyla; Jeong, Choongwon; Krause, Johannes	1240K	0.940242
I14635	I14635	Kuriki Höyük (Southeast, Batman)	37.79	41.01	2500	1000-100 BCE	Turkey	LazaridisAlpaslanRoodenbergScience2022	Turkey_IA	781641	3.37868	F	Alpaslan, Songül; Açıkkol-Yıldırım, Ayşen; Genç, Elif	1240K	0.883897
I6351	I6351	Uvs aimag, Khyargas sum, Urgun shireg, Tomb 3	49.7	93.8	2885	1006-846 calBCE (2785±20 BP, PSUAMS-7275)	Mongolia	WangNature2021	Mongolia_LBA_CenterWest_4	770193	3.36929	F	Pinhasi, Ron; Cheronet, Olivia; Sirak, Kendra; Tumen, Dashtseveg	1240K	0.88541
I4876	I4876	Vlasac	44.5337	22.0503	8455	6635-6375 calBCE (7625±71 BP, PSUAMS-2381)	Serbia	MathiesonNature2018	Serbia_IronGates_Mesolithic	801407	3.368	F	Pinhasi, Ron	1240K	0.887362
I10001	I10001	Swat Valley, Loebanr	34.7515	72.4019	2850	1000-800 BCE	Pakistan	NarasimhanPattersonScience2019	Pakistan_Loebanr_IA	847322	3.36652	M	Pinhasi, Ron; Olivieri, Luca; Zahir, Muhammad; Vidale, Massimo; Micheli, Roberto; Coppa, Alfredo	1240K	0.885216
I18239	I18239	Neves county, Sirok-Akasztómály	47.9306	20.1939	2725	900-650 BCE	Hungary	PattersonNature2021	Hungary_EIA_Prescythian_Mezocsat	765063	3.36611	F	Pinhasi, Ron	1240K	0.887349
I7280	I7280	Brandýsek	50.19	14.158	4200	2500-2000 BCE	Czech Republic	OlaldeNature2018	Czech_CordedWare	764347	3.36276	M	Pinhasi, Ron	1240K	0.912418
R15.SG	I26772	Abruzzo, Grotta de Continenza	41.96	13.54	9086	7312-7062 calBCE (8155±20 BP, UCIAMS-198584)	Italy	AntonioGaoMootsScience2019	Italy_Mesolithic.SG	1102127	3.36264	M	Pritchard, Jonathan	Shotgun	0.980723
I16751	I16751	Visonta Nagycsapás	47.7672	20.0216	1200	700-800 CE	Hungary	GnecchiRusconeCell2022	Hungary_NorthHungaryMountains_LAvar	754974	3.36253	F	Pinhasi, Ron	1240K	0.883121
I14585	I14585	Central Bohemia, Prague 5, Prague-Jinonice (Holmanʼs Garden Centre)	50.0544	14.3634	3850	2200-1600 BCE	Czech Republic	PattersonNature2021	Czech_EBA_Unetice	740305	3.36134	F	Pinhasi, Ron	1240K	0.899515
I4295	I4295	Zevakinskiy stone fence	50.2249	81.8368	3090	1216-1052 calBCE (2935±20 BP, PSUAMS-2515)	Kazakhstan	NarasimhanPattersonScience2019	Kazakhstan_Zevakinskiy_LBA	762943	3.36	M	Frachetti, Michael	1240K	0.875622
I12097	I12097	Komárno, Chotín IA	47.8082	18.2187	2525	650-500 BCE	Slovakia	PattersonNature2021	Slovakia_IA_Vekerzug	784478	3.357	F	Pinhasi, Ron	1240K	0.867128
I13766	I13766	Bayankhongor aimag, Erdentsogt sum	46.426	100.817	3208	1384-1128 calBCE (3010±25 BP, UCIAMS-226533, PSUG-5436)	Mongolia	WangNature2021	Mongolia_LBA_CenterWest_4	813662	3.35474	M	Pinhasi, Ron; Cheronet, Olivia; Sirak, Kendra; Tumen, Dashtseveg; Tuvshinjargal (Jerry), Tumurbaatar ; Bayarsaikhan, Jamsranjav	1240K	0.892611
I4257	I4257	Dashty-Kozy	39.4481	68.0314	3423	1511-1432 calBCE (3215±20 BP, PSUAMS-2510)	Tajikistan	NarasimhanPattersonScience2019	Tajikistan_BA_DashtiKozy	754998	3.354	F	Frachetti, Michael	1240K	0.898882
I17017	I17017	England, Somerset, Christon, Dibbles Farm	51.3139	-2.88522	2051	196 calBCE - 5 calCE (2087±30 BP, SUERC-94988)	United Kingdom	PattersonNature2021	England_LIA_highEEF	793162	3.35395	F	Armit, Ian	1240K	0.901312
I13599	I13599	Karnut Archaeological Complex	40.783	43.95	4337	2466-2297 calBCE (3900±25 BP, PSUAMS-6818)	Armenia	LazaridisAlpaslanRoodenbergScience2022	Armenia_EBA_KuraAraxes	821261	3.35282	F	Yardumian, Aram; Shamoon-Pour, Michel; Aghikyan, Levon; Badalyan, Ruben; Hobosyan, Suren	1240K	0.890698
I4303	I4303	Clos de Roque	43.457	5.863	6624	4784-4552 calBCE (5820±30 BP, PSUAMS-2260)	France	OlaldeNature2018	France_MN_1	736114	3.35	M	Pinhasi, Ron	1240K	0.882888
I14688	I14688	Çinamak (Norteastern, Kukes District)	42.0206	20.3886	2450	600-400 BCE	Albania	LazaridisAlpaslanRoodenbergScience2022	Albania_BA_IA	765405	3.34885	M	Pinhasi, Ron; Kurti, Rovena; Ruka, Rudenc; Tota, Ulsi	1240K	0.895132
I1633	I1633	Kalavan	40.65	45.1167	4465	2621-2354 calBCE (3990±35 BP, Poz-22234)	Armenia	LazaridisNature2016	Armenia_EBA	827122	3.342	F	Pinhasi, Ron	1240K	0.890749
I6362	I6362	Khovd, Bulgan sum, Khudzhirtyn gol I, kurgan 2	46.0636	92.0342	2921	1044-917 calBCE (2824±17 BP) [R_combine: (2815±20 BP, PSUAMS-2955); (2842±28 BP, OxA-36224)]	Mongolia	WangNature2021	Mongolia_LBA_CenterWest_5	871688	3.34161	F	Pinhasi, Ron; Cheronet, Olivia; Sirak, Kendra; Tumen, Dashtseveg; Erdenebaatar, Diimaajav; Kovalev, Alexey	1240K	0.908281
I7579	I7579	England, Bedfordshire, Biddenham Loop	52.1224	-0.511365	3349	1499-1299 calBCE (3135±35 BP, SUERC-25532)	United Kingdom	OlaldeNature2018	England_MBA_sister.I7580	765119	3.34143	F	Neil, Benjamin	1240K	0.889973
I12776	I12776	England, Derbyshire, Brassington, Carsington Pasture Cave	53.0798	-1.64094	3778	1918-1750 calBCE (3515±20 BP, PSUAMS-8288)	United Kingdom	PattersonNature2021	England_C_EBA_highEEF	792313	3.33613	F	Booth, Tom	1240K	0.918831
SRK001	SRK001	Central Kazakhstan, Serekty II, mound 6	49.21	75.17	2400	800-500 BCE	Kazakhstan	GnecchiRusconeScienceAdvances2021	Kazakhstan_Tasmola_EIA	973788	3.33391	F	Djansugurova, Leyla; Jeong, Choongwon; Krause, Johannes	1240K	0.939944
BKT001	BKT001	Central Kazakhstan, Bektauata, mound 1	47.41	74.77	2587	776-486 calBCE (2493±32 BP)	Kazakhstan	GnecchiRusconeScienceAdvances2021	Kazakhstan_Tasmola_EIA	955416	3.33391	M	Djansugurova, Leyla; Jeong, Choongwon; Krause, Johannes	1240K	0.936298
I14170	I14170	Makotrasy	50.1458	14.2214	5850	4300-3500 BCE	Czech Republic	PapacScienceAdvances2021	Czech_C_Baalberge	785492	3.32951	M	Pinhasi, Ron	1240K	0.916362
I14675	I14675	Sardinia, Serra Cabriles	40.7897	8.59139	4021	2191-1973 calBCE (3680±25 BP, PSUAMS-6689)	Italy	FernandesNatureEcologyEvolution2020	Italy_Sardinia_C_MonteClaro	782011	3.32939	M	Pinhasi, Ron	1240K	0.904428
SHT002	SHT002	Bayankhongor, Shatar Chuluu	46.3056	100.761	4996	3316-2916 calBCE (4410±31 BP, OxA-36221)	Mongolia	JeongCell2020	Mongolia_Bayankhongor_EBA	803513	3.3212	M	Jeong, Choongwon; Warinner, Christina	1240K	0.908824
I1499	I1499	Garadna	48.52	21.168	7077	5286-5015 calBCE (6185±34 BP, OxA-27732)	Hungary	MathiesonNature2015 (capture of same sample shotgunned in Gamba2014)	Hungary_MN_ALPc_Bukk	817038	3.319	F	Pinhasi, Ron	1240K	0.894434
I3878	I3878	Sicily, Marcita	37.68	12.789	3216	1382-1134 calBCE (3015±20 BP, PSUAMS-3995)	Italy	FernandesNatureEcologyEvolution2020	Italy_Sicily_LBA	835692	3.31593	F	Pinhasi, Ron	1240K	0.89327
I10769	I10769	Megiddo, Jezreel Valley	32.5847	35.0169	3450	1550-1450 BCE	Israel	AgranatTamirCell2020	Israel_MLBA_brother.I10770	706388	3.31269	M	Cradic, Melissa	1240K	0.847644
I1947	I1947	Ganj Dareh	34.45	48.116	9992	8211-7827 calBCE (8860±30 BP, Beta-432800)	Iran	NarasimhanPattersonScience2019	Iran_GanjDareh_N	913988	3.31251	M	Pinhasi, Ron; Meiklejohn, Christopher; Merrett, Deborah	1240K	0.909574
I14053	I14053	Bardzryal Archaeological Complex	40.9167	44.5	2690	800-680 BCE	Armenia	LazaridisAlpaslanRoodenbergScience2022	Armenia_LBA_EIA	764726	3.31226	M	Pinhasi, Ron; Hobosyan, Suren; Khudaverdyan, Anahit	1240K	0.888254
KNN001	KNN001	Sukhbaatar, Khalgan Khoshuu, Zamyn Khashat, Khanan bor	46.9459	112.062	700	1000-1500 CE	Mongolia	JeongCell2020	Mongolia_Sukhbaatar_LateMedieval	970343	3.31011	M	Jeong, Choongwon; Warinner, Christina	1240K	0.945801
I4341_noUDG	I4341	Dinkha Tepe	37.0079	45.1658	3775	1919-1747 calBCE (3510±25 BP, PSUAMS-2985)	Iran	LazaridisAlpaslanRoodenbergScience2022	Iran_DinkhaTepe_BA_IA_1	683623	3.308	F	Monge, Janet	1240K	0.811352
I14767	I14767	Muradiye (East, Van)	38.98	43.75	3256	1396-1218 calBCE (3040±25 BP, PSUAMS-6843)	Turkey	LazaridisAlpaslanRoodenbergScience2022	Turkey_EIA_o	812289	3.30735	F	Alpaslan, Songül; Çavuşoğlu, Rafet; Yılmaz, Hakan; Biber, Hanifi; Kılıç, Sinan	1240K	0.886185
I6364	I6364	Khovd, Bulgan sum, Uliastain dood denj I, kurgan 4	45.39	90.798	2927	1043-911 calBCE (2820±20 BP, PSUAMS-7281)	Mongolia	WangNature2021	Mongolia_EIA_2	807087	3.30676	F	Pinhasi, Ron; Cheronet, Olivia; Sirak, Kendra; Tumen, Dashtseveg; Erdenebaatar, Diimaajav; Kovalev, Alexey	1240K	0.897072
I20001	I20001	Camandras and Dalagöz (Aegean, Muğla, Yatağan, Necropole)	37.3	28.03	1726	27 BCE - 476 CE	Turkey	LazaridisAlpaslanRoodenbergScience2022	Turkey_Roman_5	797726	3.302	F	Alpaslan, Songül; Aytek, Ahmet İhsan; Yavuz, Alper Yener	1240K	0.878221
Bar31_noUDG.SG	Bar31	Northwest Anatolia, Marmara, Barcın	40.3037	29.6085	8272	6417-6236 calBCE (7457±44 BP, UBA-29838)	Turkey	HofmanovaPNAS2016	Turkey_N.SG	1000742	3.301	M	Burger, Joachim	Shotgun	0.939712
I15742	I15742	Trogir	43.5308	16.26	1232	661-775 calCE (1311±16 BP, MAMS-38382)	Croatia	LazaridisAlpaslanRoodenbergScience2022	Croatia_Medieval_o	792830	3.29786	F	Pinhasi, Ron; Klostermann, Paul	1240K	0.89777
KHN001	KHN001	Sukhbaatar, Khalgan Khoshuu, Zamyn Khashat, Khanan bor	46.9459	112.062	700	1000-1500 CE	Mongolia	JeongCell2020	Mongolia_Sukhbaatar_LateMedieval	935959	3.29781	M	Jeong, Choongwon; Warinner, Christina	1240K	0.931696
BLSM45_noUDG	BLSM45	Liaoning, Chaoyang city, Banla mountain	41.4147	120.274	5162	3353-3093 calBCE (4497±30 BP)	China	NingNatureCommunications2020	China_WLR_MN_o	691505	3.296	F	Cui, Yinqiu; Krause, Johannes; Robbeets, Martine; Jeong, Choongwon	1240K	0.951736
OLN009	OLN009	Arkhangai, Olon Dov	47.1108	102.079	1075	700-1050 CE	Mongolia	JeongCell2020	Mongolia_Arkhangai_EarlyMedieval_o	971845	3.29455	F	Jeong, Choongwon; Warinner, Christina	1240K	0.939117
vik_grt035_noUDG.SG	vik_grt035	Sigtuna, church 1 (St. Gertrud)	59.6173	17.7236	994	886-1029 calCE (1080±40 BP, Ua-22732)	Sweden	KrzewinskaCurrentBiology2018	Sweden_Viking.SG	881962	3.29029	M	..	Shotgun	0.98508
KNT005	KNT005	South Kazakhstan, Otrar, Konyrtobe Burial Ground, mound 1	41.41	68.8	1622	255-402 calCE (1724±12 BP)	Kazakhstan	GnecchiRusconeScienceAdvances2021	Kazakhstann_OtrarCulture_LIA_o	962209	3.28923	M	Djansugurova, Leyla; Jeong, Choongwon; Krause, Johannes	1240K	0.948684
I7276	I7276	Brandýsek	50.19	14.158	4200	2500-2000 BCE	Czech Republic	OlaldeNature2018	Czech_BellBeaker	748900	3.28843	M	Pinhasi, Ron	1240K	0.895029
I6432	I6432	Hasanlu	37.005	45.459	3128	1262-1116 calBCE (2965±20 BP, PSUAMS-2620)	Iran	LazaridisAlpaslanRoodenbergScience2022	Iran_Hasanlu_IA	859366	3.28724	F	Pinhasi, Ron; Monge, Janet	1240K	0.899386
BRE007	BRE007	Central Kazakhstan, Berel Necropolis, object 76	49.33	85.79	1667	234-326 calCE (1789ʱ13 BP)	Kazakhstan	GnecchiRusconeScienceAdvances2021	Kazakhstan_Berel_IA_o2	948716	3.28627	F	Djansugurova, Leyla; Jeong, Choongwon; Krause, Johannes	1240K	0.932717
I8365	I8365	Andalusia, Córdoba, Lucena, Sima del Ángel	37.24	-4.24	4588	2706-2569 BCE	Spain	OlaldeScience2019	Spain_C	866680	3.28481	M	Lalueza-Fox, Carles	1240K	0.919762
I14821	I14821	Zeytinliada (Marmara, Balikesir, Erdek)	40.39	27.79	1150	600-1000 CE	Turkey	LazaridisAlpaslanRoodenbergScience2022	Turkey_EarlyByzantine_1	789961	3.28378	F	Alpaslan, Songül; Suata-Alpaslan, Fadime; Öztürk, Nurettin; Kavaz-Kındığılı, Berna	1240K	0.887064
I18225	I18225	Albertirsa-Szentmártoni ut	47.245	19.6281	1225	700-750 CE	Hungary	GnecchiRusconeCell2022	Hungary_DanubeTisza_LAvar	774528	3.28315	F	Pinhasi, Ron	1240K	0.863663
I6757	I6757	England, North Yorkshire, Attermire Scar, Jubilee Cave	54.0817	-2.27362	5493	3642-3378 calBCE (4766±48 BP, UBA-32285)	United Kingdom	BraceDiekmannNatureEcologyEvolution2019	England_N	800482	3.28099	M	Brace, Selina	1240K	0.914422
ZAY001	ZAY001	Sukhbaatar, Khalgan Khoshuu, Zamyn Khashat, Khanan bor	46.9459	112.062	700	1000-1500 CE	Mongolia	JeongCell2020	Mongolia_Sukhbaatar_LateMedieval	935099	3.27527	M	Jeong, Choongwon; Warinner, Christina	1240K	0.930842
ART022	ART022	Malatya Province, Arslantepe	38.3819	38.3611	5413	3641-3191 calBCE (4681±75 BP, MAMS-33546)	Turkey	SkourtaniotiCell2020	Turkey_Arslantepe_LateC	808687	3.27352	M	Skourtanioti, Eirini; Krause, Johannes	1240K	0.873735
SSG-A-4_38_noUDG.SG	SSG-A4	Silastadir	65.7229	-18.1865	1025	850-1000 CE	Iceland	EbenesersdottirScience2018	Iceland_Pre_Christian.SG	1097698	3.27023	F	EbenesersdottirScience2018	Shotgun	0.979494
BRE006	BRE006	Central Kazakhstan, Berel Necropolis, object 67A	49.33	85.79	2100	400 BCE - 100 CE	Kazakhstan	GnecchiRusconeScienceAdvances2021	Kazakhstan_Berel_IA	937863	3.27004	F	Djansugurova, Leyla; Jeong, Choongwon; Krause, Johannes	1240K	0.943901
SHG001	SHG001	Sukhbaatar, Sharga Uul	46.3695	113.49	700	1000-1500 CE	Mongolia	JeongCell2020	Mongolia_Sukhbaatar_LateMedieval	840427	3.26993	M	Jeong, Choongwon; Warinner, Christina	1240K	0.893723
I14863	I14863	England, Kent, Cliffs End Farm	51.3292	1.36931	2225	360-201 calBCE (2201±20 BP) [R_combine: (2198±26 BP, OxA-18432); (2205±30 BP, GrA-37687)]	United Kingdom	PattersonNature2021	England_MIA	789111	3.26397	F	Armit, Ian	1240K	0.909354
S10_noUDG.SG	S10	Samdzong Tomb, Nepal			1500	200-700 CE	Nepal	JeongPNAS2016	Nepal_Samdzong_1500BP.SG	913306	3.263	M	..	Shotgun	0.970651
SM-SGDLM27_noUDG	SM-M27	Shanxi province, Shenmu, Shengedaliang site	38.5665	110.31	4050	2250-1950 BCE	China	NingNatureCommunications2020	China_Shimao_LN	889593	3.261	M	Cui, Yinqiu; Krause, Johannes; Robbeets, Martine; Jeong, Choongwon	1240K	0.962234
I2458	I2458	England, Wiltshire, Amesbury Down	51.168	-1.77254	3331	1495-1286 calBCE (3122±34 BP, SUERC-49182)	United Kingdom	OlaldeNature2018	England_MBA_highEEF	812154	3.26	F	Barclay, Alastair	1240K	0.913698
I6890	I6890	Swat Valley, Barikot	34.757	72.3624	853	1028-1157 calCE (960±20 BP, PSUAMS-6206)	Pakistan	NarasimhanPattersonScience2019	Pakistan_Barikot_H	809112	3.25782	F	Olivieri, Luca; Zahir, Muhammad; Vidale, Massimo; Micheli, Roberto; Nayak, Ayushi; Boivin, Nicole	1240K	0.872545
I14176	I14176	Makotrasy	50.1458	14.2214	5550	3700-3500 BCE	Czech Republic	PapacScienceAdvances2021	Czech_C_Baalberge	764169	3.24932	M	Pinhasi, Ron	1240K	0.909109
I14980	I14980	NW Bohemia, Litoměřice, Lovosice	50.5112	14.0634	2625	800-550 BCE	Czech Republic	PattersonNature2021	Czech_IA_Hallstatt	776943	3.24918	F	Pinhasi, Ron	1240K	0.910518
PG2004	PG2004	Piedmont, Progress 2	43.8227	43.3503	6088	4240-4047 calBCE (5304±25 BP, MAMS-11210)	Russia	WangNatureCommunications2019	Russia_Steppe_Eneolithic	867275	3.24873	M	Krause, Johannes	1240K	0.921947
I12981	I12981	Swat Valley, Loebanr	34.7515	72.4019	2850	1000-800 BCE	Pakistan	NarasimhanPattersonScience2019	Pakistan_Loebanr_IA	802754	3.24552	F	Pinhasi, Ron; Olivieri, Luca; Zahir, Muhammad; Vidale, Massimo; Micheli, Roberto; Coppa, Alfredo	1240K	0.879087
I14985	I14985	NW Bohemia, Teplice, Radosevice (Cemetery I)	50.4103	14.0746	2225	370-197 calBCE (2210±20 BP, PSUAMS-10093)	Czech Republic	PattersonNature2021	Czech_IA_LaTene	770008	3.24308	F	Pinhasi, Ron	1240K	0.903575
I5367	I5367	Scotland, Coll, Sorisdale	56.6809	-6.45982	4312	2466-2209 calBCE (3879±32 BP, OxA-14722)	United Kingdom	OlaldeNature2018	Scotland_BellBeaker	747486	3.241	F	Brace, Selina	1240K	0.91759
OLN012	OLN012	Arkhangai, Olon Dov	47.1108	102.079	1075	700-1050 CE	Mongolia	JeongCell2020	Mongolia_Arkhangai_EarlyMedieval	979771	3.23816	F	Jeong, Choongwon; Warinner, Christina	1240K	0.940979
I2597	I2597	England, Wiltshire, Amesbury Down	51.168	-1.77254	4080	2276-2033 calBCE (3735±30 BP, SUERC-34539)	United Kingdom	OlaldeNature2018	England_C_EBA	807476	3.23512	M	Barclay, Alastair	1240K	0.929808
I4258	I4258	Dashty-Kozy	39.4481	68.0314	3504	1615-1504 calBCE (3285±25 BP, PSUAMS-2121)	Tajikistan	NarasimhanPattersonScience2019	Tajikistan_BA_DashtiKozy	758436	3.235	F	Frachetti, Michael	1240K	0.887233
ERD001	ERD001	Umungobi, Erdene Mountain	43.1995	101.038	700	1000-1500 CE	Mongolia	JeongCell2020	Mongolia_Umungobi_LateMedieval	845207	3.23116	F	Jeong, Choongwon; Warinner, Christina	1240K	0.887905
I23911	I23911	Smiljan	44.5554	15.3105	2765	891-797 calBCE (2660±15 BP, UCIAMS-169832)	Croatia	PattersonNature2021	Croatia_EIA	802764	3.229	M	Pinhasi, Ron	1240K	0.895158
I6571	I6571	Baq'ah			3385	1497-1397 calBCE (3155±20 BP, PSUAMS-3720)	Jordan	AgranatTamirCell2020	Jordan_LBA	783434	3.22811	F	Pinhasi, Ron	1240K	0.855802
I4332	I4332	Veliki Vanik	43.194	17.344	3508	1613-1508 calBCE (3290±20 BP, PSUAMS-2258)	Croatia	MathiesonNature2018	Croatia_MBA	729425	3.228	F	Pinhasi, Ron	1240K	0.869222
I14163	I14163	Urziceni	47.7467	22.395	5950	4500-3500 BCE	Romania	LazaridisAlpaslanRoodenbergScience2022	Romania_C_Bodrogkeresztur	762125	3.22778	M	Pinhasi, Ron; Virag, Cristian; Hajdu, Tams; Krisztin Kiss; Tams Szeniczey	1240K	0.899489
I19917	I19917	Bouches-du-Rhône, Velaux, Roquepertuse	43.53	5.27	2250	400-200 BCE	France	PattersonNature2021	France_SouthEast_IA2	746463	3.227	F	Armit, Ian	1240K	0.873579
I14378	I14378	England, Kent, Cliffs End Farm	51.3292	1.36931	2264	400-208 calBCE (2275±30 BP, GrA-37911)	United Kingdom	PattersonNature2021	England_MIA_lowEEF	786899	3.22609	F	Armit, Ian	1240K	0.919193
EBA1_noUDG.SG	EBA1	Gregorievka 2	51.6313	74.6645	4108	2286-2036 calBCE (3752±35 BP, UBA-32665)	Kazakhstan	DamgaardScience2018	Kazakhstan_Central_Steppe_EMBA.SG	1068230	3.22376	F	..	Shotgun	0.958174
I20661	I20661	England, North Yorkshire, Vale of Pickering, West Heslerton	54.171	-0.605739	1450	400-600 CE	United Kingdom	GretzingerNature2022	England_EarlyMedieval_Saxon	773625	3.222	M	Justeau, Pierre	1240K	0.900756
I20147	I20147	Stratonikeia-West Church (Aegean, Muğla, Yatağan)	37.3	28.03	650	1200-1400 CE	Turkey	LazaridisAlpaslanRoodenbergScience2022	Turkey_Byzantine	717434	3.222	M	Alpaslan, Songül; Söğüt, Bilal; Aytek, Ahmet İhsan; Kaya, Esra Hilal; Yavuz, Alper Yener	1240K	0.851367
I14174	I14174	Makotrasy	50.1458	14.2214	5850	4300-3500 BCE	Czech Republic	PapacScienceAdvances2021	Czech_C_Baalberge	772079	3.22105	M	Pinhasi, Ron	1240K	0.906238
I15959	I15959	Central Bohemia, Prague-West, Hostivice-Palouky	50.0788	14.2802	3022	1192-1005 calBCE (2890±20 BP, PSUAMS-10102)	Czech Republic	PattersonNature2021	Czech_LBA_Knoviz	728611	3.22091	F	Pinhasi, Ron	1240K	0.88082
I2635	I2635	Scotland, Tulloch of Assery	58.53	-3.603	5523	3647-3517 calBCE (4796±37 BP, SUERC-68639)	United Kingdom	OlaldeNature2018	Scotland_N	745819	3.22	M	Armit, Ian	1240K	0.877717
I2365	I2365	Budapest-Békásmegyer	47.5992	19.0546	4299	2459-2209 calBCE (3865±22 BP) [R_combine: (3858±32 BP, DeA-6762); (3871±29 BP, DeA-7220)]	Hungary	OlaldeNature2018	Hungary_EBA_BellBeaker	903336	3.218	M	Anna Szécsényi-Nagy	1240K	0.922852
Baojianshan5_M1	Baojianshan5_M1	Guangxi, Chongzuo City, Longzhou County, Baojianshan Cave A	22.34	106.85	7350	6400-4400 BCE	China	WangCell2021	China_Guangxi_Baojianshan_N	788679	3.218	F	Fu, Qiaomei; Yang, Melinda A.; Ji, Xueping	1240k	0.789631
I12771	I12771	England, Derbyshire, Brassington, Carsington Pasture Cave	53.0798	-1.64094	2326	513-210 calBCE (2321±36 BP, UBA-32284)	United Kingdom	PattersonNature2021	England_MIA	834383	3.21541	M	Booth, Tom	1240K	0.93604
I15463	I15463	Trogir	43.5308	16.26	1200	700-800 CE	Croatia	LazaridisAlpaslanRoodenbergScience2022	Croatia_Medieval_sister.I15744	796106	3.21541	F	Pinhasi, Ron; Klostermann, Paul	1240K	0.89967
I18490	I18490	Győr-Moson-Sopron county, Markotabödöge-Mohos-tóra-dűlő	47.6883	17.2981	2240	320-260 BCE	Hungary	PattersonNature2021	Hungary_IA_LaTene_brother.I18492	714992	3.21517	M	Pinhasi, Ron	1240K	0.874653
KSH001	KSH001	Central Kazakhstan, Karashoky I, mound 1	48.8	74.71	2603	781-544 calBCE (2515±27 BP)	Kazakhstan	GnecchiRusconeScienceAdvances2021	Kazakhstan_Tasmola_EIA	953182	3.21517	U	Djansugurova, Leyla; Jeong, Choongwon; Krause, Johannes	1240K	0.947392
AY2001	AY2001	Kaspi steppe, Aygurskij 2	45.6883	43.2646	5397	3514-3360 calBCE (4636±27 BP) [R_combine: (4480±50 BP, GIN-11811); (4698±32 BP, OxA-16182)]	Russia	WangNatureCommunications2019	Russia_Steppe_Maikop_o2	834341	3.21343	F	Krause, Johannes	1240K	0.903756
I10345	I10345	Lauzet-Ubaye, Villard	44.476	6.369	4299	2463-2208 calBCE (3870±35 BP, Poz-138224)	France	PattersonNature2021	France_EBA_BellBeaker_oEEF	796012	3.2102	F	Pinhasi, Ron; Schmitt, Aurore	1240K	0.887336
VK29_noUDG.SG	VK29	Skara, Varnhem	58.38	13.65	900	900-1200 CE	Sweden	MargaryanWillerslevNature2020	Sweden_Viking.SG	942864	3.21	M	Nielsen, Rasmus; Werge, Thomas; Willerslev, Eske	Shotgun	0.940229
I14677	I14677	Sardinia, Serra Cabriles	40.7897	8.59139	4329	2464-2294 calBCE (3890±25 BP, PSUAMS-6691)	Italy	FernandesNatureEcologyEvolution2020	Italy_Sardinia_C_MonteClaro	779464	3.20444	M	Pinhasi, Ron	1240K	0.899412
HOL001	HOL001	Bohemia, Holubice	50.2006	14.2903	5613	3766-3535 calBCE (4879±36 BP, CRL-15611)	Czech Republic	PapacScienceAdvances2021	Czech_N_TRB	870856	3.20409	F	Papac, Luka	1240K	0.924766
I25508	I25508	Vas county, Kápolnadomb, Gór	47.3537	16.7947	2809	904-814 calBCE (2715±20 BP, PSUAMS-10190)	Hungary	PattersonNature2021	Hungary_EIA	842414	3.202	M	Anna Szécsényi-Nagy	1240K	0.917926
KYZ001	KYZ001	Pavlodar Region, Bayanaul District, Kyzylshilik, mound 2	50.42	75.91	2475	747-402 calBCE (2421±29 BP)	Kazakhstan	GnecchiRusconeScienceAdvances2021	Kazakhstan_Tasmola_EIA	965946	3.20115	M	Djansugurova, Leyla; Jeong, Choongwon; Krause, Johannes	1240K	0.952486
I14166	I14166	Urziceni	47.7467	22.395	5950	4500-3500 BCE	Romania	LazaridisAlpaslanRoodenbergScience2022	Romania_C_Bodrogkeresztur	764766	3.19773	F	Pinhasi, Ron; Virag, Cristian; Hajdu, Tams; Krisztin Kiss; Tams Szeniczey	1240K	0.8919
I14347	I14347	England, West Yorkshire, Wattle Syke	53.9085	-1.385	2224	371-176 calBCE (2205±30 BP, SUERC-27303)	United Kingdom	PattersonNature2021	England_MIA	733104	3.19682	M	Armit, Ian	1240K	0.90245
I27385	I27385	Scotland, West Lothian, House of Binns	55.9895	-3.52552	1916	43 calBCE - 117 calCE (1984±28 BP, SUERC-50519)	United Kingdom	PattersonNature2021	Scotland_LIA	833442	3.195	M	Armit, Ian	1240K	0.91375
I18530	I18530	Győr-Moson-Sopron county, Győr-Kert utca	47.6744	17.6309	2230	381-203 calBCE (2230±20 BP, PSUAMS-9423)	Hungary	PattersonNature2021	Hungary_IA_LaTene	711372	3.19327	M	Pinhasi, Ron	1240K	0.862111
I14102	I14102	England, East Riding of Yorkshire, Pocklington (Burnby Lane)	53.9194	-0.766635	2175	400-50 BCE	United Kingdom	PattersonNature2021	England_EastYorkshire_MIA_LIA	748394	3.17948	M	Lillie, Malcolm	1240K	0.898209
I3387	I3387	Middle Yenisei region, Afanasieva Gora	54.3566	90.9192	4725	2950-2600 BCE	Russia	NarasimhanPattersonScience2019	Russia_Afanasievo	923860	3.17406	M	Pinhasi, Ron; Moiseyev, Vyacheslav	1240K	0.949215
TUK003	TUK003	Arkhangai, Tamiryn Ulaan Khoshuu, Burkhan Tolgoi	47.7993	102.361	1800	150 BCE - 450 CE	Mongolia	JeongCell2020	Mongolia_Arkhangai_XiongnuEarlyMedieval_3	1020925	3.17314	F	Jeong, Choongwon; Warinner, Christina	1240K	0.942737
I7282	I7282	Radosevice	50.4103	14.0746	4200	2500-2000 BCE	Czech Republic	OlaldeNature2018	Czech_BellBeaker	768721	3.17313	M	Pinhasi, Ron	1240K	0.890969
I1659	I1659	Agarak	38.865	46.199	655	1271-1379 calCE (795±33 BP, OxA-31675)	Armenia	LazaridisAlpaslanRoodenbergScience2022	Armenia_EarlyMedieval	813417	3.169	F	Pinhasi, Ron; Avetisyan, Pavel; Aghikyan, Levon	1240K	0.897589
ULN002	ULN002	Sukhbaatar, Ulaanzuukh	46.2841	111.768	2100	1650 BCE - 1350 CE	Mongolia	JeongCell2020	Mongolia_Sukhbaatar_MLBAXiongnuLateMedieval	844176	3.16763	F	Jeong, Choongwon; Warinner, Christina	1240K	0.891344
I5288	I5288	Komárno, Chotín IA	47.8082	18.2187	2525	650-500 BCE	Slovakia	PattersonNature2021	Slovakia_IA_Vekerzug	842620	3.16626	M	Pinhasi, Ron	1240K	0.912871
I11159	I11159	Central Bohemia, Prague 5, Prague-Jinonice (Holmanʼs Garden Centre)	50.0544	14.3634	4100	2200-1600 BCE	Czech Republic	PattersonNature2021	Czech_EBA_Unetice	736416	3.16437	F	Pinhasi, Ron	1240K	0.927662
STT-A-2_38_noUDG.SG	STT-A2	Straumur	65.5333	-14.4667	1000	900-1000 CE	Iceland	EbenesersdottirScience2018	Iceland_Pre_Christian.SG	1131538	3.1606	M	EbenesersdottirScience2018	Shotgun	0.993458
I14687	I14687	Bardhoc (Norteastern, Kukes District)	42.12	20.5181	400	1400-1700 CE	Albania	LazaridisAlpaslanRoodenbergScience2022	Albania_Modern_oCaucasus	723706	3.15977	M	Pinhasi, Ron; Kurti, Rovena; Ruka, Rudenc; Tota, Ulsi	1240K	0.871808
I13777	I13777	Velika Gruda	42.3667	18.7333	3300	1450-1250 BCE	Montenegro	LazaridisAlpaslanRoodenbergScience2022	Montenegro_MLBA_brother.I13169_son.or.brother.I13776	807772	3.15823	M	Pinhasi, Ron; Borić, Dušan; Borovinic, Nikola; Andrijasevic, Gojko	1240K	0.903549
I12499	I12499	Kokcha 3	40.54	64.99	3369	1497-1316 calBCE (3145±25 BP, PSUAMS-5284)	Uzbekistan	NarasimhanPattersonScience2019	Uzbekistan_Kokcha_BA	789483	3.15509	M	Pinhasi, Ron; Vasilyev, Sergey	1240K	0.907092
I6224	I6224	Uvs aimag, Ulaangom sum, Chandman Uul, Ulaangom cemetery Grave #33, Burial 3	49.96	92.05	2225	370-197 calBCE (2210±20 BP, PSUAMS-7268)	Mongolia	WangNature2021	Mongolia_EIA_Sagly_4	807076	3.154	M	Pinhasi, Ron; Cheronet, Olivia; Sirak, Kendra; Tumen, Dashtseveg	1240K	0.88656
I5077	I5077	Osijek, Hermanov Vinograd	45.551	18.7466	7001	5208-4942 calBCE (6110±25 BP, PSUAMS-2691)	Croatia	MathiesonNature2018	Croatia_MN_Sopot	830179	3.15	M	Pinhasi, Ron	1240K	0.911125
I6358	I6358	Dornod aimag, Bayantumen sum, Kherlen River South bank nearby Choibalsan town	48.29	115.1	7167	5973-4461 calBCE [union of two dates: 5973-5745 calBCE (6965±35 BP, PSUAMS-7279); 4684-4461 BCE (5732±34 BP, OxA-36223)]	Mongolia	WangNature2021	Mongolia_East_N	872503	3.14958	F	Pinhasi, Ron; Cheronet, Olivia; Sirak, Kendra; Tumen, Dashtseveg	1240K	0.902515
PG2001	PG2001	Piedmont, Progress 2	43.8227	43.3503	6850	4994-4802 calBCE (6012±28 BP, MAMS-110564)	Russia	WangNatureCommunications2019	Russia_Steppe_Eneolithic	879847	3.14475	M	Krause, Johannes	1240K	0.928192
I14175	I14175	Makotrasy	50.1458	14.2214	5850	4300-3500 BCE	Czech Republic	PapacScienceAdvances2021	Czech_C_Baalberge	778787	3.14453	F	Pinhasi, Ron	1240K	0.905411
I4331	I4331	Veliki Vanik	43.194	17.344	3519	1618-1517 calBCE (3305±20 BP, PSUAMS-2257)	Croatia	MathiesonNature2018	Croatia_MBA	710973	3.141	M	Pinhasi, Ron	1240K	0.881453
I14648	I14648	Tilbeşar Höyük (Southeast, Gaziantep)	36.87	37.54	851	1031-1158 calCE (955±20 BP, PSUAMS-6840)	Turkey	LazaridisAlpaslanRoodenbergScience2022	Turkey_SoutheastByzantine	778910	3.1403	F	Alpaslan, Songül; Açıkkol-Yıldırım, Ayşen; Genç, Elif	1240K	0.871511
I4073	I4073	Noord-Holland, Oostwoud, De Tuithoorn	52.7336	5.09618	3992	2197-1897 calBCE (3660±50 BP, GrA-15598)	Netherlands	OlaldeNature2018	Netherlands_BellBeaker	745867	3.138	M	Altena, Eveline	1240K	0.904713
Villabruna_noUDG	Villabruna	Veneto, Villabruna	46.15	12.21	14021	12268-11851 calBCE (12140±70 BP, KIA-27004)	Italy	FuNature2016	Italy_North_Villabruna_HG	829034	3.137	M	Paabo, Svante	3.7M	0.898778
I11135	I11135	Dzhulyunitsa (Veliko Tarnovo)	43.1609	25.8834	7725	6100-5450 BCE	Bulgaria	LazaridisAlpaslanRoodenbergScience2022	Bulgaria_N	750487	3.13063	M	Alpaslan, Songül; Elenski, Nedko	1240K	0.882423
I18743	I18743	Albertirsa site 22	47.2547	19.6356	1313	625-650 CE	Hungary	GnecchiRusconeCell2022	Hungary_DanubeTisza_EAvar	700033	3.12502	F	Pinhasi, Ron	1240K	0.844605
I19910	I19910	England, Kent, East Kent Access Road	51.3603	1.3405	2250	400-200 BCE	United Kingdom	PattersonNature2021	England_MIA	749559	3.125	F	Armit, Ian	1240K	0.876669
I18531	I18531	Győr-Moson-Sopron county, Győr-Kert utca	47.6744	17.6309	2200	320-180 BCE	Hungary	PattersonNature2021	Hungary_IA_LaTene	718062	3.12399	M	Pinhasi, Ron	1240K	0.873747
I20180	I20180	Kapitan Andreevo (South)	41.73	26.33	2750	1100-500 BCE	Bulgaria	LazaridisAlpaslanRoodenbergScience2022	Bulgaria_EIA	788152	3.12	M	Alpaslan, Songül; Iliev, Stanislav; Russeva, Victoria	1240K	0.871718
I8198	I8198	Andalusia, Córdoba, Lucena, Sima del Ángel	37.24	-4.24	4650	2900-2500 BCE	Spain	OlaldeScience2019	Spain_C	672364	3.11824	F	Lalueza-Fox, Carles	1240K	0.841347
ALN001	ALN001	Osh Province, Alai Valley, Alai/Nura I, II, Tuyuk II Mounds	41.41	71.5	1632	248-402 calCE (1736±21 BP)	Kyrgyzstan	GnecchiRusconeScienceAdvances2021	Kyrgyzstan_AlaiNura_IA_o	918738	3.11753	M	Djansugurova, Leyla; Jeong, Choongwon; Krause, Johannes	1240K	0.930545
I13788	I13788	NW Bohemia, Teplice, Chouč	50.5113	13.7679	3000	1300-800 BCE	Czech Republic	PattersonNature2021	Czech_LBA_Knoviz	809156	3.116	M	Pinhasi, Ron	1240K	0.907841
I12110	I12110	Komárno, Chotín IA	47.8082	18.2187	2525	650-500 BCE	Slovakia	PattersonNature2021	Slovakia_IA_Vekerzug	682861	3.11481	M	Pinhasi, Ron	1240K	0.87111
I12486	I12486	Geoksyur	37.1907	61.0343	5050	3400-2800 BCE	Turkmenistan	NarasimhanPattersonScience2019	Turkmenistan_C_Geoksyur	771874	3.1138	F	Pinhasi, Ron; Pinhasi, Ron; Vasilyev, Sergey	1240K	0.861064
I4262	I4262	Karagash 2	48.7818	76.453	3743	1881-1693 calBCE (3465±25 BP, PSUAMS-2122)	Kazakhstan	NarasimhanPattersonScience2019	Kazakhstan_MLBA_Karagash	763134	3.111	M	Frachetti, Michael	1240K	0.903097
DA243_noUDG.SG	DA243	Caucasus	43.9586	42.5873	1050	450-1350 CE	Russia	DamgaardNature2018	Russia_Alan.SG	1035368	3.11	M	Willerslev, Eske	Shotgun	0.96641
KNT004	KNT004	South Kazakhstan, Otrar, Konyrtobe Burial Ground, mound 1	41.41	68.8	1653	242-342 calCE (1762ʱ14 BP)	Kazakhstan	GnecchiRusconeScienceAdvances2021	Kazakhstann_OtrarCulture_LIA_o	941801	3.10529	M	Djansugurova, Leyla; Jeong, Choongwon; Krause, Johannes	1240K	0.943939
I14534	I14534	England, Sussex, Bishopstone, Rookery Hill	50.7891	0.082351	1350	500-700 CE	United Kingdom	GretzingerNature2022	England_EarlyMedieval	775183	3.10308	F	Booth, Tom	1240K	0.902631
I7283	I7283	Radosevice	50.4103	14.0746	4200	2500-2000 BCE	Czech Republic	OlaldeNature2018	Czech_BellBeaker_mother.I7282	739461	3.09717	F	Pinhasi, Ron	1240K	0.875635
NOM001	NOM001	Arkhangai, Nomgonii Khundii	47.451	103.149	1250	500-900 CE	Mongolia	JeongCell2020	Mongolia_Arkhangai_EarlyMedieval	986770	3.09503	M	Jeong, Choongwon; Warinner, Christina	1240K	0.947288
I19854	I19854	England, Somerset, Ham Hill	50.95	-2.73584	2200	400-100 BCE	United Kingdom	PattersonNature2021	England_MIA_LIA	722063	3.095	F	Armit, Ian	1240K	0.881957
ATS001	ATS001	Tuv, Atsyn Am	48.8679	105.9	1878	23-121 calCE (1954±15 BP, GrM-12988)	Mongolia	JeongCell2020	Mongolia_Tuv_Xiongnu	991277	3.09487	F	Jeong, Choongwon; Warinner, Christina	1240K	0.934592
I7626	I7626	England, Bedfordshire, Biddenham Loop	52.1224	-0.511365	3231	1399-1130 calBCE (3025±35 BP, SUERC-25533)	United Kingdom	OlaldeNature2018	England_MBA	767749	3.09402	F	Neil, Benjamin	1240K	0.891085
KNT002	KNT002	South Kazakhstan, Otrar, Konyrtobe Burial Ground, mound 1	41.41	68.8	1650	100-500 CE	Kazakhstan	GnecchiRusconeScienceAdvances2021	Kazakhstann_OtrarCulture_LIA	929599	3.09328	F	Djansugurova, Leyla; Jeong, Choongwon; Krause, Johannes	1240K	0.936867
I14108	I14108	England, East Riding of Yorkshire, Pocklington (Burnby Lane)	53.9194	-0.766635	2175	400-50 BCE	United Kingdom	PattersonNature2021	England_EastYorkshire_MIA_LIA	757516	3.09324	F	Lillie, Malcolm	1240K	0.893994
I12985	I12985	Swat Valley, Loebanr	34.7515	72.4019	2850	1000-800 BCE	Pakistan	NarasimhanPattersonScience2019	Pakistan_Loebanr_IA_mother.I10001	792796	3.09146	F	Pinhasi, Ron; Olivieri, Luca; Zahir, Muhammad; Vidale, Massimo; Micheli, Roberto; Coppa, Alfredo	1240K	0.869649
I14161	I14161	Urziceni	47.7467	22.395	5950	4500-3500 BCE	Romania	LazaridisAlpaslanRoodenbergScience2022	Romania_C_Bodrogkeresztur	771133	3.08977	M	Pinhasi, Ron; Virag, Cristian; Hajdu, Tams; Krisztin Kiss; Tams Szeniczey	1240K	0.904583
I18415	I18415	Bezdanjača Cave	44.852	15.4199	3100	1500-800 BCE	Croatia	LazaridisAlpaslanRoodenbergScience2022	Croatia_MLBA	722374	3.08774	M	Pinhasi, Ron; Novak, Mario; Ivor Janković; Mario Carić; Siniša Radović	1240K	0.883716
I3876	I3876	Sicily, Marcita	37.68	12.789	2928	1107-901 calBCE (2825±30 BP, PSUAMS-1986)	Italy	FernandesNatureEcologyEvolution2020	Italy_Sicily_LBA	741131	3.087	M	Pinhasi, Ron	1240K	0.855828
TUK002	TUK002	Arkhangai, Tamiryn Ulaan Khoshuu, Burkhan Tolgoi	47.7993	102.361	1800	150 BCE - 450 CE	Mongolia	JeongCell2020	Mongolia_Arkhangai_XiongnuEarlyMedieval_3	954679	3.08573	M	Jeong, Choongwon; Warinner, Christina	1240K	0.924636
I14377	I14377	England, Kent, Cliffs End Farm	51.3292	1.36931	2889	1014-836 calBCE (2790±30 BP, GrA-37751)	United Kingdom	PattersonNature2021	England_LBA	778341	3.08491	F	Armit, Ian	1240K	0.914927
I10558	I10558	CRL Arman	45.2251	26.6828	3958	2129-1940 calBCE (3640±20 BP, PSUAMS-8285)	Romania	LazaridisAlpaslanRoodenbergScience2022	Romania_BA_Arman	733142	3.08303	F	Pinhasi, Ron; Soficaru, Andrei	1240K	0.873735
I6554	I6554	Swat Valley, Loebanr	34.7515	72.4019	2758	830-790 calBCE (2645±20 BP, PSUAMS-2796)	Pakistan	NarasimhanPattersonScience2019	Pakistan_Loebanr_IA_son.I6292.son.I10000	778986	3.08054	M	Olivieri, Luca; Zahir, Muhammad; Vidale, Massimo; Micheli, Roberto; Coppa, Alfredo	1240K	0.853526
I14057	I14057	Bardzryal Archaeological Complex	40.9167	44.5	2599	776-545 calBCE (2510±20 BP, UCIAMS-226538, PSUG-5444)	Armenia	LazaridisAlpaslanRoodenbergScience2022	Armenia_IA	813223	3.0758	M	Pinhasi, Ron; Hobosyan, Suren; Khudaverdyan, Anahit	1240K	0.900265
EME002	EME002	Arkhangai, Emeel Tolgoi	47.783	101.993	2000	200 BCE - 100 CE	Mongolia	JeongCell2020	Mongolia_Arkhangai_Xiongnu_o	963932	3.07511	F	Jeong, Choongwon; Warinner, Christina	1240K	0.939673
ART010	ART010	Malatya Province, Arslantepe	38.3819	38.3611	4625	2857-2501 calBCE (4095±26 BP, MAMS-33537)	Turkey	SkourtaniotiCell2020	Turkey_Arslantepe_EBA	783094	3.07432	F	Skourtanioti, Eirini; Krause, Johannes	1240K	0.855375
I2741	I2741	Szigetszentmiklós, Felső-Ürge-hegyi-dűlő	47.3832	19.0203	4245	2456-2150 calBCE (3835±35 BP, Poz-83641)	Hungary	OlaldeNature2018	Hungary_EBA_BellBeaker	853708	3.067	M	Anna Szécsényi-Nagy	1240K	0.919594
SAN001	SAN001	Dornod, Sant Uul	47.922	112.966	1890	10-120 calCE (1964±15 BP, GrM-12931)	Mongolia	JeongCell2020	Mongolia_Dornod_Xiongnu	956098	3.06584	F	Jeong, Choongwon; Warinner, Christina	1240K	0.925425
I3917_noUDG	I3917	Gordion (Central, Ankara)	39.6525	31.9967	2596	775-544 calBCE (2505±20 BP, PSUAMS-3809)	Turkey	LazaridisAlpaslanRoodenbergScience2022	Turkey_Persian_noUDG	968939	3.06563	F	Pinhasi, Ron; Monge, Janet	1240K	0.929239
I15616	I15616	Urziceni	47.7467	22.395	5950	4500-3500 BCE	Romania	LazaridisAlpaslanRoodenbergScience2022	Romania_C_Bodrogkeresztur	809462	3.06363	M	Pinhasi, Ron; Virag, Cristian; Hajdu, Tams; Krisztin Kiss; Tams Szeniczey	1240K	0.897938
BRE009	BRE009	Central Kazakhstan, Berel Necropolis, object 105	49.33	85.79	1886	35 calBCE - 125 calCE (1958±25 BP)	Kazakhstan	GnecchiRusconeScienceAdvances2021	Kazakhstan_Berel_IA	946419	3.06267	F	Djansugurova, Leyla; Jeong, Choongwon; Krause, Johannes	1240K	0.938134
TAF010_noUDG	TAF010	Taforalt	34.8078	-2.41089	14649	13137-12252 calBCE (12470±100 BP, OxA-16663)	Morocco	vandeLoosdrechtScience2018	Morocco_Iberomaurusian	742144	3.06059	M	..	1240K	0.761924
I20233	I20233	Değirmendere (Aegean, Muğla, Yatağan)	37.34	28.04	2565	750-480 BCE	Turkey	LazaridisAlpaslanRoodenbergScience2022	Turkey_Archaic_SubGeometric	799015	3.057	F	Alpaslan, Songül; Söğüt, Bilal; Aytek, Ahmet İhsan; Kaya, Esra Hilal; Yavuz, Alper Yener; Erir-Pazarcı, Sabiha	1240K	0.871912
I7606	I7606	Mandubi Zelaia	43.0858	-2.2512	5050	3500-2700 BCE	Spain	OlaldeScience2019	Spain_MLN	814536	3.05693	M	Lalueza-Fox, Carles	1240K	0.923279
I19042	I19042	England, Hampshire, Winnall Down	51.07	-1.29	2245	715-48 calBCE (2250±90 BP, HAR-2937)	United Kingdom	PattersonNature2021	England_MIA_LIA	813006	3.056	F	Hamilton, Derek	1240K	0.924261
I13957	I13957	Bayan-Ulgii aimag, Ulaankhus sum, Kurgak govi barrow 1, infant burial in main grave	49.336	88.712	4625	2857-2501 calBCE (4095±25 BP, PSUAMS-6942)	Mongolia	WangNature2021	Mongolia_Chalcolithic_Afanasievo_2	768675	3.05323	M	Pinhasi, Ron; Cheronet, Olivia; Sirak, Kendra; Tumen, Dashtseveg; Erdenebaatar, Diimaajav; Kovalev, Alexey	1240K	0.887517
I5398	I5398	Swat Valley, Katelai	34.7658	72.3491	2850	1000-800 BCE	Pakistan	NarasimhanPattersonScience2019	Pakistan_Katelai_IA	848844	3.052	F	Olivieri, Luca; Zahir, Muhammad; Vidale, Massimo; Micheli, Roberto; Coppa, Alfredo	1240K	0.889948
LugarCanto42_noUDG.SG	LugarCanto42	Lugar do Canto	39.414	-8.822	5950	4500-3500 BCE	Portugal	MartinianoPLoSGenetics2017	Portugal_MN.SG	1021220	3.05114	F	Martiniano, Rui	Shotgun	0.971323
I18211	I18211	Heves county, Füzesabony-Kettőshalom	46.6883	20.0243	2725	900-650 BCE	Hungary	PattersonNature2021	Hungary_EIA_Prescythian_Mezocsat	755183	3.04752	F	Pinhasi, Ron	1240K	0.883768
I10068	I10068	Potočani	45.4482	17.6388	6050	4300-3900 BCE	Croatia	NovakPLoSOne2021	Croatia_C_Lasinja_father.I10070.I10074	788697	3.04612	M	Pinhasi, Ron	1240K	0.882643
I5080	I5080	Zavojane-Ravca, Velika Gomila	44.92	16.05	3631	1743-1623 calBCE (3395±20 BP, PSUAMS-3814)	Croatia	LazaridisAlpaslanRoodenbergScience2022	Croatia_MBA	825075	3.045	M	Pinhasi, Ron; Mario Šlaus	1240K	0.916956
Spiginas2	Spiginas2	Spiginas	55.768	22.417	3880	2132-1749 calBCE (3580±60 BP, Poz-61573)	Lithuania	MittnikNatureCommunications2018	Lithuania_LN_o	880616	3.04306	M	..	1240K	0.907945
ALN006	ALN006	Osh Province, Alai Valley, Alai/Nura I, II, Tuyuk II Mounds	41.41	71.5	2507	749-409 calBCE (2439±22 BP)	Kyrgyzstan	GnecchiRusconeScienceAdvances2021	Kyrgyzstan_AlaiNura_IA	952953	3.04251	F	Djansugurova, Leyla; Jeong, Choongwon; Krause, Johannes	1240K	0.942996
I16503	I16503	Scotland, East Lothian, Broxmouth	55.9885	-2.48066	2120	349-51 calBCE (2135±30 BP, SUERC-24257)	United Kingdom	PattersonNature2021	Scotland_MIA_LIA_father.or.son.I16503	783645	3.03995	M	Armit, Ian	1240K	0.908928
I16803	I16803	North Banat District, Kikinda, Mokrin Necropolis	45.9347	20.4044	3894	2022-1887 calBCE (3590±20 BP, PSUAMS-7933)	Serbia	LazaridisAlpaslanRoodenbergScience2022	Serbia_Mokrin_EBA_Maros	773099	3.03929	F	Pinhasi, Ron; Milasinovic, Lidjia	1240K	0.907945
I6570	I6570	Baq'ah			3300	1550-1150 BCE	Jordan	AgranatTamirCell2020	Jordan_LBA	770532	3.0389	F	Pinhasi, Ron	1240K	0.848743
I17271	I17271	England, North Yorkshire, Stockton-on-Tees, Norton, Norton Bishops Mill	54.5945	-1.3094	1200	600-900 CE	United Kingdom	GretzingerNature2022	England_EarlyMedieval	659225	3.03879	F	Booth, Tom	1240K	0.875674
PLTM310_noUDG	PLTM310	Henan province, Huaiyang, Pingliangtai site	33.7086	114.922	4088	2277-2035 calBCE (3740±30 BP)	China	NingNatureCommunications2020	China_YR_LN	919440	3.034	F	Cui, Yinqiu; Krause, Johannes; Robbeets, Martine; Jeong, Choongwon	1240K	0.957709
I18213	I18213	Heves county, Füzesabony-Kettőshalom	46.6883	20.0243	2725	900-650 BCE	Hungary	PattersonNature2021	Hungary_EIA_Prescythian_Mezocsat	755212	3.03398	F	Pinhasi, Ron	1240K	0.87954
I20258	I20258	Değirmendere (Aegean, Muğla, Yatağan)	37.34	28.04	2565	750-480 BCE	Turkey	LazaridisAlpaslanRoodenbergScience2022	Turkey_Archaic_SubGeometric	780886	3.033	M	Alpaslan, Songül; Aytek, Ahmet İhsan; Kaya, Esra Hilal; Yavuz, Alper Yener; Erir-Pazarcı, Sabiha	1240K	0.863301
RISE496_noUDG.SG	RISE496	Arban 1	52.954	90.187	3285	1416-1260 calBCE (3070±28 BP, OxA-31213)	Russia	AllentoftNature2015	Russia_Karasuk_oRISE.SG	1013549	3.031	F	..	Shotgun	0.958407
MIS001	MIS001	Bohemia, Mikulovice	49.992	15.7769	3908	2026-1892 calBCE (3601±19 BP, MAMS-30493)	Czech Republic	PapacScienceAdvances2021	Czech_EBA_Unetice	864427	3.02734	M	Papac, Luka	1240K	0.924804
I14105	I14105	England, East Riding of Yorkshire, Pocklington (Burnby Lane)	53.9194	-0.766635	2175	400-50 BCE	United Kingdom	PattersonNature2021	England_EastYorkshire_MIA_LIA	744232	3.02528	M	Lillie, Malcolm	1240K	0.90607
I3262	I3262	Swat Valley, Udegram	34.7432	72.3142	2844	982-828 calBCE (2760±25 BP, PSUAMS-2157)	Pakistan	NarasimhanPattersonScience2019	Pakistan_Udegram_IA_father.or.son.I1799_1d.rel.I1992	809031	3.02248	M	Olivieri, Luca; Zahir, Muhammad; Vidale, Massimo; Micheli, Roberto; Coppa, Alfredo	1240K	0.874653
I15744	I15744	Trogir	43.5308	16.26	1228	674-774 calCE (1274±16 BP, MAMS-38379)	Croatia	LazaridisAlpaslanRoodenbergScience2022	Croatia_Medieval	799117	3.02131	F	Pinhasi, Ron; Klostermann, Paul	1240K	0.885875
I1636	I1636	Aghitu	39.549	45.078	1956	72 BCE - 60 CE	Armenia	LazaridisAlpaslanRoodenbergScience2022	Armenia_LateHellenistic	835648	3.021	M	Pinhasi, Ron; Gasparian, Boris; Hovhannisyan, Nelli	1240K	0.884453
VK87_noUDG.SG	VK87	Jutland, Hesselbjerg	55.95	10.2	1075	850-900 CE	Denmark	MargaryanWillerslevNature2020	Denmark_Viking.SG	1046792	3.02	M	Nielsen, Rasmus; Werge, Thomas; Willerslev, Eske	Shotgun	0.935574
I14813	I14813	Tavshut	40.783	43.95	3945	2127-1900 calBCE (3630±25 BP, PSUAMS-6845)	Armenia	LazaridisAlpaslanRoodenbergScience2022	Armenia_MBA	779235	3.01925	M	Yardumian, Aram; Shamoon-Pour, Michel; Aghikyan, Levon; Badalyan, Ruben; Hobosyan, Suren	1240K	0.888771
I12932	I12932	England, Gloucestershire, Bishop's Cleeve, Cleevelands	51.9524	-2.07873	1825	50-200 CE	United Kingdom	PattersonNature2021	England_LIA	827241	3.01685	F	Booth, Tom	1240K	0.915353
I11971	I11971	Noord-Holland, Westwoud-Binnenwijzend	52.696	5.152	3060	1210-1015 calBCE (2915±30 BP, Poz-82551)	Netherlands	PattersonNature2021	Netherlands_LBA	722530	3.01582	F	Altena, Eveline	1240K	0.891939
I4315	I4315	Dzharkutan	37.75	67	3461	1540-1455 calBCE (3255±15 BP, PSUAMS-2518)	Uzbekistan	NarasimhanPattersonScience2019	Uzbekistan_Dzharkutan_BA_1	717312	3.011	M	Frachetti, Michael	1240K	0.827086
TAL003	TAL003	Central Kazakhstan, Nurken Village, Taldy II, mound 4	49.09	75.85	2550	700-500 BCE	Kazakhstan	GnecchiRusconeScienceAdvances2021	Kazakhstan_Tasmola_EIA	942357	3.01055	M	Djansugurova, Leyla; Jeong, Choongwon; Krause, Johannes	1240K	0.944405
I5833	I5833	Irlbach LKR	48.841	12.75	4200	2500-2000 BCE	Germany	OlaldeNature2018	Germany_BellBeaker	665658	3.01	M	Allentoft, Morten	1240K	0.86555
I13839	I13839	Shtikë (Southeastern, Kolonja Plateau)	40.4322	20.7128	1014	889-989 calCE (1120±20 BP, PSUAMS-5943)	Albania	LazaridisAlpaslanRoodenbergScience2022	Albania_Medieval	813107	3.00794	F	Pinhasi, Ron; Kurti, Rovena; Ruka, Rudenc	1240K	0.895442
I25509	I25509	Somogy county, Kútvölgyi-dűlő, Zamárdi (sites 56 and 89)	46.8759	17.9673	2131	346-57 calBCE (2140±20 BP, PSUAMS-10191)	Hungary	PattersonNature2021	Hungary_IA_LaTene_o3	843847	3.007	F	Anna Szécsényi-Nagy	1240K	0.925787
I15741	I15741	Trogir	43.5308	16.26	1096	771-952 calCE (1171±17 BP, MAMS-38383)	Croatia	LazaridisAlpaslanRoodenbergScience2022	Croatia_Medieval	804520	3.00672	F	Pinhasi, Ron; Klostermann, Paul	1240K	0.889262
BUR003	BUR003	Arkhangai, Tamiryn Ulaan Khoshuu, Burkhan Tolgoi	47.7993	102.361	1800	150 BCE - 450 CE	Mongolia	JeongCell2020	Mongolia_Arkhangai_XiongnuEarlyMedieval_1	937199	3.00205	M	Jeong, Choongwon; Warinner, Christina	1240K	0.949758
I19870	I19870	England, Kent, East Kent Access Road	51.3603	1.3405	2051	200-1 BCE	United Kingdom	PattersonNature2021	England_LIA	747046	3.001	F	Armit, Ian	1240K	0.883186
TUH002	TUH002	Arkhangai, Tamiryn Ulaan Khoshuu, Burkhan Tolgoi	47.7993	102.361	1800	150 BCE - 450 CE	Mongolia	JeongCell2020	Mongolia_Arkhangai_XiongnuEarlyMedieval_3	912923	3.00036	M	Jeong, Choongwon; Warinner, Christina	1240K	0.937152
I0172	I0172	Esperstedt	51.42	11.68	5155	3363-3029 calBCE (4502±48 BP, Erl-8699)	Germany	MathiesonNature2015 (1240k of same same sample with 390k in HaakLazaridis2015)	Germany_MN_Esperstedt	1009184	25.372	M	Haak, Wolfgang	1240K	0.984627
Damgaard2018Yamnaya_noUDG.SG	Yamnaya	Karagash	49.1342	75.8518	4890	3016-2885 calBCE (4315±34 BP, UBA-32667)	Kazakhstan	DamgaardScience2018	Kazakhstan_EBA_Yamnaya.SG	1149495	25.2	M	..	Shotgun	0.997181
Yana_old_noUDG.SG	Yana1	Yana RHS	70.72	135.42	31850	30250-29550 BCE	Russia	SikoraNature2019	Russia_Yana_UP.SG	1149745	24.3163	M	SikoraNature2019	Shotgun	0.99616
Loschbour_snpAD.DG	I0001	Echternach	49.81	6.4	8025	6221-5986 calBCE (7205±50 BP, OxA-7738)	Luxembourg	LazaridisNature2014 (version reported in Pruefer2017)	Luxembourg_Loschbour.DG	1062011	22	M	Krause, Johannes	Shotgun.diploid	0.998526
I15960	I15960	Central Bohemia, Prague-West, Hostivice-Palouky	50.0788	14.2802	3050	1300-900 BCE	Czech Republic	PattersonNature2021	Czech_LBA_Knoviz	721242	2.99944	F	Pinhasi, Ron	1240K	0.885668
SI-41_noUDG.SG	SI-41	Sidon	33.5606	35.3981	710	1184-1273 calCE (812±22 BP)	Lebanon	HaberAJHG2018	Lebanon_Medieval_o1.SG	1017529	2.99926	M	HaberAJHG2018	Shotgun	0.962079
I14159	I14159	Urziceni	47.7467	22.395	5950	4500-3500 BCE	Romania	LazaridisAlpaslanRoodenbergScience2022	Romania_C_Bodrogkeresztur	810173	2.99905	M	Pinhasi, Ron; Virag, Cristian; Hajdu, Tams; Krisztin Kiss; Tams Szeniczey	1240K	0.905579
I5076	I5076	Monte Canelas 1	37.1968	-8.58855	5146	3336-3026 calBCE (4465±25 BP, PSUAMS-3902)	Portugal	OlaldeScience2019	Portugal_C	805610	2.998	F	Pinhasi, Ron	1240K	0.886871
I1098	I1098	Barcın (Northwest Anatolia, Marmara)	40.3037	29.57	8282	6419-6246 calBCE (7475±25 BP, PSUAMS-2947)	Turkey	MathiesonNature2015	Turkey_N	780101	2.994	F	Pinhasi, Ron	1240K	0.862486
I8075	I8075	Hanben, Blihun site	24.3278	121.766	1459	431-556 calCE (1570±20 BP, PSUAMS-7941)	Taiwan	WangNature2021	Taiwan_Hanben_IA	734316	2.99315	F	Yeh, Ivy (Hui-Yuan)	1240K	0.824488
I6796	I6796	Maitan	50.09	74.44	3761	1882-1745 calBCE (3485±20 BP, PSUAMS-2928)	Kazakhstan	NarasimhanPattersonScience2019	Kazakhstan_Maitan_MLBA_Alakul	801368	2.99218	F	Pinhasi, Ron; Slepchenko, Sergey Mikhailovich; Bagashev, Anatoly Nikolaevich	1240K	0.914448
I12099	I12099	Komárno, Chotín IA	47.8082	18.2187	2525	650-500 BCE	Slovakia	PattersonNature2021	Slovakia_IA_Vekerzug	707848	2.98984	M	Pinhasi, Ron	1240K	0.873683
I22062	I22062	England, East Riding of Yorkshire, Thornholme, Town Pasture	54.0559	-0.307592	1930	50 calBCE - 116 calCE (1997±31 BP, SUERC-52038)	United Kingdom	PattersonNature2021	England_EastYorkshire_LIA	787101	2.989	M	Speed, Greg	1240K	0.907622
I7573	I7573	England, Cambridgeshire, Fordham	52.3106	0.386227	3520	1625-1507 calBCE (3306±27 BP, SUERC-44496)	United Kingdom	OlaldeNature2018	England_C_EBA	708851	2.98566	F	Neil, Benjamin	1240K	0.899981
HUD001	HUD001	Arkhangai, Khudgiin Am	47.8345	101.714	2000	200 BCE - 100 CE	Mongolia	JeongCell2020	Mongolia_Arkhangai_Xiongnu	967487	2.98498	F	Jeong, Choongwon; Warinner, Christina	1240K	0.941328
I20640	I20640	England, North Yorkshire, Vale of Pickering, West Heslerton	54.171	-0.605739	1450	400-600 CE	United Kingdom	GretzingerNature2022	England_EarlyMedieval_Saxon	831476	2.982	M	Justeau, Pierre	1240K	0.917952
ALA019	ALA019	Hatay Province, Tell Atchana/Alalakh	36.2378	36.3847	3514	1616-1510 calBCE (3298±23 BP, MAMS-33687)	Turkey	SkourtaniotiCell2020	Turkey_Alalakh_MLBA_o	734168	2.98137	F	Skourtanioti, Eirini; Krause, Johannes	1240K	0.830655
I7416	I7416	Sappali Tepe	37.4167	66.8333	3824	1949-1774 calBCE (3545±20 BP, PSUAMS-3117)	Uzbekistan	NarasimhanPattersonScience2019	Uzbekistan_SappaliTepe_BA	891382	2.98107	F	Frachetti, Michael	1240K	0.896257
CHN016	CHN016	Uvs, Chandman Mountain, Ulaangom cemetery	49.9971	92.054	1400	400 BCE - 1500 CE	Mongolia	JeongCell2020	Mongolia_Uvs_EIAXiongnuLateMedival	985395	2.98093	M	Jeong, Choongwon; Warinner, Christina	1240K	0.948788
ART032	ART032	Malatya Province, Arslantepe	38.3819	38.3611	5254	3486-3111 calBCE (4568±21 BP, MAMS-34110)	Turkey	SkourtaniotiCell2020	Turkey_Arslantepe_LateC	882746	2.98021	M	Skourtanioti, Eirini; Krause, Johannes	1240K	0.89777
KO1003	KO1003	Bohemia, Kolín II	50.0256	15.1692	4160	2294-2136 calBCE (3783±25 BP, MAMS-30782)	Czech Republic	PapacScienceAdvances2021	Czech_BellBeaker	855965	2.97917	M	Papac, Luka	1240K	0.93167
I18745	I18745	Cetina Valley	43.9672	16.4327	3750	2000-1600 BCE	Croatia	LazaridisAlpaslanRoodenbergScience2022	Croatia_MBA_Cetina	681263	2.97817	F	Pinhasi, Ron; Novak, Mario; Mario Carić	1240K	0.865046
Kou03.SG	Kou03	Cyclades islands, Koufonisi	36.9375	25.6065	4250	2600-2000 BCE	Greece	ClementeCell2021	Greece_Koufonisi_Cycladic_EBA.SG	1073490	2.9692	U	Unterlander, Martina	Shotgun	0.896567
BOT14_noUDG.SG	BOT14	Botai	53.306	67.6482	5337	3517-3111 calBCE (4603±40 BP) [R_combine: (4598±46 BP, UBA-32662); (4620±80 BP, OxA-4316)]	Kazakhstan	DamgaardScience2018	Kazakhstan_Botai_Eneolithic.SG	1045026	2.96551	M	..	Shotgun	0.965932
I1202	I1202	Pospelovo 1, Primorsky Krai	43.0614	131.887	2850	997-825 calBCE (2760±35 BP, Poz-83438)	Russia	WangNature2021	Russia_IA_Yankovsky	710772	2.965	M	Popov, Alexander	1240K	0.832698
I10072	I10072	Potočani	45.4482	17.6388	6050	4300-3900 BCE	Croatia	NovakPLoSOne2021	Croatia_C_Lasinja	772906	2.96376	M	Pinhasi, Ron	1240K	0.877975
GTO001	GTO001	Sukhbaatar, Gangyn Tsagaan Ovoo	45.2236	114.018	700	1000-1500 CE	Mongolia	JeongCell2020	Mongolia_Sukhbaatar_LateMedieval	963035	2.96181	F	Jeong, Choongwon; Warinner, Christina	1240K	0.933312
ans017_noUDG.SG	ans017	Ansarve	57.509	18.14	5053	3328-2924 calBCE (4430±30 BP, Beta-402965)	Sweden	SanchezQuintoPNAS2019	Sweden_Ansarve_Megalithic.SG	1108902	2.96167	M	SanchezQuintoPNAS2019	Shotgun	0.97634
I7570	I7570	England, Lincolnshire, Langtoft	52.6963	-0.34	3569	1736-1534 calBCE (3347±30 BP, SUERC-74471)	United Kingdom	OlaldeNature2018	England_C_EBA	760444	2.96062	M	Neil, Benjamin	1240K	0.893012
MK5004	MK5004	Piedmont, Mar'inskaja 5	43.9054	43.5219	5150	3400-3000 BCE	Russia	WangNatureCommunications2019	Russia_Caucasus_LateMaikop	813596	2.95992	M	Krause, Johannes	1240K	0.899127
I18481	I18481	Noratus	40.4167	45.2	3050	1150-1050 BCE	Armenia	LazaridisAlpaslanRoodenbergScience2022	Armenia_LBA_EIA	716636	2.95884	M	Pinhasi, Ron; Piliposyan, Ashot	1240K	0.848575
I2180	I2180	Smyadovo (Northeast)	43.0667	27.0167	4959	3098-2914 calBCE (4394±29 BP, OxA-23059)	Bulgaria	LazaridisAlpaslanRoodenbergScience2022	Bulgaria_EBA	839366	2.94862	F	Heyd, Volker	1240K	0.88903
I15034	I15034	Morbihan, Quiberon, Port Blanc	47.5235	-3.1546	5000	4000-2100 BCE	France	PattersonNature2021	France_N_BA	784459	2.94853	F	Pinhasi, Ron	1240K	0.909406
HJTM115_noUDG	HJTM115	Henan province, Luohe city, Shicaozhao village, Haojiatai site	33.5922	114.022	2225	460-48 calBCE (2236±79 BP)	China	NingNatureCommunications2020	China_YR_LBIA	835947	2.948	F	Cui, Yinqiu; Krause, Johannes; Robbeets, Martine; Jeong, Choongwon	1240K	0.93785
I12775	I12775	England, Derbyshire, Brassington, Carsington Pasture Cave	53.0798	-1.64094	2225	361-177 calBCE (2200±20 BP, PSUAMS-8287)	United Kingdom	PattersonNature2021	England_MIA	790135	2.94599	M	Booth, Tom	1240K	0.919103
I7719	I7719	Swat Valley, Saidu Sharif	34.757	72.3624	2250	400-200 BCE	Pakistan	NarasimhanPattersonScience2019	Pakistan_SaiduSharif_H	823993	2.9443	F	Olivieri, Luca; Zahir, Muhammad; Vidale, Massimo; Micheli, Roberto	1240K	0.867852
I19869	I19869	England, Kent, East Kent Access Road	51.3603	1.3405	2043	175 calBCE - 8 calCE (2080±30 BP, SUERC-40286)	United Kingdom	PattersonNature2021	England_LIA_daughter.I19870	734792	2.944	F	Armit, Ian	1240K	0.876592
I13889	I13889	England, Gloucestershire, Cheltenham, Hazleton North	51.8612	-1.88301	5624	3751-3636 calBCE (4895±25 BP, PSUAMS-9671)	United Kingdom	FowlerOlaldeNature2021	England_N_Megalithic	832588	2.94347	F	Pinhasi, Ron	1240K	0.929614
I10770	I10770	Megiddo, Jezreel Valley	32.5847	35.0169	3450	1550-1450 BCE	Israel	AgranatTamirCell2020	Israel_MLBA	712791	2.94275	M	Cradic, Melissa	1240K	0.834456
LD270_noUDG.SG	LD270	Lorga de Din	41.7083	-6.92778	4380	2566-2305 calBCE (3940±30 BP, Beta-441387)	Portugal	GonzalesFortesProcRoyalSocB2019	Portugal_MN.SG	916297	2.94252	U	GonzalesFortesProcRoyalSocB2019	Shotgun	0.967251
I1657	I1657	Talin cemetery	40.3907	43.8911	5123	3339-3012 calBCE (4455±30 BP, PSUAMS-2220)	Armenia	LazaridisAlpaslanRoodenbergScience2022	Armenia_EBA_mother.or.daughter.I1658	803618	2.942	F	Pinhasi, Ron; Avetisyan, Pavel	1240K	0.871511
VK154_noUDG.SG	VK154	Bodzia	52.7	18.9	950	900-1100 CE	Poland	MargaryanWillerslevNature2020	Poland_Viking.SG	1040064	2.94	F	Nielsen, Rasmus; Werge, Thomas; Willerslev, Eske	Shotgun	0.927558
I10065	I10065	Potočani	45.4482	17.6388	6050	4300-3900 BCE	Croatia	NovakPLoSOne2021	Croatia_C_Lasinja	769062	2.93968	F	Pinhasi, Ron	1240K	0.874756
I6197	I6197	Swat Valley, Udegram	34.7432	72.3142	2950	1200-800 BCE	Pakistan	NarasimhanPattersonScience2019	Pakistan_Udegram_IA	817358	2.93939	M	Olivieri, Luca; Zahir, Muhammad; Vidale, Massimo; Micheli, Roberto; Coppa, Alfredo	1240K	0.863288
I16442	I16442	England, Cornwall, Padstow, St. Merryn, Harlyn Bay	50.5399	-4.99781	2329	800 BCE - 43 CE	United Kingdom	PattersonNature2021	England_IA	760577	2.93013	F	Meyer, Sophie	1240K	0.880561
KNT003	KNT003	South Kazakhstan, Otrar, Konyrtobe Burial Ground, mound 1	41.41	68.8	1650	100-500 CE	Kazakhstan	GnecchiRusconeScienceAdvances2021	Kazakhstann_OtrarCulture_LIA	951030	2.92639	M	Djansugurova, Leyla; Jeong, Choongwon; Krause, Johannes	1240K	0.944767
CHD001	CHD001	Khentii, Chandgan Talyn Uurkhai	47.2711	110.533	700	1000-1500 CE	Mongolia	JeongCell2020	Mongolia_Khentii_LateMedieval	929014	2.92379	F	Jeong, Choongwon; Warinner, Christina	1240K	0.930506
I14157	I14157	Urziceni	47.7467	22.395	5950	4500-3500 BCE	Romania	LazaridisAlpaslanRoodenbergScience2022	Romania_C_Bodrogkeresztur	776176	2.92377	F	Pinhasi, Ron; Virag, Cristian; Hajdu, Tams; Krisztin Kiss; Tams Szeniczey	1240K	0.899502
I1131	I1131	Vojvodina, Hrtkovci, Gomolova	44.9	19.75	6482	4653-4452 calBCE (5700±30 BP, Beta-432798)	Serbia	MathiesonNature2018	Serbia_EN	760421	2.922	M	Pinhasi, Ron	1240K	0.884414
kzb002.SG	kzb002	Republic of Bashkorstan, Near Usmanovo village, Kazburun 1	54.07	55.544	3704	1879-1632 calBCE (3440±30 BP, Beta-451579)	Russia	KrzewinskaScienceAdvances2018	Russia_Srubnaya_Alakul.SG	1002697	2.91919	M	..	Shotgun	0.985093
I14764	I14764	Çavuştepe (East, Van)	38.34	43.45	2582	761-479 calBCE (2470±20 BP, PSUAMS-6842)	Turkey	LazaridisAlpaslanRoodenbergScience2022	Turkey_IA_o1	817055	2.91864	F	Alpaslan, Songül; Çavuşoğlu, Rafet; Yılmaz, Hakan; Biber, Hanifi; Kılıç, Sinan; Gültekin, Timur	1240K	0.896192
I20227	I20227	Değirmendere (Aegean, Muğla, Yatağan)	37.34	28.04	2565	750-480 BCE	Turkey	LazaridisAlpaslanRoodenbergScience2022	Turkey_Archaic_SubGeometric	785281	2.918	F	Alpaslan, Songül; S Aytek, Ahmet İhsan; Kaya, Esra Hilal; Yavuz, Alper Yener; Erir-Pazarcı, Sabiha	1240K	0.85672
I13025	I13025	Zuid-Holland, Molenaarsgraaf	51.886	4.855	3958	2136-1892 calBCE (3635±40 BP, GrN-5131)	Netherlands	PattersonNature2021	Netherlands_LNB_EBA_BellBeaker	816690	2.91778	M	Altena, Eveline	1240K	0.916129
SMV002	SMV002	Kurgan, Ketovsky District, Shmakovo Village, Shmakovo Burial Ground, mound 2	55.19	64.86	2250	400-200 BCE	Russia	GnecchiRusconeScienceAdvances2021	Russia_EIA_Sargatka_IA	933263	2.91562	M	Djansugurova, Leyla; Jeong, Choongwon; Krause, Johannes	1240K	0.930442
I6430	I6430	Hasanlu	37.005	45.459	2850	1200-600 BCE	Iran	LazaridisAlpaslanRoodenbergScience2022	Iran_Hasanlu_IA	862035	2.91559	M	Pinhasi, Ron; Monge, Janet	1240K	0.89327
I7027	I7027	Uvs aimag, Ulaangom sum, Chandman Uul, Ulaangom cemetery Grave #45, Burial 2	49.96	92.05	2278	398-228 calBCE (2275±20 BP, PSUAMS-4003)	Mongolia	WangNature2021	Mongolia_EIA_Sagly_4	875106	2.91323	M	Pinhasi, Ron; Cheronet, Olivia; Sirak, Kendra; Tumen, Dashtseveg	1240K	0.929407
I15953	I15953	NW Bohemia, Teplice, Radosevice (Cemetery II)	50.4103	14.0746	2185	290-180 BCE	Czech Republic	PattersonNature2021	Czech_IA_LaTene_mother.or.daughter.I15039	698628	2.91286	F	Pinhasi, Ron	1240K	0.881001
I3741	I3741	Sardinia, Persasdefogu	39.6833	9.43333	3088	1221-1021 calBCE (2935±25 BP, PSUAMS-2118)	Italy	FernandesNatureEcologyEvolution2020	Italy_Sardinia_LBA	701640	2.912	F	Caramelli, David	1240K	0.865266
I13179	I13179	Bulgan, Khutag-Undur sum, Egiin-gol river valley, Kharuulyn gozgor, tomb 1-116	49.5347	103.282	7515	5623-5483 calBCE (6629±25 BP) [R_combine: (6565±30 BP, UCIAMS-226532, PSUG-5435); (6739±40 BP, AA-107617)]	Mongolia	WangNature2021	Mongolia_North_N	850035	2.90952	F	Pinhasi, Ron; Cheronet, Olivia; Sirak, Kendra; Tumen, Dashtseveg; Mijiddorj, Enkhbayar; Iderkhangai, Tumur-Ochir	1240K	0.895236
TSA004	TSA004	Dornod, Tsagaan Chuluut	49.1446	114.877	700	1000-1500 CE	Mongolia	JeongCell2020	Mongolia_Dornod_LateMedieval_o	935275	2.90655	M	Jeong, Choongwon; Warinner, Christina	1240K	0.937397
I4615	I4615	Tatika (Southeast, Şırnak, Güçlükonak, Koçtepe köyü)	37.5432	41.8662	4991	3263-2925 calBCE (4415±20 BP, PSUAMS-3063)	Turkey	LazaridisAlpaslanRoodenbergScience2022	Turkey_EBA	746919	2.906	M	Alpaslan, Songül; Erdoğan, Nihat	1240K	0.833254
I12927	I12927	England, Gloucestershire, Bishop's Cleeve, Cleevelands	51.9524	-2.07873	1825	50-200 CE	United Kingdom	PattersonNature2021	England_LIA	815459	2.90274	M	Booth, Tom	1240K	0.90545
I4087	I4087	Turkestan, Tepe Anau	37.872	58.225	5450	4000-3000 BCE	Turkmenistan	NarasimhanPattersonScience2019	Turkmenistan_C_TepeAnau	786491	2.902	M	Pinhasi, Ron; Frachetti, Michael	1240K	0.859073
I4915	I4915	Hajduka Vodenica	44.6403	22.3033	8115	6340-5990 calBCE (7260±76 BP, PSUAMS-2360)	Serbia	MathiesonNature2018	Serbia_IronGates_Mesolithic	816633	2.902	M	Pinhasi, Ron	1240K	0.899463
DA246_noUDG.SG	DA246	Shamanka II	51.6983	103.703	7723	5884-5669 calBCE (6886±43 BP, OxA-24774)	Russia	DamgaardScience2018	Russia_Shamanka_Eneolithic.SG	1027367	2.9	F	..	Shotgun	0.968634
I11995	I11995	England, Somerset, South Cadbury, Cadbury Castle	51.0128	-2.3152	2457	742-399 calBCE (2409±30 BP, SUERC-94992)	United Kingdom	PattersonNature2021	England_EIA	823425	2.88803	F	Armit, Ian	1240K	0.913168
I18236	I18236	Harjis cemetery	39.4344	46.225	2565	680-550 BCE	Armenia	LazaridisAlpaslanRoodenbergScience2022	Armenia_LIA	732363	2.887	F	Pinhasi, Ron; Khudaverdyan, Anahit	1240K	0.848419
irk051_noUDG.SG	irk051	Siberian Federal District, Cis-Baikal, Angara River, Cyclodrome site	52.2888	104.253	7922	6059-5898 calBCE (7100±30 BP, Beta-453097)	Russia	KilincSciAdv2021	Russia_AngaraRiver_EN.SG	1084456	2.88677	F	Kılınç, Gülşah Merve; Storå, Jan; Götherström, Anders	Shotgun	0.941354
I6899	I6899	Swat Valley, Udegram	34.7432	72.3142	2811	915-808 calBCE (2715±30 BP) [R_combine: (2785±45 BP, CEDAD-LTL13328A); (2659±40 BP, CEDAD-LTL13328A)]	Pakistan	NarasimhanPattersonScience2019	Pakistan_Udegram_IA	819857	2.88401	M	Olivieri, Luca; Zahir, Muhammad; Vidale, Massimo; Micheli, Roberto; Nayak, Ayushi; Boivin, Nicole	1240K	0.872558
I10057	I10057	Potočani	45.4482	17.6388	6050	4300-3900 BCE	Croatia	NovakPLoSOne2021	Croatia_C_Lasinja	757554	2.88166	F	Pinhasi, Ron	1240K	0.865783
I4628	I4628	Zvejnieki	56.2833	25.1333	7033	5304-4848 calBCE (6145±80 BP, Ua-19883)	Latvia	MathiesonNature2018	Latvia_HG	702629	2.881	M	Pinhasi, Ron	1240K	0.85116
I8371	I8371	Basilica (Marmara, Iznik)	40.42	29.71	1350	500-700 CE	Turkey	LazaridisAlpaslanRoodenbergScience2022	Turkey_WestByzantine	826613	2.88008	F	Alpaslan, Songül; Şahin, Mustafa; Bilir, Ahmet	1240K	0.893826
mur_noUDG.SG	mur	Andalusia, Murciélagos de Zuheros	37.5422	-4.30388	7127	5299-5066 calBCE (6226±20 BP, wk-40844)	Spain	ValdioseraPNAS2018	Spain_EN.SG	983168	2.88003	M	..	Shotgun	0.951361
I1635	I1635	Kalavan	40.65	45.1167	4476	2623-2461 calBCE (4005±35 BP, Poz-81102)	Armenia	LazaridisNature2016	Armenia_EBA	800238	2.877	M	Pinhasi, Ron	1240K	0.887388
I18269	I18269	Lchashen cemetery	40.5166	44.9333	3285	1420-1250 BCE	Armenia	LazaridisAlpaslanRoodenbergScience2022	Armenia_Lchashen_LBA	720903	2.87675	F	Pinhasi, Ron; Petrosyan, Levon; Khudaverdyan, Anahit	1240K	0.855854
BRE010	BRE010	Central Kazakhstan, Berel Necropolis, object 108A	49.33	85.79	2100	400 BCE - 100 CE	Kazakhstan	GnecchiRusconeScienceAdvances2021	Kazakhstan_Berel_IA	927756	2.87654	F	Djansugurova, Leyla; Jeong, Choongwon; Krause, Johannes	1240K	0.927002
I17258	I17258	England, Hampshire, Stockbridge, New Buildings	51.1365	-1.49403	2415	542-396 calBCE (2386±26 BP, SUERC-66076)	United Kingdom	PattersonNature2021	England_EIA	671185	2.87392	F	Booth, Tom	1240K	0.853875
I8364	I8364	Andalusia, Córdoba, Lucena, Sima del Ángel	37.24	-4.24	4588	2706-2569 BCE	Spain	OlaldeScience2019	Spain_C	789590	2.87212	M	Lalueza-Fox, Carles	1240K	0.899179
I11248	I11248	Basque Country	43.0866	-2.2154	5050	3500-2700 BCE	Spain	OlaldeScience2019	Spain_MLN	811545	2.87133	M	Lalueza-Fox, Carles	1240K	0.937307
I4351_noUDG	I4351	Hajji Firuz	36.9944	45.4744	7920	6065-5889 calBCE (7100±45 BP, PSUAMS-2151)	Iran	NarasimhanPattersonScience2019	Iran_HajjiFiruz_N	685526	2.871	F	Pinhasi, Ron; Monge, Janet	1240K	0.803737
I8220	I8220	Swat Valley, Aligrama	34.8049	72.3182	2566	755-420 calBCE (2460±20 BP, PSUAMS-6196)	Pakistan	NarasimhanPattersonScience2019	Pakistan_Aligrama_H	889105	2.86951	M	Olivieri, Luca; Zahir, Muhammad; Vidale, Massimo; Micheli, Roberto; Coppa, Alfredo	1240K	0.897666
I4338_noUDG	I4338	Hasanlu	37.005	45.459	2582	761-479 calBCE (2470±20 BP, PSUAMS-2984)	Iran	LazaridisAlpaslanRoodenbergScience2022	Iran_Hasanlu_IA	688256	2.866	F	Monge, Janet	1240K	0.814623
OLN008	OLN008	Arkhangai, Olon Dov	47.1108	102.079	1075	700-1050 CE	Mongolia	JeongCell2020	Mongolia_Arkhangai_EarlyMedieval_o	941642	2.8659	F	Jeong, Choongwon; Warinner, Christina	1240K	0.926834
I1096	I1096	Northwest Anatolia, Marmara, Barcın	40.3037	29.57	8300	6500-6200 BCE	Turkey	MathiesonNature2015	Turkey_N	743779	2.865	M	Pinhasi, Ron	1240K	0.850902
I21390	I21390	England, Gloucestershire, Cheltenham, Hazleton North	51.8612	-1.88301	5630	3761-3637 calBCE (4905±25 BP, PSUAMS-9677)	United Kingdom	FowlerOlaldeNature2021	England_N_Megalithic	827951	2.862	F	Pinhasi, Ron	1240K	0.929562
I15958	I15958	Central Bohemia, Prague-West, Hostivice-Palouky	50.0788	14.2802	3050	1300-900 BCE	Czech Republic	PattersonNature2021	Czech_LBA_Knoviz	702446	2.86129	F	Pinhasi, Ron	1240K	0.875183
BTO001	BTO001	Bulgan, Burkhan Tolgoi	49.482	103.366	2000	200 BCE - 100 CE	Mongolia	JeongCell2020	Mongolia_Bulgan_Xiongnu	906035	2.85737	M	Jeong, Choongwon; Warinner, Christina	1240K	0.923757
I10373	I10373	Sicily, Marcita	37.68	12.789	3200	1400-1100 BCE	Italy	FernandesNatureEcologyEvolution2020	Italy_Sicily_LBA_son.I3878	742069	2.85636	M	Pinhasi, Ron	1240K	0.870981
RISE1162_noUDG.SG	RISE1162	Koszyce, site 3	50.1701	20.579	4765	2912-2676 calBCE (4230±36 BP)	Poland	SchroederPNAS2019	Poland_Koszyce_GlobularAmphora.SG_daughter.RISE1170.SG.sister.RISE1164.SG	1036514	2.8557	M	Schroeder, Hannes	Shotgun	0.971155
I13888	I13888	England, Gloucestershire, Cheltenham, Hazleton North	51.8612	-1.88301	5600	3950-3350 BCE	United Kingdom	FowlerOlaldeNature2021	England_N_Megalithic_son.I12437.brother.I21393.I30302	798524	2.85129	F	Pinhasi, Ron	1240K	0.916181
I18222	I18222	Albertirsa-Szentmártoni ut	47.245	19.6281	1225	700-750 CE	Hungary	GnecchiRusconeCell2022	Hungary_DanubeTisza_LAvar	771677	2.8458	M	Pinhasi, Ron	1240K	0.861646
RISE552_noUDG.SG	RISE552	Ulan V	46.615	43.334	4382	2846-2144 calBCE (3940±90 BP, IGAN-4079)	Russia	AllentoftNature2015	Russia_Kalmykia_EBA_Yamnaya.SG	927366	2.839	M	..	Shotgun	0.955938
I12778	I12778	England, Derbyshire, Brassington, Carsington Pasture Cave	53.0798	-1.64094	2230	381-203 calBCE (2230±20 BP, PSUAMS-8289)	United Kingdom	PattersonNature2021	England_MIA	838659	2.83639	M	Booth, Tom	1240K	0.930959
I2633	I2633	Scotland, Tulloch of Assery	58.53	-3.603	5639	3768-3638 calBCE (4911±32 BP, SUERC-68634)	United Kingdom	OlaldeNature2018	Scotland_N	723670	2.833	F	Armit, Ian	1240K	0.844024
VK468_noUDG.SG	VK468	Gotland, Kopparsvik	57.63	18.28	975	900-1050 CE	Sweden	MargaryanWillerslevNature2020	Sweden_Viking.SG	1027669	2.83	M	Nielsen, Rasmus; Werge, Thomas; Willerslev, Eske	Shotgun	0.934088
CHN008	CHN008	Uvs, Chandman Mountain, Ulaangom cemetery	49.9971	92.054	1400	400 BCE - 1500 CE	Mongolia	JeongCell2020	Mongolia_Uvs_EIAXiongnuLateMedival	898238	2.82766	M	Jeong, Choongwon; Warinner, Christina	1240K	0.933208
RISE1166_noUDG.SG	RISE1166	Koszyce, site 3	50.1701	20.579	4904	3072-2888 calBCE (4330±34 BP)	Poland	SchroederPNAS2019	Poland_Koszyce_GlobularAmphora.SG	1034330	2.82522	F	Schroeder, Hannes	Shotgun	0.972487
I20679	I20679	England, North Yorkshire, Vale of Pickering, West Heslerton	54.171	-0.605739	1450	400-600 CE	United Kingdom	GretzingerNature2022	England_EarlyMedieval_Saxon	848291	2.824	M	Justeau, Pierre	1240K	0.920163
I14100	I14100	England, East Riding of Yorkshire, Pocklington (Burnby Lane)	53.9194	-0.766635	2302	409-229 calBCE (2302±29 BP, SUERC-78040)	United Kingdom	PattersonNature2021	England_EastYorkshire_MIA	716230	2.822	M	Lillie, Malcolm	1240K	0.877613
I14864	I14864	England, Kent, Cliffs End Farm	51.3292	1.36931	2839	983-816 calBCE (2750±35 BP, GrA-36002)	United Kingdom	PattersonNature2021	England_LBA	747557	2.82034	F	Armit, Ian	1240K	0.886547
I20631	I20631	England, Derbyshire, Fin Cop	53.2358	-1.73694	2175	400-50 BCE	United Kingdom	PattersonNature2021	England_MIA_LIA	799421	2.814	F	Edwards, Ceiridwen J.	1240K	0.899295
SMV001	SMV001	Kurgan, Ketovsky District, Shmakovo Village, Shmakovo Burial Ground, mound 1	55.19	64.86	2295	401-231 calBCE (2288±22 BP)	Russia	GnecchiRusconeScienceAdvances2021	Russia_EIA_Sargatka_IA	897823	2.81234	M	Djansugurova, Leyla; Jeong, Choongwon; Krause, Johannes	1240K	0.923628
I0247	I0247	Samara Oblast, Volga River Valley, Volga Steppes, Nadezhdinka	52.43	51.16	2229	385-197 calBCE (2220±30 BP, Beta-392493)	Russia	MathiesonNature2015	Russia_Samara_Sarmatian_possible	929995	2.812	M	Anthony, David	1240K	0.943758
RISE1172_noUDG.SG	RISE1172	Koszyce, site 3	50.1701	20.579	4664	2872-2575 calBCE (4119±38 BP)	Poland	SchroederPNAS2019	Poland_Koszyce_GlobularAmphora.SG_mother.RISE1163.SG.mother.RISE1173.SG	1025973	2.8117	F	Schroeder, Hannes	Shotgun	0.968078
I10062	I10062	Potočani	45.4482	17.6388	6050	4300-3900 BCE	Croatia	NovakPLoSOne2021	Croatia_C_Lasinja	762553	2.81	M	Pinhasi, Ron	1240K	0.870696
I7576	I7576	England, Bedfordshire, Biddenham Loop	52.1224	-0.511365	3039	1209-1005 calBCE (2900±30 BP, SUERC-26285)	United Kingdom	OlaldeNature2018	England_LBA	768824	2.80723	M	Neil, Benjamin	1240K	0.886793
I6566	I6566	Baq'ah			3300	1550-1150 BCE	Jordan	AgranatTamirCell2020	Jordan_LBA	749917	2.80703	M	Pinhasi, Ron	1240K	0.824811
I13514	I13514	Pylos, Palace of Nestor	37.0268	21.6946	3165	1360-1070 BCE	Greece	LazaridisAlpaslanRoodenbergScience2022	Greece_BA_Mycenaean	875739	2.807	F	Pinhasi, Ron; Davis, Jack; Stocker, Sharon; Schepartz, Lynne	1240K	0.891499
Kostenki14_noUDG.SG	Kostenki14	Kostenki	51.23	39.3	38052	37426-34726 calBCE (33250±500 BP, OxA-X-2395-15)	Russia	Seguin-OrlandoScience2014	Russia_Kostenki14.SG	1048972	2.806	M	Willerslev, Eske	Shotgun	0.951012
I21302	I21302	England, South Somerset, South Cadbury	51.0128	-2.3152	1922	46 calBCE - 117 calCE (1989±30 BP, SUERC-94994)	United Kingdom	PattersonNature2021	England_LIA	754414	2.804	M	Armit, Ian	1240K	0.880147
SZ27	SZ27	Szólád	46.2833	17.85	1467	419-543 calCE (1595±27 BP)	Hungary	AmorimNatureCommunications2018	Hungary_Langobard_o2	870033	2.80381	M	AmorimNatureCommunications2018	1240K	0.921882
DA38_noUDG.SG	DA38	Siberia, Tungus & Eastern Steppe	49.2744	101.716	2110	345-52 calBCE (2131±26 BP, UBA-31153)	Mongolia	DamgaardNature2018	Mongolia_Xiongnu_o2.SG	1008015	2.802	F	Willerslev, Eske	Shotgun	0.938781
CHN014	CHN014	Uvs, Chandman Mountain, Ulaangom cemetery	49.9971	92.054	574	1323-1423 calCE (558±20 BP, MAMS-41139)	Mongolia	JeongCell2020	Mongolia_Uvs_EIAXiongnuLateMedival_o	915717	2.80126	F	Jeong, Choongwon; Warinner, Christina	1240K	0.931553
I11732	I11732	Kumsay, Kyirik Oba	49.49	58.51	4921	3073-2911 calBCE (4365±20 BP, PSUAMS-4751)	Kazakhstan	NarasimhanPattersonScience2019	Kazakhstan_Kumsay_EBA	761683	2.79712	F	Frachetti, Michael; Kitov, Egor; Akhatov, Gaziz; Yermolayeva, Antonina	1240K	0.879785
I6531	I6531	Gmina Cisek, Dzielnica	50.23	18.22	4113	2288-2037 calBCE (3755±35 BP, Poz-86947)	Poland	OlaldeNature2018	Poland_ChopiceVeseleCulture	776957	2.796	M	Furmanek, Miroslaw	1240K	0.894899
I20989	I20989	England, Hampshire, Nether Wallop, Danebury	51.1383	-1.53093	2173	354-59 calBCE (2157±26 BP, OxA-25955)	United Kingdom	PattersonNature2021	England_MIA_LIA	761368	2.794	M	Booth, Tom	1240K	0.89543
I20585	I20585	England, Oxfordshire, Yarnton	51.7977	-1.31346	2550	800-400 BCE	United Kingdom	PattersonNature2021	England_EIA	740734	2.793	F	Armit, Ian	1240K	0.882371
I19867	I19867	England, Wiltshire, Rowbarrow	51.0527	-1.78629	2598	780-541 calBCE (2507±28 BP, SUERC-41693)	United Kingdom	PattersonNature2021	England_EIA_highEEF	700567	2.793	F	Armit, Ian	1240K	0.875027
I17273	I17273	England, North Yorkshire, Stockton-on-Tees, Norton, Norton East Mill	54.5945	-1.3094	1400	500-600 CE	United Kingdom	GretzingerNature2022	England_EarlyMedieval	650510	2.7923	F	Booth, Tom	1240K	0.859719
I1300	I1300	Burgos, Atapuerca, El Mirador Cave	42.3333	-3.5	4550	2900-2300 BCE	Spain	MathiesonNature2015	Spain_C	778557	2.792	F	Lalueza-Fox, Carles	1240K	0.895313
I3576	I3576	Granada, Montefrío, El Castillón	37.3244	-4.00583	1468	421-542 calCE (1595±25 BP, PSUAMS-2117)	Spain	OlaldeScience2019	Spain_Visigoth_Granada	808167	2.789	M	Lalueza-Fox, Carles	1240K	0.877911
I10063	I10063	Potočani	45.4482	17.6388	6050	4300-3900 BCE	Croatia	NovakPLoSOne2021	Croatia_C_Lasinja	740935	2.78366	M	Pinhasi, Ron	1240K	0.863921
NV3001	NV3001	North Caucasus steppe, Nevinnommiskij 3	44.7349	41.9387	3945	2127-1924 calBCE (3631±22 BP, MAMS-29812)	Russia	WangNatureCommunications2019	Russia_Steppe_Lola	808799	2.78335	M	Krause, Johannes	1240K	0.887763
SZ42	SZ42	Szólád	46.2833	17.85	1442	412-604 CE	Hungary	AmorimNatureCommunications2018	Hungary_Langobard	842377	2.78292	M	AmorimNatureCommunications2018	1240K	0.899321
I14099	I14099	England, East Riding of Yorkshire, Pocklington (Burnby Lane)	53.9194	-0.766635	2175	400-50 BCE	United Kingdom	PattersonNature2021	England_EastYorkshire_MIA_LIA	732571	2.78054	F	Lillie, Malcolm	1240K	0.884918
I4139	I4139	Velké Přílepy	50.1667	14.3167	4150	2500-1900 BCE	Czech Republic	OlaldeNature2018 (known there as I5035)	Czech_EBA_Starounetice	692442	2.78	F	Allentoft, Morten	1240K	0.862784
I2462	I2462	England, Kent, East Kent Access Road	51.3603	1.3405	3942	2131-1890 calBCE (3625±35 BP, SUERC-40718)	United Kingdom	OlaldeNature2018	England_C_EBA_highEEF	816454	2.78	F	Barclay, Alastair	1240K	0.905527
I13759	I13759	England, East Riding of Yorkshire, Pocklington (Burnby Lane)	53.9194	-0.766635	2175	400-50 BCE	United Kingdom	PattersonNature2021	England_EastYorkshire_MIA_LIA	760169	2.77926	M	Lillie, Malcolm	1240K	0.894964
I20225	I20225	Değirmendere (Aegean, Muğla, Yatağan)	37.34	28.04	2565	750-480 BCE	Turkey	LazaridisAlpaslanRoodenbergScience2022	Turkey_Archaic_SubGeometric_father.or.son.I20224	768875	2.779	M	Alpaslan, Songül; Aytek, Ahmet İhsan; Kaya, Esra Hilal; Yavuz, Alper Yener	1240K	0.8516
RISE174_noUDG.SG	RISE174	Oxie 7	55.545	13.098	1405	433-639 calCE (1521±38 BP, UBA-28275)	Sweden	AllentoftNature2015	Sweden_IA.SG	640133	2.776	M	..	Shotgun	0.959519
I6349	I6349	Sükhbaatar aimag, Dariganga sum, Baaran-Khavtsal	45.3042	113.849	2781	898-800 calBCE (2675±20 BP, PSUAMS-7398)	Mongolia	WangNature2021	Mongolia_EIA_SlabGrave_1	779984	2.77486	M	Pinhasi, Ron; Cheronet, Olivia; Sirak, Kendra; Tumen, Dashtseveg ; Mijiddorj, Enkhbayar	1240K	0.871446
CL23	CL23	Piedmont, Collegno	45.0792	7.5783	1345	580-630 CE	Italy	AmorimNatureCommunications2018	Italy_North_EarlyMedieval_Langobards_2	860833	2.77142	M	..	1240K	0.903821
I0634_noUDG	I0634	Vojvodina, Hrtkovci, Gomolova	44.9	19.75	6560	4712-4502 calBCE (5760±40 BP, Poz-82185)	Serbia	MathiesonNature2018	Serbia_EN	800260	2.771	M	Pinhasi, Ron	1240K	0.915353
I1904	I1904	Bátaszék-Lajvér	46.2049	18.7004	7010	5209-4941 calBCE (6115±35 BP, Poz-82584)	Hungary	LipsonNature2017	Hungary_MN_LBK	788142	2.768	M	Anna Szécsényi-Nagy	1240K	0.882384
I7197	I7197	Prague 5, Jinonice, Zahradnictví	50.0504	14.3667	6438	4549-4401 calBCE (5660±25 BP, PSUAMS-4344)	Czech Republic	OlaldeNature2018	Czech_MN	723154	2.76775	M	Pinhasi, Ron	1240K	0.858258
I4074	I4074	Noord-Holland, Oostwoud, De Tuithoorn	52.7336	5.09618	4030	2281-1899 calBCE (3690±60 BP, GrA-15597)	Netherlands	OlaldeNature2018	Netherlands_BellBeaker	764518	2.765	M	Altena, Eveline	1240K	0.916517
I16439	I16439	England, Cornwall, Padstow, St. Merryn, Harlyn Bay	50.5399	-4.99781	2329	800 BCE - 43 CE	United Kingdom	PattersonNature2021	England_IA	781015	2.76327	F	Meyer, Sophie	1240K	0.899412
I12454	I12454	Swat Valley, Katelai	34.7658	72.3491	2850	1000-800 BCE	Pakistan	NarasimhanPattersonScience2019	Pakistan_Katelai_IA	734799	2.75931	F	Pinhasi, Ron; Olivieri, Luca; Zahir, Muhammad; Vidale, Massimo; Micheli, Roberto; Coppa, Alfredo	1240K	0.844644
I18416	I18416	Bezdanjača Cave	44.852	15.4199	3100	1500-800 BCE	Croatia	LazaridisAlpaslanRoodenbergScience2022	Croatia_MLBA	715045	2.75896	F	Pinhasi, Ron; Novak, Mario; Ivor Janković; Mario Carić; Siniša Radović	1240K	0.8757
DA223_noUDG.SG	DA223	Tian Shan, Central Steppe	43.0686	68.2489	2311	414-211 calBCE (2310±31 BP, UBA-33604)	Kazakhstan	DamgaardNature2018	Kazakhstan_Wusun.SG	1005934	2.757	M	Willerslev, Eske	Shotgun	0.971039
I19907	I19907	England, Kent, East Kent Access Road	51.3603	1.3405	2250	400-200 BCE	United Kingdom	PattersonNature2021	England_MIA	716135	2.754	F	Armit, Ian	1240K	0.865589
I5397	I5397	Swat Valley, Katelai	34.7658	72.3491	2829	967-827 calBCE (2750±20 BP, PSUAMS-2791)	Pakistan	NarasimhanPattersonScience2019	Pakistan_Katelai_IA	837645	2.75	F	Olivieri, Luca; Zahir, Muhammad; Vidale, Massimo; Micheli, Roberto; Coppa, Alfredo	1240K	0.87014
RISE1173_noUDG.SG	RISE1173	Koszyce, site 3	50.1701	20.579	4635	2875-2492 calBCE (4099±53 BP)	Poland	SchroederPNAS2019	Poland_Koszyce_GlobularAmphora.SG_brother.RISE1169.SG.brother.RISE1168.SG.brother.RISE1163.SG	1029548	2.74748	M	Schroeder, Hannes	Shotgun	0.972073
I14804	I14804	England, Oxfordshire, Thame	51.75	-0.99	2233	387-201 calBCE (2231±30 BP, SUERC-95012)	United Kingdom	PattersonNature2021	England_MIA	732685	2.74737	F	McIntyre, Lauren	1240K	0.89062
DAS001	DAS001	Sukhbaatar, Lamt Mountain	45.354	113.858	700	1000-1500 CE	Mongolia	JeongCell2020	Mongolia_Sukhbaatar_LateMedieval	946369	2.74514	M	Jeong, Choongwon; Warinner, Christina	1240K	0.929239
I16424	I16424	England, Cornwall, Padstow, St. Merryn, Harlyn Bay	50.5399	-4.99781	4106	2285-2036 calBCE (3751±32 BP, SUERC-55908)	United Kingdom	PattersonNature2021	England_C_EBA	791091	2.74179	F	Meyer, Sophie	1240K	0.917254
ALA028	ALA028	Hatay Province, Tell Atchana/Alalakh	36.2378	36.3847	3705	1878-1636 calBCE (3440±26 BP, MAMS-33693)	Turkey	SkourtaniotiCell2020	Turkey_Alalakh_MLBA	846453	2.74129	F	Skourtanioti, Eirini; Krause, Johannes	1240K	0.871537
RISE523_noUDG.SG	RISE523	Kapova cave	53.043	57.066	3411	1531-1403 calBCE (3192±37 BP, OxA-31447)	Russia	AllentoftNature2015	Russia_Mezhovskaya.SG	1023652	2.741	F	..	Shotgun	0.964755
I10069	I10069	Potočani	45.4482	17.6388	6050	4300-3900 BCE	Croatia	NovakPLoSOne2021	Croatia_C_Lasinja	744312	2.74052	F	Pinhasi, Ron	1240K	0.866068
I18417	I18417	Bezdanjača Cave	44.852	15.4199	3100	1500-800 BCE	Croatia	LazaridisAlpaslanRoodenbergScience2022	Croatia_MLBA	718847	2.73953	M	Pinhasi, Ron; Novak, Mario; Ivor Janković; Mario Carić; Siniša Radović	1240K	0.862978
I0374	I0374	Samara Oblast, Volga River Valley, Samara River, Nikolaevka III	49.9667	44.6667	4350	2800-2000 BCE	Russia	MathiesonNature2015	Russia_MBA_Poltavka	904653	2.73669	M	Khokhlov, Alexander; Anthony, David	1240K	0.942504
TIS002	TIS002	Bohemia, Tišice	50.2834	14.5394	4470	2574-2466 calBCE (3995±23 BP, MAMS-30797)	Czech Republic	PapacScienceAdvances2021	Czech_BellBeaker_oSteppe	810937	2.73575	F	Papac, Luka	1240K	0.911798
SKT009	SKT009	Khuvsgul, Salkhityn Am	49.1623	101.424	2051	200-1 BCE	Mongolia	JeongCell2020	Mongolia_Khuvsgul_XiongnuLateMedieval_1	861333	2.73573	M	Jeong, Choongwon; Warinner, Christina	1240K	0.917461
I6459	I6459	Baq'ah			3234	1386-1212 calBCE (3025±20 BP, PSUAMS-3719)	Jordan	AgranatTamirCell2020	Jordan_LBA	842564	2.73108	M	Pinhasi, Ron	1240K	0.867218
BOO004.A0101	BOO004	Murmansk, Bolshoy Oleniy Ostrov	69.2239	33.4828	3725	2050-1500 BCE	Russia	LamnidisNatureCommunications2018	Russia_Bolshoy	781610	2.73069	M	LamnidisNatureCommunications2018	1240K	0.861491
VK429_noUDG.SG	VK429	Gotland, Frojel	57.34	18.19	975	900-1050 CE	Sweden	MargaryanWillerslevNature2020	Sweden_Viking.SG	1005588	2.73	F	Nielsen, Rasmus; Werge, Thomas; Willerslev, Eske	Shotgun	0.92505
I17269	I17269	England, North Yorkshire, Stockton-on-Tees, Norton, Norton Bishops Mill	54.5945	-1.3094	1200	600-900 CE	United Kingdom	GretzingerNature2022	England_EarlyMedieval	657888	2.72885	F	Booth, Tom	1240K	0.862383
I20182	I20182	Kapitan Andreevo (South)	41.73	26.33	4100	3000-1300 BCE	Bulgaria	LazaridisAlpaslanRoodenbergScience2022	Bulgaria_EBA_MBA	781393	2.728	M	Alpaslan, Songül; Iliev, Stanislav; Russeva, Victoria	1240K	0.875881
I19861	I19861	England, Wiltshire, Rowbarrow	51.0527	-1.78629	2597	779-541 calBCE (2506±28 BP, SUERC-41683)	United Kingdom	PattersonNature2021	England_EIA	677152	2.722	F	Armit, Ian	1240K	0.861982
LD1	LD1	Matsu, Liang Island	26.3	120.2	8190	6370-6110 calBCE	China	YangScience2020	China_SEastAsia_Island_EN	830585	2.72	M	Fu, Qiaomei	1240K	0.800646
I6292	I6292	Swat Valley, Loebanr	34.7515	72.4019	2781	898-800 calBCE (2675±20 BP, PSUAMS-2794)	Pakistan	NarasimhanPattersonScience2019	Pakistan_Loebanr_IA	832318	2.71734	F	Olivieri, Luca; Zahir, Muhammad; Vidale, Massimo; Micheli, Roberto; Coppa, Alfredo	1240K	0.882384
I16090	I16090	Central Bohemia, Prague 6, Prague-Ruzyně	50.0833	14.3167	2350	452-382 calBCE (2340±20 BP, PSUAMS-10103)	Czech Republic	PattersonNature2021	Czech_IA_LaTene_Hallstatt	791274	2.7172	F	Pinhasi, Ron	1240K	0.894938
CL87	CL87	Piedmont, Collegno	45.0792	7.5783	1345	580-630 CE	Italy	AmorimNatureCommunications2018	Italy_North_EarlyMedieval_Langobards_1_mother.CL83_mother.CL84_daughter.CL102	874047	2.71572	F	..	1240K	0.91706
I2457	I2457	England, Wiltshire, Amesbury Down	51.168	-1.77254	4056	2201-2029 calBCE (3717±28 BP, SUERC-69975)	United Kingdom	OlaldeNature2018	England_C_EBA	703986	2.715	M	Barclay, Alastair	1240K	0.881091
I0014	I0014	Motala, Kanaljorden	58.535	15.046	7686	5885-5624 calBCE (6842±68 BP, Ua-42118)	Sweden	MathiesonNature2015 (1240k of same same sample with 390k in HaakLazaridis2015)	Sweden_Motala_HG	715852	2.709	F	Krause, Johannes	1240K	0.881363
CovaMoura9B_noUDG.SG	CovaMoura9B	Cova da Moura	38.745	-9.21522	4200	2500-2000 BCE	Portugal	MartinianoPLoSGenetics2017	Portugal_LN_C.SG	1003620	2.70824	F	Martiniano, Rui	Shotgun	0.974905
I5241	I5241	Padina	44.5959	22.0106	11198	9302-9165 calBCE (9765±40 BP, PSUAMS-2378)	Serbia	MathiesonNature2018	Serbia_IronGates_Mesolithic_daughter_I5236	816586	2.708	F	Pinhasi, Ron	1240K	0.890775
I4560	I4560	Tarragona, Galls Carboners	41.2916	1.0638	3550	1700-1500 BCE	Spain	OlaldeScience2019 (the correct coverage is shown here but is underreported in Table S1 of the publication)	Spain_EBA	869670	2.70464	F	Lalueza-Fox, Carles	1240K	0.921275
I17913	I17913	Ostojicevo	45.8881	20.1667	3900	2100-1800 BCE	Serbia	LazaridisAlpaslanRoodenbergScience2022	Serbia_BA_Maros	656827	2.70431	F	Pinhasi, Ron; Milasinovic, Lidjia	1240K	0.840752
BRE011	BRE011	Central Kazakhstan, Berel Necropolis, object 90	49.33	85.79	1615	251-410 calCE (1720±25 BP)	Kazakhstan	GnecchiRusconeScienceAdvances2021	Kazakhstan_Berel_IA	903251	2.70364	M	Djansugurova, Leyla; Jeong, Choongwon; Krause, Johannes	1240K	0.910647
I8245	I8245	Swat Valley, Aligrama	34.8049	72.3182	2197	355-114 calBCE (2165±20 BP, PSUAMS-6197)	Pakistan	NarasimhanPattersonScience2019	Pakistan_Aligrama_H	792623	2.7022	M	Olivieri, Luca; Zahir, Muhammad; Vidale, Massimo; Micheli, Roberto; Coppa, Alfredo	1240K	0.863184
DA253_noUDG.SG	DA253	Shamanka II	51.6983	103.703	7240	5371-5216 calBCE (6329±33 BP, OxA-20562)	Russia	DamgaardScience2018	Russia_Shamanka_Eneolithic.SG	1004835	2.7	F	..	Shotgun	0.968311
I15132	I15132	Berkaber, Dzhoghaz Cemetery Meydanner	41.03	45.08	4479	2618-2468 calBCE (4020±25 BP, PSUAMS-6796)	Armenia	LazaridisAlpaslanRoodenbergScience2022	Armenia_EBA_KuraAraxes	769849	2.69971	F	Simonyan, Hakob; Areshian G.	1240K	0.861995
BRL001	BRL001	Selenge, Buural Uul	49.3062	105.909	601	1305-1403 calCE (599±20 BP, MAMS-41132)	Mongolia	JeongCell2020	Mongolia_Selenge_XiongnuLateMedieval	968997	2.69257	F	Jeong, Choongwon; Warinner, Christina	1240K	0.938238
BOO005.A0101	BOO005	Murmansk, Bolshoy Oleniy Ostrov	69.2239	33.4828	3725	2050-1500 BCE	Russia	LamnidisNatureCommunications2018	Russia_Bolshoy	736339	2.69027	F	LamnidisNatureCommunications2018	1240K	0.82984
brn003_noUDG.SG	brn003	Siberian Federal District, Trans-Baikal, Kadalinka River, Dvorcy-Dacha burial	52.0742	113.214	6550	4691-4502 calBCE (5750±30 BP, Beta-453073)	Russia	KilincSciAdv2021	Russia_KadalinkaRiver_N.SG	1073016	2.69022	M	Kılınç, Gülşah Merve; Storå, Jan; Götherström, Anders	Shotgun	0.950792
KBD002	KBD002	North Caucasus mountains, Kabardinka	43.8263	42.7162	4035	2192-1985 calBCE (3695±20 BP, MAMS-19727)	Russia	WangNatureCommunications2019	Russia_North_Caucasus_MBA_rel.KBD001	786150	2.68906	F	Krause, Johannes	1240K	0.89446
I10048	I10048	Potočani	45.4482	17.6388	6050	4300-3900 BCE	Croatia	NovakPLoSOne2021	Croatia_C_Lasinja	789757	2.68688	M	Pinhasi, Ron	1240K	0.879734
BDB001	BDB001	Saxony-Anhalt, Bad Dürrenberg	51.3	12.07	8600	7100-6200 BCE	Germany	RivollatScienceAdvance2020	Germany_Mesolithic	805272	2.68337	F	Haak, Wolfgang; Rivollat, Maïté	1240K	0.904157
I3121_noUDG	I3121	Ilıpınar (Marmara, Bursa, Orhangazi)	40.48	29.296	7925	6150-5800 BCE	Turkey	LazaridisAlpaslanRoodenbergScience2022	Turkey_N_noUDG	752305	2.683	M	Pinhasi, Ron; Alpaslan, Songl; Roodenberg, Jacob	1240K	0.824733
CL121	CL121	Piedmont, Collegno	45.0792	7.5783	1345	580-630 CE	Italy	AmorimNatureCommunications2018	Italy_North_EarlyMedieval_Langobards_3	864619	2.68156	M	..	1240K	0.89159
I17260	I17260	England, Hampshire, Stockbridge, New Buildings	51.1365	-1.49403	2550	800-400 BCE	United Kingdom	PattersonNature2021	England_EIA	659237	2.68144	M	Booth, Tom	1240K	0.847308
BAZ001	BAZ001	Umungobi, Banzart Khairkhan	43.1995	101.038	700	1000-1500 CE	Mongolia	JeongCell2020	Mongolia_Umungobi_LateMedieval	886456	2.67677	F	Jeong, Choongwon; Warinner, Christina	1240K	0.92143
I18606	I18606	England, East Riding of Yorkshire, Thornholme, East Coast Pipeline (field 10)	54.0981	-0.282161	3770	1919-1742 calBCE (3502±28 BP, SUERC-52010)	United Kingdom	PattersonNature2021	England_C_EBA	666465	2.67672	M	Speed, Greg	1240K	0.853669
I14189	I14189	Central Bohemia, Prague 5, Prague-Jinonice (Holmanʼs Garden Centre)	50.0544	14.3634	3850	2200-1600 BCE	Czech Republic	PattersonNature2021	Czech_EBA_Unetice	755024	2.67576	M	Pinhasi, Ron	1240K	0.899877
SHD001	SHD001	Kurgan, Shadrinsky District, Shadrinsk Burial Ground, mound 3	56.5	63.38	2300	500-200 BCE	Russia	GnecchiRusconeScienceAdvances2021	Russia_EIA_Sargatka_IA	983292	2.6748	M	Djansugurova, Leyla; Jeong, Choongwon; Krause, Johannes	1240K	0.921314
M96_noUDG.SG	M96	Iron Gates, Schela Cladovei	44.6261	22.6058	8825	7250-6500 BCE	Romania	GonzalesFortesCurrentBiology2017	Romania_IronGates_Mesolithic.SG	763870	2.67051	M	Gonzalez-Fortes, Gloria	Shotgun	0.96098
SZ9	SZ9	Szólád	46.2833	17.85	1442	412-604 CE	Hungary	AmorimNatureCommunications2018	Hungary_Langobard	827739	2.6676	F	AmorimNatureCommunications2018	1240K	0.908204
I15957	I15957	Central Bohemia, Prague-West, Hostivice-Palouky	50.0788	14.2802	3050	1300-900 BCE	Czech Republic	PattersonNature2021	Czech_LBA_Knoviz	698017	2.66591	F	Pinhasi, Ron	1240K	0.866417
I14340	I14340	Berkaber, Dzhoghaz Cemetery Meydanner	41.03	45.08	4340	2468-2299 calBCE (3905±25 BP, PSUAMS-6795)	Armenia	LazaridisAlpaslanRoodenbergScience2022	Armenia_EBA_KuraAraxes_father.or.son.I14343	832765	2.66532	M	Simonyan, Hakob; Areshian G.	1240K	0.888086
I14644	I14644	Kuriki Höyük (Southeast, Batman)	37.79	41.01	2593	778-520 calBCE (2500±30 BP, PSUAMS-6833)	Turkey	LazaridisAlpaslanRoodenbergScience2022	Turkey_IA	766027	2.66382	F	Alpaslan, Songül; Açıkkol-Yıldırım, Ayşen; Genç, Elif	1240K	0.856448
RISE1159_noUDG.SG	RISE1159	Koszyce, site 3	50.1701	20.579	4724	2884-2671 calBCE (4180±22 BP)	Poland	SchroederPNAS2019	Poland_Koszyce_GlobularAmphora.SG	1023563	2.65598	F	Schroeder, Hannes	Shotgun	0.973482
I0025	I0025	Baden-Württemberg, Stuttgart-Mühlhausen, Viesenhaeuser Hof	48.78	9.18	7125	5500-4850 BCE	Germany	MathiesonNature2015 (1240k of same same sample with 390k in HaakLazaridis2015)	Germany_EN_LBK	871525	2.655	F	Krause, Johannes	1240K	0.903652
I6572	I6572	Baq'ah			3300	1550-1150 BCE	Jordan	AgranatTamirCell2020	Jordan_LBA	740327	2.65355	F	Pinhasi, Ron	1240K	0.829983
RISE150_noUDG.SG	RISE150	Przeclawice	50.918	16.957	3744	1886-1691 calBCE (3469±31 BP, Ua-42401)	Poland	AllentoftNature2015	Poland_EBA_Unetice.SG	635332	2.653	F	..	Shotgun	0.947728
I15818	I15818	NW Bohemia, Teplice, Bžany	50.5906	13.8763	7200	5500-5000 BCE	Czech Republic	PattersonNature2021	Czech_EN_LBK	742859	2.65196	F	Pinhasi, Ron	1240K	0.878997
I18527	I18527	Győr-Moson-Sopron county, Győr-Kert utca	47.6744	17.6309	2200	320-180 BCE	Hungary	PattersonNature2021	Hungary_IA_LaTene	680493	2.64891	M	Pinhasi, Ron	1240K	0.843881
I14984	I14984	NW Bohemia, Teplice, Radosevice (Cemetery I)	50.4103	14.0746	2270	396-210 calBCE (2270±20 BP, PSUAMS-10020)	Czech Republic	PattersonNature2021	Czech_IA_LaTene	754797	2.64427	M	Pinhasi, Ron	1240K	0.892469
ALN008	ALN008	Osh Province, Alai Valley, Alai/Nura I, II, Tuyuk II Mounds	41.41	71.5	1700	100-400 CE	Kyrgyzstan	GnecchiRusconeScienceAdvances2021	Kyrgyzstan_AlaiNura_IA	847476	2.6439	M	Djansugurova, Leyla; Jeong, Choongwon; Krause, Johannes	1240K	0.89605
vbj013_noUDG.SG	vbj013	Gotland, Västerbjers	57.58	18.7	4778	2914-2697 calBCE (4236±34 BP, Ua-57860)	Sweden	CoutinhoJakobssonAJPA2020	Sweden_Gotland_Vasterbjers_PittedWare_BattleAxe_minus.SG	993642	2.64224	M	Stora, Jan; Malmstom, Helena; Jakobsson, Mattias	Shotgun	0.911785
I11158	I11158	Central Bohemia, Prague 5, Prague-Jinonice (Holmanʼs Garden Centre)	50.0544	14.3634	4025	2250-1900 BCE	Czech Republic	PattersonNature2021	Czech_EBA_son.I14193_son.I7198	689584	2.64032	M	Pinhasi, Ron	1240K	0.909328
I18831	I18831	Velim-Kosa	43.8874	15.7253	2201	500-1 BCE	Croatia	LazaridisAlpaslanRoodenbergScience2022	Croatia_LIA	675164	2.64	M	Pinhasi, Ron; Novak, Mario; Natalija Čondić	1240K	0.843041
I6230	I6230	Uvs aimag, Ulaangom sum, Chandman Uul, Ulaangom cemetery Grave #47, Burial 2	49.96	92.05	2131	346-57 calBCE (2140±20 BP, PSUAMS-7396)	Mongolia	WangNature2021	Mongolia_EIA_Sagly_4	784101	2.64	M	Pinhasi, Ron; Cheronet, Olivia; Sirak, Kendra; Tumen, Dashtseveg	1240K	0.850385
ZAM002	ZAM002	Dundgobi, Zambaga Khairkhan	45.5307	104.074	700	1000-1500 CE	Mongolia	JeongCell2020	Mongolia_Dundgobi_LateMedieval	851117	2.63889	M	Jeong, Choongwon; Warinner, Christina	1240K	0.891887
UGU005	UGU005	Selenge, Uguumur Uul	49.2484	105.378	1885	17-121 calCE (1960±15 BP, GrM-12936)	Mongolia	JeongCell2020	Mongolia_Selenge_XiongnuMedieval_o2	921526	2.63872	M	Jeong, Choongwon; Warinner, Christina	1240K	0.925684
I10542	I10542	Ilıpınar (Marmara, Bursa, Orhangazi)	40.48	29.296	5461	3630-3377 calBCE (4730±25 BP, PSUAMS-7729)	Turkey	LazaridisAlpaslanRoodenbergScience2022	Turkey_C	779144	2.6387	M	Alpaslan, Songül; Roodenberg, Jacob; Snmez, ilem; Sevim-Erol, Ayla	1240K	0.860133
I19918	I19918	Bouches-du-Rhône, Velaux, Roquepertuse	43.53	5.27	2250	400-200 BCE	France	PattersonNature2021	France_SouthEast_IA2	716722	2.638	F	Armit, Ian	1240K	0.835503
DA228_noUDG.SG	DA228	Tian Shan, Central Steppe	43.0686	68.2489	1350	300-900 CE	Kazakhstan	DamgaardNature2018	Kazakhstan_Turk.SG	1012057	2.635	M	Willerslev, Eske	Shotgun	0.950546
I7419	I7419	Sappali Tepe	37.4167	66.8333	3754	1881-1700 calBCE (3475±20 BP, PSUAMS-3229)	Uzbekistan	NarasimhanPattersonScience2019	Uzbekistan_SappaliTepe_BA	854171	2.63164	M	Frachetti, Michael	1240K	0.88572
CL146	CL146	Piedmont, Collegno	45.0792	7.5783	1345	580-630 CE	Italy	AmorimNatureCommunications2018	Italy_North_EarlyMedieval_Langobards_1	845566	2.63105	M	..	1240K	0.912742
I11752	I11752	Inskoy Dol	51.312	83.0636	4650	2900-2500 BCE	Russia	NarasimhanPattersonScience2019	Russia_Afanasievo	697014	2.63001	F	Tishkin, Alexey A. A.	1240K	0.898778
KNT001	KNT001	South Kazakhstan, Otrar, Konyrtobe Burial Ground, mound 1	41.41	68.8	1641	249-375 calCE (1741ʱ14 BP)	Kazakhstan	GnecchiRusconeScienceAdvances2021	Kazakhstann_OtrarCulture_LIA	901474	2.62668	M	Djansugurova, Leyla; Jeong, Choongwon; Krause, Johannes	1240K	0.929769
I13787	I13787	Central Bohemia, Prague-West, Hostivice-Palouky	50.0788	14.2802	2958	1108-928 calBCE (2850±20 BP, PSUAMS-9996)	Czech Republic	PattersonNature2021	Czech_LBA_Knoviz	787927	2.62613	F	Pinhasi, Ron	1240K	0.896606
Kivutkalns215	Kivutkalns215	Kivutkalns	56.852	24.272	2559	758-418 calBCE (2462±27 BP, Hela-3745)	Latvia	MittnikNatureCommunications2018	Latvia_BA	859520	2.62284	F	..	1240K	0.889586
I14168	I14168	Makotrasy	50.1458	14.2214	5850	4300-3500 BCE	Czech Republic	PapacScienceAdvances2021	Czech_C_Baalberge_o2	726025	2.62141	F	Pinhasi, Ron	1240K	0.899425
R969.SG	R969	Tivoli Palazzo Cianti	41.9559	12.7543	300	1600-1700 CE	Italy	AntonioGaoMootsScience2019	Italy_Medieval_EarlyModern.SG	1064074	2.62085	M	Pritchard, Jonathan	Shotgun	0.977038
KSH004	KSH004	Central Kazakhstan, Karashoky VI, mound 1	48.8	74.71	2550	700-500 BCE	Kazakhstan	GnecchiRusconeScienceAdvances2021	Kazakhstan_Tasmola_EIA	962729	2.61749	M	Djansugurova, Leyla; Jeong, Choongwon; Krause, Johannes	1240K	0.947366
ART018	ART018	Malatya Province, Arslantepe	38.3819	38.3611	5260	3491-3109 calBCE (4573±25 BP, MAMS-33543)	Turkey	SkourtaniotiCell2020	Turkey_Arslantepe_LateC	848457	2.61557	M	Skourtanioti, Eirini; Krause, Johannes	1240K	0.864904
I17262	I17262	England, Hampshire, Middle Wallop, Suddern Farm	51.1409	-1.59834	2176	357-57 calBCE (2161±32 BP, SUERC-60697)	United Kingdom	PattersonNature2021	England_MIA_LIA	623053	2.61397	F	Booth, Tom	1240K	0.82931
TSA006	TSA006	Dornod, Tsagaan Chuluut	49.1446	114.877	700	1000-1500 CE	Mongolia	JeongCell2020	Mongolia_Dornod_LateMedieval	966540	2.61344	F	Jeong, Choongwon; Warinner, Christina	1240K	0.918948
I3585	I3585	Granada, Ventas de Zafarraya	36.9572	-4.12	1195	675-876 calCE (1250±25 BP, PSUAMS-2074)	Spain	OlaldeScience2019	Spain_Visigoth_Granada	721497	2.612	M	Lalueza-Fox, Carles	1240K	0.839886
I12770	I12770	England, Derbyshire, Brassington, Carsington Pasture Cave	53.0798	-1.64094	2225	390-171 calBCE (2217±44 BP, UBA-30798)	United Kingdom	PattersonNature2021	England_MIA	820136	2.61143	F	Booth, Tom	1240K	0.917202
I13781	I13781	NW Bohemia, Teplice, Bílina (Rudiay I/Maxim Gorkij)	50.5562	13.7635	2977	1117-931 calBCE (2860±25 BP, PSUAMS-10016)	Czech Republic	PattersonNature2021	Czech_LBA_IA_Knoviz_Hallstatt	799161	2.61016	F	Pinhasi, Ron	1240K	0.904945
I18834	I18834	Győr-Moson-Sopron county, Kópháza-Széles földek	47.6475	16.6297	2210	320-200 BCE	Hungary	PattersonNature2021	Hungary_IA_LaTene	677242	2.61	F	Pinhasi, Ron	1240K	0.839796
I19044	I19044	England, Cambridgeshire, Marshall's Jaguar Land Rover New Showroom (JLU15)	52.2109	0.177859	2228	381-199 calBCE (2221±25 BP, SUERC-97424)	United Kingdom	PattersonNature2021	England_MIA	773647	2.61	M	Neil, Benjamin	1240K	0.897072
I1661	I1661	Seh Gabi	34.5	47.96	6539	4700-4461 calBCE (5740±40 BP, Poz-81104)	Iran	LazaridisNature2016	Iran_C_SehGabi	835809	2.61	F	Pinhasi, Ron	1240K	0.886677
LadaKH01	LadaKH01	Guangxi, Hechi City, Jinchengjiang District, Lada Cave	24	107.6	1372	484-644 calCE (1500±30 BP)	China	WangCell2021	China_Guangxi_Lada_NorthernAndSouthernDynasties_Sui_Tang	812221	2.61	F	Fu, Qiaomei; Yang, Melinda A.; Ji, Xueping	1240k	0.839498
I17267	I17267	England, Hampshire, Nether Wallop, Danebury	51.1383	-1.53093	2225	450-100 BCE	United Kingdom	PattersonNature2021	England_MIA_LIA	667444	2.60516	F	Booth, Tom	1240K	0.853552
I11712	I11712	Bratislava, Bratislava Castle	48.1423	17.0999	2011	151 calBCE - 8 calCE (2060±15 BP, PSUAMS-8882)	Slovakia	PattersonNature2021	Slovakia_LIA_LaTene	787202	2.60412	M	Pinhasi, Ron	1240K	0.898067
DA177_noUDG.SG	DA177	Tian Shan, Central Steppe	52.0158	77.1861	1600	200-500 CE	Kazakhstan	DamgaardNature2018	Kazakhstan_Nomad_HP.SG	990630	2.604	F	Willerslev, Eske	Shotgun	0.962764
I12785	I12785	England, Gloucestershire, Bourton-on-the-water, Greystones Farm	51.8859	-1.75349	2051	200-1 BCE	United Kingdom	PattersonNature2021	England_LIA	808049	2.60252	M	Booth, Tom	1240K	0.912742
I10045	I10045	Potočani	45.4482	17.6388	6050	4300-3900 BCE	Croatia	NovakPLoSOne2021	Croatia_C_Lasinja	804710	2.60199	M	Pinhasi, Ron	1240K	0.882591
ULI003	ULI003	Khovd, lower and middle terraces, Uliastai River	45.8564	91.9318	3046	1203-1012 calBCE (2906±25 BP, MAMS-41129)	Mongolia	JeongCell2020	Mongolia_Khovd_MLBAEarlyMedieval	688411	2.60117	F	Jeong, Choongwon; Warinner, Christina	1240K	0.860314
I25524	I25524	Komárom-Esztergom county, Tokod-Altáró	47.7265	18.6656	2218	357-167 calBCE (2180±20 BP, PSUAMS-10193)	Hungary	PattersonNature2021	Hungary_IA_LaTene_o3	800538	2.6	M	Anna Szécsényi-Nagy	1240K	0.900989
RISE674_noUDG.SG	RISE674	Verkhni Askiz	53.1565	90.2078	4064	2284-1972 calBCE (3719±46 BP, UBA-31596)	Russia	DamgaardScience2018	Russia_BA_Okunevo.SG	1021549	2.6	M	..	Shotgun	0.958601
I12134	I12134	Swat Valley, Loebanr	34.7515	72.4019	2850	1000-800 BCE	Pakistan	NarasimhanPattersonScience2019	Pakistan_Loebanr_IA	679417	2.59298	M	Pinhasi, Ron; Olivieri, Luca; Zahir, Muhammad; Vidale, Massimo; Micheli, Roberto; Coppa, Alfredo	1240K	0.832956
I17014	I17014	England, Somerset, Christon, Dibbles Farm	51.3139	-2.88522	2227	381-179 calBCE (2213±30 BP, SUERC-94982)	United Kingdom	PattersonNature2021	England_MIA	649932	2.58872	M	Armit, Ian	1240K	0.832103
TAH002	TAH002	Khovd, Takhiltyn Khotgor II	47.06	91.8425	700	1000-1500 CE	Mongolia	JeongCell2020	Mongolia_Khovd_LateMedieval	895986	2.5869	M	Jeong, Choongwon; Warinner, Christina	1240K	0.923007
I20622	I20622	England, Derbyshire, Fin Cop	53.2358	-1.73694	2186	357-60 calBCE (2165±30 BP, SUERC-31494)	United Kingdom	PattersonNature2021	England_MIA_LIA	748925	2.584	M	Edwards, Ceiridwen J.	1240K	0.8885
I13794	I13794	Central Bohemia, Prague-West, Hostivice-Palouky	50.0788	14.2802	3050	1300-900 BCE	Czech Republic	PattersonNature2021	Czech_LBA_Knoviz_o3	798245	2.57906	M	Pinhasi, Ron	1240K	0.903071
TAV011	TAV011	Sukhbaatar, Tavan Tolgoi	45.3572	113.142	1300	200 BCE - 1500 CE	Mongolia	JeongCell2020	Mongolia_Sukhbaatar_XiongnuLateMedieval	898191	2.57704	M	Jeong, Choongwon; Warinner, Christina	1240K	0.888228
I4916	I4916	Hajduka Vodenica	44.6403	22.3033	8763	7035-6590 calBCE (7874±72 BP, PSUAMS-2369)	Serbia	MathiesonNature2018	Serbia_IronGates_Mesolithic	788230	2.577	M	Pinhasi, Ron	1240K	0.879385
BRG005	BRG005	Selenge, Burgaldain Khundii	49.2239	104.884	700	1000-1500 CE	Mongolia	JeongCell2020	Mongolia_Selenge_LateMedieval	915664	2.57468	M	Jeong, Choongwon; Warinner, Christina	1240K	0.92121
I13963	I13963	Khentii, Delgerkhaan sum, Rashaant tolgoi, tomb 6	47.19	109.19	2829	967-827 calBCE (2750±20 BP, PSUAMS-6943)	Mongolia	WangNature2021	Mongolia_EIA_SlabGrave_1	753140	2.57423	F	Pinhasi, Ron; Cheronet, Olivia; Sirak, Kendra; Tumen, Dashtseveg	1240K	0.86321
AV1	AV1	Szólád	46.2833	17.85	1360	549-640 calCE (1487±26 BP)	Hungary	AmorimNatureCommunications2018	Hungary_Avar_5	818227	2.57386	F	AmorimNatureCommunications2018	1240K	0.909988
ALM017	ALM017	Murcia, Pliego, La Almoloya	37.9528	-1.508	3752	1882-1698 calBCE (3474±25 BP, MAMS-29728)	Spain	VillalbaMoucoSciAdv2021	Spain_Almoloya_Argar_Early	775583	2.57124	M	Villalba-Mouco, Vanessa; Risch, Roberto; Haak, Wolfgang	1240K	0.883755
SA6001	SA6001	Kaspi steppe, Šarachalsun 6	45.7257	43.9869	5397	3520-3371 calBCE (4673±28 BP, MAMS-31143)	Russia	WangNatureCommunications2019	Russia_Steppe_Maikop	762784	2.57091	F	Krause, Johannes	1240K	0.869455
I12772	I12772	England, Cornwall, Padstow, St. Merryn, Harlyn Bay	50.5399	-4.99781	2329	800 BCE - 43 CE	United Kingdom	PattersonNature2021	England_IA	804324	2.57049	M	Booth, Tom	1240K	0.913879
WEHR_1415adult	WEHR_1415adult	Wehringen - Hochfeld	48.2528	10.8088	3872	2014-1830 calBCE (3573±19 BP, MAMS-18929)	Germany	MittnikScience2019	Germany_Lech_EBA_mother.WEHR_1415child_possible.contam	884032	2.57042	F	Mittnik, Alissa	1240K	0.921003
I14162	I14162	Urziceni	47.7467	22.395	5950	4500-3500 BCE	Romania	LazaridisAlpaslanRoodenbergScience2022	Romania_C_Bodrogkeresztur	782018	2.57024	F	Pinhasi, Ron; Virag, Cristian; Hajdu, Tams; Krisztin Kiss; Tams Szeniczey	1240K	0.898377
I4561	I4561	Tarragona, Galls Carboners	41.2916	1.0638	3550	1700-1500 BCE	Spain	OlaldeScience2019 (the correct coverage is shown here but is underreported in Table S1 of the publication)	Spain_EBA	893679	2.569	F	Lalueza-Fox, Carles	1240K	0.925981
I15750	I15750	Nerkin Getashen	40.9167	44.5	3285	1420-1250 BCE	Armenia	LazaridisAlpaslanRoodenbergScience2022	Armenia_LBA_EIA	775509	2.56725	F	Pinhasi, Ron; Piliposyan, Ashot	1240K	0.883483
I18742	I18742	Albertirsa site 22	47.2547	19.6356	1250	650-750 CE	Hungary	GnecchiRusconeCell2022	Hungary_DanubeTisza_MAvar	673032	2.56233	F	Pinhasi, Ron	1240K	0.775099
DEE001	DEE001	Arkhangai, Delen Tolgoi, Melkhii Chuluu	48.6045	101.938	540	1328-1436 calCE (531±20 BP, MAMS-41136)	Mongolia	JeongCell2020	Mongolia_Arkhangai_LateMedieval	881415	2.56211	F	Jeong, Choongwon; Warinner, Christina	1240K	0.915017
I18746	I18746	Cetina Valley	43.9672	16.4327	3750	2000-1600 BCE	Croatia	LazaridisAlpaslanRoodenbergScience2022	Croatia_MBA_Cetina	631718	2.56038	M	Pinhasi, Ron; Novak, Mario; Mario Carić	1240K	0.820816
VK541_noUDG.SG	VK541	Lutsk	50.74	25.32	700	1200-1300 CE	Ukraine	MargaryanWillerslevNature2020	Ukraine_Medieval.SG	998710	2.56	M	Nielsen, Rasmus; Werge, Thomas; Willerslev, Eske	Shotgun	0.902954
MIB058	MIB058	Bohemia, Mikulovice	49.992	15.7769	3763	1891-1701 calBCE (3492±27 BP, CRL-19434)	Czech Republic	PapacScienceAdvances2021	Czech_EBA_Unetice	906482	2.55736	F	Papac, Luka	1240K	0.941625
I11160	I11160	Central Bohemia, Prague 5, Prague-Jinonice (Holmanʼs Garden Centre)	50.0544	14.3634	3850	2200-1600 BCE	Czech Republic	PattersonNature2021	Czech_EBA_Unetice_brother.I14185	696265	2.5567	M	Pinhasi, Ron	1240K	0.889418
I2461	I2461	England, Wiltshire, Porton	51.13	-1.69	3975	2150-1900 BCE	United Kingdom	OlaldeNature2018	England_C_EBA	770839	2.556	F	Barclay, Alastair	1240K	0.895727
I14866	I14866	England, Kent, Cliffs End Farm	51.3292	1.36931	2226	372-197 calBCE (2212±21 BP) [R_combine: (2215±30 BP, SUERC-24071); (2244±27 BP, OxA-20795); (2176±27 BP, SUERC-97414)]	United Kingdom	PattersonNature2021	England_MIA	734499	2.55357	M	Armit, Ian	1240K	0.871356
I1732	I1732	Vovnigi	48.1333	35.0833	7218	5372-5134 calBCE (6300±40 BP, Poz-81130)	Ukraine	MathiesonNature2018	Ukraine_N	732557	2.552	F	Pinhasi, Ron	1240K	0.83999
I0577	I0577	Arzan	52.0961	93.7111	2750	900 -700 BCE	Russia	UnterlanderNatureCommunications2017	Russia_Tuva_IA_AldyBel	787277	2.55	M	Burger, Joachim	1240K	0.878557
I20502	I20502	Dakovo - Franjevac, 2007	45.313	18.4028	5950	5000-3000 BCE	Croatia	LazaridisAlpaslanRoodenbergScience2022	Croatia_C	774410	2.548	M	Pinhasi, Ron; Novak, Mario; Ivor Janković; Petra Rajić Šikanjić; Jacqueline Balen	1240K	0.884621
I6759	I6759	England, North Yorkshire, Kelco Cave, Giggleswick Scar	54.0744	-2.28728	5527	3641-3526 calBCE (4801±31 BP)	United Kingdom	OlaldeNature2018	England_N	756173	2.5461	M	Brace, Selina	1240K	0.889495
ULN007	ULN007	Sukhbaatar, Ulaanzuukh	46.2841	111.768	2100	1650 BCE - 1350 CE	Mongolia	JeongCell2020	Mongolia_Sukhbaatar_MLBAXiongnuLateMedieval	891297	2.54566	M	Jeong, Choongwon; Warinner, Christina	1240K	0.903174
WD-WT5M2_noUDG	WD-WT5M2	Henan province, Yuzhou city, Wadian site	34.1784	113.372	3900	2050-1850 BCE	China	NingNatureCommunications2020	China_YR_LN	812816	2.544	F	Cui, Yinqiu; Krause, Johannes; Robbeets, Martine; Jeong, Choongwon	1240K	0.949008
I18840	I18840	Győr-Moson-Sopron county, Győr-Kert utca	47.6744	17.6309	2200	320-180 BCE	Hungary	PattersonNature2021	Hungary_IA_LaTene	669058	2.543	F	Pinhasi, Ron	1240K	0.835012
I3311	I3311	Halikarnassos (Aegean, Bodrum, Yokuşbaşı)	37.0448	27.4366	2127	323-31 BCE	Turkey	LazaridisAlpaslanRoodenbergScience2022	Turkey_Hellenistic	733107	2.537	M	Alpaslan, Songül; Pinhasi, Ron; Kesici, Seda Deniz; Selçuk, Tayfun; Savaş, Emre; Köstak Boca Negra Valdes, Sinem	1240K	0.821359
I18184	I18184	Tiszapüspöki- Holt Tisza part 17/a	47.2048	20.3167	1350	550-650 CE	Hungary	GnecchiRusconeCell2022	Hungary_Tiszaregion_EAvar	637158	2.53415	M	Pinhasi, Ron	1240K	0.818476
I14101	I14101	England, East Riding of Yorkshire, Pocklington (Burnby Lane)	53.9194	-0.766635	2175	400-50 BCE	United Kingdom	PattersonNature2021	England_EastYorkshire_MIA_LIA	741126	2.53297	F	Lillie, Malcolm	1240K	0.887711
I13965	I13965	Bayan-Ulgii aimag, Tsengel sum, Biluut 2 barrow 4	48.68	88.38	2270	396-210 calBCE (2270±20 BP, UCIAMS-226560, PSUG-5475)	Mongolia	WangNature2021	Mongolia_EIA_5	747171	2.53153	F	Pinhasi, Ron; Cheronet, Olivia; Sirak, Kendra; Tumen, Dashtseveg	1240K	0.876695
I4554	I4554	Zvejnieki	56.2833	25.1333	5946	4048-3951 calBCE (5180±30 BP, PSUAMS-2237)	Latvia	MathiesonNature2018	Latvia_MN_o3	721887	2.526	F	Pinhasi, Ron	1240K	0.840998
KGK001	KGK001	Arkhangai, Khirgest Khooloi	47.5536	102.638	700	1000-1500 CE	Mongolia	JeongCell2020	Mongolia_Arkhangai_LateMedieval	875203	2.52386	F	Jeong, Choongwon; Warinner, Christina	1240K	0.910104
SA6004	SA6004	Kaspi steppe, Šarachalsun 6	45.7257	43.9869	5159	3359-3034 calBCE (4500±40 BP, GIN-12401)	Russia	WangNatureCommunications2019	Russia_Steppe_Maikop	780436	2.52369	M	Krause, Johannes	1240K	0.878635
CL94	CL94	Piedmont, Collegno	45.0792	7.5783	1345	580-630 CE	Italy	AmorimNatureCommunications2018	Italy_North_EarlyMedieval_Langobards_2	874801	2.52291	M	..	1240K	0.902489
NEO236_noUDG.SG	NEO236	Devil's Gate Cave	44.5	135.4	7650	5830-5622 calBCE (6810±57 BP, UBA-33764)	Russia	SikoraNature2019	Russia_DevilsCave_N.SG	986912	2.52212	F	SikoraNature2019	Shotgun	0.899761
ART001	ART001	Malatya Province, Arslantepe	38.3819	38.3611	4342	2469-2298 calBCE (3908±26 BP, MAMS-33533)	Turkey	SkourtaniotiCell2020	Turkey_Arslantepe_EBA	785926	2.52032	M	Skourtanioti, Eirini; Krause, Johannes	1240K	0.832038
I14860	I14860	England, Kent, Cliffs End Farm	51.3292	1.36931	2231	386-198 calBCE (2225±30 BP, GrA-37686)	United Kingdom	PattersonNature2021	England_MIA	779064	2.51963	F	Armit, Ian	1240K	0.895572
I21312	I21312	England, Wiltshire, Casterley Camp	51.2809	-1.83557	2096	343-51 calBCE (2124±27 BP, SUERC-97418)	United Kingdom	PattersonNature2021	England_MIA_LIA	772427	2.512	M	Armit, Ian	1240K	0.882733
VK230_noUDG.SG	VK230	Hofstadir	65.61	-17.16	850	900-1300 CE	Iceland	MargaryanWillerslevNature2020	Iceland_Viking.SG	989853	2.51	F	Nielsen, Rasmus; Werge, Thomas; Willerslev, Eske	Shotgun	0.916931
I13798	I13798	Central Bohemia, Prague-West, Hostivice-Palouky	50.0788	14.2802	3050	1300-900 BCE	Czech Republic	PattersonNature2021	Czech_LBA_Knoviz	801715	2.5084	F	Pinhasi, Ron	1240K	0.903446
I13791	I13791	NW Bohemia, Teplice, Bílina (Rudiay I/Maxim Gorkij)	50.5562	13.7635	2975	1200-850 BCE	Czech Republic	PattersonNature2021	Czech_LBA_IA_Knoviz_Hallstatt	793637	2.50816	F	Pinhasi, Ron	1240K	0.916297
MIS002	MIS002	Bohemia, Mikulovice	49.992	15.7769	3883	2020-1883 calBCE (3582±19 BP, MAMS-30494)	Czech Republic	PapacScienceAdvances2021	Czech_EBA_Unetice	857672	2.50634	M	Papac, Luka	1240K	0.912664
I13783	I13783	Central Bohemia, Prague-West, Hostivice-Palouky	50.0788	14.2802	3022	1192-1005 calBCE (2890±20 BP, PSUAMS-9771)	Czech Republic	PattersonNature2021	Czech_LBA_Knoviz	802565	2.50198	F	Pinhasi, Ron	1240K	0.893089
VK303_noUDG.SG	VK303	Skara, Varnhem	58.38	13.65	900	900-1200 CE	Sweden	MargaryanWillerslevNature2020	Sweden_Viking.SG	989031	2.5	F	Nielsen, Rasmus; Werge, Thomas; Willerslev, Eske	Shotgun	0.941418
I6667	I6667	Parkhai I	38.348	56.2454	3400	1498-1413 calBCE (3170±20 BP, PSUAMS-2998)	Turkmenistan	NarasimhanPattersonScience2019	Turkmenistan_LBA_Parkhai_o	809594	2.49993	F	Pinhasi, Ron; Pinhasi, Ron; Moiseyev, Vyacheslav; Gromov, Andrey	1240K	0.864839
R473.SG	R473	Civitavecchia	42.0889	11.7656	2600	700-600 BCE	Italy	AntonioGaoMootsScience2019	Italy_IA_Republic.SG	1046133	2.4987	F	Pritchard, Jonathan	Shotgun	0.976495
I15951	I15951	NW Bohemia, Teplice, Radosevice (Cemetery II)	50.4103	14.0746	2235	385-206 calBCE (2240±20 BP, PSUAMS-10101)	Czech Republic	PattersonNature2021	Czech_IA_LaTene	689535	2.49723	M	Pinhasi, Ron	1240K	0.856009
I3044	I3044	England, Lincolnshire, Lincoln, Lincoln Castle	53.2345	-0.540804	856	1027-1154 calCE (967±17 BP, SUERC-54024)	United Kingdom	GretzingerNature2022	England_EarlyMedieval_Saxon	734288	2.497	M	Brace, Selina	1240K	0.889935
I14762	I14762	Oylum Höyük (Southeast, Kilis)	36.69	37.17	3583	1736-1541 calBCE (3355±25 BP, PSUAMS-6841)	Turkey	LazaridisAlpaslanRoodenbergScience2022	Turkey_MBA	805003	2.49269	M	Alpaslan, Songül; Engin, Atilla; Açıkkol-Yıldırım, Ayşen	1240K	0.852764
ISB001	JK2739	Sardinia, Seulo, CA, Su Grutta ’e is Bittuleris	39.87	9.2356	3735	1882-1690 calBCE (3460±29 BP, MAMS-28658)	Italy	MarcusNatureCommunications2020	Italy_Sardinia_EBA	786013	2.49246	M	John Novembre	1240K	0.918392
AV2	AV2	Szólád	46.2833	17.85	1348	560-645 calCE (1472±27 BP)	Hungary	AmorimNatureCommunications2018	Hungary_Avar_5_daughter.or.mother.AV1	789236	2.49198	F	AmorimNatureCommunications2018	1240K	0.894512
I7499	I7499	Granada, Huéscar, Cueva Romero	37.8071	-2.54304	900	1000-1100 CE	Spain	OlaldeScience2019	Spain_Islamic_Zira	846465	2.49064	F	Lalueza-Fox, Carles	1240K	0.900394
VK98_noUDG.SG	VK98	Hofstadir	65.61	-17.16	850	900-1300 CE	Iceland	MargaryanWillerslevNature2020	Iceland_Viking.SG	872542	2.49	M	Nielsen, Rasmus; Werge, Thomas; Willerslev, Eske	Shotgun	0.932484
LON001	JK2723	Sardinia, Seulo, CA, Grutta I de Longu Fresu	39.87	9.2356	3775	1921-1746 calBCE (3509±28 BP, MAMS-28657)	Italy	MarcusNatureCommunications2020	Italy_Sardinia_EBA	752636	2.48905	F	John Novembre	1240K	0.897821
N25_noUDG.SG	N25	Oslonki	52.61	18.8	6250	4600-4000 BCE	Poland	FernandesScientificReports2018	Poland_BKG.SG	975502	2.4878	F	..	Shotgun	0.932329
I0164	I0164	Quedlinburg Site VIII	51.793	11.143	3906	2027-1890 calBCE (3599±25 BP, MAMS-21497)	Germany	MathiesonNature2015 (1240k of same same sample with 390k in HaakLazaridis2015)	Germany_EBA_Unetice	838661	2.487	F	Haak, Wolfgang	1240K	0.922167
I4255	I4255	Ferghana, Burial Kashkarchi	40.3772	71.855	3050	1200-1000 BCE	Uzbekistan	NarasimhanPattersonScience2019	Uzbekistan_Kashkarchi_BA	718001	2.486	M	Frachetti, Michael	1240K	0.856448
TAL004	TAL004	Central Kazakhstan, Nurken Village, Taldy II, mound 5	49.09	75.85	2619	802-543 calBCE (2540±40 BP)	Kazakhstan	GnecchiRusconeScienceAdvances2021	Kazakhstan_Tasmola_EIA_father.or.son.TAL003	895833	2.47974	M	Djansugurova, Leyla; Jeong, Choongwon; Krause, Johannes	1240K	0.926046
I25519	I25519	Somogy county, Kútvölgyi-dűlő, Zamárdi (sites 56 and 89)	46.8759	17.9673	2150	300-100 BCE	Hungary	PattersonNature2021	Hungary_IA_LaTene	816329	2.478	M	Anna Szécsényi-Nagy	1240K	0.90585
CHN001	CHN001	Uvs, Chandman Mountain, Ulaangom cemetery	49.9971	92.054	2226	356-173 calBCE (2188±15 BP, GrM-12941)	Mongolia	JeongCell2020	Mongolia_Uvs_EIAXiongnuLateMedival	874958	2.47647	M	Jeong, Choongwon; Warinner, Christina	1240K	0.890698
Plinkaigalis242	Plinkaigalis242	Plinkaigalis	55.41	23.647	4842	3264-2625 calBCE (4280±75 BP, OxA-5936)	Lithuania	MittnikNatureCommunications2018	Lithuania_LN	871184	2.47611	F	..	1240K	0.911475
AITI_66	AITI_66	Kleinaitingen - Gewerbegebiet Nord	48.2228	10.845	3761	1917-1694 calBCE (3489±34 BP, MAMS-21580)	Germany	MittnikScience2019	Germany_Lech_EBA_possible.contam	728356	2.47363	F	Mittnik, Alissa	1240K.and.Shotgun	0.879255
I18599	I18599	England, Kent, Sittingbourne, Highsted	51.3233	0.73696	1924	43 calBCE - 110 calCE (1990±25 BP, PSUAMS-7826)	United Kingdom	PattersonNature2021	England_LIA	667117	2.47269	F	Legge, Michael	1240K	0.84039
N45_noUDG.SG	N45	Pikutkowo	52.62	18.96	4375	2600-2250 BCE	Poland	FernandesScientificReports2018	Poland_CordedWare_3.SG	964898	2.47248	F	..	Shotgun	0.938509
I12978	I12978	Khovd, Bulgan sum, Yagshiin hodoo barrow 1, bone find B	46.12	91.57	4472	2571-2471 calBCE (4004±15 BP) [R_combine: (3983±17 BP, GrM-12984); (4050±25 BP, UCIAMS-226530, PSUG-5433); (3838±40 BP, Le-6932, Le-6933, Le-6939)]	Mongolia	WangNature2021	Mongolia_EBA_Chemurchek_2	780404	2.4714	M	Pinhasi, Ron; Cheronet, Olivia; Sirak, Kendra; Tumen, Dashtseveg; Erdenebaatar, Diimaajav; Kovalev, Alexey	1240K	0.894486
SHU001	SHU001	Uvurkhangai, Shunkhlai Mountain	46.911	102.771	2929	1107-902 calBCE (2826±30 BP, OxA-36456)	Mongolia	JeongCell2020	Mongolia_Uvurkhangai_EIALateMedieval	817237	2.46991	M	Jeong, Choongwon; Warinner, Christina	1240K	0.896658
AITI_72	AITI_72	Kleinaitingen - Gewerbegebiet Nord	48.2228	10.845	3776	1931-1742 calBCE (3508±34 BP, MAMS-21583)	Germany	MittnikScience2019	Germany_Lech_EBA	707602	2.46768	M	Mittnik, Alissa	1240K.and.Shotgun	0.876566
I18838	I18838	Győr-Moson-Sopron county, Kópháza-Széles földek	47.6475	16.6297	2210	320-200 BCE	Hungary	PattersonNature2021	Hungary_IA_LaTene	671195	2.466	M	Pinhasi, Ron	1240K	0.840649
RISE1171_noUDG.SG	RISE1171	Koszyce, site 3	50.1701	20.579	4826	3004-2703 calBCE (4264±34 BP)	Poland	SchroederPNAS2019	Poland_Koszyce_GlobularAmphora.SG_son.RISE1166.SG.brother.RISE1167.SG	1003562	2.46546	M	Schroeder, Hannes	Shotgun	0.971685
I4305	I4305	Clos de Roque	43.457	5.863	6680	4833-4612 calBCE (5860±35 BP, PSUAMS-2225)	France	OlaldeNature2018	France_MN_1	784081	2.465	F	Pinhasi, Ron	1240K	0.878596
mur003_noUDG.SG	mur003	Republic of Bashkorstan, Near Usmanovo Village, Muradym 8	52.583	56.847	3721	1881-1642 calBCE (3450±30 BP, Beta-451574)	Russia	KrzewinskaScienceAdvances2018	Russia_Srubnaya_Alakul.SG	789015	2.4649	M	..	Shotgun	0.977555
I1054	I1054	Kamennyi Ambar 5 Cemetery	52.8167	60.4667	3765	1891-1743 calBCE (3495±25 BP, PSUAMS-1952)	Russia	NarasimhanPattersonScience2019	Russia_MLBA_Sintashta_brother.I1053	828138	2.463	M	Hanks, Bryan; Epimakhov, Andrey	1240K	0.936699
I5513	I5513	England, North Ablington, Figheldean	51.22	-1.77	4250	2800-1800 BCE	United Kingdom	OlaldeNature2018	England_BellBeaker	799371	2.463	M	Barclay, Alastair	1240K	0.905282
SHG003	SHG003	Sukhbaatar, Sharga Uul	46.3695	113.49	700	1000-1500 CE	Mongolia	JeongCell2020	Mongolia_Sukhbaatar_LateMedieval	747289	2.46267	M	Jeong, Choongwon; Warinner, Christina	1240K	0.880535
SEC002	I18968	Sardinia, Sennori, SS, Serra Crabiles, t.3	40.7862	8.59581	4352	2470-2306 calBCE (3917±19 BP, MAMS-38290)	Italy	MarcusNatureCommunications2020	Italy_Sardinia_LateC	903766	2.46215	M	John Novembre	1240K	0.933829
I6668	I6668	Parkhai II	38.348	56.2454	3250	1600-1000 BCE	Turkmenistan	NarasimhanPattersonScience2019	Turkmenistan_LBA_Parkhai	820147	2.46181	F	Pinhasi, Ron; Pinhasi, Ron; Moiseyev, Vyacheslav; Gromov, Andrey	1240K	0.864077
N17_noUDG.SG	N17	Gustorzyn	52.66	18.88	3850	2020-1774 calBCE (3560±30 BP, Poz-77332)	Poland	FernandesScientificReports2018	Poland_EBA.SG	971128	2.4617	M	..	Shotgun	0.945168
I10366	I10366	Sardinia, Usellus	39.81	8.84	2244	389-208 calBCE (2250±20 BP, PSUAMS-4874)	Italy	FernandesNatureEcologyEvolution2020	Italy_Sardinia_IA_1	675710	2.46136	F	Caramelli, David	1240K	0.840378
SZ13	SZ13	Szólád	46.2833	17.85	1462	424-550 calCE (1579±25 BP)	Hungary	AmorimNatureCommunications2018	Hungary_Langobard_son.SZ24_father.SZ7_brother.SZ22	828320	2.45979	M	AmorimNatureCommunications2018	1240K	0.89799
I5073	I5073	Koprivno	43.6073	16.5471	3573	1732-1542 calBCE (3350±20 BP, PSUAMS-3812)	Croatia	LazaridisAlpaslanRoodenbergScience2022	Croatia_MBA	813013	2.459	M	Pinhasi, Ron; Mario Šlaus	1240K	0.897886
SZ32	SZ32	Szólád	46.2833	17.85	1442	412-604 CE	Hungary	AmorimNatureCommunications2018	Hungary_Langobard_o1	792617	2.45758	F	AmorimNatureCommunications2018	1240K	0.878531
I12979	I12979	Swat Valley, Loebanr	34.7515	72.4019	2850	1000-800 BCE	Pakistan	NarasimhanPattersonScience2019	Pakistan_Loebanr_IA	782000	2.45552	F	Pinhasi, Ron; Olivieri, Luca; Zahir, Muhammad; Vidale, Massimo; Micheli, Roberto; Coppa, Alfredo	1240K	0.87314
I2530	I2530	Tumba S. Opticari, Bitola	41.03	21.33	915	992-1121 calCE (1000±15 BP, UCIAMS-186345)	North Macedonia	LazaridisAlpaslanRoodenbergScience2022	Macedonia_Medieval	676374	2.455	F	Alpaslan, Songül; Pinhasi, Ron; Veljanovska, Fanica; Vldevski, Zlatko; Bilbija, Milos; Temov, Strahil; Mitrevski, Dragi; Kuzman, Pasko; Pocuca Kuzman, Nada	1240K	0.806115
I20140	I20140	Stratonikeia and Lagina (Aegean, Muğla, Yatağan)	37.3	28.03	850	1031-1158 calCE (955±15 BP, PSUAMS-8565)	Turkey	LazaridisAlpaslanRoodenbergScience2022	Turkey_Byzantine_brother.I20141	666598	2.455	M	Alpaslan, Songül; Söğüt, Bilal; Aytek, Ahmet İhsan; Kaya, Esra Hilal; Yavuz, Alper Yener	1240K	0.795669
I4160	I4160	Dashty-Kozy	39.4481	68.0314	3475	1650-1400 BCE	Tajikistan	NarasimhanPattersonScience2019	Tajikistan_BA_DashtiKozy	828705	2.452	F	Frachetti, Michael	1240K	0.904118
I20671	I20671	England, North Yorkshire, Vale of Pickering, West Heslerton	54.171	-0.605739	1450	400-600 CE	United Kingdom	GretzingerNature2022	England_EarlyMedieval_Saxon	823001	2.452	M	Justeau, Pierre	1240K	0.914332
RAH001	RAH001	Khentii, Rahsaan Khad	47.2166	108.972	700	1000-1500 CE	Mongolia	JeongCell2020	Mongolia_Khentii_LateMedieval	734730	2.4486	F	Jeong, Choongwon; Warinner, Christina	1240K	0.845394
I20668	I20668	England, North Yorkshire, Vale of Pickering, West Heslerton	54.171	-0.605739	1450	400-600 CE	United Kingdom	GretzingerNature2022	England_EarlyMedieval_Saxon	807862	2.446	F	Justeau, Pierre	1240K	0.909096
OLN011	OLN011	Arkhangai, Olon Dov	47.1108	102.079	1075	700-1050 CE	Mongolia	JeongCell2020	Mongolia_Arkhangai_EarlyMedieval	898162	2.44575	M	Jeong, Choongwon; Warinner, Christina	1240K	0.913065
I12137	I12137	Swat Valley, Loebanr	34.7515	72.4019	2850	1000-800 BCE	Pakistan	NarasimhanPattersonScience2019	Pakistan_Loebanr_IA	667626	2.44521	F	Pinhasi, Ron; Olivieri, Luca; Zahir, Muhammad; Vidale, Massimo; Micheli, Roberto; Coppa, Alfredo	1240K	0.820609
CL145	CL145	Piedmont, Collegno	45.0792	7.5783	1345	580-630 CE	Italy	AmorimNatureCommunications2018	Italy_North_EarlyMedieval_Langobards_1_brother.CL146_son.CL151	834988	2.44411	M	..	1240K	0.908966
I2431	I2431	Ivanovo	43.0992	26.7194	6624	4784-4552 calBCE (5820±30 BP, Beta-432807)	Bulgaria	MathiesonNature2018	Bulgaria_C	723399	2.444	M	Gaydarska, Bisserka	1240K	0.855207
I4340_noUDG	I4340	Dinkha Tepe	37.0079	45.1658	3291	1411-1274 calBCE (3075±20 BP, PSUAMS-2958)	Iran	LazaridisAlpaslanRoodenbergScience2022	Iran_DinkhaTepe_BA_IA_2	635462	2.443	F	Monge, Janet	1240K	0.77515
I15824	I15824	Central Bohemia, Prague 5, Prague-Jinonice (Holmanʼs Garden Centre)	50.0544	14.3634	3900	2200-1700 BCE	Czech Republic	PattersonNature2021	Czech_EBA_Unetice	713672	2.44026	F	Pinhasi, Ron	1240K	0.896891
NE5_noUDG	NE5	Amur River Basin	45.95	125.83	14174	12371-12101 calBCE (12240±40 BP, BA-090397)	China	MaoFuCell2021	China_AmurRiver_LPaleolithic	454824	2.43999	M	Fu, Qiaomei; Zhang, Hucai	1240K	0.720331
DCZ-M22IV_noUDG	DCZ-M22IV	Qinghai province, Pingan county, Dacaozi site	36.531	101.962	1850	50-150 CE	China	NingNatureCommunications2020	China_Upper_YR_IA	840330	2.439	F	Cui, Yinqiu; Krause, Johannes; Robbeets, Martine; Jeong, Choongwon	1240K	0.97003
I11095	I11095	Southwest Israel, Tell el-Hesi	31.5458	34.7306	400	1400-1700 CE	Israel	UllingerNearEasternArchaeology2022	Israel_Medieval_oNAfrica	690012	2.43887	F	Ullinger, Jaime	1240K	0.804124
kzb007_noUDG.SG	kzb007	Republic of Bashkorstan, Near Usmanovo village, Kazburun 1	54.07	55.544	3672	1873-1623 calBCE (3422±30 BP, Ua-56447)	Russia	KrzewinskaScienceAdvances2018	Russia_Srubnaya_Alakul.SG	852429	2.43822	M	..	Shotgun	0.972228
I12138	I12138	Swat Valley, Loebanr	34.7515	72.4019	2949	1107-924 calBCE (2845±20 BP, PSUAMS-5277)	Pakistan	NarasimhanPattersonScience2019	Pakistan_Loebanr_IA_o	666132	2.43806	F	Olivieri, Luca; Zahir, Muhammad; Vidale, Massimo; Micheli, Roberto; Coppa, Alfredo	1240K	0.83337
SA6002	I11133	Sinjucha, Kuban steppe	45.05	39.91	5126	3332-3021 calBCE (4454±23 BP, MAMS-31139)	Russia	WangNatureCommunications2019	Russia_LateMaikop	744910	2.43287	F	Krause, Johannes	1240K	0.859978
NE34_noUDG	NE34	Amur River Basin	45.98	125.58	14521	12896-12285 calBCE (12395±35 BP, BA-152178)	China	MaoFuCell2021	China_AmurRiver_LPaleolithic	502532	2.43201	M	Fu, Qiaomei; Zhang, Hucai	1240K	0.731359
I4783	I4783	Kazakh Mys	46.9479	79.9881	3456	1600-1447 calBCE (3250±20 BP, PSUAMS-2612)	Kazakhstan	NarasimhanPattersonScience2019	Kazakhstan_MLBA_KazakhMys	716542	2.431	M	Pinhasi, Ron; Frachetti, Michael	1240K	0.89243
N47_noUDG.SG	N47	Pikutkowo	52.62	18.96	4375	2600-2250 BCE	Poland	FernandesScientificReports2018	Poland_CordedWare_1.SG	980152	2.42996	M	..	Shotgun	0.917784
ART014	ART014	Malatya Province, Arslantepe	38.3819	38.3611	5255	3491-3108 calBCE (4573±27 BP, MAMS-33540)	Turkey	SkourtaniotiCell2020	Turkey_Arslantepe_LateC	762414	2.42982	M	Skourtanioti, Eirini; Krause, Johannes	1240K	0.829155
I17277	I17277	England, Durham, Hartlepool, Olive Street	54.6976	-1.18104	1200	600-900 CE	United Kingdom	GretzingerNature2022	England_EarlyMedieval	622135	2.42964	M	Booth, Tom	1240K	0.847695
I15952	I15952	NW Bohemia, Teplice, Radosevice (Cemetery II)	50.4103	14.0746	2310	400-320 BCE	Czech Republic	PattersonNature2021	Czech_IA_LaTene	725801	2.42915	F	Pinhasi, Ron	1240K	0.869003
I4630	I4630	Zvejnieki	56.2833	25.1333	9218	7471-7073 calBCE (8240±70 BP)	Latvia	MathiesonNature2018	Latvia_HG	749560	2.426	M	Pinhasi, Ron	1240K	0.86427
I17268	I17268	England, North Yorkshire, Stockton-on-Tees, Norton, Norton Bishops Mill	54.5945	-1.3094	1200	600-900 CE	United Kingdom	GretzingerNature2022 (new version of individual previously published in MartinianoNatureCommunications2016)	England_EarlyMedieval_Saxon	621116	2.42554	M	Booth, Tom	1240K	0.832698
I20680	I20680	England, North Yorkshire, Vale of Pickering, West Heslerton	54.171	-0.605739	1450	400-600 CE	United Kingdom	GretzingerNature2022	England_EarlyMedieval_Saxon	820458	2.424	F	Justeau, Pierre	1240K	0.88912
I13886	I13886	Rokutsu Shell Mound	35.55	140.157	4003	2136-1959 calBCE (3665±20 BP, PSUAMS-7946)	Japan	WangNature2021	Japan_HG_Jomon	765534	2.42185	M	Pinhasi, Ron	1240K	0.851561
I14784	I14784	Oylum Höyük (Southeast, Kilis)	36.69	37.17	3695	1876-1632 calBCE (3435±25 BP, PSUAMS-6834)	Turkey	LazaridisAlpaslanRoodenbergScience2022	Turkey_MBA	803300	2.42033	M	Alpaslan, Songül; Engin, Atilla; Açıkkol-Yıldırım, Ayşen	1240K	0.854819
VK176_noUDG.SG	VK176	England, Oxford, St John's College Oxford	51.76	-1.26	1010	880-1000 CE	United Kingdom	MargaryanWillerslevNature2020	England_Viking.SG	976397	2.42	M	Nielsen, Rasmus; Werge, Thomas; Willerslev, Eske	Shotgun	0.884504
I6365	I6365	Khuvsgul aimag, Burentogtoh sum, Uushigiin uvur, Slab Burial 1	49.656	99.927	2744	809-779 calBCE (2610±20 BP, PSUAMS-7282)	Mongolia	WangNature2021	Mongolia_EIA_SlabGrave_1	762732	2.41931	M	Pinhasi, Ron; Cheronet, Olivia; Sirak, Kendra; Tumen, Dashtseveg; Erdenebaatar, Diimaajav	1240K	0.870826
I11456_enhanced	I11456	Seistan, Shahr-i Sokhta	30.6499	61.4003	4500	2600-2500 BCE	Iran	LazaridisAlpaslanRoodenbergScience2022 (higher coverage of previously reported individual from NarasimhanPattersonScience2019)	Iran_ShahrISokhta_BA2	730880	2.41863	F	Pinhasi, Ron; Coppa, Alfredo	1240K	0.85694
I10293	I10293	Potočani	45.4482	17.6388	6093	4315-3997 calBCE (5310±40 BP, Beta-233123)	Croatia	NovakPLoSOne2021	Croatia_C_Lasinja	784486	2.41855	F	Pinhasi, Ron	1240K	0.878221
I20623	I20623	England, Derbyshire, Fin Cop	53.2358	-1.73694	2225	400-150 BCE	United Kingdom	PattersonNature2021	England_MIA_LIA	753849	2.418	F	Edwards, Ceiridwen J.	1240K	0.875855
I17145	I17145	NW Bohemia, Teplice, Radosevice (Cemetery I)	50.4103	14.0746	2255	330-280 BCE	Czech Republic	PattersonNature2021	Czech_IA_LaTene	689156	2.41796	M	Pinhasi, Ron	1240K	0.873321
BRG002	BRG002	Selenge, Burgaldain Khundii	49.2239	104.884	700	1000-1500 CE	Mongolia	JeongCell2020	Mongolia_Selenge_LateMedieval	831127	2.41736	F	Jeong, Choongwon; Warinner, Christina	1240K	0.891447
I8112	I8112	Lisicin Dol, Marvinci, Valandovo	41.28	22.49	2614	783-549 calBCE (2525±20 BP, PSUAMS-6194)	North Macedonia	LazaridisAlpaslanRoodenbergScience2022	Macedonia_IA	810697	2.41621	M	Alpaslan, Songül; Pinhasi, Ron; Veljanovska, Fanica; Vldevski, Zlatko; Bilbija, Milos; Temov, Strahil; Mitrevski, Dragi; Kuzman, Pasko; Pocuca Kuzman, Nada	1240K	0.8855
I11027	I11027	Bustan	37.6667	67	3526	1631-1508 calBCE (3315±25 BP, PSUAMS-6198)	Uzbekistan	NarasimhanPattersonScience2019	Uzbekistan_Bustan_BA	741300	2.41484	M	Frachetti, Michael	1240K	0.837481
BOT15_noUDG.SG	BOT15	Botai	53.306	67.6482	5143	3345-3025 calBCE (4474±37 BP, UBA-32663)	Kazakhstan	DamgaardScience2018	Kazakhstan_Botai_Eneolithic.SG	964924	2.41349	M	..	Shotgun	0.970379
I15941	I15941	Sardinia, Anghelu Ruju	40.6267	8.32306	4196	2343-2144 calBCE (3810±25 BP, PSUAMS-6693)	Italy	FernandesNatureEcologyEvolution2020	Italy_Sardinia_N	711666	2.41115	M	Pinhasi, Ron	1240K	0.852919
I17259	I17259	England, Hampshire, Stockbridge, New Buildings	51.1365	-1.49403	2438	725-400 calBCE (2405±25 BP, SUERC-66078)	United Kingdom	PattersonNature2021	England_EIA	642160	2.41084	M	Booth, Tom	1240K	0.844683
I20183	I20183	Kapitan Andreevo (South)	41.73	26.33	2750	1100-500 BCE	Bulgaria	LazaridisAlpaslanRoodenbergScience2022	Bulgaria_EIA	792883	2.407	M	Alpaslan, Songül; Iliev, Stanislav; Russeva, Victoria	1240K	0.874911
DA247_noUDG.SG	DA247	Shamanka II	51.6983	103.703	7689	5837-5660 calBCE (6856±40 BP, OxA-21526)	Russia	DamgaardScience2018	Russia_Shamanka_Eneolithic.SG	982497	2.4	M	..	Shotgun	0.958446
DA252_noUDG.SG	DA252	Shamanka II	51.6983	103.703	7317	5473-5229 calBCE (6386±34 BP, OxA-26192)	Russia	DamgaardScience2018	Russia_Shamanka_Eneolithic.SG	976012	2.4	F	..	Shotgun	0.965609
I18273	I18273	Lchashen cemetery	40.5166	44.9333	3285	1420-1250 BCE	Armenia	LazaridisAlpaslanRoodenbergScience2022	Armenia_Lchashen_LBA_o	737813	2.39927	F	Pinhasi, Ron; Petrosyan, Levon; Khudaverdyan, Anahit	1240K	0.844748
I14543	I14543	England, Sussex, Brighton, Ditchling Road	50.8511	-0.134783	3975	2450-1600 BCE	United Kingdom	PattersonNature2021	England_C_EBA	751003	2.39868	F	Booth, Tom	1240K	0.891176
EDM176_noUDG	EDM176	Inner Mongolia, Chifeng, Erdaojingzi	42.0996	118.948	3750	2050-1550 BCE	China	NingNatureCommunications2020	China_WLR_LN	788257	2.398	M	Cui, Yinqiu; Krause, Johannes; Robbeets, Martine; Jeong, Choongwon	1240K	0.940203
RISE395_noUDG.SG	RISE395	Bol'shekaraganskii	52.637	59.536	3815	2008-1750 calBCE (3540±33 BP, OxA-30996)	Russia	AllentoftNature2015	Russia_MLBA_Sintashta.SG	856451	2.397	F	..	Shotgun	0.949163
I4779	I4779	Kairan	48.7418	76.9957	3631	1743-1623 calBCE (3395±20 BP, PSUAMS-2939)	Kazakhstan	NarasimhanPattersonScience2019	Kazakhstan_MLBA_Kairan	726674	2.395	F	Pinhasi, Ron; Frachetti, Michael	1240K	0.880923
BRV001	BRV001	Southern Urals, Borovoye Hillfort	53.05	70.18	2000	200 BCE - 100 CE	Kazakhstan	GnecchiRusconeScienceAdvances2021	Kazakstan_Sargat_IA	853692	2.39169	F	Djansugurova, Leyla; Jeong, Choongwon; Krause, Johannes	1240K	0.897123
VK279_noUDG.SG	VK279	Funen, Galgedil	55.5	10.33	1000	900-1000 CE	Denmark	MargaryanWillerslevNature2020	Denmark_Viking.SG	981014	2.39	M	Nielsen, Rasmus; Werge, Thomas; Willerslev, Eske	Shotgun	0.925878
I0744	I0744	Northwest Anatolia, Marmara, Barcın	40.3037	29.57	8270	6400-6239 calBCE (7455±30 BP, PSUAMS-2299)	Turkey	MathiesonNature2015	Turkey_N	867727	2.39	M	Pinhasi, Ron	1240K	0.899451
Olsund	Olsund_new	Ölsund, Hälsingland	61.658	17.004	4306	2573-2140 calBCE	Sweden	MittnikNatureCommunications2018	Sweden_LNBA	686517	2.38898	M	..	1240K	0.884789
I12926	I12926	England, Gloucestershire, Fairford, Saxon Way	51.7097	-1.79181	2200	400-100 BCE	United Kingdom	PattersonNature2021	England_MIA_LIA	731694	2.38802	M	Booth, Tom	1240K	0.873334
I13504	I13504	Khovsgol aimag, Ulaan-Uul sum	50.7	99.2	2368	512-389 calBCE (2360±20 BP, UCIAMS-226556, PSUG-5471)	Mongolia	WangNature2021	Mongolia_EIA_3	760015	2.3876	M	Pinhasi, Ron; Cheronet, Olivia; Sirak, Kendra; Tumen, Dashtseveg; Tuvshinjargal (Jerry), Tumurbaatar ; Bayarsaikhan, Jamsranjav	1240K	0.862667
AY2003	AY2003	Kaspi steppe, Aygurskij 2	45.6883	43.2646	5452	3630-3376 calBCE (4726±31 BP, OxA-16147)	Russia	WangNatureCommunications2019	Russia_Steppe_Maikop	764775	2.38617	F	Krause, Johannes	1240K	0.875493
I1178	I1178	Upper Galilee, Peki'in	32.9742	35.3314	5950	4500-3500 BCE	Israel	HarneyMayNatureCommunications2018	Israel_C	704764	2.383	M	May, Hila	1240K	0.843248
I7275	I7275	Brandýsek	50.19	14.158	4200	2500-2000 BCE	Czech Republic	OlaldeNature2018	Czech_BellBeaker	693044	2.38218	M	Pinhasi, Ron	1240K	0.867192
I12470	I12470	Swat Valley, Katelai	34.7658	72.3491	2850	1000-800 BCE	Pakistan	NarasimhanPattersonScience2019	Pakistan_Katelai_IA	731532	2.37315	M	Pinhasi, Ron; Olivieri, Luca; Zahir, Muhammad; Vidale, Massimo; Micheli, Roberto; Coppa, Alfredo	1240K	0.81982
ORC002	ORC002	Sardinia, Perdasdefogu, NUO, S’Orcu ‘e Tueri	39.6672	9.42611	2249	391-208 calBCE (2255±22 BP, MAMS-38281)	Italy	MarcusNatureCommunications2020	Italy_Sardinia_IA_Punic_2	895961	2.37296	M	John Novembre	1240K	0.935393
I6751_noUDG.SG	I6751	England, Wiltshire, Salisbury, Fussell's Lodge	51.0912	-1.72751	5650	3800-3600 BCE	United Kingdom	OlaldeNature2018	England_N_noUDG.SG	953452	2.37168	F	Brace, Selina	Shotgun	0.961252
I10420	I10420	Crihana Veche	45.8458	28.1947	3950	3000-1000 BCE	Moldova	LazaridisAlpaslanRoodenbergScience2022	Moldova_BA	741279	2.37081	F	Pinhasi, Ron; Simalcsik, Angela	1240K	0.891861
I17275	I17275	England, North Yorkshire, Stockton-on-Tees, Norton, Norton East Mill	54.5945	-1.3094	1400	500-600 CE	United Kingdom	GretzingerNature2022	England_EarlyMedieval	623797	2.36951	F	Booth, Tom	1240K	0.829543
I1549	I1549	Benzingerode-Heimburg	51.82	10.91	4225	2500-2050 BCE	Germany	MathiesonNature2015	Germany_BellBeaker	779855	2.357	F	Haak, Wolfgang	1240K	0.908048
UUS002	UUS002	Khuvsgul, Uushigiin Uver	49.4022	100.413	604	1292-1396 calCE (634±23 BP, MAMS-41131)	Mongolia	JeongCell2020	Mongolia_Khuvsgul_MLBALateMedieval	933868	2.35639	M	Jeong, Choongwon; Warinner, Christina	1240K	0.907066
ZAA004	ZAA004	Bulgan, Zaan-Khoshuu	47.8547	104.046	1075	550-1200 CE	Mongolia	JeongCell2020	Mongolia_Bulgan_EarlyMedievalLateMedieval	900350	2.35421	M	Jeong, Choongwon; Warinner, Christina	1240K	0.901894
ZBC_IPB001.B-C0101_Luk2-Pinarbasi	ZBC	Pınarbaşı	37.4833	33.0333	15411	13629-13308 calBCE (12890±40 BP, MAMS-30693)	Turkey	FeldmanNatureCommunications2019	Turkey_Epipaleolithic	848431	2.35085	M	Krause, Johannes	1240K	0.893568
I13948	I13948	Lori Berd cemetery	40.9167	44.5	3128	1267-1056 calBCE (2965±25 BP, PSUAMS-7157)	Armenia	LazaridisAlpaslanRoodenbergScience2022	Armenia_LBA	766147	2.35068	M	Pinhasi, Ron; Devejyan, Seda; Khudaverdyan, Anahit	1240K	0.874653
RISE1168_noUDG.SG	RISE1168	Koszyce, site 3	50.1701	20.579	4672	2872-2578 calBCE (4126±36 BP)	Poland	SchroederPNAS2019	Poland_Koszyce_GlobularAmphora.SG_brother.RISE1169.SG.brother.RISE1173.SG.brother.RISE1163.SG	987940	2.34836	M	Schroeder, Hannes	Shotgun	0.970121
Kou01.SG	Kou01	Cyclades islands, Koufonisi	36.9375	25.6065	4250	2600-2000 BCE	Greece	ClementeCell2021	Greece_Koufonisi_Cycladic_EBA.SG	1026154	2.34786	U	Unterlander, Martina	Shotgun	0.890051
CL30	CL30	Piedmont, Collegno	45.0792	7.5783	1345	580-630 CE	Italy	AmorimNatureCommunications2018	Italy_North_EarlyMedieval_Langobards_3	838402	2.34648	M	..	1240K	0.883431
SKT004	SKT004	Khuvsgul, Salkhityn Am	49.1623	101.424	2051	200-1 BCE	Mongolia	JeongCell2020	Mongolia_Khuvsgul_XiongnuLateMedieval_2	873100	2.3456	F	Jeong, Choongwon; Warinner, Christina	1240K	0.898804
I11721	I11721	Komárno, Chotín IA	47.8082	18.2187	2525	650-500 BCE	Slovakia	PattersonNature2021	Slovakia_IA_Vekerzug	767000	2.34481	F	Pinhasi, Ron	1240K	0.864632
SBT-A-1_38_noUDG.SG	SBT-A1	Smyrlaberg	65.6	-20.1667	1015	870-1000 CE	Iceland	EbenesersdottirScience2018	Iceland_Pre_Christian.SG	1061984	2.34475	M	EbenesersdottirScience2018	Shotgun	0.976327
I18472	I18472	Noratus	40.4167	45.2	3285	1420-1250 BCE	Armenia	LazaridisAlpaslanRoodenbergScience2022	Armenia_LBA_EIA	694997	2.3412	F	Pinhasi, Ron; Piliposyan, Ashot	1240K	0.822471
RISE1167_noUDG.SG	RISE1167	Koszyce, site 3	50.1701	20.579	4721	2886-2636 calBCE (4180±27 BP)	Poland	SchroederPNAS2019	Poland_Koszyce_GlobularAmphora.SG_daughter.RISE1166.SG.sister.RISE1171.SG	985100	2.34049	F	Schroeder, Hannes	Shotgun	0.970147
I17915	I17915	Podlokanj	46.018	20.2714	6125	4350-4000 BCE	Serbia	LazaridisAlpaslanRoodenbergScience2022	Serbia_C_BA_Tiszapolgar_Bodrogkerestur	674399	2.34001	M	Pinhasi, Ron	1240K	0.825199
TEV003	TEV003	Uvurkhangai, Tevsh Mountain	44.6542	102.061	2000	200 BCE - 100 CE	Mongolia	JeongCell2020	Mongolia_Uvurkhangai_Xiongnu	884721	2.33754	M	Jeong, Choongwon; Warinner, Christina	1240K	0.90598
I8366	I8366	Basilica (Marmara, Iznik)	40.42	29.71	1350	500-700 CE	Turkey	LazaridisAlpaslanRoodenbergScience2022	Turkey_WestByzantine	817117	2.33725	M	Alpaslan, Songül; Şahin, Mustafa; Bilir, Ahmet	1240K	0.88413
I3601	I3601	Bavaria, Alburg-Lerchenhaid, Spedition Häring, Stkr. Straubing	48.8833	12.5332	4175	2300-2150 BCE	Germany	OlaldeNature2018	Germany_BellBeaker	656301	2.336	F	Heyd, Volcker	1240K	0.850617
I17274	I17274	England, North Yorkshire, Stockton-on-Tees, Norton, Norton East Mill	54.5945	-1.3094	1400	500-600 CE	United Kingdom	GretzingerNature2022	England_EarlyMedieval	624147	2.33474	M	Booth, Tom	1240K	0.836176
I14541	I14541	England, Sussex, Bishopstone, Rookery Hill	50.7891	0.082351	1350	500-700 CE	United Kingdom	GretzingerNature2022	England_EarlyMedieval	748545	2.33325	F	Booth, Tom	1240K	0.86683
ALA030	ALA030	Hatay Province, Tell Atchana/Alalakh	36.2378	36.3847	3467	1610-1448 calBCE (3256±25 BP, MAMS-33695)	Turkey	SkourtaniotiCell2020	Turkey_Alalakh_MLBA	736182	2.33095	F	Skourtanioti, Eirini; Krause, Johannes	1240K	0.824501
SZ28	SZ28	Szólád	46.2833	17.85	1442	412-604 CE	Hungary	AmorimNatureCommunications2018	Hungary_Langobard_o2	774344	2.33006	F	AmorimNatureCommunications2018	1240K	0.863818
ALA034	ALA034	Hatay Province, Tell Atchana/Alalakh	36.2378	36.3847	3697	1876-1635 calBCE (3436±24 BP, MAMS-33696)	Turkey	SkourtaniotiCell2020	Turkey_Alalakh_MLBA	806325	2.32803	F	Skourtanioti, Eirini; Krause, Johannes	1240K	0.845678
I19857	I19857	England, Wiltshire, Rowbarrow	51.0527	-1.78629	3423	1518-1425 calBCE (3213±28 BP, SUERC-41692)	United Kingdom	PattersonNature2021	England_MBA	672567	2.328	M	Armit, Ian	1240K	0.84979
I15954	I15954	NW Bohemia, Teplice, Radosevice (Cemetery II)	50.4103	14.0746	2305	380-330 BCE	Czech Republic	PattersonNature2021	Czech_IA_LaTene	717386	2.32679	M	Pinhasi, Ron	1240K	0.868033
I19859	I19859	England, Wiltshire, Rowbarrow	51.0527	-1.78629	3401	1504-1403 calBCE (3173±29 BP, SUERC-41695)	United Kingdom	PattersonNature2021	England_MBA	677305	2.326	M	Armit, Ian	1240K	0.858039
I13780	I13780	Central Bohemia, Prague 5, Prague-Jinonice (Holmanʼs Garden Centre)	50.0544	14.3634	2250	400-200 BCE	Czech Republic	PattersonNature2021	Czech_IA_LaTene	769932	2.32529	M	Pinhasi, Ron	1240K	0.879139
CHN010	CHN010	Uvs, Chandman Mountain, Ulaangom cemetery	49.9971	92.054	1961	89 calBCE - 60 calCE (2024±21 BP, MAMS-41135)	Mongolia	JeongCell2020	Mongolia_Uvs_EIAXiongnuLateMedival_o	921322	2.32491	M	Jeong, Choongwon; Warinner, Christina	1240K	0.907079
I7196	I7196	Prague 5, Jinonice, Zahradnictví	50.0504	14.3667	4250	2800-1800 BCE	Czech Republic	OlaldeNature2018	Czech_EBA	705671	2.32376	M	Pinhasi, Ron	1240K	0.848329
I15041	I15041	Central Bohemia, Prague-West, Hostivice-Palouky	50.0788	14.2802	3050	1300-900 BCE	Czech Republic	PattersonNature2021	Czech_LBA_Knoviz	771693	2.32285	M	Pinhasi, Ron	1240K	0.895572
I13687	I13687	England, Cambridgeshire, Trumpington Meadows	52.1703	0.105604	2222	368-173 calBCE (2200±30 BP, SUERC-49491)	United Kingdom	PattersonNature2021	England_MIA	780996	2.32213	F	Armit, Ian	1240K	0.902579
I18226	I18226	Szabolcs-Szatmár-Bereg county, Tiszavasvári-Városföldje	47.9365	21.3679	2295	400-232 calBCE (2285±20 BP, PSUAMS-10135)	Hungary	PattersonNature2021	Hungary_IA_LaTene_o	745121	2.32149	F	Pinhasi, Ron	1240K	0.855362
I13796	I13796	NW Bohemia, Teplice, Chouč	50.5113	13.7679	3000	1300-800 BCE	Czech Republic	PattersonNature2021	Czech_LBA_Knoviz	802126	2.3206	F	Pinhasi, Ron	1240K	0.900924
I13753	I13753	England, East Riding of Yorkshire, Pocklington (Burnby Lane)	53.9194	-0.766635	2175	400-50 BCE	United Kingdom	PattersonNature2021	England_EastYorkshire_MIA_LIA	720286	2.31694	M	Lillie, Malcolm	1240K	0.87323
I18835	I18835	Győr-Moson-Sopron county, Kópháza-Széles földek	47.6475	16.6297	2210	320-200 BCE	Hungary	PattersonNature2021	Hungary_IA_LaTene_father.or.son.I18838	643554	2.316	M	Pinhasi, Ron	1240K	0.843649
LJM3_noUDG	LJM3	Qinghai province, Minhe County, Lajia village, Lajia site	36.5089	101.796	4479	2866-2237 calBCE (3996±83 BP)	China	NingNatureCommunications2020	China_Upper_YR_LN	790176	2.316	M	Cui, Yinqiu; Krause, Johannes; Robbeets, Martine; Jeong, Choongwon	1240K	0.965415
CHN012	CHN012	Uvs, Chandman Mountain, Ulaangom cemetery	49.9971	92.054	1400	400 BCE - 1500 CE	Mongolia	JeongCell2020	Mongolia_Uvs_EIAXiongnuLateMedival	807280	2.31497	M	Jeong, Choongwon; Warinner, Christina	1240K	0.866274
CL63	CL63	Piedmont, Collegno	45.0792	7.5783	1345	580-630 CE	Italy	AmorimNatureCommunications2018	Italy_North_EarlyMedieval_Langobards_2	852073	2.31362	M	..	1240K	0.888538
I1639	I1639	Aghitu	39.549	45.078	1872	33 calBCE - 201 calCE (1947±26 BP, OxA-3163)	Armenia	LazaridisAlpaslanRoodenbergScience2022	Armenia_LateHellenistic	738030	2.313	F	Pinhasi, Ron; Gasparian, Boris; Hovhannisyan, Nelli	1240K	0.847876
Ajvide58_noUDG.SG	Ajvide58	Gotland, Stora Karlsö	57.287	18.206	4700	2900-2600 BCE	Sweden	SkoglundScience2014	Sweden_PWC.SG	1014307	2.312	M	..	Shotgun	0.947534
I17263	I17263	England, Hampshire, Nether Wallop, Danebury	51.1383	-1.53093	2114	346-52 calBCE (2133±26 BP, OxA-25958)	United Kingdom	PattersonNature2021	England_MIA_LIA	657386	2.31113	F	Booth, Tom	1240K	0.838348
I5377	I5377	England, London, Mortlake, River Thames Skulls	51.4712	-0.266408	3758	1895-1693 calBCE (3485±33 BP, OxA-14731)	United Kingdom	OlaldeNature2018	England_C_EBA	818504	2.31049	M	Brace, Selina	1240K	0.923576
VK551_noUDG.SG	VK551	Saaremaa, Salme	58.17	22.25	1200	700-800 CE	Estonia	MargaryanWillerslevNature2020	Estonia_EarlyViking.SG	965483	2.31	M	Nielsen, Rasmus; Werge, Thomas; Willerslev, Eske	Shotgun	0.910156
I2477	I2477	Emilia Romagna, Parma, Via Guidorossi	44.8	10.3333	4015	2200-1930 BCE	Italy	OlaldeNature2018	Italy_North_BellBeaker_2	781982	2.309	F	Lalueza-Fox, Carles	1240K	0.862202
I2753	I2753	Balatonlelle-Felső-Gamász	46.7847	17.7317	5085	3333-2928 calBCE (4440±35 BP, Poz-88231)	Hungary	LipsonNature2017	Hungary_LateC_Baden	849447	2.306	M	Anna Szécsényi-Nagy	1240K	0.891809
I14185	I14185	Central Bohemia, Prague 5, Prague-Jinonice (Holmanʼs Garden Centre)	50.0544	14.3634	3850	2200-1600 BCE	Czech Republic	PattersonNature2021	Czech_EBA_Unetice	744274	2.30181	M	Pinhasi, Ron	1240K	0.895391
I17261	I17261	England, Hampshire, Middle Wallop, Suddern Farm	51.1409	-1.59834	2224	372-175 calBCE (2205±32 BP, SUERC-60691)	United Kingdom	PattersonNature2021	England_MIA	677918	2.30066	M	Booth, Tom	1240K	0.859629
DA248_noUDG.SG	DA248	Shamanka II	51.6983	103.703	7646	5762-5629 calBCE (6815±38 BP, OxA-25327)	Russia	DamgaardScience2018	Russia_Shamanka_Eneolithic.SG	970941	2.3	M	..	Shotgun	0.968207
I14786	I14786	Oylum Höyük (Southeast, Kilis)	36.69	37.17	3540	1686-1518 calBCE (3330±25 BP, PSUAMS-6835)	Turkey	LazaridisAlpaslanRoodenbergScience2022	Turkey_MBA	790388	2.2982	F	Alpaslan, Songül; Engin, Atilla; Açıkkol-Yıldırım, Ayşen	1240K	0.838257
I0422	I0422	Samara Oblast, Volga River Valley, Samara River, Barinovka I	52.54	50.5	3475	1850-1200 BCE	Russia	NarasimhanPattersonScience2019 (supplement of MathiesonNature2018)	Russia_Srubnaya	876044	2.29781	F	Khokhlov, Alexander; Anthony, David	1240K	0.932122
I12136	I12136	Swat Valley, Loebanr	34.7515	72.4019	2850	1000-800 BCE	Pakistan	NarasimhanPattersonScience2019	Pakistan_Loebanr_IA_mother.I6555	661694	2.29766	F	Pinhasi, Ron; Olivieri, Luca; Zahir, Muhammad; Vidale, Massimo; Micheli, Roberto; Coppa, Alfredo	1240K	0.814455
I14690	I14690	Çinamak (Norteastern, Kukes District)	42.0206	20.3886	3000	1700-400 BCE	Albania	LazaridisAlpaslanRoodenbergScience2022	Albania_BA_IA	748453	2.29562	M	Pinhasi, Ron; Kurti, Rovena; Ruka, Rudenc	1240K	0.867128
I19872	I19872	England, Kent, East Kent Access Road	51.3603	1.3405	2275	403-209 calBCE (2285±30 BP, SUERC-40287)	United Kingdom	PattersonNature2021	England_MIA	698524	2.294	F	Armit, Ian	1240K	0.861232
YUR001	YUR001	Selenge, Yuroo II	49.7444	106.669	1958	52 calBCE - 62 calCE (2020±21 BP, MAMS-41140)	Mongolia	JeongCell2020	Mongolia_Selenge_Xiongnu	917917	2.29366	M	Jeong, Choongwon; Warinner, Christina	1240K	0.911824
KO1004	KO1004	Bohemia, Kolín II	50.0256	15.1692	4166	2291-2140 calBCE (3787±24 BP, MAMS-30783)	Czech Republic	PapacScienceAdvances2021	Czech_BellBeaker	815312	2.28844	M	Papac, Luka	1240K	0.920564
I2380	I2380	Mezőkövesd-Mocsolyás	47.7813	20.5826	7350	5500-5300 BCE	Hungary	LipsonNature2017	Hungary_MN_ALPc_Szatmar	740055	2.283	F	Anna Szécsényi-Nagy	1240K	0.855543
I18114	I18114	Urziceni	47.7467	22.395	5950	4500-3500 BCE	Romania	LazaridisAlpaslanRoodenbergScience2022	Romania_C_Bodrogkeresztur_brother.I15617.brother.I7135	851645	2.28114	M	Pinhasi, Ron; Virag, Cristian; Hajdu, Tams; Krisztin Kiss; Tams Szeniczey	1240K	0.903833
I12984	I12984	Swat Valley, Loebanr	34.7515	72.4019	2850	1000-800 BCE	Pakistan	NarasimhanPattersonScience2019	Pakistan_Loebanr_IA	759562	2.28006	F	Pinhasi, Ron; Olivieri, Luca; Zahir, Muhammad; Vidale, Massimo; Micheli, Roberto; Coppa, Alfredo	1240K	0.847514
I25510	I25510	Somogy county, Kútvölgyi-dűlő, Zamárdi (sites 56 and 89)	46.8759	17.9673	2150	300-100 BCE	Hungary	PattersonNature2021	Hungary_IA_LaTene	802831	2.28	F	Anna Szécsényi-Nagy	1240K	0.884996
I15955	I15955	Central Bohemia, Prague-West, Hostivice-Palouky	50.0788	14.2802	3059	1207-1016 calBCE (2915±25 BP, PSUAMS-9997)	Czech Republic	PattersonNature2021	Czech_LBA_Knoviz	637772	2.27954	M	Pinhasi, Ron	1240K	0.8595
AITI_2	AITI_2	Kleinaitingen - Gewerbegebiet Nord	48.2228	10.845	3753	1885-1696 calBCE (3477±28 BP, MAMS-21562)	Germany	MittnikScience2019	Germany_Lech_EBA	741791	2.27735	M	Mittnik, Alissa	1240K	0.867477
hem005.SG	hem005	Gotland, Hemmor	57.22	18.57	5178	3367-3102 calBCE (4537±34 BP, Ua-57853)	Sweden	CoutinhoJakobssonAJPA2020	Sweden_Gotland_Hemmor_PittedWare_BattleAxe.SG	985879	2.277	F	Stora, Jan; Malmstom, Helena; Jakobsson, Mattias	Shotgun	0.92165
I15030	I15030	Morbihan, Quiberon, Port Blanc	47.5235	-3.1546	5700	3950-3550 BCE	France	PattersonNature2021	France_N	742851	2.27681	M	Pinhasi, Ron	1240K	0.885267
N26_noUDG.SG	N26	Konary	50.67	21.38	6177	4335-4058 calBCE (5380±35 BP, Poz-77330)	Poland	FernandesScientificReports2018	Poland_BKG.SG	918265	2.26899	M	..	Shotgun	0.914306
I14842	I14842	Yenişehirkapı (Marmara, İznik)	40.42	29.71	1400	400-700 CE	Turkey	LazaridisAlpaslanRoodenbergScience2022	Turkey_WestByzantine	759556	2.26798	F	Alpaslan, Songül; Şahin, Mustafa; Gündüz, Serkan	1240K	0.849764
I14358	I14358	England, Kent, Cliffs End Farm	51.3292	1.36931	2808	912-807 calBCE (2710±30 BP, GrA-37966)	United Kingdom	PattersonNature2021	England_LBA	719569	2.26625	M	Armit, Ian	1240K	0.871304
I12988	I12988	Swat Valley, Loebanr	34.7515	72.4019	2850	1000-800 BCE	Pakistan	NarasimhanPattersonScience2019	Pakistan_Loebanr_IA	763368	2.26435	M	Pinhasi, Ron; Olivieri, Luca; Zahir, Muhammad; Vidale, Massimo; Micheli, Roberto; Coppa, Alfredo	1240K	0.854638
I18259	I18259	Csongrád-Csanád county, Szeged-Kiskundorozsma-Sandpit 5	46.2786	20.0577	2310	420-300 BCE	Hungary	PattersonNature2021	Hungary_IA_Syrmian_SremGroup	742598	2.26191	F	Pinhasi, Ron	1240K	0.855155
I12982	I12982	Swat Valley, Loebanr	34.7515	72.4019	2850	1000-800 BCE	Pakistan	NarasimhanPattersonScience2019	Pakistan_Loebanr_IA	753338	2.26158	M	Pinhasi, Ron; Olivieri, Luca; Zahir, Muhammad; Vidale, Massimo; Micheli, Roberto; Coppa, Alfredo	1240K	0.846028
I20658	I20658	England, North Yorkshire, Vale of Pickering, West Heslerton	54.171	-0.605739	1450	400-600 CE	United Kingdom	GretzingerNature2022	England_EarlyMedieval_Saxon	808298	2.261	F	Justeau, Pierre	1240K	0.906445
SZ19	SZ19	Szólád	46.2833	17.85	1456	430-562 calCE (1567±24 BP)	Hungary	AmorimNatureCommunications2018	Hungary_Langobard_o1	772630	2.25275	F	AmorimNatureCommunications2018	1240K	0.856552
LD1174_noUDG.SG	LD1174	Lucena, Sima del Angel	37.4061	-4.41639	4466	2578-2459 calBCE (3989±30 BP, Beta-441391)	Spain	GonzalesFortesProcRoyalSocB2019	Spain_MN.SG	978365	2.25252	F	GonzalesFortesProcRoyalSocB2019	Shotgun	0.970017
PLZ001	PLZ001	Alicante, Villena, Peñón de la Zorra	38.6446	-0.87	4750	3300-2300 BCE	Spain	VillalbaMoucoSciAdv2021	Spain_SE_Iberia_BA_Valencian	748078	2.25088	F	Villalba-Mouco, Vanessa; Risch, Roberto; Haak, Wolfgang	1240K	0.883328
I18832	I18832	Győr-Moson-Sopron county, Kópháza-Széles földek	47.6475	16.6297	2210	320-200 BCE	Hungary	PattersonNature2021	Hungary_IA_LaTene_oEast	648951	2.248	M	Pinhasi, Ron	1240K	0.80693
I0736	I0736	Northwest Anatolia, Marmara, Barcın	40.3037	29.57	8300	6500-6200 BCE	Turkey	MathiesonNature2015	Turkey_N	798652	2.248	F	Pinhasi, Ron	1240K	0.885681
PUC001	PUC001	Alicante, Villena, Puntal de los Carniceros	38.6274	-0.864597	3741	1879-1693 calBCE (3461±19 BP, MAMS-24730)	Spain	VillalbaMoucoSciAdv2021	Spain_SE_Iberia_BA_Valencian	736947	2.2463	F	Villalba-Mouco, Vanessa; Risch, Roberto; Haak, Wolfgang	1240K	0.878699
LHO002	LHO002	Alicante, Aspe, La Horna	38.344	-0.77	3500	1620-1462 calBCE (3280±30 BP, Beta-397977)	Spain	VillalbaMoucoSciAdv2021	Spain_LaHorna_BA_1d.LHO001	739318	2.24291	M	Villalba-Mouco, Vanessa; Risch, Roberto; Haak, Wolfgang	1240K	0.864581
I16405	I16405	Wales, Glamorgan, RAF St Athan	51.4092	-3.42176	2250	397-205 calBCE (2263±35 BP, Wk-15365)	United Kingdom	PattersonNature2021	Wales_MIA	836473	2.24243	M	Deacon, Jody	1240K	0.897201
atp12-1420_noUDG.SG	atp12-1420	Atapuerca, El Portalón	42.3527	-3.51832	4868	3011-2881 calBCE (4300±30 BP, Beta-368295)	Spain	ValdioseraPNAS2018	Spain_C.SG	946761	2.23246	M	..	Shotgun	0.961924
VK448_noUDG.SG	VK448	Nor South, Hedmark	60.8	10.87	1050	700-1100 CE	Norway	MargaryanWillerslevNature2020	Norway_Viking.SG	934580	2.23	F	Nielsen, Rasmus; Werge, Thomas; Willerslev, Eske	Shotgun	0.921042
I18839	I18839	Győr-Moson-Sopron county, Győr-Kert utca	47.6744	17.6309	2200	320-180 BCE	Hungary	PattersonNature2021	Hungary_IA_LaTene	640286	2.23	F	Pinhasi, Ron	1240K	0.809089
I14551	I14551	England, Sussex, Brighton, Slonk Hill	50.8449	-0.266087	2349	514-234 calBCE (2333±31 BP, SUERC-76365)	United Kingdom	PattersonNature2021	England_MIA	745500	2.22992	F	Booth, Tom	1240K	0.874187
DA385_noUDG.SG	DA385	Tian Shan, Central Steppe	41.5014	75.7947	1458	415-575 calCE (1577±42 BP, UBA-31173)	Kyrgyzstan	DamgaardNature2018	Kyrgyzstan_TianShan_Hun.SG	947340	2.229	M	Willerslev, Eske	Shotgun	0.966682
I16499	I16499	Scotland, East Lothian, North Berwick, Law Road	56.0576	-2.71935	2069	337-43 calBCE (2103±30 BP, SUERC-94958)	United Kingdom	PattersonNature2021	Scotland_MIA_LIA	757759	2.22848	M	Sheridan, Alison	1240K	0.886405
SKT007	SKT007	Khuvsgul, Salkhityn Am	49.1623	101.424	2051	200-1 BCE	Mongolia	JeongCell2020	Mongolia_Khuvsgul_XiongnuLateMedieval_2	884194	2.2283	M	Jeong, Choongwon; Warinner, Christina	1240K	0.872687
SIJ002	I11131	Sinjucha, Kuban steppe	45.05	39.91	5164	3349-3100 calBCE (4505±23 BP, MAMS-31141)	Russia	WangNatureCommunications2019	Russia_LateMaikop_1d.rel.I11132.I11133	720277	2.22761	M	Krause, Johannes	1240K	0.849454
N49_noUDG.SG	N49	Pikutkowo	52.62	18.96	4375	2600-2250 BCE	Poland	FernandesScientificReports2018	Poland_CordedWare_1.SG	917994	2.22486	M	..	Shotgun	0.914487
I15646	I15646	Central Bohemia, Prague 5, Prague-Stodůlky (Malá Ohrada site)	50.045	14.3393	3950	2150-1850 BCE	Czech Republic	PattersonNature2021	Czech_EBA_Unetice_son.I13470	668600	2.22451	M	Pinhasi, Ron	1240K	0.866145
KBO001	KBO001	East Kazakhstan Region, Beskaragai District, Krivinka Village, Karaoba, mound 16	50.18	76.91	2297	403-231 calBCE (2292±24 BP)	Kazakhstan	GnecchiRusconeScienceAdvances2021	Kazakhstan_Korgantas_IA	908858	2.22364	M	Djansugurova, Leyla; Jeong, Choongwon; Krause, Johannes	1240K	0.883134
ALM006	ALM006	Murcia, Pliego, La Almoloya	37.9528	-1.508	3780	1919-1770 calBCE (3520±14 BP, RICH-22901/22907)	Spain	VillalbaMoucoSciAdv2021	Spain_Almoloya_Argar_Early	763718	2.22132	M	Villalba-Mouco, Vanessa; Risch, Roberto; Haak, Wolfgang	1240K	0.887194
MA89_noUDG	JK2804	Carbonia, CI, Cannas di Sotto, t. 12	39.1632	8.5326	5198	3371-3103 calBCE (4551±26 BP, MAMS-26903)	Italy	MarcusNatureCommunications2020	Italy_Sardinia_C_o	810289	2.22095	M	John Novembre	1240K	0.839279
I0773	I0773	England, South Cambridgeshire, Oakington	52.2614	0.06869	1479	406-543 calCE (1620±30 BP, Beta-397732)	United Kingdom	GretzingerNature2022 (new version of individual previously published in SchiffelsNatureCommunications2016)	England_EarlyMedieval_Saxon	838364	2.22	F	Haak, Wolfgang	1240K	0.936945
I15617	I15617	Urziceni	47.7467	22.395	5950	4500-3500 BCE	Romania	LazaridisAlpaslanRoodenbergScience2022	Romania_C_Bodrogkeresztur_brother.I18114.brother.I7135	730449	2.21647	M	Pinhasi, Ron; Virag, Cristian; Hajdu, Tams; Krisztin Kiss; Tams Szeniczey	1240K	0.855918
N38_noUDG.SG	N38	Brzesc Kujawski	52.61	18.9	4959	3307-2899 calBCE (4380±40 BP, Poz-77333)	Poland	FernandesScientificReports2018	Poland_GlobularAmphora.SG	904546	2.21403	F	..	Shotgun	0.922115
I12485	I12485	Geoksyur	37.1907	61.0343	5050	3400-2800 BCE	Turkmenistan	NarasimhanPattersonScience2019	Turkmenistan_C_Geoksyur	757726	2.21077	F	Pinhasi, Ron; Pinhasi, Ron; Vasilyev, Sergey	1240K	0.852906
Bianbian_noUDG	Bianbian	Shandong, Yiyuan, Bianbian	36.1	118.5	9709	7941-7605 calBCE (8740±30 BP)	China	YangScience2020	China_NEastAsia_Coastal_EN	632956	2.21	M	Fu, Qiaomei	1240K	0.768001
VK433_noUDG.SG	VK433	Gotland, Frojel	57.34	18.19	975	900-1050 CE	Sweden	MargaryanWillerslevNature2020	Sweden_Viking.SG	928503	2.21	F	Nielsen, Rasmus; Werge, Thomas; Willerslev, Eske	Shotgun	0.899412
I7195	I7195	Prague 5, Jinonice, Zahradnictví	50.0504	14.3667	4250	2800-1800 BCE	Czech Republic	OlaldeNature2018	Czech_EBA	684583	2.20957	F	Pinhasi, Ron	1240K	0.861504
I19858	I19858	England, Wiltshire, Rowbarrow	51.0527	-1.78629	3429	1532-1431 calBCE (3222±28 BP, SUERC-41699)	United Kingdom	PattersonNature2021	England_MBA	650598	2.209	M	Armit, Ian	1240K	0.835839
R65.SG	R65	Villa Magna	41.6877	13.0865	840	1070-1150 calCE	Italy	AntonioGaoMootsScience2019	Italy_Medieval_EarlyModern.SG	1019225	2.20718	F	Pritchard, Jonathan	Shotgun	0.975887
BRE003	BRE003	Central Kazakhstan, Berel Necropolis, object 80A/80E	49.33	85.79	2100	400 BCE - 100 CE	Kazakhstan	GnecchiRusconeScienceAdvances2021	Kazakhstan_Berel_IA	890890	2.20551	F	Djansugurova, Leyla; Jeong, Choongwon; Krause, Johannes	1240K	0.916465
I0359	I0359	Samara Oblast, Volga River Valley, Samara River, Spiridonovka IV	53.03	50.39	3475	1850-1200 BCE	Russia	NarasimhanPattersonScience2019 (supplement of MathiesonNature2018, which itself supplements MathiesonNature2015)	Russia_Srubnaya	865877	2.20264	F	Khokhlov, Alexander; Anthony, David	1240K	0.934928
UNTA85_1343	UNTA85_1343	Haunstetten - Unterer Talweg 85 I (northern group)	48.3197	10.8915	4208	2401-2146 calBCE (3819±24 BP, MAMS-18949)	Germany	MittnikScience2019	Germany_Lech_BellBeaker	791720	2.20194	M	Mittnik, Alissa	1240K	0.873192
LHO001	LHO001	Alicante, Aspe, La Horna	38.344	-0.77	3461	1611-1441 calBCE (3250±30 BP, Beta-397978)	Spain	VillalbaMoucoSciAdv2021	Spain_LaHorna_BA_1d.LHO001_brother.LHO002	721216	2.20178	M	Villalba-Mouco, Vanessa; Risch, Roberto; Haak, Wolfgang	1240K	0.858427
DA245_noUDG.SG	DA245	Shamanka II	51.6983	103.703	7944	6069-5914 calBCE (7123±37 BP, OxA-26456)	Russia	DamgaardScience2018	Russia_Shamanka_Eneolithic.SG	942699	2.2	M	..	Shotgun	0.959778
I19873	I19873	England, Kent, East Kent Access Road	51.3603	1.3405	2250	400-200 BCE	United Kingdom	PattersonNature2021	England_MIA	658916	2.2	M	Armit, Ian	1240K	0.829608
vik_grt036_noUDG.SG	vik_grt036	Sigtuna, church 1 (St. Gertrud)	59.6173	17.7236	870	994-1158 calCE (985±35 BP, Ua-22734)	Sweden	KrzewinskaCurrentBiology2018	Sweden_Viking.SG	835217	2.19966	M	..	Shotgun	0.964536
I6753_noUDG.SG	I6753	England, Kent, Trottiscliffe, Coldrum	51.3216	0.372682	5305	3730-2980 BCE	United Kingdom	BraceDiekmannNatureEcologyEvolution2019	England_N_noUDG.SG	917499	2.19921	M	Brace, Selina	Shotgun	0.9646
I17270	I17270	England, North Yorkshire, Stockton-on-Tees, Norton, Norton Bishops Mill	54.5945	-1.3094	1200	600-900 CE	United Kingdom	GretzingerNature2022	England_EarlyMedieval	623064	2.19666	F	Booth, Tom	1240K	0.822458
Klei10_noUDG.SG	Klei10	Kleitos	40.4317	21.8588	6348	4446-4351 calBCE (5559±22 BP, MAMS-23038)	Greece	HofmanovaPNAS2016	Greece_LN_2.SG	895285	2.195	M	Burger, Joachim	Shotgun	0.95405
I25525	I25525	Nógrád county, Nógrádkövesd-Víztározó	47.8746	19.3731	2550	800-400 BCE	Hungary	PattersonNature2021	Hungary_EIA_o3	784761	2.194	F	Anna Szécsényi-Nagy	1240K	0.889068
I8999	I8999	Swat Valley, Loebanr	34.7515	72.4019	2813	911-816 calBCE (2725±20 BP, PSUAMS-4851)	Pakistan	NarasimhanPattersonScience2019	Pakistan_Loebanr_IA	801696	2.19213	F	Olivieri, Luca; Zahir, Muhammad; Vidale, Massimo; Micheli, Roberto; Coppa, Alfredo	1240K	0.849751
I3014	I3014	England, Derbyshire, Brassington, Carsington Pasture Cave	53.0798	-1.64094	2225	377-177 calBCE (2209±31 BP, UBA-30432)	United Kingdom	PattersonNature2021	England_MIA	692421	2.191	F	Brace, Selina	1240K	0.851846
S41_noUDG.SG	S41	Samdzong Tomb, Nepal			1500	200-700 CE	Nepal	JeongPNAS2016	Nepal_Samdzong_1500BP.SG	805831	2.188	M	..	Shotgun	0.959545
I15950	I15950	NW Bohemia, Teplice, Radosevice (Cemetery II)	50.4103	14.0746	2385	480-390 BCE	Czech Republic	PattersonNature2021	Czech_IA_LaTene	686145	2.18743	M	Pinhasi, Ron	1240K	0.856901
N44_noUDG.SG	N44	Pikutkowo	52.62	18.96	4400	2571-2305 calBCE (3950±35 BP, Poz-77329)	Poland	FernandesScientificReports2018	Poland_CordedWare_3.SG	899713	2.18567	F	..	Shotgun	0.911332
I2532	I2532	Cotatcu	45.466	27.01	7614	5721-5623 calBCE (6755±30 BP, PSUAMS-1747)	Romania	MathiesonNature2018	Romania_EN	694460	2.183	M	Pinhasi, Ron	1240K	0.831366
I0769	I0769	England, South Cambridgeshire, Oakington	52.2614	0.06869	1449	426-575 calCE (1560±30 BP, Beta-397731)	United Kingdom	GretzingerNature2022 (new version of individual previously published in SchiffelsNatureCommunications2016)	England_EarlyMedieval_Saxon	859120	2.18	F	Haak, Wolfgang	1240K	0.937152
MIB057	MIB057	Bohemia, Mikulovice	49.992	15.7769	3843	2015-1774 calBCE (3556±28 BP, CRL-19433)	Czech Republic	PapacScienceAdvances2021	Czech_EBA_Unetice	855723	2.17908	F	Papac, Luka	1240K	0.931489
I2604	I2604	England, Hampshire, Barton-Stacey Pipeline	51.15	-1.36	4073	2272-2032 calBCE (3730±30 BP, SUERC-26241)	United Kingdom	OlaldeNature2018	England_C_EBA	759794	2.17855	F	Barclay, Alastair	1240K	0.88263
I1978	I1978	Basque Country, Araba/Álava, Laguardia, Alto de la Huesera	42.57	-2.57	4825	3100-2650 BCE	Spain	OlaldeScience2019	Spain_C	846240	2.1777	F	Lalueza-Fox, Carles	1240K	0.9081
SKT008	SKT008	Khuvsgul, Salkhityn Am	49.1623	101.424	2051	200-1 BCE	Mongolia	JeongCell2020	Mongolia_Khuvsgul_XiongnuLateMedieval_1	826228	2.17736	M	Jeong, Choongwon; Warinner, Christina	1240K	0.910686
I20659	I20659	England, North Yorkshire, Vale of Pickering, West Heslerton	54.171	-0.605739	1450	400-600 CE	United Kingdom	GretzingerNature2022	England_EarlyMedieval_Saxon	777754	2.177	F	Justeau, Pierre	1240K	0.895042
I12106	I12106	Komárno, Chotín IA	47.8082	18.2187	2614	783-549 calBCE (2525±20 BP, PSUAMS-10087)	Slovakia	PattersonNature2021	Slovakia_IA_Vekerzug	643341	2.17632	F	Pinhasi, Ron	1240K	0.840003
I30300	I30300	England, Gloucestershire, Cheltenham, Hazleton North	51.8612	-1.88301	5575	3750-3500 BCE	United Kingdom	FowlerOlaldeNature2021	England_N_Megalithic	964349	2.173	M	Fowler, Chris	Twist1.4M	0.94244
I19360	I19360	Marne, Chemin de Coupetz, Faux Vesigneul	48.8018	4.27874	2200	300-200 BCE	France	PattersonNature2021	France_GrandEst_IA2_son.I19358.son.I19362.brother.I19363	771763	2.171	M	Pinhasi, Ron	1240K	0.881686
KDC001	KDC001	Piedmont/mountains, Kudachurt	43.354	43.7219	3838	1950-1778 calBCE (3551±17 BP) [R_combine: (3548±23 BP, MAMS-110560); (3554±23 BP, MAMS-110561)]	Russia	WangNatureCommunications2019	Russia_North_Caucasus_MBA	734689	2.17092	M	Krause, Johannes	1240K	0.844579
ZAA007	ZAA007	Bulgan, Zaan-Khoshuu	47.8547	104.046	1227	671-774 calCE (1280±20 BP, MAMS-41138)	Mongolia	JeongCell2020	Mongolia_Bulgan_EarlyMedievalLateMedieval	844481	2.16953	F	Jeong, Choongwon; Warinner, Christina	1240K	0.890607
I15644	I15644	Central Bohemia, Prague 5, Prague-Stodůlky (Malá Ohrada site)	50.045	14.3393	3950	2150-1850 BCE	Czech Republic	PattersonNature2021	Czech_EBA_Unetice	724721	2.16909	F	Pinhasi, Ron	1240K	0.890478
I14106	I14106	England, East Riding of Yorkshire, Pocklington (Burnby Lane)	53.9194	-0.766635	2045	176 calBCE - 6 calCE (2082±29 BP, SUERC-78041)	United Kingdom	PattersonNature2021	England_EastYorkshire_LIA	685172	2.16884	F	Lillie, Malcolm	1240K	0.840675
I3005	I3005	England, Somerset, Burrington Combe, Aveline's Hole	51.3247	-2.75325	5657	3781-3643 calBCE (4934±35 BP, OxA-34336)	United Kingdom	BraceDiekmannNatureEcologyEvolution2019	England_N	650837	2.167	F	Brace, Selina	1240K	0.835826
MIB007	MIB007	Bohemia, Mikulovice	49.992	15.7769	3817	1946-1774 calBCE (3541±19 BP, MAMS-30487)	Czech Republic	PapacScienceAdvances2021	Czech_EBA_Unetice	726774	2.16636	F	Papac, Luka	1240K	0.896283
TEV002	TEV002	Uvurkhangai, Tevsh Mountain	44.6542	102.061	2000	200 BCE - 100 CE	Mongolia	JeongCell2020	Mongolia_Uvurkhangai_Xiongnu	863889	2.16625	F	Jeong, Choongwon; Warinner, Christina	1240K	0.886289
I16450	I16450	England, Cornwall, Newquay, Trethellan Farm	50.2035	-5.1997	2050	300 BCE - 100 CE	United Kingdom	PattersonNature2021	England_MIA_LIA	733971	2.16593	M	Meyer, Sophie	1240K	0.852841
I13892	I13892	England, Gloucestershire, Cheltenham, Hazleton North	51.8612	-1.88301	5677	3932-3637 calBCE (4940±50 BP, GrA-24506)	United Kingdom	FowlerOlaldeNature2021	England_N_Megalithic	757353	2.16581	M	Pinhasi, Ron	1240K	0.892921
I6669	I6669	Parkhai II	38.348	56.2454	4924	3081-2907 calBCE (4365±25 BP, PSUAMS-2950)	Turkmenistan	NarasimhanPattersonScience2019	Turkmenistan_C_Parkhai	766768	2.1653	F	Pinhasi, Ron; Pinhasi, Ron; Moiseyev, Vyacheslav; Gromov, Andrey	1240K	0.832956
CL84	CL84	Piedmont, Collegno	45.0792	7.5783	1345	580-630 CE	Italy	AmorimNatureCommunications2018	Italy_North_EarlyMedieval_Langobards_1	818423	2.16494	M	..	1240K	0.915728
I1407	I1407	Areni 1	39.73	45.2	5875	4350-3500 BCE	Armenia	LazaridisNature2016	Armenia_C	775366	2.164	M	Pinhasi, Ron	1240K	0.870929
I18830	I18830	Velim-Kosa	43.8874	15.7253	2201	500-1 BCE	Croatia	LazaridisAlpaslanRoodenbergScience2022	Croatia_LIA_brother.I18831	629724	2.164	M	Pinhasi, Ron; Novak, Mario; Natalija Čondić	1240K	0.80649
I6194	I6194	Swat Valley, Udegram	34.7432	72.3142	2950	1200-800 BCE	Pakistan	NarasimhanPattersonScience2019	Pakistan_Udegram_IA	760456	2.16369	M	Olivieri, Luca; Zahir, Muhammad; Vidale, Massimo; Micheli, Roberto; Coppa, Alfredo	1240K	0.82366
scy009_noUDG.SG	scy009	Cherkasy Region, Gorodische District, Starosillya	46.323	29.4702	2568	766-422 calBCE (2470±30 BP, Beta-451570)	Ukraine	KrzewinskaScienceAdvances2018	Ukraine_Scythian.SG	800081	2.16305	M	..	Shotgun	0.955757
I5407	I5407	Lepenski Vir	44.5529	22.0276	8000	6300-5800 BCE	Serbia	MathiesonNature2018	Serbia_IronGates_Mesolithic	849225	2.163	F	Pinhasi, Ron	1240K	0.903368
GRG015	GRG015	France, Yonne, Gurgy "les Noisats" Family A (12 members) (we detect 21 2d/3d relative pairs: GRG008-GRG018, GRG023-GRG027, GRG021-GRG027, GRG018-GRG027, GRG023-GRG035, GRG016-GRG023, GRG016-GRG025, GRG016-GRG035, GRG016-GRG041, GRG015-GRG041, GRG008-GRG041, GRG018-GRG041, GRG021-GRG041, GRG023-GRG041, GRG027-GRG041, GRG035-GRG041, GRG057-GRG041, GRG057-GRG008, GRG057-GRG018, GRG057-GRG021, GRG057…	47.97	3.56	6450	5000-4000 BCE	France	RivollatScienceAdvance2020	France_MN	768772	2.16086	F	Haak, Wolfgang; Rivollat, Maïté	1240K	0.902773
I7023	I7023	Uvs aimag, Ulaangom sum, Chandman Uul, Ulaangom cemetery Grave #31, Burial 6	49.96	92.05	2226	373-199 calBCE (2215±20 BP, PSUAMS-4001)	Mongolia	WangNature2021	Mongolia_EIA_Sagly_4	795754	2.16038	F	Pinhasi, Ron; Cheronet, Olivia; Sirak, Kendra; Tumen, Dashtseveg	1240K	0.864749
I7780	I7780	Baikal Region, Angara river basin, Mouth of the Belaya River	52.9169	103.657	4615	2840-2490 calBCE (4070±20 BP, PSUAMS-3743)	Russia	FlegontovNature2019 merged with HarneyCheronetGenomeResearch2021	Russia_UstBelaya_Angara	865191	2.15953	M	Pinhasi, Ron	1240K	0.898714
R31.SG	R31	Mausoleo di Augusto	41.906	12.4742	1538	261-535 calCE (1655±25 BP, UCIAMS-213627)	Italy	AntonioGaoMootsScience2019	Italy_LA_o3CentralEuropean.SG	1020115	2.15891	M	Pritchard, Jonathan	Shotgun	0.978977
I18479	I18479	Noratus	40.4167	45.2	3150	1250-1150 BCE	Armenia	LazaridisAlpaslanRoodenbergScience2022	Armenia_LBA	634604	2.15813	F	Pinhasi, Ron; Piliposyan, Ashot	1240K	0.812373
R63.SG	R63	Villa Magna	41.6877	13.0865	960	970-1010 calCE	Italy	AntonioGaoMootsScience2019	Italy_Medieval_EarlyModern_oCentralEuropean.SG	1022639	2.15794	M	Pritchard, Jonathan	Shotgun	0.97952
MIB054	MIB054	Bohemia, Mikulovice	49.992	15.7769	3835	1952-1776 calBCE (3550±19 BP, MAMS-30479)	Czech Republic	PapacScienceAdvances2021	Czech_EBA_Unetice	874108	2.15558	M	Papac, Luka	1240K	0.941496
HOL002	HOL002	Bohemia, Holubice	50.2006	14.2903	5140	3350-3030 BCE	Czech Republic	PapacScienceAdvances2021	Czech_N_Baden	759606	2.15426	F	Papac, Luka	1240K	0.87314
I18223	I18223	Albertirsa-Szentmártoni ut	47.245	19.6281	1250	650-750 CE	Hungary	GnecchiRusconeCell2022	Hungary_DanubeTisza_MLAvar	727258	2.15354	F	Pinhasi, Ron	1240K	0.829504
I5733	I5733	Yassıtepe (Aegean, Izmir)	38.42	27.14	4729	2885-2674 calBCE (4185±20 BP, PSUAMS-2802)	Turkey	LazaridisAlpaslanRoodenbergScience2022	Turkey_EBA	560472	2.152	F	Alpaslan, Songül; Derin, Zafer	1240K	0.735549
Kivutkalns209	Kivutkalns209	Kivutkalns	56.852	24.272	2616	788-549 calBCE (2527±22 BP) [R_combine: (2497±30 BP, Hela-3741); (2556±30 BP, Hela-3742)]	Latvia	MittnikNatureCommunications2018	Latvia_BA	816050	2.14945	M	..	1240K	0.861155
I17322	I17322	Central Bohemia, Prague 5, Prague-Jinonice (Holmanʼs Garden Centre)	50.0544	14.3634	2250	400-200 BCE	Czech Republic	PattersonNature2021	Czech_IA_LaTene	573669	2.14643	F	Pinhasi, Ron	1240K	0.774155
I14792	I14792	Oylum Höyük (Southeast, Kilis)	36.69	37.17	4247	2454-2201 calBCE (3840±25 BP, PSUAMS-6844)	Turkey	LazaridisAlpaslanRoodenbergScience2022	Turkey_EBA	751546	2.14603	F	Alpaslan, Songül; Engin, Atilla; Açıkkol-Yıldırım, Ayşen	1240K	0.821268
JXNTM2_noUDG	JXNTM2	Henan province, Jiazuo city, Jiaozuoniecun site	35.1708	113.155	3250	1550-1050 BCE	China	NingNatureCommunications2020	China_YR_LBIA	822949	2.144	M	Cui, Yinqiu; Krause, Johannes; Robbeets, Martine; Jeong, Choongwon	1240K	0.947909
I12440	I12440	England, Gloucestershire, Cheltenham, Hazleton North	51.8612	-1.88301	5600	3950-3350 BCE	United Kingdom	FowlerOlaldeNature2021	England_N_Megalithic_son.I30300.son.I30302.brother.I30299	692958	2.14224	M	Pinhasi, Ron	1240K	0.851109
VJ1001	VJ1001	Piedmont, Vonjucka 1	44.02	43.1555	6230	4337-4177 calBCE (5409±24 BP, MAMS-29823)	Russia	WangNatureCommunications2019	Russia_Steppe_Eneolithic	826646	2.142	F	Krause, Johannes	1240K	0.894163
I3743	I3743	Sardinia, Seulo	39.8666	9.23335	3985	2136-1946 calBCE (3655±25 BP, PSUAMS-2076)	Italy	FernandesNatureEcologyEvolution2020	Italy_Sardinia_EBA	755500	2.142	M	Caramelli, David	1240K	0.866947
NE4_noUDG	NE4	Amur River Basin	45.93	125.85	10557	8740-8475 calBCE (9345±40 BP, BA-090396)	China	MaoFuCell2021	China_AmurRiver_Mesolithic	514867	2.13809	M	Fu, Qiaomei; Zhang, Hucai	1240K	0.709923
MIB063	MIB063	Bohemia, Mikulovice	49.992	15.7769	3813	1956-1751 calBCE (3539±28 BP, CRL-19438)	Czech Republic	PapacScienceAdvances2021	Czech_EBA_Unetice	869849	2.1374	M	Papac, Luka	1240K	0.93666
I4286	I4286	Sappali Tepe	37.4167	66.8333	3768	1886-1750 calBCE (3500±20 BP, PSUAMS-2165)	Uzbekistan	NarasimhanPattersonScience2019	Uzbekistan_SappaliTepe_BA	730550	2.134	F	Frachetti, Michael	1240K	0.823298
NE19_noUDG	NE19	Amur River Basin	45.96	125.75	7039	5210-4955 calBCE (6135±35 BP, BA-10196)	China	MaoFuCell2021	China_AmurRiver_N	532737	2.1326	M	Fu, Qiaomei; Zhang, Hucai	1240K	0.725438
PB443.SG	PB443	Ireland, Clare, Parknabinnia	52.9855	-9.11145	5474	3634-3378 calBCE (4739±35 BP, UBA-38303)	Ireland	CassidyNature2020	Ireland_MN.SG	1053764	2.13176	M	Cassidy, Lara; Bradley, Daniel	Shotgun	0.936854
I4069	I4069	Noord-Holland, Oostwoud, De Tuithoorn	52.7336	5.09618	3966	2192-1887 calBCE (3640±50 BP, GrA-6477)	Netherlands	OlaldeNature2018	Netherlands_BellBeaker	707010	2.131	M	Altena, Eveline	1240K	0.867348
I1057	I1057	Kamennyi Ambar 5 Cemetery	52.8167	60.4667	3814	1951-1770 calBCE (3540±25 BP, PSUAMS-1953)	Russia	NarasimhanPattersonScience2019	Russia_MLBA_Sintashta_o2	811785	2.131	M	Hanks, Bryan; Epimakhov, Andrey	1240K	0.919348
TUM001	TUM001	Bulgan, Shoroon Bumbagar, Türkic mausoleum	47.9551	104.642	1250	500-900 CE	Mongolia	JeongCell2020	Mongolia_Bulgan_EarlyMedieval	886465	2.13095	M	Jeong, Choongwon; Warinner, Christina	1240K	0.900019
ALM019_merged	ALM019	Murcia, Pliego, La Almoloya	37.9528	-1.508	3946	2127-1901 calBCE (3631±24 BP, MAMS-32645)	Spain	VillalbaMoucoSciAdv2021	Spain_Almoloya_Argar_Early	831912	2.1296	F	Villalba-Mouco, Vanessa; Risch, Roberto; Haak, Wolfgang	1240K	0.901752
HOP004	HOP004	Bohemia, Hostivice	50.0804	14.2769	4222	2451-2147 calBCE (3826±27 BP, MAMS-38921)	Czech Republic	PapacScienceAdvances2021	Czech_BellBeaker_oAnatolia2	791857	2.12848	F	Papac, Luka	1240K	0.89605
I10047	I10047	Potočani	45.4482	17.6388	6050	4300-3900 BCE	Croatia	NovakPLoSOne2021	Croatia_C_Lasinja	752618	2.12828	M	Pinhasi, Ron	1240K	0.843649
TAL005	TAL005	Central Kazakhstan, Nurken Village, Taldy II, mound 8	49.09	75.85	2618	789-549 calBCE (2529±23 BP)	Kazakhstan	GnecchiRusconeScienceAdvances2021	Kazakhstan_Tasmola_EIA	844745	2.12542	M	Djansugurova, Leyla; Jeong, Choongwon; Krause, Johannes	1240K	0.911798
R80.SG	R80	Viale Rossini (Necropoli Salaria)	41.9207	12.4895	1840	27-206 calCE (1925±25 BP, UCIAMS-213628)	Italy	AntonioGaoMootsScience2019	Italy_Imperial_o1.SG	1000035	2.12516	F	Pritchard, Jonathan	Shotgun	0.969099
I1097	I1097	Northwest Anatolia, Marmara, Barcın	40.3037	29.57	8282	6420-6245 calBCE (7475±30 BP, PSUAMS-2297)	Turkey	MathiesonNature2015	Turkey_N	740586	2.125	M	Pinhasi, Ron	1240K	0.836473
I11134	I11134	Dzhulyunitsa (Veliko Tarnovo)	43.1609	25.8834	7725	6100-5450 BCE	Bulgaria	LazaridisAlpaslanRoodenbergScience2022	Bulgaria_N	728158	2.12393	F	Alpaslan, Songül; Elenski, Nedko	1240K	0.856358
VLI007	VLI007	Bohemia, Vliněves	50.3659	14.4466	4739	2890-2677 calBCE (4196±21 BP, MAMS-30758)	Czech Republic	PapacScienceAdvances2021	Czech_CordedWare	817824	2.12159	F	Papac, Luka	1240K	0.910169
I1738	I1738	Vovnigi	48.1333	35.0833	7348	5475-5320 calBCE (6420±40 BP, Poz-81153)	Ukraine	MathiesonNature2018	Ukraine_N	710971	2.12	M	Pinhasi, Ron	1240K	0.842588
CBR004	CBR004	Alicante, Villena, Cabezo Redondo	38.6433	-0.896	3448	1538-1447 calBCE (3244±20 BP, MAMS-30750)	Spain	VillalbaMoucoSciAdv2021	Spain_SE_CabezoRedondo_BA	727052	2.11861	F	Villalba-Mouco, Vanessa; Risch, Roberto; Haak, Wolfgang	1240K	0.872312
R64.SG	R64	Villa Magna	41.6877	13.0865	840	1070-1150 calCE	Italy	AntonioGaoMootsScience2019	Italy_Medieval_EarlyModern.SG	1015836	2.11716	M	Pritchard, Jonathan	Shotgun	0.972267
irk071_noUDG.SG	irk071	Siberian Federal District, Cis-Baikal, Lake Baikal, Mys Uyuga site	53.1529	106.96	5132	3337-3021 calBCE (4460±30 BP, Beta-453101)	Russia	KilincSciAdv2021	Russia_LakeBaikal_N.SG	1012206	2.11672	M	Kılınç, Gülşah Merve; Storå, Jan; Götherström, Anders	Shotgun	0.951038
I6900	I6900	Swat Valley, Udegram	34.7432	72.3142	3216	1402-1125 calBCE (3018±45 BP, CEDAD-LTL13327A)	Pakistan	NarasimhanPattersonScience2019	Pakistan_Udegram_IA	748257	2.11586	M	Olivieri, Luca; Zahir, Muhammad; Vidale, Massimo; Micheli, Roberto; Nayak, Ayushi; Boivin, Nicole	1240K	0.821475
I0507	I0507	Byan Zherek, eastern spur, Dali	45.1324	79.3644	3668	1873-1622 calBCE (3420±30 BP, Beta-391199)	Kazakhstan	NarasimhanPattersonScience2019	Kazakhstan_MLBA_Dali	857129	2.114	M	Frachetti, Michael	1240K	0.919607
BOT2016	BOT2016	Botai	53.1667	67.6667	5396	3516-3371 calBCE (4667±23 BP) [R_combine: (4660±25 BP); (4695±50 BP, UBA-32666)]	Kazakhstan	JeongNatureEcologyEvolution2019	Kazakhstan_Botai_Eneolithic	793618	2.11313	F	Krause, Johannes	1240K	0.861051
I7720	I7720	Swat Valley, Saidu Sharif	34.757	72.3624	2250	400-200 BCE	Pakistan	NarasimhanPattersonScience2019	Pakistan_SaiduSharif_H	795412	2.11103	F	Olivieri, Luca; Zahir, Muhammad; Vidale, Massimo; Micheli, Roberto	1240K	0.842291
I4111	I4111	Kirovograd Oblast, Dereivka village	48.9142	33.7649	6593	4725-4542 calBCE (5795±35 BP, PSUAMS-1910)	Ukraine	MathiesonNature2018	Ukraine_Eneolithic	727738	2.11	F	Pinhasi, Ron	1240K	0.843623
VK443_noUDG.SG	VK443	Oland	57.3426	17.0209	1000	800-1100 CE	Sweden	MargaryanWillerslevNature2020	Sweden_Viking.SG	938536	2.11	M	Nielsen, Rasmus; Werge, Thomas; Willerslev, Eske	Shotgun	0.928877
I4778	I4778	Karagash 2	48.7818	76.453	3562	1729-1538 calBCE (3345±20 BP, PSUAMS-2611)	Kazakhstan	NarasimhanPattersonScience2019	Kazakhstan_MLBA_Karagash_father.or.son.I4262	699285	2.107	M	Pinhasi, Ron; Frachetti, Michael	1240K	0.844929
brn008_noUDG.SG	brn008	Siberian Federal District, Trans-Baikal, Kuenga River, Izvestkovaja-1 site	52.2308	116.993	7379	5516-5374 calBCE (6490±30 BP, Beta-453075)	Russia	KilincSciAdv2021	Russia_KuengaRiver_N_2.SG	1001896	2.10271	M	Kılınç, Gülşah Merve; Storå, Jan; Götherström, Anders	Shotgun	0.89199
ERS1790731_noUDG.SG	ERS1790731	Sidon, College Site	33.5616	35.3712	3750	1900-1700 BCE	Lebanon	HaberAJHG2017	Lebanon_MBA.SG	838246	2.10209	F	HaberAJHG2017	Shotgun	0.914849
I14843	I14843	Yenişehirkapı (Marmara, İznik)	40.42	29.71	1400	400-700 CE	Turkey	LazaridisAlpaslanRoodenbergScience2022	Turkey_WestByzantine	767057	2.09879	M	Alpaslan, Songül; Şahin, Mustafa; Gündüz, Serkan	1240K	0.854664
I1290	I1290	Ganj Dareh	34.45	48.116	9806	8170-7606 calBCE (8780±50 BP, Poz-81100)	Iran	LazaridisNature2016	Iran_GanjDareh_N	836565	2.098	F	Pinhasi, Ron	1240K	0.842149
RISE1165_noUDG.SG	RISE1165	Koszyce, site 3	50.1701	20.579	4754	2906-2675 calBCE (4220±34 BP)	Poland	SchroederPNAS2019	Poland_Koszyce_GlobularAmphora.SG	933957	2.09786	M	Schroeder, Hannes	Shotgun	0.963062
I1089	I1089	Kamennyi Ambar 5 Cemetery	52.8167	60.4667	3825	2050-1700 BCE	Russia	NarasimhanPattersonScience2019	Russia_MLBA_Sintashta	828937	2.097	F	Hanks, Bryan; Epimakhov, Andrey	1240K	0.929782
N19_noUDG.SG	N19	Pikutkowo	52.62	18.96	5490	3636-3379 calBCE (4750±35 BP, Poz-71309)	Poland	FernandesScientificReports2018	Poland_TRB_o.SG	877305	2.09671	F	..	Shotgun	0.90673
DA81_noUDG.SG	DA81	Tian Shan, Central Steppe	41.615	74.9858	1656	166-412 calCE (1770±50 BP, UBA-31201)	Kyrgyzstan	DamgaardNature2018	Kyrgyzstan_TianShan_Hun_o.SG	891981	2.095	M	Willerslev, Eske	Shotgun	0.961523
CL38	CL38	Piedmont, Collegno	45.0792	7.5783	1345	580-630 CE	Italy	AmorimNatureCommunications2018	Italy_North_EarlyMedieval_Langobards_3	765831	2.09341	M	..	1240K	0.85041
I20660	I20660	England, North Yorkshire, Vale of Pickering, West Heslerton	54.171	-0.605739	1450	400-600 CE	United Kingdom	GretzingerNature2022	England_EarlyMedieval_Saxon	791366	2.092	F	Justeau, Pierre	1240K	0.886004
I0867	I0867	Motza	31.79	35.168	8700	7300-6200 BCE	Israel	LazaridisNature2016	Israel_PPNB	736795	2.087	M	Pinhasi, Ron	1240K	0.791958
DA162_noUDG.SG	DA162	Caucasus	43.2171	44.5384	1300	450-850 CE	Russia	DamgaardNature2018	Russia_Alan.SG	929630	2.086	M	Willerslev, Eske	Shotgun	0.959933
BIR013	I3762	Almaty, Talgar, Birlik	51.1387	75.7152	2585	776-481 calBCE (2491±33 BP)	Kazakhstan	GnecchiRusconeScienceAdvances2021	Kazakhstan_Birlik_Tasmola_EIA	850275	2.08559	F	Djansugurova, Leyla; Jeong, Choongwon; Krause, Johannes	1240K	0.883276
I14801	I14801	England, Oxfordshire, Thame	51.75	-0.99	2214	362-163 calBCE (2184±27 BP, SUERC-97421)	United Kingdom	PattersonNature2021	England_MIA	694933	2.08044	F	McIntyre, Lauren	1240K	0.861801
I1064	I1064	Kamennyi Ambar 5 Cemetery	52.8167	60.4667	3739	1879-1693 calBCE (3460±20 BP, PSUAMS-2102)	Russia	NarasimhanPattersonScience2019	Russia_MLBA_Sintashta	823009	2.08	M	Hanks, Bryan; Epimakhov, Andrey	1240K	0.923796
I10056	I10056	Potočani	45.4482	17.6388	6050	4300-3900 BCE	Croatia	NovakPLoSOne2021	Croatia_C_Lasinja	708311	2.07844	F	Pinhasi, Ron	1240K	0.824682
POT002	POT002	Jalilabad district, Uchtepe village, Polutepe	39.5186	48.65	7378	5515-5375 calBCE (6491±26 BP, MAMS-40331)	Azerbaijan	SkourtaniotiCell2020	Azerbaijan_Caucasus_lowlands_LN	708509	2.07429	F	Skourtanioti, Eirini; Krause, Johannes	1240K	0.806012
I7718	I7718	Swat Valley, Saidu Sharif	34.757	72.3624	2250	400-200 BCE	Pakistan	NarasimhanPattersonScience2019	Pakistan_SaiduSharif_H	767080	2.07367	M	Olivieri, Luca; Zahir, Muhammad; Vidale, Massimo; Micheli, Roberto; Nayak, Ayushi; Boivin, Nicole	1240K	0.82441
I25507	I25507	Vas county, Kápolnadomb, Gór	47.3537	16.7947	2841	978-831 calBCE (2760±20 BP, PSUAMS-10140)	Hungary	PattersonNature2021	Hungary_EIA	778096	2.072	M	Anna Szécsényi-Nagy	1240K	0.872791
PUC004	PUC004	Alicante, Villena, Puntal de los Carniceros	38.6274	-0.864597	3644	1748-1625 calBCE (3407±19 BP, MAMS-24729)	Spain	VillalbaMoucoSciAdv2021	Spain_SE_Iberia_BA_Valencian	709144	2.06513	F	Villalba-Mouco, Vanessa; Risch, Roberto; Haak, Wolfgang	1240K	0.856022
MIB036	MIB036	Bohemia, Mikulovice	49.992	15.7769	3837	1954-1776 calBCE (3551±19 BP, MAMS-30468)	Czech Republic	PapacScienceAdvances2021	Czech_EBA_Unetice	843049	2.06442	F	Papac, Luka	1240K	0.931062
I5740	I5740	Devret Höyük (Black Sea, Amasya, Suluova, Kanatpınar)	40.69	35.56	4621	2851-2506 calBCE (4095±20 BP, PSUAMS-3069)	Turkey	LazaridisAlpaslanRoodenbergScience2022	Turkey_EBA	809297	2.0636	F	Alpaslan, Songül; Türker, Atila; Özdemir, Celal; Şarbak, Ayşegül; Atmaca, Alper	1240K	0.854962
SZ38	SZ38	Szólád	46.2833	17.85	1442	412-604 CE	Hungary	AmorimNatureCommunications2018	Hungary_Langobard	743386	2.06166	F	AmorimNatureCommunications2018	1240K	0.86012
pcw362_noUDG.SG	pcw362	Southeastern Poland, Łubcze	50.4561	23.6619	4305	2465-2209 calBCE (3875±35 BP, Poz-90899)	Poland	LinderholmNatureScientificReports2020	Poland_Southeast_CordedWare.SG	1066136	2.06078	M	Linderholm, Anna	Shotgun	0.981498
ALM016_merged	ALM016	Murcia, Pliego, La Almoloya	37.9528	-1.508	3803	1945-1769 calBCE (3534±24 BP, MAMS-29730)	Spain	VillalbaMoucoSciAdv2021	Spain_Almoloya_Argar_Early	822916	2.06025	M	Villalba-Mouco, Vanessa; Risch, Roberto; Haak, Wolfgang	1240K	0.895158
MIB052	MIB052	Bohemia, Mikulovice	49.992	15.7769	3777	1900-1750 calBCE (3514±20 BP, MAMS-30475)	Czech Republic	PapacScienceAdvances2021	Czech_EBA_Unetice	856645	2.0583	F	Papac, Luka	1240K	0.92302
LugarCanto44_noUDG.SG	LugarCanto44	Lugar do Canto	39.414	-8.822	5950	4500-3500 BCE	Portugal	MartinianoPLoSGenetics2017	Portugal_MN.SG	889629	2.05756	F	Martiniano, Rui	Shotgun	0.966824
I11476	I11476	Seistan, Shahr-i Sokhta	30.6499	61.4003	4600	3200-2100 BCE	Iran	NarasimhanPattersonScience2019	Iran_ShahrISokhta_BA1	656552	2.05513	F	Pinhasi, Ron; Vidale,Massimo; Coppa, Alfredo	1240K	0.822277
KZL004	KZL004	Karaganda Region, Aktogay District, Mount Begazy on the right bank of Karatal River, Kyzyl, mound 5	48.28	75.36	3318	1436-1296 calBCE (3109±22 BP)	Kazakhstan	GnecchiRusconeScienceAdvances2021	Kazakhstan_Tasmola_LBA	830221	2.05242	F	Djansugurova, Leyla; Jeong, Choongwon; Krause, Johannes	1240K	0.931579
I14861	I14861	England, Kent, Cliffs End Farm	51.3292	1.36931	2810	912-808 calBCE (2713±29 BP, OxA-17804)	United Kingdom	PattersonNature2021	England_LBA_highEEF	691878	2.05024	M	Armit, Ian	1240K	0.859758
DA23_noUDG.SG	DA23	Tian Shan, Central Steppe	52.6925	62.6472	840	1036-1206 calCE (920±25 BP, UBA-31146)	Kazakhstan	DamgaardNature2018	Kazakhstan_Kipchak2.SG	922862	2.05	M	Willerslev, Eske	Shotgun	0.965596
VK281_noUDG.SG	VK281	Sealand, Borse	55.13	11.95	1000	900-1000 CE	Denmark	MargaryanWillerslevNature2020	Denmark_Viking.SG	924697	2.05	M	Nielsen, Rasmus; Werge, Thomas; Willerslev, Eske	Shotgun	0.910582
NAI002	NAI002	Arkhangai, Naimaa Tolgoi	48.5904	101.86	2000	200 BCE - 100 CE	Mongolia	JeongCell2020	Mongolia_Arkhangai_Xiongnu	866766	2.04886	M	Jeong, Choongwon; Warinner, Christina	1240K	0.894447
I6674	I6674	Parkhai II	38.348	56.2454	4148	2341-2038 calBCE (3775±40 BP, PSUAMS-2951)	Turkmenistan	NarasimhanPattersonScience2019	Turkmenistan_MBA_Parkhai	791272	2.04648	F	Pinhasi, Ron; Pinhasi, Ron; Moiseyev, Vyacheslav; Gromov, Andrey	1240K	0.83955
UNTA58_68Sk2	UNTA58_68Sk2	Haunstetten - Unterer Talweg 58-62	48.3197	10.8915	4347	2468-2305 calBCE (3910±20 BP, MAMS-18935)	Germany	MittnikScience2019	Germany_Lech_BellBeaker_possible.contam	812594	2.04259	F	Mittnik, Alissa	1240K	0.918624
F38_noUDG.SG	F38	Hasanlu	37.005	45.459	2833	971-828 calBCE (2753±21 BP, MAMS-22352)	Iran	BroushakiScience2016	Iran_Hasanlu_IA.SG	986398	2.041	M	..	Shotgun	0.951981
I15048	I15048	NW Bohemia, Teplice, Radosevice (Cemetery II)	50.4103	14.0746	2385	480-390 BCE	Czech Republic	PattersonNature2021	Czech_IA_LaTene	756252	2.04052	M	Pinhasi, Ron	1240K	0.905915
VK337_noUDG.SG	VK337	Oland	56.4775	16.5761	1069	709-995 calCE (1155±50 BP, LuSNo-10270)	Sweden	MargaryanWillerslevNature2020	Sweden_Viking.SG	927804	2.04	M	Nielsen, Rasmus; Werge, Thomas; Willerslev, Eske	Shotgun	0.901015
I1705	I1705	Ain Ghazal	31.988	35.976	4029	2198-1961 calBCE (3690±35 BP, Poz-81096)	Jordan	LazaridisNature2016	Jordan_EBA	688755	2.037	M	Pinhasi, Ron	1240K	0.765803
ALA039	ALA039	Hatay Province, Tell Atchana/Alalakh	36.2378	36.3847	3337	1491-1301 calBCE (3125±24 BP, MAMS-33700)	Turkey	SkourtaniotiCell2020	Turkey_Alalakh_MLBA	752606	2.03494	F	Skourtanioti, Eirini; Krause, Johannes	1240K	0.815321
ELT006_merged	ELT006	Cova de Els Trocs	42.5	0.5	5809	3949-3715 calBCE (5035±23 BP, MAMS-16165)	Spain	VillalbaMoucoCurrentBiology2019	Spain_MLN	702352	2.03377	M	Haak, Wolfgang	1240K	0.851794
VK526_noUDG.SG	VK526	Nor North, Nordland	65.97	12.27	1100	800-900 CE	Norway	MargaryanWillerslevNature2020	Norway_Viking.SG	917583	2.03	F	Nielsen, Rasmus; Werge, Thomas; Willerslev, Eske	Shotgun	0.905863
R60.SG	R60	Villa Magna	41.6877	13.0865	1045	820-990 CE	Italy	AntonioGaoMootsScience2019	Italy_Medieval_EarlyModern.SG	1003836	2.02957	F	Pritchard, Jonathan	Shotgun	0.970664
PB357.SG	PB357	Ireland, Clare, Parknabinnia	52.9855	-9.11145	5545	3654-3528 calBCE (4835±28 BP) [R_combine: (4762±37 BP, UBA-38307;); (4917±40 BP, UBA-39192)]	Ireland	CassidyNature2020	Ireland_EN_MN.SG	1022843	2.02903	F	Cassidy, Lara; Bradley, Daniel	Shotgun	0.918779
GRG019	GRG019	Yonne, Gurgy "les Noisats"	47.97	3.56	6450	5000-4000 BCE	France	RivollatScienceAdvance2020	France_MN	749567	2.02738	F	Haak, Wolfgang; Rivollat, Maïté	1240K	0.881583
R136.SG	R136	Marcellino & Pietro	41.8892	12.5007	1550	300-500 CE	Italy	AntonioGaoMootsScience2019	Italy_LA.SG	997470	2.02654	M	Pritchard, Jonathan	Shotgun	0.973651
I4910	I4910	Sarazm	39.5072	67.4608	5526	3634-3522 calBCE (4765±20 BP, PSUAMS-2624)	Tajikistan	NarasimhanPattersonScience2019	Tajikistan_C_Sarazm	782302	2.026	F	Frachetti, Michael	1240K	0.866055
I14381	I14381	England, Kent, Cliffs End Farm	51.3292	1.36931	2443	727-400 calBCE (2405±27 BP, OxA-18430)	United Kingdom	PattersonNature2021	England_EIA	721796	2.02458	F	Armit, Ian	1240K	0.876514
I13684	I13684	England, Somerset, Meare Lake Village West	51.1763	-2.79692	2408	541-391 calBCE (2373±30 BP, SUERC-94974)	United Kingdom	PattersonNature2021	England_EIA	889192	2.02419	F	Armit, Ian	1240K	0.900511
I14553	I14553	England, Sussex, Brighton, Roedean Crescent	50.8156	-0.091565	3807	1954-1749 calBCE (3535±33 BP, SUERC-76360)	United Kingdom	PattersonNature2021	England_C_EBA	755415	2.02001	M	Booth, Tom	1240K	0.891331
I2937_noUDG	I2937	Diros, Alepotrypa Cave	36.6383	22.3825	7360	5477-5331 calBCE (6441±38 BP, OxA-22012)	Greece	LazaridisNature2017	Greece_Peloponnese_N_noUDG	746534	2.02	F	Pinhasi, Ron	1240K	0.812632
MIB021	MIB021	Bohemia, Mikulovice	49.992	15.7769	3839	1955-1776 calBCE (3552±19 BP, MAMS-30477)	Czech Republic	PapacScienceAdvances2021	Czech_EBA_Unetice	845117	2.01437	F	Papac, Luka	1240K	0.936945
AITI_78	AITI_78	Kleinaitingen - Gewerbegebiet Nord	48.2228	10.845	3748	1891-1690 calBCE (3474±34 BP, MAMS-21586)	Germany	MittnikScience2019	Germany_Lech_EBA	666265	2.01237	M	Mittnik, Alissa	1240K.and.Shotgun	0.826492
I17015	I17015	England, Somerset, Christon, Dibbles Farm	51.3139	-2.88522	2227	380-197 calBCE (2215±27 BP, SUERC-94983)	United Kingdom	PattersonNature2021	England_MIA	651365	2.01194	F	Armit, Ian	1240K	0.817894
CAK532.SG	CAK532	Ireland, Sligo, Carrowkeel	54.0586	-8.38206	4892	3013-2890 calBCE (4321±30 BP, OxA-35326)	Ireland	CassidyNature2020	Ireland_LN.SG	1032126	2.00666	M	Cassidy, Lara; Bradley, Daniel	Shotgun	0.923175
ESZ003	ESZ003	East Kazakhstan Region, Tarbagatai District, Elek Sazy Plateau, Eleke Sazy II, mound 4	49.52	77.82	2600	700-600 BCE	Kazakhstan	GnecchiRusconeScienceAdvances2021	Kazakhstan_Tasmola_Saka_IA_sister.ESZ001	826482	2.0065	F	Djansugurova, Leyla; Jeong, Choongwon; Krause, Johannes	1240K	0.917745
I14800	I14800	England, Oxfordshire, Thame	51.75	-0.99	2228	382-197 calBCE (2216±30 BP, SUERC-95009)	United Kingdom	PattersonNature2021	England_MIA	706613	2.00589	M	McIntyre, Lauren	1240K	0.853358
I12790	I12790	England, Cornwall, Newquay, Tregunnel	50.4094	-5.0889	2200	400-100 BCE	United Kingdom	PattersonNature2021	England_MIA_LIA	760117	2.00168	F	Booth, Tom	1240K	0.875183
RISE683_noUDG.SG	RISE683	Khakassia, Ust'-Abakan, Uybat V	53.7086	90.3598	3973	2138-1901 calBCE (3646±40 BP, UBA-31594)	Russia	DamgaardScience2018	Russia_BA_Okunevo.SG	851087	2	M	..	Shotgun	0.926149
NE1_noUDG.SG	I1506	Polgár-Ferenci hát, M3-31	47.8465	21.1494	7146	5306-5064 calBCE (6237±32 BP, OxA-27861)	Hungary	GambaNatureCommunications2014	Hungary_MN_LBK.SG	1150279	19.27	F	Pinhasi, Ron	Shotgun	0.995733
BR2_noUDG.SG	I1504	Ludas-Varjú dűlő	47.7251	20.0862	2858	987-833 calBCE (2769±24 BP, OxA-27859)	Hungary	GambaNatureCommunications2014	Hungary_LBA_Kyjatice.SG	1150313	19.164	M	GambaNatureCommunications2014	Shotgun	0.997039
NG10.SG	NG10	Newgrange	53.6948	-6.4757	5151	3339-3028 calBCE (4473±29 BP, OxA-36079)	Ireland	CassidyNature2020	Ireland_MN.SG	1150037	18.7068	M	Cassidy, Lara; Bradley, Daniel	Shotgun	0.997285
I0054	I0054	Unterwiederstedt	51.66	11.53	7074	5216-5009 calBCE (6180±34 BP, MAMS-21485)	Germany	MathiesonNature2015 (1240k of same same sample with 390k in HaakLazaridis2015)	Germany_EN_LBK	1011939	18.61	F	Haak, Wolfgang	1240K	0.977697
I0103	I0103	Esperstedt	51.42	11.68	4472	2617-2461 calBCE (4000±31 BP, MAMS-21488)	Germany	MathiesonNature2015 (1240k of same same sample with 390k in HaakLazaridis2015)	Germany_CordedWare	1048763	17.528	F	Haak, Wolfgang	1240K	0.983813
PB675.SG	PB675	Ireland, Clare, Parknabinnia	52.9855	-9.11145	5171	3362-3102 calBCE (4527±27 BP) [R_combine: (4394±35 BP, UBA-35064;); (4707±42 BP, UBA-39194)]	Ireland	CassidyNature2020	Ireland_MN.SG	1150091	16.3248	M	Cassidy, Lara; Bradley, Daniel	Shotgun	0.99572
2H11.SG	2H11	Marne, Mont-Aimé hypogée II	48.8585	3.99589	5162	3351-3102 calBCE (4510±20 BP, UCAIMS-224908)	France	SeguinOrlandoCurrBio2021	France_MontAime_MLN_oHG1.SG	1149839	15.6084	M	Seguin-Orlando, Andaine; Orlando, Ludovic	Shotgun	0.997582
NE20_noUDG	NE20	Amur River Basin	45.4	127.03	33592	32159-31169 calBCE (29060±170 BP, BA-10197)	China	MaoFuCell2021	China_AmurRiver_Paleolithic	942614	15.4399	F	Fu, Qiaomei; Zhang, Hucai	1240K	0.937617
Kolyma_River_noUDG.SG	Kolyma1	Duvanni Yar	68.6	159.1	9775	7952-7658 calBCE (8770±27 BP, AAR-20354, UCIAMS-14768)	Russia	SikoraNature2019	Russia_Kolyma_M.SG	1149319	14.993	M	SikoraNature2019	Shotgun	0.993548
I13833	I13833	Barç (Southeast, Korça Basin)	40.6253	20.8011	325	1450-1800 CE	Albania	LazaridisAlpaslanRoodenbergScience2022	Albania_EarlyModern_oCaucasus	1000701	13.211	M	Pinhasi, Ron; Kurti, Rovena; Ruka, Rudenc; Tota, Ulsi	1240K	0.965195
KK1_noUDG.SG	KK1	Kotias Klde	42.28	43.28	9678	7940-7599 calBCE (8723±35 BP) [R_combine: (8665±65 BP, RTT-5246); (8745±40 BP, OxA-28256)]	Georgia	JonesNatureCommunications2015	Georgia_Kotias.SG	1145926	12.482	M	..	Shotgun	0.989372
Sunghir3_noUDG.SG	Sunghir3	Sunghir	56.1761	40.5025	34517	33685-31328 calBCE (30000±550 BP, OxA-X-2395-7)	Russia	SikoraScience2017	Russia_Sunghir3.SG	1148167	12.0343	M	..	Shotgun	0.994841
SZ4.SG	SZ4	Szólád	46.2833	17.85	1442	412-604 CE	Hungary	AmorimNatureCommunications2018	Hungary_Langobard.SG	1149791	11.763	M	AmorimNatureCommunications2018	Shotgun	0.990381
SZ43.SG	SZ43	Szólád	46.2833	17.85	1393	438-605 calCE (1521±25 BP)	Hungary	AmorimNatureCommunications2018	Hungary_Langobard_o1.SG	1149884	11.763	M	AmorimNatureCommunications2018	Shotgun	0.991027
rath1_noUDG.SG	rath1	Rathlin Island, County Antrim	55.2921	-6.19168	3897	2031-1830 calBCE (3591±29 BP, UBA-8707)	Ireland	CassidyPNAS2016	Ireland_EBA.SG	1149334	11.63	M	..	Shotgun	0.993872
atp016_noUDG.SG	atp016	Atapuerca, El Portalón	42.3527	-3.51832	4971	3265-2913 calBCE (4400±30 BP, Beta-368289)	Spain	ValdioseraPNAS2018	Spain_C.SG	1148173	11.3106	F	..	Shotgun	0.989256
bally_noUDG.SG	bally	Ballynahatty, County Down	54.5422	-5.95667	5131	3346-3014 calBCE (4465±38 BP, UBA-7059)	Ireland	CassidyPNAS2016	Ireland_N.SG	1149042	11.285	F	..	Shotgun	0.989838
I5695	I5695	Obrežje	45.8479	15.6904	3296	1423-1268 calBCE (3086±30 BP, SUERC-69437)	Slovenia	PattersonNature2021	Slovenia_MBA	935191	11.2209	M	Črešnar, Matija; Armit, Ian	1240K	0.956183
I18478	I18478	Noratus	40.4167	45.2	2750	1000-600 BCE	Armenia	LazaridisAlpaslanRoodenbergScience2022	Armenia_LBA_EIA	959135	10.9081	M	Pinhasi, Ron; Piliposyan, Ashot	1240K	0.952188
SZ15.SG	SZ15	Szólád	46.2833	17.85	1442	412-604 CE	Hungary	AmorimNatureCommunications2018	Hungary_Langobard.SG	1149752	10.8263	M	AmorimNatureCommunications2018	Shotgun	0.993807
SZ45.SG	SZ45	Szólád	46.2833	17.85	1442	412-604 CE	Hungary	AmorimNatureCommunications2018	Hungary_Langobard_o2.SG	1149918	10.7397	M	AmorimNatureCommunications2018	Shotgun	0.989902
I11698	I11698	Bulgan, Khutag-Undur sum, Marzyn khutul, Tomb 1-055-1, skeleton 2	49.3925	102.703	7520	5630-5483 calBCE (6645±35 BP, UCIAMS-226525, PSUG-5428)	Mongolia	WangNature2021	Mongolia_North_N	945791	10.6698	M	Pinhasi, Ron; Cheronet, Olivia; Sirak, Kendra; Tumen, Dashtseveg ; Mijiddorj, Enkhbayar; Iderkhangai, Tumur-Ochir; Tishkin, Alexey A. A.	1240K	0.95043
WC1_noUDG.SG	WC1	Wezmeh Cave, Central Zagros	34.6129	47.1057	9214	7461-7076 calBCE (8240±56 BP, UBA-25840)	Iran	BroushakiScience2016	Iran_Wezmeh_N.SG	1148613	10.388	M	..	Shotgun	0.987342
I13835	I13835	Barç (Southeast, Korça Basin)	40.6253	20.8011	246	1644-1797 calCE (235±15 BP, PSUAMS-8291)	Albania	LazaridisAlpaslanRoodenbergScience2022	Albania_EarlyModern_oCaucasus	1000133	10.378	F	Pinhasi, Ron; Kurti, Rovena; Ruka, Rudenc; Tota, Ulsi	1240K	0.96438
I5690	I5690	Grofove njive	45.9142	15.4691	2574	763-425 calBCE (2470±25 BP, KIA-37315)	Slovenia	PattersonNature2021	Slovenia_EIA	945044	10.2062	M	Črešnar, Matija; Armit, Ian	1240K	0.962493
I11531	I11531	Kumsay, Kyirik Oba	49.49	58.51	4937	3089-2917 calBCE (4385±20 BP, PSUAMS-4617)	Kazakhstan	NarasimhanPattersonScience2019	Kazakhstan_Kumsay_EBA	697302	1.99889	F	Frachetti, Michael; Kitov, Egor; Akhatov, Gaziz; Yermolayeva, Antonina	1240K	0.836835
DA95_noUDG.SG	DA95	Tian Shan, Central Steppe	52.6181	76.7494	1596	241-530 calCE (1697±45 BP, UBA-31209)	Kazakhstan	DamgaardNature2018	Kazakhstan_Nomad_HP.SG	879202	1.998	M	Willerslev, Eske	Shotgun	0.94637
DA39_noUDG.SG	DA39	Siberia, Tungus & Eastern Steppe	48.0178	101.353	1942	150 calBCE - 125 calCE (2007±46 BP, UBA-33599)	Mongolia	DamgaardNature2018	Mongolia_Xiongnu_o1.SG	862811	1.998	M	Willerslev, Eske	Shotgun	0.930506
DA27_noUDG.SG	DA27	Tian Shan, Central Steppe	52.8369	62.8936	1508	265-539 calCE (1641±33 BP, UBA-31149)	Kazakhstan	DamgaardNature2018	Kazakhstan_Nomad_Hun_Sarmatian.SG	895658	1.998	M	Willerslev, Eske	Shotgun	0.946487
I3356	I3356	Primorsky Krai, Boisman-2	42.7894	131.276	5605	3705-3633 calBCE (4875±20 BP, PSUAMS-2160)	Russia	WangNature2021	Russia_Boisman_MN	759817	1.998	M	Popov, Alexander	1240K	0.846247
NE3_noUDG	NE3	Amur River Basin	45.85	126	10628	8782-8560 calBCE (9400±40 BP, BA-090395)	China	MaoFuCell2021	China_AmurRiver_Mesolithic	524608	1.99621	M	Fu, Qiaomei; Zhang, Hucai	1240K	0.724236
DA206_noUDG.SG	DA206	Tian Shan, Central Steppe	42.9019	68.2489	1697	124-375 calCE (1805±49 BP, UBA-33606)	Kazakhstan	DamgaardNature2018	Kazakhstan_Kangju.SG	914672	1.995	M	Willerslev, Eske	Shotgun	0.968582
I4086	I4086	Turkestan, Tepe Anau	37.872	58.225	5450	4000-3000 BCE	Turkmenistan	NarasimhanPattersonScience2019	Turkmenistan_C_TepeAnau	720501	1.995	F	Pinhasi, Ron; Frachetti, Michael	1240K	0.809645
MIB031	MIB031	Bohemia, Mikulovice	49.992	15.7769	3791	1931-1770 calBCE (3527±19 BP, MAMS-30471)	Czech Republic	PapacScienceAdvances2021	Czech_EBA_Unetice	853767	1.99422	F	Papac, Luka	1240K	0.929808
PB672.SG	PB672	Ireland, Clare, Parknabinnia	52.9855	-9.11145	5442	3628-3376 calBCE (4722±27 BP) [R_combine: (4765±32 BP, UBA-35067;); (4636±45 BP, UBA-39193)]	Ireland	CassidyNature2020	Ireland_MN.SG	1052329	1.99354	M	Cassidy, Lara; Bradley, Daniel	Shotgun	0.931398
I12103	I12103	Komárno, Chotín IA	47.8082	18.2187	2525	650-500 BCE	Slovakia	PattersonNature2021	Slovakia_IA_Vekerzug	625706	1.99349	M	Pinhasi, Ron	1240K	0.820169
FLR007	FLR007	Calvados, Fleury-sur-Orne	49.19	-0.38	6326	4446-4331 calBCE (5520±30 BP, Beta-416662)	France	RivollatScienceAdvance2020	France_MN	726349	1.99099	M	Haak, Wolfgang; Rivollat, Maïté	1240K	0.882087
TU877_SX11	TU877(SX11)	Niederried Ursisbalm	47.0117	7.25054	6355	4455-4355 calBCE (5587±22 BP, BE-8011.1.1)	Switzerland	FurtwanglerNatureCommunications2020	Switzerland_LN	712412	1.99009	F	Krause, Johannes	1240K	0.864089
I14765	I14765	Çavuştepe (East, Van)	38.34	43.45	2750	850-750 BCE	Turkey	LazaridisAlpaslanRoodenbergScience2022	Turkey_IA	771324	1.98584	M	Alpaslan, Songül; Çavuşoğlu, Rafet; Yılmaz, Hakan; Biber, Hanifi; Kılıç, Sinan; Gültekin, Timur	1240K	0.847592
I11478	I11478	Seistan, Shahr-i Sokhta	30.6499	61.4003	4500	3200-1900 BCE	Iran	NarasimhanPattersonScience2019	Iran_ShahrISokhta_BA1	652165	1.98561	M	Pinhasi, Ron; Vidale,Massimo; Coppa, Alfredo	1240K	0.81355
I10494	I10494	Ploieşti Triaj	44.9028	26.0132	4914	3072-2901 calBCE (4350±25 BP, PSUAMS-8295)	Romania	LazaridisAlpaslanRoodenbergScience2022	Romania_BA_1	701778	1.98426	F	Pinhasi, Ron; Soficaru, Andrei	1240K	0.846196
PN10_PN113.SG	PN10_PN113	Ireland, Clare, Poulnabrone	53.0487	-9.14005	5746	3945-3656 calBCE (5004±31 BP, OxA-25950)	Ireland	CassidyNature2020	Ireland_EN.SG	1030150	1.98108	F	Cassidy, Lara; Bradley, Daniel	Shotgun	0.924003
VK496_noUDG.SG	VK496	Saaremaa, Salme	58.17	22.25	1200	700-800 CE	Estonia	MargaryanWillerslevNature2020	Estonia_EarlyViking.SG	913437	1.98	M	Nielsen, Rasmus; Werge, Thomas; Willerslev, Eske	Shotgun	0.90585
I7495	I7495	Sappali Tepe	37.4167	66.8333	3853	2010-1779 calBCE (3560±20 BP, PSUAMS-3122)	Uzbekistan	NarasimhanPattersonScience2019	Uzbekistan_SappaliTepe_BA2	812283	1.97785	F	Frachetti, Michael	1240K	0.850695
I15619	I15619	Urziceni	47.7467	22.395	5950	4500-3500 BCE	Romania	LazaridisAlpaslanRoodenbergScience2022	Romania_C_Bodrogkeresztur	724875	1.97625	M	Pinhasi, Ron; Virag, Cristian; Hajdu, Tams; Krisztin Kiss; Tams Szeniczey	1240K	0.836732
I3753	I3753	Zevakinskiy stone fence	50.2249	81.8368	2977	1115-932 calBCE (2860±20 BP, PSUAMS-2540)	Kazakhstan	NarasimhanPattersonScience2019	Kazakhstan_Zevakinskiy_LBA	730445	1.973	M	Lalueza-Fox, Carles; Pettener, David; Bonora, Gian Luca; Sarno, Stefania	1240K	0.849247
CL93	CL93	Piedmont, Collegno	45.0792	7.5783	1345	580-630 CE	Italy	AmorimNatureCommunications2018	Italy_North_EarlyMedieval_Langobards_1	791342	1.97176	M	..	1240K	0.88934
OLN005	OLN005	Arkhangai, Olon Dov	47.1108	102.079	1075	700-1050 CE	Mongolia	JeongCell2020	Mongolia_Arkhangai_EarlyMedieval	824316	1.97085	M	Jeong, Choongwon; Warinner, Christina	1240K	0.872351
[truncated: 2,434 more rows]

## Sheet: Table2_Results.IBD_Published
Supplementary Table 2: Pairwise IBD sharing among all samples listed in Supplementary Table 1
[truncated: 20,487 more rows]

## Sheet: Table3_Individuals_IBD_Mat
Supplementary Table 3: Metadata of all Eneoloithic and Bronze age samples used in Fig. 4
[truncated: 305 more rows]

[truncated: 5 more sheets: Table4_ParameterGrid Search(124, Table5_ParameterGridSearch(WGS,, Table6_FPR_estimation_samples, Table7_PEDSIM_pairs, Table8_samples_in_mosaic_simula]
