# Supplementary material for: Accurate detection of identity-by-descent segments in human ancient DNA
Source: Nat Genet. 2023 Dec 20;56(1):143–51. doi: 10.1038/s41588-023-01582-w (PMC10786714; doi:10.1038/s41588-023-01582-w)
Supplement: Supplementary file 5 — 2a, Inferred IBD length under different combinations of data types and coverages. For each scenario, 500 independent replicates were simulated. 2b, Estimated false positive rate for different data types and coverages. This serves as the same source data for Extended Data Table 1 and Extended Data Table 2. [file 41588_2023_1582_MOESM5_ESM.xlsx]

## Sheet: 1240k_4cM
2x	1x	0.75x	0.5x	0.25x	0.1x
7.4243	4.089	4.4955	3.9394	5.1353	7.796
4.085	4.3964	5.78041	7.1682	4.3921	6.1404
4.3869	6.7733	6.7878	7.2594	7.1771	5.9415
3.8868	4.3986	4.9781	4.9746	7.3608	5.2321
4.0151	7.0156	7.08289	5.6013	4.87601	7.1223
4.4108	5.24729	5.2474	4.6474	5.219	6.6763
5.2217	4.7261	3.9925	4.765	5.7967	7.8582
4.0015	4.6983	5.6577	4.8211	5.8727	3.0647
5.4403	4.3972	4.6592	4.7924	6.3408	4.78369
4.3352	4.5852	4.4186	5.5344	4.0275	5.3282
5.22879	4.4518	4.8034	7.7705	7.5917	6.4654
4.3929	5.7791	5.5421	4.87601	6.682	3.8232
4.6001	4.61531	5.503	4.2887	5.97371	5.9561
4.6468	3.9405	4.8786	3.7257	7.50309	7.1889
4.1305	3.8286	4.2865	5.04349	6.58309	7.2234
4.6064	5.0957	3.7057	7.4369	6.7979	7.6797
3.9357	4.3887	5.11379	6.5731	5.6486	7.0682
4.4984	6.55	4.86391	6.31559	7.4779	6.445
3.829	5.4016	7.7744	4.5931	5.3995	5.2384
4.95789	4.7048	5.4134	7.8518	7.9242	6.00821
4.3915	3.8534	4.62011	5.96679	4.4351	3.3906
6.5737	7.7508	3.9811	4.996	5.0792	7.1934
5.41379	5.0795	4.0416	5.3144	7.4517	4.5787
4.7021	4.04559	4.84738	6.6249	4.2169	6.2646
3.9483	5.4631	5.0631	6.562	6.48019	5.96319
6.1269	5.4071	6.5688	4.9854	6.1556
5.0764	5.641	4.4709	4.0286	5.86691
4.04559	3.8587	4.0266	7.3886	5.7577
4.53448	4.103	6.25631	6.5547	5.87541
5.0127	5.1505	6.6933	6.8858	7.7808
3.9675	4.1997	6.7814	5.4646	3.9682
3.9975	7.46571	5.79021	7.6505	7.1826
4.0296	6.8813	4.7716	4.11121	5.9009
5.15001	4.5507	4.71959	4.12719	7.4148
4.7791	5.2117	4.13079	4.14031	5.75991
4.0748	4.7507	5.1133	6.80541	6.3765
6.4858	4.09	4.14031	5.0331	4.12871
4.6039	4.1302	5.58981	5.495	6.3796
5.1962	4.9678	4.9989	5.9667	5.50791
4.7795	4.1952	5.22259	4.2162	5.6664
4.01931	3.7727	3.8127	4.3392	5.67501
4.13181	4.9978	4.3049	7.54809	3.7707
5.1658	4.5706	4.4212	5.4387	7.046
4.2017	3.8521	7.97299	5.4299	5.302
3.66169	4.2561	7.55589	5.5131	5.5821
5.0128	4.4662	4.5805	7.8701	5.824
4.577	4.6397	4.5316	5.6596	5.7605
3.7995	7.0292	5.8979	4.6549	5.37801
4.1603	4.57669	5.51629	3.985	6.6281
4.4328	4.653	5.9032	4.3327	5.1276
4.876	5.588	4.5635	5.2393	6.7036
4.35529	5.53399	5.4304	7.0124	5.0273
4.01391	5.0686	4.6436	5.0606	5.2162
4.5255	4.56209	4.0249	3.5812	6.2641
4.6792	5.5525	4.3327	6.5769	4.9085
4.18149	4.654	4.4	4.5796	5.0105
5.11991	4.096	4.2124	6.9927	4.2206
4.56209	4.32249	4.571	4.2637	4.523
3.9676	4.6141	3.5812	7.2161	5.44519
4.4485	4.24531	6.3245	4.6544	3.81579
4.15651	4.7161	4.42611	5.3766	4.7232
4.21679	3.586	7.27611	3.84661	6.806
4.6181	4.9587	4.0843	5.0963	7.6818
3.7725	4.05591	5.625	4.81191	6.7785
4.0179	4.40201	3.982	7.3918	3.6892
3.586	7.5416	4.6343	4.1193	6.5537
5.539	4.1376	3.90559	4.8107	4.5753
4.0552	4.6652	4.608	5.0112	6.28819
4.4208	4.605	4.9556	4.0174	7.98941
7.2791	4.92281	4.17939	4.50032	4.2928
4.0879	4.0693	4.8179	5.0209	6.3352
4.9439	5.0856	5.2428	5.3811	4.1932
4.1646	4.85809	4.02399	5.7184	4.22961
4.7258	7.3059	5.0151	5.4847	7.2907
4.1211	7.81469	4.5423	6.5786	6.1391
4.37981	4.1464	4.71361	5.1396	4.6124
4.93929	4.7621	6.1572	3.8264	5.4182
4.1563	4.50391	4.7706	4.3366	7.8709
5.1133	4.0274	7.291	6.1326	6.2596
4.1983	4.99289	6.2989	5.9075	4.7546
4.7706	5.0166	3.8169	5.6434	4.4341
4.48	4.7361	4.0828	4.24221	3.7027
4.04329	4.7142	4.2474	7.5258	7.6827
4.17478	6.1849	5.85381	3.71161	3.3864
4.9865	4.4404	5.4563	3.92519	4.204
5.4147	7.82491	4.24221	5.3841	5.8652
4.67081	4.8704	5.829	4.9198	6.7944
5.2215	4.09601	5.9451	5.5607	6.3672
4.44781	4.30501	4.2233	4.2504	5.7
6.6619	4.2586	4.4565	6.2549	4.2412
4.8718	6.0425	4.13029	5.0562	4.5056
3.982	5.2596	5.0359	4.9259	3.9596
4.4245	4.2455	5.1832	5.5283	5.45371
4.2192	5.8997	5.4574	4.4881	6.8795
5.99	6.7137	4.7867	4.69949	4.9291
5.255	4.23319	4.2408	5.0769	5.2974
4.3444	4.1497	4.2554	4.524	7.5151
5.0671	3.98309	4.5419	5.8772	7.6342
5.3923	5.0472	4.8611	5.0658	6.8323
4.2313	5.1832	3.9624	3.8666	6.7505
4.2975	4.9135	3.4464	6.41299	6.30649
3.98309	4.7847	4.5593	7.1845	7.6818
5.0472	4.2281	4.0967	4.5804	6.12179
5.16891	4.2602	4.51541	4.3234	5.1883
4.9014	5.29499	5.1827	5.9397	4.2775
4.0125	4.1834	4.9288	7.9824	5.5147
3.6771	4.05711	3.6666	6.1519	6.15
3.8505	3.61329	5.8249	4.9897	5.4104
4.3831	4.5956	6.2322	5.4106	5.93102
4.1775	5.0811	5.9143	7.2758	6.9595
4.29081	4.50541	4.3762	6.0506	4.344
3.64889	4.381	4.39349	7.5569	4.9455
3.9335	4.9029	4.4844	5.1829	5.4772
3.9556	3.8312	5.9584	5.67729	6.9615
4.5954	5.83199	5.0876	6.9976	6.0982
4.106	5.6588	6.5842	4.4687	5.89
4.6484	5.0666	6.36051	4.1882	5.5137
4.1213	4.3107	5.0573	4.944	3.47821
5.30571	4.08289	3.8064	3.94051	6.1833
5.1438	4.4641	5.9371	4.9905	5.7587
4.48	5.4783	7.28829	6.2831	5.5535
4.4681	4.39321	6.0701	4.5445	5.2631
4.10379	6.6983	3.9356	5.2776	4.4089
4.3394	4.4111	4.5193	4.9696	4.5643
5.48279	5.2169	4.3418	7.982	4.194
4.2819	3.9761	7.6123	4.1082	6.0601
4.268	6.1569	5.95729	4.5373	5.8163
4.4561	7.27789	3.9493	3.6832	5.4073
5.0182	4.91359	3.5571	4.9965	5.217
3.9845	4.2657	4.93881	5.6077	4.5637
6.6203	3.5084	4.13389	6.1532	6.5749
4.47041	4.3268	4.2995	7.0532	6.9025
4.25709	5.5709	5.7671	5.7199	3.7051
4.1238	6.2283	7.7125	4.3594	5.342
3.4893	3.9782	6.5542	4.6904	5.7382
4.3607	3.5295	5.1322	4.0283	4.3723
4.7689	4.9208	3.9595	4.2482	5.66109
4.27642	4.17371	4.2919	4.2699	7.3518
5.4663	4.0652	5.9576	4.5811	7.8953
3.9813	5.2189	3.8209	7.533	7.71741
3.6716	3.8277	4.8275	5.763	5.0871
4.9312	5.26639	4.5472	2.8389	6.6198
4.17371	4.05231	4.17761	7.0645	5.4279
4.0329	5.13819	6.9988	4.547	7.9578
4.6871	4.0745	5.16789	4.722	5.755
3.7612	4.3364	4.3679	5.6008	4.3889
4.88269	5.93901	5.8758	5.63481	6.5887
3.61349	3.9251	4.9095	7.02519	5.328
4.9688	5.0501	4.0315	4.8319	6.35641
4.127	4.3622	4.3626	4.6634	5.0842
4.3539	4.076	4.2897	4.1641	6.785
5.9422	7.027	4.9822	5.2538	5.5208
3.8684	5.3648	4.9501	4.5414	5.5159
4.7495	4.3594	4.2746	3.7137	4.89191
4.9789	3.7363	4.26841	7.2221	4.437
4.076	4.9392	3.3848	5.5327	5.7907
7.0294	4.0315	7.1401	4.5685	4.5252
5.3712	4.2478	3.8175	3.6949	3.7999
3.9793	4.2817	4.7138	3.274	5.7072
3.7068	4.9909	3.7799	4.1803	4.7904
4.3705	4.8992	5.1823	4.2237	7.1383
4.0315	4.2752	6.3885	3.621	4.9651
4.0051	4.268	4.0965	6.65181	6.4262
4.2714	3.3848	4.916	4.7125	6.6345
4.1263	7.2532	4.1788	6.3817	5.8695
7.6906	3.8618	5.0149	5.0768	6.603
4.3136	4.7011	4.61659	4.5177	4.5246
3.8596	3.8134	3.7869	5.21401	3.6777
4.3448	5.63481	5.3445	4.0729	4.4322
3.5714	6.4116	4.553	5.2705	6.2804
5.1989	4.4234	3.7353	6.2792	6.9343
3.92339	3.2734	6.502	4.26849	6.67571
4.6712	4.1907	3.9943	5.7832	5.2944
3.9151	7.0646	3.9163	7.0345	6.05651
5.23551	4.63719	4.2442	4.5072	5.4759
5.0645	5.8387	3.6657	6.1926	5.30621
4.4562	3.7869	6.60161	5.0405	3.942
4.2674	5.47451	4.7183	4.0151	5.4946
4.2089	4.445	4.2903	3.8954	4.26861
4.9422	4.608	4.97209	5.4219	4.572
4.6423	3.7124	4.5143	4.8173	5.833
6.869	5.8171	4.92021	6.2981	7.0724
3.7838	4.1907	4.336	4.3205	5.4986
4.7491	3.9504	4.5685	4.4588	6.2608
4.0084	3.95221	4.3246	4.47479	5.69021
4.7521	4.21771	4.7229	4.5483	3.9653
3.7143	3.8483	4.86879	5.0745	5.8952
5.76921	4.28511	7.3433	5.134	5.5071
3.9943	4.7243	5.92589	4.5073	5.3158
7.7038	4.5794	5.77099	4.8095	5.0949
4.1085	4.9482	4.68451	4.9298	6.5824
3.91361	4.5143	4.97	4.0618	6.81731
4.2883	4.96269	3.4936	5.7848	5.9237
3.6608	4.23781	4.0348	4.28469
4.2834	4.745	4.05741	4.1021
4.5787	4.3328	3.8953	7.0556
4.7387	3.9725	4.84749	4.0555
4.5128	4.2784	4.8173	6.6142
3.9754	7.33399	6.3611	4.0983
3.9531	4.3093	4.3128	6.74741
4.9973	5.463	4.6723	6.399
4.3328	5.7531	6.8511	5.3547
4.2002	5.8144	3.992	6.54651
4.2784	4.68991	6.9008	3.9832
7.1632	5.3195	5.06901	4.30501
4.1737	3.4917	5.2224	4.8667
5.6175	4.027	5.2224	4.9479
5.23691	4.0601	4.1226	6.8301
5.4881	4.0762	4.924	3.7097
4.8993	5.29679	6.0718	3.9746
4.9139	4.8173	4.3182	4.1495
3.63139	5.7202	5.30128	4.2936
4.1811	4.3189	5.5672	6.1919
4.0526	4.618	5.6217	4.6706
4.0799	4.273	4.3914	4.2066
4.7752	3.9651	5.2843	5.4825
4.35969	5.4596	4.20439	7.2456
4.4564	5.076	6.2776	4.2575
4.3189	5.1446	4.09809	5.35359
4.61841	3.9221	4.7668	3.7369
4.2912	4.5985	3.7141	5.0992
3.9696	5.0818	7.0799	6.89169
4.2118	4.4261	4.072	3.97431
4.2142	6.9097	6.0445	3.8052
4.6773	4.65479	7.2143	4.5203
4.0643	5.29881	4.0596	5.2563
4.0721	5.997	6.4021	4.1922
4.9286	5.56939	6.772	4.1869
4.3278	4.2178	3.9902	3.85239
4.4144	4.5666	4.2206	4.59781
4.7643	4.20439	4.87159	4.5797
3.67789	6.2392	5.69439	4.5992
5.3026	4.0556	4.6798	5.8816
5.4619	5.34689	6.25449	6.8112
5.53529	3.9541	3.7571	3.8972
4.0329	7.0641	4.0011	3.7766
3.9666	3.90691	4.1865	5.3706
5.80771	4.5185	5.5559	5.7411
4.2014	7.0285	7.5193	4.3102
5.4343	3.994	4.6756	6.8251
4.0968	7.7523	4.2216	4.325
4.1838	6.37749	5.4632	4.631
4.0028	6.7901	7.0854	5.8554
4.05149	3.9279	6.1289	5.2018
3.9106	4.2164	4.2575	3.9467
6.81911	3.7564	5.4725	4.1875
5.0945	6.3365	3.9078	5.2687
4.7025	4.958	5.00159	4.6737
6.95219	6.06179	6.6854	3.9383
3.9969	3.7671	4.5206	5.58139
7.7518	4.0043	4.6751	4.5867
4.6175	4.1237	3.9812	4.6408
6.783	6.0265	6.46341	4.5659
3.994	4.4403	3.8506	5.5975
4.2164	5.5614	4.4241	4.1814
4.1165	5.4141	4.1283	4.1727
5.2067	4.6591	4.202	3.6507
4.6201	4.48	4.1869	4.9037
6.1353	4.34	3.9142	6.2709
3.7765	5.1202	4.79851	4.2238
4.0165	7.2346	4.5585	4.3175
4.1784	5.003	4.8355	3.6994
5.2483	4.217	5.9145	4.0062
4.291	5.4728	7.25679	4.856
5.558	3.944	3.8867	4.21681
4.3723	4.95231	3.3544	5.19331
3.846	6.6686	5.33451	6.1289
5.043	4.2125	5.7736	4.9125
4.3266	4.4319	4.412	3.8817
4.0261	3.9807	4.30561	7.0394
7.0587	4.7313	4.5024	6.9779
4.0617	3.8433	3.9929	7.2251
4.2112	4.51809	4.5063	6.8647
3.8519	4.6171	5.9037	6.2655
3.9789	4.6452	5.2107	5.57181
4.27082	4.1899	3.9539	6.73389
6.6787	4.1869	4.1252	6.40091
4.22559	3.9433	5.2603	4.1298
4.7754	5.0264	4.44191	7.7742
3.9757	4.2257	7.4831	5.2833
4.64801	4.9301	3.8762	5.4286
3.8768	5.8574	7.7381	4.9973
4.1307	4.88839	2.62409	5.6519
4.7698	3.89379	5.4783	3.742
4.1142	3.6841	4.7143	6.58531
4.2074	4.0473	4.5977	5.1783
4.1853	5.7534	5.23729	4.63409
3.9378	4.1189	4.5663	5.3397
4.91461	4.3063	6.9964	7.7113
4.1816	4.5034	5.6263	4.9199
4.0806	4.011	4.1611	4.4561
5.8869	4.5046	4.0927	7.3965
4.43981	4.4419	5.7682	5.88011
3.8975	5.1427	3.9121	4.7629
6.05891	4.9085	4.56178	7.71761
3.6725	4.0053	5.3478	5.1638
4.0412	4.2402	5.9253	4.0069
5.7779	3.9384	6.3393	4.0426
5.1579	4.11761	4.3943	4.626
4.1278	7.9866	4.3462	4.78081
4.3068	3.9298	3.75119	5.9531
4.4854	7.4594	4.054	5.0452
3.99131	4.1549	4.6869	3.9158
4.2711	6.0583	3.8547	4.5624
4.4508	4.6049	5.2233	6.548
4.3704	4.2808	5.4567	4.0768
5.07611	5.22779	6.11639	4.4217
5.1666	4.5663	4.91691	6.42309
4.0926	3.927	4.335	3.4102
4.2572	5.1716	5.0956	5.32781
4.04	4.0952	4.0606	4.4969
3.96661	3.7927	7.1839	4.9446
6.9775	3.9095	6.2197	5.6055
3.8762	4.90558	5.5291	4.3014
4.5425	4.95059	3.9098	6.9787
3.9554	4.5975	5.3883	4.3088
5.2341	5.3012	4.2142	5.7673
4.7189	4.3909	7.5716	5.3534
4.3893	4.3477	5.2029	4.9701
5.2363	4.0085	5.4286	4.397
4.1154	3.88379	4.9826	6.3301
3.927	4.0637	4.6757	5.90171
4.1915	4.8434	3.6695	6.2728
4.1951	3.87199	5.1725	4.91569
3.9729	4.8436	5.11221	4.258
4.6773	5.4079	4.6525	4.2435
3.6458	6.19589	5.5211	7.8218
4.9197	4.9273	4.3713	6.0551
4.1577	4.4502	4.89761	4.0794
4.8761	5.121	4.4871	3.55279
5.644	4.1088	5.8907	4.4958
4.2978	4.7001	5.3108	4.2556
4.3477	6.187	5.8213	4.5088
4.041	4.5794	7.6731	6.3409
3.7555	3.92799	4.846	3.70899
4.05869	4.1523	7.71801	7.0394
4.7802	3.4609	5.1512	4.1402
4.0283	4.2142	4.54251	4.3264
4.95991	7.4767	4.3973	5.2037
5.3977	5.2029	4.6324	4.9843
4.2534	7.974	4.9354	5.0632
4.9273	4.7392	5.98221	6.1915
4.4571	4.9826	4.1755	3.8725
4.0332	4.2182	4.92229	6.84798
4.07281	3.68421	3.9537	5.8228
4.5928	5.0498	4.8722	5.336
4.3256	5.37831	6.5604	4.8905
6.15419	4.6672	3.9015	5.47971
4.6909	4.9595	4.582	7.3407
4.2141	3.9457	6.21411	5.67651
3.9781	4.9156	5.4119	4.6043
3.41469	4.488	3.7181	3.85519
4.2142	4.3252	5.34461	4.7421
5.33941	4.1746	4.4969	4.9451
5.2029	5.94361	7.24709	5.6154
6.8857	7.7	3.9542	4.14929
4.7182	5.0604	3.3042	4.0239
4.42	5.90332	4.3018	3.8185
4.2091	3.7959	4.7022	4.5688
3.7496	5.16139	4.2933	5.0246
5.08499	3.9039	4.1528	5.62531
5.14301	4.8958	5.5779	4.63229
4.678	4.6324	3.5141	4.9314
4.6162	4.23211	5.39941	4.4089
3.9457	5.9406	5.8774	3.8051
4.78679	3.91	3.8446	5.07491
4.4561	4.8912	5.2614	4.2502
4.5141	4.1478	5.6999	4.3675
4.1778	4.1314	4.00751	5.63091
5.0988	5.12691	7.7798	5.9389
7.2914	6.5566	3.9676	5.2461
4.6173	3.945	4.51109	4.1775
4.8635	4.61	4.5054	5.126
4.747	5.1069	3.77539	4.72029
5.1632	4.5606	6.0568	4.6845
3.9055	3.7191	4.0691	5.14239
4.0359	5.34199	3.5486	4.9298
3.7164	4.51629	4.45039	3.4155
4.3473	3.76611	4.0443	6.59491
4.9924	4.17501	4.4574	4.307
3.8512	3.9645	3.9777	6.0171
3.8928	4.29569	6.73831	7.5568
4.1552	7.1878	3.8103	5.6642
4.4739	4.2901	6.3435	5.18949
4.4355	4.3292	5.44249	3.7606
4.3056	5.3325	7.8536	6.6528
3.8468	4.9701	4.372	4.88831
4.632	4.93201	4.1846
4.3741	5.8489	4.5445
4.4979	4.16501	7.0624
3.7228	3.6537	3.1909
4.1641	5.21469	4.9555
4.4969	5.7548	5.0258
3.8443	3.9791	6.1252
4.3213	3.924	3.77949
3.966	3.9269	4.2198
4.1328	4.51061	6.5301
4.7045	4.33531	7.04551
4.2939	3.7545	4.6638
4.2869	5.6981	4.37369
5.3484	4.0715	4.8905
4.2595	3.63981	6.0474
4.4281	4.4338	4.7273
4.848	4.0484	5.4958
4.16501	4.4574	4.6038
3.8935	3.90561	6.6414
4.9345	5.05041	3.97149
4.94479	3.936	4.7582
3.9956	3.80681	3.73349
3.924	4.3118	5.49511
3.9702	5.40839	4.07339
4.4816	6.0033	3.9526
4.04921	4.4098	3.4268
3.7304	6.2881	4.5888
4.1459	4.188	5.9499
4.0681	3.9807	5.3002
3.5495	7.2013	6.9509
4.45039	3.91409	5.0033
4.0549	4.9795	7.4497
4.5903	4.8254	4.42311
3.88141	4.7544	3.7372
4.691	3.952	4.7871
3.8724	5.867	4.2262
3.1991	4.3196	4.4947
4.3303	7.01289	3.7939
5.57669	4.6638	4.7707
6.0033	4.49181	4.4523
4.3518	4.4846	4.16391
6.4246	6.0474	4.7505
4.188	4.6846	4.5752
3.885	3.77949	4.8874
5.0265	7.15289	6.37439
4.0553	4.41641	4.6852
4.388	6.6813	6.70871
3.6953	3.7787	5.9126
4.6924	4.8157	6.576
3.9473	4.5933	5.1899
4.5288	5.4774	4.4499
4.1909	3.32259	6.517
5.75228	3.9526	4.6394
4.6638	3.6697	4.3332
4.7248	7.2205	6.0171
3.5696	4.8615	7.3406
5.6189	5.2484	3.8925
4.7507	4.6054	6.98479
3.8786	4.8091	4.4324
4.75779	7.4675	4.5308
4.33249	4.4037	3.8255
5.5925	3.7323	6.6253
3.98291	5.0074	4.3932
5.0196	4.2262
3.7452	4.3647
5.3661	3.80239
4.2612	4.6394
3.9526	4.5686
3.677	3.46251
4.6015	4.8407
5.1992	4.6448
4.266	4.0573
4.5132	6.3586
4.6381	4.6845
4.023	3.51369
4.3944	5.8385
4.0403	5.6071
4.2863	4.7274
4.2402	4.5213
4.4893	6.4962
3.80239	4.87291
4.7707	4.5339
4.4922	4.4435
4.5795	6.21021
4.2617	7.3406
4.62511	3.8952
4.3408	3.9592
5.3829	4.4198
4.7287	6.44722
3.9186	4.5308
5.8385	7.2586
5.5948	3.83098
4.7328	3.9742
4.6733	4.10099
6.5186
4.7032
4.6007
4.2406
4.3049
5.60629
3.8952
3.9845
5.3779
4.6177
5.18239
4.7747
3.8729
3.86541
3.9599
4.16189

## Sheet: 1240k_8cM
2x	1x	0.75x	0.5x	0.25x	0.1x
8.1457	8.14359	8.1514	8.1372	10.5854	15.5711
8.7232	9.33659	9.3503	9.34999	11.8561	14.4604
8.6671	8.4797	8.4818	8.4163	8.5263	12.7083
8.5079	8.5191	8.5174	8.5024	15.4205	11.4038
7.8216	11.2601	12.0835	12.8227	10.057	15.3802
9.2669	9.2655	9.2669	11.9962	8.3708	11.416
8.6612	9.3182	9.3182	9.31779	15.8819	12.3739
7.976	7.9802	9.36689	9.2608	15.4515	12.278
7.9729	7.7804	7.7804	14.0196	11.7146	13.2094
8.4172	6.8866	8.4172	8.4169	12.3863	7.11
8.251	8.2326	12.1315	12.2513	8.3428	8.4093
8.1809	8.4317	8.4611	8.4092	11.2255	10.8008
8.4772	8.3744	8.3745	8.24931	11.9417	12.1175
11.37	11.495	11.5502	13.4572	15.9363	14.083
11.2362	11.4721	11.4799	11.5367	11.0245	13.8883
9.9763	8.53809	9.52189	9.342	10.9022	9.57919
8.64931	8.68471	8.9853	9.126	14.4327	7.9023
8.37461	8.3032	8.3184	8.31879	12.0843	9.7455
8.9304	9.1025	10.1859	10.502	14.0192	9.9535
8.6415	8.5663	8.5364	8.5364	11.1049	13.2613
8.64331	10.0653	9.0883	11.2557	9.7344	12.9359
7.949	7.9483	7.9285	7.7837	11.7785	11.8759
10.7509	10.7595	10.6599	11.6989	12.5272	8.3075
8.4341	8.38311	10.2201	10.4877	9.2275	12.8544
7.7523	9.3753	9.4501	9.2996	7.9609	14.573
8.1514	8.1535	8.1514	8.1544	13.9173	12.5809
7.9984	7.9814	7.9793	8.6716	14.6702	14.5774
8.8688	8.9783	10.8297	11.0365	12.7047	11.1776
8.5105	8.41389	8.561	8.3973	9.7172	14.87
7.7373	7.7379	9.093	9.09081	9.9146	9.9387
8.391	8.4711	9.0322	8.7467	11.0249	14.5165
8.3944	8.7962	9.3448	9.8408	8.80719	14.6215
8.7444	8.7467	8.7472	9.6411	11.4811	14.2539
7.5407	7.534	7.5146	7.5608	8.3806
7.8452	8.298	7.8717	7.8699	13.271
7.9914	9.5667	10.3578	10.3648	10.6529
7.83751	7.8403	7.88291	8.8403	8.8272
9.5554	9.5614	9.5511	12.6959	9.7207
7.8908	8.3003	8.03081	8.2993	9.0854
8.2472	8.2404	8.23641	8.1902	9.6216
9.1955	8.4499	9.4053	13.9114	11.4961
9.4582	9.981	10.0479	10.8655	14.8008
9.943	8.1777	9.8838	13.1137	11.1914
7.9893	8.5259	8.4565	9.6279	14.1751
8.5335	8.384	9.0395	8.8484	9.9738
8.3881	8.9438	8.3853	8.2247	7.7063
8.96389	8.0321	8.8778	12.2548	9.4763
7.9875	8.35589	9.6406	10.8292	12.8113
8.79411	9.79689	8.75981	8.9339	8.0743
9.65589	12.6024	9.7492	10.2876	10.0275
11.6506	7.94909	12.4334	14.9706	8.7142
7.9492	8.2023	7.9469	7.94909	8.047
8.193	7.819	8.1573	11.1167	12.439
8.4153	8.73621	8.3291	8.3167	11.7491
8.91271	10.6674	8.74701	8.74701	13.2567
10.6872	8.8231	10.6335	10.6624	11.6095
7.6991	9.7451	8.8215	8.8085	9.75591
9.7017	8.52649	11.4079	9.7223	12.8315
8.4991	7.8258	8.52649	8.5266	12.4741
7.86741	8.0205	7.86611	7.86741	10.6798
8.2078	8.6361	8.2077	8.5908	8.0079
8.2028	9.6741	9.9838	12.4334	9.262
7.83141	8.9577	9.75629	9.8462	15.5237
7.9078	8.1302	8.9646	10.5948	14.8653
8.1212	10.5092	8.3129	8.1108	11.2178
11.0618	7.8126	10.5976	12.1198	10.2687
7.9139	12.1949	7.7935	9.8513	10.9582
9.06631	7.946	11.3591	10.0484	15.7022
8.1653	8.2231	7.83041	8.01799	9.1703
7.9247	8.185	10.25	12.0482	10.7243
8.1858	8.58561	8.1846	8.3419	12.0628
8.2065	12.0466	8.5906	8.5906	13.6718
14.9605	8.0763	14.8935	15.0449	9.0161
8.714	13.7503	8.714	8.0711	10.8907
8.0766	8.5252	8.07641	8.51059	8.2283
8.31401	8.541	13.78	8.4655	12.34
8.5342	7.5375	8.4503	8.7353	13.7429
8.541	8.8591	8.54909	7.9339	9.1345
8.1107	10.1866	7.86909	8.9063	10.5573
8.8677	9.1984	8.8209	12.3453	10.8976
9.4815	9.2547	8.2239	9.1781	11.8579
8.02929	11.0872	9.19039	9.7735	13.8543
9.2965	8.4319	9.2153	12.6447	7.8685
8.5132	8.9675	11.3208	5.6687	8.4288
8.4335	8.4868	8.5091	9.7687	8.65591
8.6146	10.9337	8.5101	12.5981	15.0672
8.9303	8.8639	10.1033	10.5759	9.6944
8.4906	10.2555	10.5218	8.8639	15.1555
8.6893	8.3583	8.86841	13.6041	8.959
8.35041	8.7604	9.41379	8.977	9.8139
8.3583	9.5021	8.1908	9.2738	9.2296
9.2771	8.7027	9.275	9.5021	10.5697
9.3942	7.9751	9.5013	8.47119	9.2189
8.814	9.9751	8.2657	8.0455	7.9718
7.9838	7.7372	8.045	10.0119	12.7465
9.4507	8.2135	9.59409	8.37231	14.835
8.357	13.2478	8.36841	12.4304	9.73
7.9535	8.7657	12.415	12.5024	12.4922
9.99069	10.0314	13.262	9.37411	11.5585
9.0517	7.97089	9.3647	14.102	11.6148
9.5812	8.1001	10.9334	8.9983	15.3478
8.0833	8.20121	8.9015	7.8968	12.7588
8.0678	8.7797	8.0665	11.4922	7.9894
7.89	8.27841	7.8766	8.9617	10.3831
8.3451	9.1846	9.0052	10.5109	9.5382
8.27841	8.8874	8.2182	9.1616	12.0808
8.8878	8.46779	8.8733	8.3193	13.9506
7.5714	9.9903	10.1919	12.5223	11.1491
8.2246	9.0099	11.6666	9.442	10.2426
8.8986	7.93129	9.3428	8.9805	13.9751
8.6054	8.066	8.9891	8.8302	8.1016
8.0569	8.30071	8.002	10.2444	9.72611
8.0937	8.7509	8.0123	8.1192	14.3426
8.0003	8.1371	8.2792	13.2931	14.256
8.9939	8.38261	9.07789	8.9281	9.3825
8.3076	8.7163	8.9841	8.92171	13.4171
8.0232	9.69989	8.9978	8.7508	15.3288
8.4766	8.8305	8.725	9.6964	12.5579
7.9408	7.7914	9.68189	15.247	10.9721
8.8507	10.7979	8.8287	7.5025	13.2037
7.95	7.9478	7.7121	12.981	13.6016
9.4	8.2553	10.7947	7.9412	12.1386
7.9481	8.1031	7.9437	8.2283	9.6513
8.2283	7.8917	8.2283	10.3116	8.1189
8.1031	8.3617	8.1031	8.8255	8.7643
8.8722	9.4091	9.5747	8.3679	9.867
8.3617	9.4166	8.593	14.9208	10.1403
8.4879	9.2354	13.5227	10.7843	8.5932
9.3942	7.784	9.1065	8.8648	10.4756
8.1206	8.41941	9.0891	8.24771	11.3289
7.9282	7.7385	7.784	10.7374	11.3597
8.06149	8.9444	8.42249	10.1866	9.0988
8.2324	7.82911	7.8777	7.45549	13.2477
9.0048	8.9023	9.0484	13.3389	9.9258
7.8214	8.9164	7.8354	7.9092	14.4719
8.7666	7.9474	8.4925	9.98991	10.4357
9.1519	9.7048	13.8945	8.4294	9.214
7.9721	8.2305	7.8566	10.7526	13.1643
9.10751	10.5982	9.9944	8.8218	13.0955
8.2305	8.8218	8.2223	15.9566	10.7849
8.4658	13.8745	10.6088	11.0613	9.8133
8.2433	9.3219	8.8284	11.4698	12.4885
9.595	9.31551	9.8955	9.71681	12.2096
8.1109	9.3357	9.2277	9.7796	15.0715
9.5458	8.96149	9.81599	10.6687	10.9525
9.3293	9.556	9.24971	8.49841	14.8064
9.3	8.04549	10.0359	10.3115	11.6795
9.5493	8.81009	10.6724	7.7204	13.6297
7.9396	7.4512	8.7755	8.9653	13.4045
8.28509	7.794	10.053	8.74979	11.0456
7.5979	9.06911	7.4455	9.2019	15.915
7.9882	9.20119	9.00099	11.5348	9.51711
8.9515	10.0003	8.7502	15.1177	15.5641
8.2507	9.2852	8.2426	7.8623	8.8117
8.6946	7.977	10.5133	9.4386	15.076
9.1292	9.424	11.3041	13.8017	14.6753
7.9774	9.04009	8.0443	9.6603	12.1623
8.3437	8.1991	9.42221	8.885	15.3366
9.0579	10.0343	10.7345	12.1753	14.2036
8.2275	8.16439	8.2034	10.1713	15.0736
10.0217	9.9124	9.214	8.558	9.4673
7.8096	7.9343	8.16439	11.5643	15.9982
9.9114	10.0747	9.9277	11.0716	12.0078
8.0536	7.9042	8.17649	8.0677	13.4801
8.9659	8.1589	10.7283	8.03859	15.6451
7.9042	8.06868	7.9042	7.5144	11.7722
8.2235	7.7384	8.0693	8.3091	8.5409
8.0694	8.0279	8.06768	9.9381	10.2695
7.7384	8.7433	7.7116	10.2424	10.9469
8.0291	8.83	8.0418	12.9426	8.1215
8.7471	9.9183	10.1466	10.856	8.6096
8.9023	8.8235	8.8269	9.0454	13.5643
9.9134	9.0408	11.3325	14.3688	11.3602
8.70039	9.3626	10.3479	7.81999	11.0277
8.8788	7.83172	9.0413	13.7846	12.256
8.8518	9.56211	9.4213	13.7956	11.1779
7.83241	9.16109	7.71289	10.63	13.5035
9.3213	8.1118	9.6706	8.1877	9.6713
8.5514	8.18141	8.6046	7.9272	15.0108
8.539	7.9226	8.1818	8.40989	15.5746
8.0639	8.3817	8.17571	8.53339	10.1109
7.9839	7.20949	7.9458	8.1771	11.3844
8.33651	8.1827	8.2978	8.06099	8.4496
8.435	9.5279	8.33549	8.2271	12.1675
8.187	8.2111	8.1776	8.3182	11.5851
8.0755	8.9596	7.0513	13.8297	12.9995
8.2129	12.563	8.2271	8.2573	13.1379
8.3535	8.2656	8.2448	10.8987	15.8358
8.5632	8.5188	13.9419	8.4752	10.1389
8.26581	8.1424	8.0729	10.0729	8.4093
8.19651	7.9662	8.216	9.30841	11.9885
8.1445	9.1252	8.2714	9.3924	11.9222
7.9987	9.2775	7.9453	11.25	8.7659
8.4708	9.1063	9.1296	11.9874	13.6718
9.5957	8.9837	9.6537	12.0888	8.33659
7.9921	8.8697	8.0056	8.3578	10.9665
9.232	9.1302	9.6634	13.6713	13.0045
8.8697	8.3456	8.86431	11.0115	11.3108
8.8415	12.4098	8.729	8.3258	7.49381
8.31671	8.1439	8.3335	13.1183	12.5737
10.8417	8.1726	12.6136	9.9395	11.4882
8.0964	13.3227	8.0707	9.7686	8.1717
8.1727	7.8266	8.1659	7.9833	11.1832
11.2455	7.92699	11.2519	9.0572	8.03119
7.6928	8.0876	8.1443	9.483	15.7628
8.3784	7.872	9.8062	7.392	9.9852
7.9535	9.239	7.9438	12.6051	11.8623
8.11939	9.3007	10.3282	14.5088	11.2184
9.0494	7.3492	9.0263	9.6233	12.804
9.0448	8.07031	9.2401	9.28681	10.5084
7.3454	8.56791	7.3492	9.29899	14.8053
8.08921	7.9598	12.6192	11.4838	10.6892
8.3663	9.2914	11.8668	9.2946	9.3676
7.9488	9.6314	7.9598	9.3426	8.3886
8.2836	8.865	9.1609	9.1213	13.1149
8.7957	8.1888	9.56161	10.1631	7.8491
8.71859	8.9393	11.4801	8.419	11.2238
7.9955	9.3765	9.2943	10.2392	8.69241
8.4757	9.1286	10.1517	12.782	13.191
8.8278	10.1796	9.3783	9.4559	13.1999
7.9603	8.4193	9.1269	8.79959	12.651
8.4674	7.8476	10.1812	10.1115	9.1709
8.4257	10.1661	8.2619	8.65099	10.0278
7.9883	9.0389	9.4723	11.1571	15.2774
10.1562	8.85971	10.1718	8.9267	12.0405
9.0389	8.57971	9.4346	9.4215	9.79631
8.0696	8.77861	9.3016	11.3446	12.071
7.9855	10.0898	8.594	11.4512	12.4363
8.6419	8.87741	8.63639	8.37491	12.9763
8.51899	8.0153	10.0809	8.7807	11.0043
8.8938	7.9908	8.8697	8.618	10.4129
7.9956	7.8555	8.4936	7.6239	14.2227
8.0093	8.37491	7.9102	8.4577	12.7414
10.1048	8.9266	11.4231	11.402	8.1153
8.36	8.618	8.3012	10.2578	11.9998
7.4538	7.6303	8.9002	9.9501	10.7311
8.6567	8.402	8.6313	14.1811	9.1336
7.8204	10.2519	7.6369	9.41139	9.518
8.4068	8.3522	8.348	11.435	10.0427
10.2484	9.6415	10.2514	8.734	10.1392
8.2924	8.049	8.9908	12.9392	14.8077
9.6377	9.39161	9.9501	11.1544	15.5213
8.043	12.6223	8.0458	8.8345	13.7015
9.80669	8.7663	9.33169	9.5499	12.0697
9.0523	8.6156	12.0085	13.3554	9.113
7.8563	7.918	8.7051	9.5633	12.3612
8.6279	7.776	8.6156	8.62571	13.4736
7.8989	7.6327	7.9138	8.6924	13.8894
7.7821	12.6963	8.2261	8.7033	9.4207
7.6401	9.4698	7.9129	9.33061	11.9806
8.07651	8.8625	12.0921	8.05819	11.5969
9.4386	8.6924	9.7407	8.8287	15.3934
8.79179	8.57971	8.84291	8.4136	8.926
8.5446	9.43609	8.7768	9.4479	12.219
8.0024	8.01829	8.95481	8.2669	12.1169
9.5127	8.8521	9.27579	10.1345	12.2072
8.05069	9.45029	8.0439	13.8156	9.4771
8.89239	8.9626	8.8028	8.5559	12.4165
9.5247	9.8592	11.8155	12.5292	11.5706
8.9627	8.8608	8.90501	13.0765	9.3742
9.0559	13.0091	9.8526	8.0376	11.2782
8.4172	8.0114	8.8607	14.4911	12.4698
8.25559	6.9254	11.8938	8.2501	14.2252
7.96659	8.38779	7.9607	12.2974	12.1786
7.8297	9.94619	7.774	11.2786	12.5554
8.4013	10.1573	8.3889	10.3033	8.0098
9.2989	7.9518	10.4992	8.2352	8.3474
9.449	12.226	10.5762	11.6091	13.8014
8.0636	8.2529	7.954	8.4223	11.2114
8.7408	8.53281	11.7102	8.1698	8.1152
8.2742	8.1002	8.1696	14.2329	11.6995
11.3019	9.5991	12.4866	8.5456	15.1675
8.2292	8.209	8.2195	8.4313	15.5849
8.1975	8.3048	10.0848	8.381	9.7432
8.2096	9.7698	11.6351	8.1254	14.3427
8.4487	7.8603	8.4358	15.4646	14.0289
9.43749	7.9991	11.6009	13.224	11.1397
8.0768	11.908	8.0095	10.1212	10.3261
7.6825	7.7341	8.1771	10.9734	10.0552
11.3194	8.5602	11.2303	11.5627	13.3844
7.5817	8.6035	6.9	8.0654	9.09801
8.007	8.7648	9.3808	8.8847	14.2487
8.0996	7.7384	8.763	8.58179	13.9603
7.6967	8.44381	8.247	10.3031	12.7241
7.9199	8.39231	8.04791	15.3267	8.60109
8.48991	8.2309	8.2006	9.40521
7.87721	9.9107	8.3982	8.7513
8.2309	12.3248	9.9519	8.22511
9.1758	8.0369	10.7823	8.8379
10.7432	7.9639	8.0369	9.2964
7.19891	8.131	8.0417	8.67981
7.9674	9.61419	8.1465	15.1291
8.2898	14.3815	8.8565	11.2305
8.9097	9.39651	14.3815	13.5035
12.4205	8.3797	8.3883	8.3001
8.4135	8.258	8.7498	9.044
8.3789	8.7054	9.47109	11.2044
9.1857	7.8683	8.135	9.024
8.12881	8.7509	8.6001	9.4219
7.948	9.0404	8.68901	10.1534
8.1113	11.4003	9.1771	11.8769
9.0493	9.3521	11.3847	10.3708
11.3989	8.2656	9.2316	11.0127
9.1851	9.3819	8.2785	8.1
7.9431	10.6506	9.4888	11.0146
8.358	9.0894	9.1267	8.0024
8.3365	8.3143	9.0894	8.7747
9.0888	10.3545	8.3199	14.1974
8.3199	11.0523	10.339	8.2484
7.7929	9.55321	9.8519	11.4771
9.9616	11.0121	10.3708	9.6846
9.32799	8.1617	8.99609	10.2929
8.2551	9.2194	8.1495	10.1691
8.1621	9.49781	9.1296	9.65691
9.1213	7.8169	9.44411	9.7601
9.11189	8.8756	7.7893	11.3939
8.0115	8.2119	8.3291	9.6074
8.8589	7.9453	8.2119	8.6674
8.0373	8.582	7.9988	8.7517
8.154	9.91621	8.3254	8.9181
8.3312	9.3064	9.9071	14.7364
9.91981	8.6834	9.6421	8.848
8.4039	8.4215	8.5999	10.5389
8.7811	9.1334	8.7534	9.1274
8.426	8.7849	8.71691	10.3954
9.1741	11.3139	9.7515	14.5689
8.0613	8.8941	11.2723	7.36641
8.16129	8.5997	9.6022	9.54549
8.8543	8.67081	8.5425	10.9357
8.6509	8.1549	8.8403	7.94101
8.74029	8.92301	8.6916	9.6939
8.6934	8.89182	9.00609	7.5473
8.90141	8.1936	8.85122	14.6754
9.00791	8.9429	8.20019	9.4745
8.2002	8.3035	9.0974	8.22611
8.9199	8.4293	9.1774	8.209
9.0638	7.9808	9.3509	12.7856
8.43661	8.6555	7.98039	9.1403
8.0542	8.462	8.30801	7.7256
8.31031	7.9813	10.7829	8.2559
8.3153	8.4252	7.9826	7.8485
8.2286	7.6895	8.56071	9.0881
8.2075	9.534	7.6406	13.3466
7.6442	9.7594	10.2405	13.9343
9.4889	7.9774	9.834	12.2189
8.4931	7.8793	15.0816	14.7135
7.96369	8.2186	8.27039	15.4306
7.8989	8.634	8.2121	11.2273
8.2186	8.1532	8.5831	13.5129
7.7838	7.5297	8.12711	9.5315
8.2745	8.3706	9.8869	7.8211
7.4807	7.6621	8.2788	8.9052
8.3715	8.8303	7.7135	11.6595
7.6761	9.1626	8.8366	8.4315
6.97391	10.8904	9.9746	7.9018
9.115	9.83219	10.8913	8.81
8.5525	10.9903	12.1895	9.8775
10.0458	8.0636	10.9841	9.7846
8.1196	8.5577	14.7378	9.43279
8.0746	10.105	9.6725	10.1885
7.9188	9.5243	13.5091	7.6257
9.599	8.1823	9.49041	13.0774
9.5324	8.8482	8.2907	9.8443
7.9501	8.0229	8.9173	8.2284
8.9121	8.1803	9.3509	8.064
8.0065	8.0291	8.1892	8.3363
8.1803	8.6179	8.0203	8.1419
7.9105	9.759	8.7814	13.4143
8.8936	8.5985	9.5892	8.7654
9.678	9.5562	8.5861	10.2731
8.6045	8.36561	9.4081	13.1707
8.36709	8.0047	8.368	9.2594
8.3146	9.5344	8.0298	8.49071
8.0444	9.5794	12.332	8.7421
9.4237	8.2394	9.5873	11.6649
8.4366	8.0163	8.2349	11.9228
8.2379	8.2859	8.1192	9.8105
8.104	8.0325	8.2859	12.0882
8.2025	11.8765	8.23411	9.3365
8.23671	8.4077	10.4214	7.5627
8.6766	8.746	8.41351	7.5715
8.4052	9.73029	10.0986	9.0899
8.7778	8.0163	9.7132	11.7025
9.02411	8.03579	9.7036	15.5866
7.9868	8.7221	8.0943	10.2019
8.0349	8.4229	8.7212	12.0702
8.7217	9.5452	8.2846	9.2085
8.338	9.9565	10.2748	8.8407
8.42569	9.8105	9.9057	12.6605
8.4287	9.5951	9.9311	8.552
9.5174	8.3468	9.7524	8.5781
8.1816	7.5972	8.1619	8.4965
8.2754	7.5088	7.3046	9.4185
7.6467	7.9558	7.613	8.042
7.8895	8.9381	7.9278	8.3557
7.9498	8.2424	10.2992	8.8
8.8893	8.9295	11.3173	9.8176
9.0544	7.41841	9.0037	12.1977
8.0632	9.2082	7.98991	8.0702
7.9486	8.8791	9.1848	8.178
8.1733	11.6812	8.87539	10.9635
8.8791	8.0056	11.6644	9.3305
8.5427	9.3179	7.9063	7.7601
8.0291	7.8277	8.5781	8.6979
8.5781	9.2512	7.7989	8.9855
7.933	7.7576	9.2703	10.9218
8.3156	11.1791	7.8146	8.4269
8.10211	8.4348	11.1762	10.7545
8.4944	8.3773	8.4429	9.658
8.0711	8.7054	8.3178	9.9363
8.0992	8.0616	11.2121	13.3753
8.7141	11.0985	8.0616	15.6327
7.5742	8.2399	11.0985	9.73209
8.3088	10.962	8.2654	10.3974
8.2537	7.84	10.9676	10.5858
10.9665	7.9099	7.9191	11.8381
7.87619	8.26321	7.9097	9.2715
7.8572	8.1355	8.6787	10.8005
8.09481	9.4864	8.3085	8.62969
8.317	8.0782	9.5513	9.80339
9.501	11.4746	8.1368	10.6376
8.214	7.9193	11.3418	8.907
9.5022	9.718	8.0523	11.8797
8.02039	10.661	9.9278	8.3793
9.73361	9.1259	10.6623	12.8328
8.9871	8.8311	10.4834	11.7276
9.0969	8.2117	14.4567	7.1561
8.8454	7.8056	11.2723	8.5957
8.21779	10.383	7.8182	11.6682
7.8143	9.2442	11.9697	13.1197
10.1288	8.04589	10.377	7.8164
8.2726	8.0109	8.009	9.1254
8.1422	8.0675	8.2656	8.8925
8.3413	8.59959	12.6657	8.3462
8.0675	9.8196	8.6352	11.1978
8.6326	7.8848	9.815	9.4571
8.2651	8.6573	7.8504	9.5603
7.8472	9.58359	8.6511	8.5741
8.6511	11.273	9.5956	12.0251
8.7345	8.3765	11.3861	8.332
7.556	11.0895	8.3765	9.1959
8.3765	9.2258	11.678	9.1291
8.8239	7.8038	10.4344	8.8753
8.5578	8.2646	7.6805	7.1849
7.8223	10.4781	8.3916	8.08219
8.2277	11.2139	11.6752	8.6143
8.25571	8.2409	11.088	9.5837
10.3943	7.8101	8.306	10.3895
8.2446	9.0543	8.06041	10.6784
7.8733	9.159	8.9935	12.0208
7.9594	7.2763	9.2172	8.0017
9.1558	11.1369	8.3682	11.657
8.3604	9.7627	10.6973	8.59841
11.1295	9.6569	9.5747	9.1608
9.7543	8.3183	9.5673	8.5626
9.6646	10.7358	8.3501	8.1565
8.242	8.3341	9.1418	9.1437
9.4696	8.46621	8.50921	11.6645
8.50921	8.7867	8.411	8.619
8.2955	8.3745	8.71201	11.0203
8.52649	10.0418	8.3711	8.8741
8.3727	8.38181	7.0555	8.88469
10.031	8.6084	8.2155	7.6883
8.3862	9.656	9.5862	9.9038
8.6131	8.1573	9.8179	8.5461
9.0661	10.3911	9.7757	9.2481
8.3282	9.4014	10.3895	10.2429
9.3714	12.1959	10.8056	10.7059
9.4395	8.0004	11.9535	7.6852
8.07201	12.8117	8.0017	9.5424
7.9996	9.0531	13.0316	11.1133
8.54242	8.48329	8.6013	9.0995
8.96209	10.5709	9.9114	10.834
8.16721	8.5626	8.547	13.7485
8.1701	8.0868	8.1573	10.0689
8.5075	8.5394	8.5375	10.5383
8.0929	8.34349	10.8643	8.56839
8.5394	8.62579	8.62579
8.5994	8.7196	9.13119
8.628	8.5861	8.9472
8.80489	8.8639	8.42059
8.5806	7.8504	5.5513
8.11	9.8472	9.613
7.9724	8.3989	8.296
8.1098	8.0552	12.548
7.9182	8.1116	8.1217
9.0149	8.8454	8.6941
8.11381	10.2092	11.0372
8.0349	7.81181	7.39909
8.6571	9.5725	9.2241
7.7693	11.1456	11.2667
8.0258	8.5503	8.52801
10.7643	10.8062	10.7679
8.24981	10.8092	10.834
10.6829	11.3769	11.3824
10.8855	8.2602	8.2021
8.5928	10.7129	10.5339
8.36151	8.5364	8.5359
9.3995
8.5359

## Sheet: 1240k_12cM
2x	1x	0.75x	0.5x	0.25x	0.1x
12.9177	12.7907	13.0417	12.7903	18.1715	19.8548
12.5576	14.6344	13.999	16.0604	21.1472	21.6121
11.8107	13.6863	14.9379	18.3492	17.5762	12.2073
12.0396	12.065	13.0935	13.1907	20.4715	20.7229
12.2574	12.2418	13.5267	14.1218	16.9021	23.1599
12.0482	14.81	11.7422	11.5947	11.8993	17.2156
11.5519	11.5519	11.9159	14.4546	19.7539	23.4672
12.3789	13.3491	17.2844	19.2665	21.0891	20.0563
12.1011	12.3274	12.3262	12.6382	13.3275	20.396
13.244	13.1929	13.7736	13.1027	19.6241	21.7126
12.4995	16.1479	15.7707	16.2809	16.8437	15.3317
13.6497	13.6497	16.3576	13.579	14.3061	17.5994
12.8351	12.8311	13.5784	13.1899	16.0898	22.8059
12.2864	13.1703	13.0091	14.5646	12.4848	23.29
11.9007	11.9041	11.9001	14.4622	19.0578	20.5544
14.5915	15.0817	14.8491	19.0541	16.4384	15.2115
12.9229	13.356	14.4491	12.5191	19.8044	18.7109
15.2596	15.8627	14.1244	15.2376	22.3148	17.4897
12.5252	12.5152	12.5252	16.31	16.111	12.7585
14.6798	15.1719	15.2103	18.2709	16.3646	22.6765
12.3706	12.4917	12.4849	13.1064	18.9874	23.0272
12.5591	12.6175	12.6532	16.0557	11.825	13.2953
13.0946	13.0896	13.0947	12.1235	19.5014	17.5756
12.198	15.4046	16.0968	14.9916	14.2516	12.0359
12.1757	12.1266	12.1326	12.3783	19.2984	16.2718
13.2566	15.0018	14.9963	14.4348	15.442	21.1705
12.3914	11.8669	12.3331	14.5055	18.5001	19.9932
13.5096	13.5713	14.4608	12.6977	19.2753	23.4995
13.0599	14.8314	14.4942	11.9071	19.7775	16.7123
12.7811	12.6929	12.6092	15.8754	20.8879	21.5044
11.9128	11.9128	11.9009	13.533	15.5491	23.3103
12.6642	12.3776	14.4622	16.8356	22.8538	13.007
12.3293	12.3441	13.56	12.6175	11.7314	21.6123
12.0899	12.2101	12.2103	13.5162	13.5543	17.7661
12.2805	12.3546	12.1556	12.9301	11.8714	21.157
12.5662	12.7309	12.6363	13.6503	21.414	13.4091
12.5138	12.501	12.4863	14.5879	15.9945	9.3344
12.1387	13.685	13.6929	16.6043	16.901	22.3629
12.1379	13.9193	22.8679	14.799	13.5395	19.49
12.0607	13.2936	13.2719	15.5156	17.317	19.9452
11.9803	12.8356	16.5087	15.3102	13.7025	20.5714
12.6643	12.6425	14.6005	12.8209	12.8483	22.9704
12.5965	12.855	14.3481	18.0578	14.6819	17.8537
12.4676	13.1118	13.1037	12.0508	18.4581	12.3364
11.854	11.8555	12.0691	12.0776	18.2298	23.7582
14.5943	15.4051	15.2401	11.7589	16.0505	20.3866
11.7845	12.0478	12.0625	13.2741	16.8618	21.5618
12.2328	12.1425	12.1252	12.7311	18.9933	18.3398
12.1506	11.9229	11.6057	15.8194	22.0746	12.388
13.3376	13.3449	13.5065	14.3944	13.0887	22.1678
12.8622	12.8998	13.3936	13.7357	14.5593	22.8452
11.6518	15.1085	12.2692	12.5459	17.0846	15.3733
12.6684	14.3842	14.3871	11.7161	22.8784	23.9619
13.2087	13.2087	13.1748	13.8836	15.8404	19.7302
11.8945	12.647	12.5894	18.9922	18.3906	20.8117
12.092	12.0743	11.7538	14.0313	15.1335	23.8301
12.3789	12.145	12.3402	12.3288	13.9755	22.2677
13.4196	13.3818	17.0522	12.2917	12.4818	22.4693
12.8611	13.3123	13.1574	16.0738	13.7221	23.2048
12.3198	12.2286	12.2859	12.5882	17.0245	23.5667
12.3755	12.3772	12.8696	16.8857	14.0638	21.5795
11.9697	13.2238	13.2497	17.5086	17.2132	18.6172
12.2257	12.1604	12.1906	15.5358	14.5062	12.8464
12.3448	12.1438	12.3753	13.3624	18.2032	18.3019
12.6986	12.7065	12.6779	13.0196	20.6911	12.609
12.6995	13.7086	15.5514	12.1938	16.5918	14.9292
12.8849	13.035	13.3418	15.9468	16.0598	22.6371
13.0637	13.0815	13.0684	13.2112	18.1608	23.6359
12.2931	12.1379	12.2341	14.957	13.7356	22.1841
11.9142	12.9616	11.971	13.17	13.5961	18.2179
12.7809	12.777	15.2208	12.9732	12.6431	14.0708
11.9776	12.0293	13.1607	13.9696	21.8607	17.0145
12.1861	12.2307	12.2706	12.4947	23.0095	22.7486
12.9597	12.9742	12.9522	12.4304	15.1149	20.2449
12.956	12.9448	12.7035	13.7796	14.5448	19.5495
12.471	12.5807	12.5828	14.0767	19.117	22.5649
12.4145	12.4308	12.4308	12.0329	16.8699	15.7034
12.0992	12.0958	12.0958	13.4751	13.2584	21.9425
12.3603	12.9484	15.1606	15.8664	19.8088	21.064
12.0983	12.0672	12.0451	12.4393	17.6083	13.3635
13.3824	13.5911	13.4962	13.1832	22.4896	22.46
11.7299	11.3884	11.5074	12.957	21.0386	22.9101
12.4445	12.4433	12.4928	21.696	14.387	23.343
13.194	13.1927	13.1885	12.1162	17.4153	17.1212
11.8925	12.4015	12.8984	16.6053	15.7878
12.2571	20.0682	12.1196	12.4504	15.6674
12.1196	12.1219	14.2114	12.7989	10.9212
11.8053	12.8063	13.0915	14.9066	11.8592
12.0447	12.706	12.5897	13.4595	18.1867
12.458	12.804	14.9154	13.7267	18.9222
14.4517	14.9316	12.5663	17.6775	17.1448
12.6683	12.645	12.7989	17.2438	16.4257
12.8281	12.9507	13.1364	18.766	12.657
12.219	12.7821	11.7992	12.2848	19.11
11.7881	11.7881	13.4392	13.3639	16.3519
12.7764	13.4252	12.3277	17.5341	15.7568
12.3123	12.3131	13.3554	12.6645	12.9501
12.1147	13.3639	16.7188	15.4976	16.2491
13.0794	16.8282	12.6438	15.3721	17.2622
12.445	13.464	14.6336	12.3905	15.5941
12.6573	12.6139	15.3237	16.9171	15.8764
11.9324	11.787	12.2809	14.5452	19.073
12.0473	12.4333	16.5424	13.2864	15.703
12.4552	12.4717	12.451	12.7939	14.2051
12.516	12.4218	12.2901	18.5329	12.2831
11.6519	12.3032	12.9042	17.6554	19.8431
12.0909	12.0093	11.7909	14.3983	13.6466
11.8532	11.6853	13.008	12.2575	17.724
11.9612	11.9117	12.9796	12.3865	14.0424
12.8498	12.8144	12.2556	12.308	14.6885
12.3062	12.2988	12.3827	20.1435	20.845
12.3139	12.3177	12.333	14.7419	20.0805
12.32	12.3299	12.0354	17.4153	12.8728
12.0438	14.9284	15.1775	11.9969	13.0906
13.3851	14.7535	16.1995	13.1489	12.256
12.3306	16.1956	11.9744	11.4057	16.31
11.975	11.9303	16.4398	11.8739	19.7772
12.4627	13.3721	11.7927	14.9291	17.3132
11.737	11.7846	11.9308	12.0933	19.9535
12.0329	11.8739	14.8482	12.2271	13.492
13.6402	14.9935	12.0821	14.1408	21.7454
12.0196	12.0196	12.1538	14.6517	23.0017
12.2687	12.2271	12.5133	17.919	16.2261
12.6379	12.6323	12.1387	12.3522	16.2052
12.1399	12.2436	15.6161	19.497	13.2182
13.4313	15.6434	12.2898	14.9485	14.4375
11.9554	11.9502	17.0311	11.6486	19.4496
15.3112	15.3203	14.1744	17.1354	17.0332
12.9968	14.1182	11.7984	22.7083	21.2235
11.938	11.7984	15.4738	13.9144	15.9176
12.0589	12.6467	15.1906	12.089	12.9992
11.9783	12.981	13.5313	12.0868	13.1918
12.7932	12.9238	12.2757	12.6532	14.8494
12.1417	12.1561	12.3195	13.4102	23.6358
12.2253	12.2248	12.7252	14.1362	15.7083
12.6818	15.7668	12.4982	13.0279	13.9102
12.4792	13.3765	13.8057	15.4349	17.873
12.0722	12.4675	13.1506	15.6967	21.6695
13.29	13.2806	12.7642	12.7403	23.166
12.6624	15.5694	15.6933	13.3363	16.8281
14.6593	14.6562	12.0348	12.395	16.0508
11.9389	12.0034	11.9626	18.2868	22.0953
12.2584	11.9991	12.3542	12.6974	16.6754
12.3957	12.2713	11.8661	12.0391	14.1166
11.8542	11.9261	12.9526	14.1227	14.1603
12.1722	12.7768	16.2883	11.9577	21.9731
14.2803	14.2803	14.0456	12.6956	20.0257
12.7613	12.8922	11.9846	20.0008	20.6318
11.9813	11.9665	13.021	13.2822	17.7391
13.1294	12.894	12.2301	13.9058	17.8544
12.3454	12.324	14.2405	11.8608	16.6985
12.4085	13.5528	12.0665	12.889	21.2183
12.0665	12.066	12.3213	12.8408	13.5176
12.2756	12.1507	11.9413	15.7662	23.7397
11.8414	11.9053	11.5724	11.5847	17.1483
11.8946	11.8853	13.0487	13.756	17.0052
11.8033	12.9699	12.2472	13.8897	14.5335
12.6383	12.1118	12.3913	13.664	18.0001
11.8474	12.2379	11.605	16.3234	15.2448
11.6712	11.5854	12.6647	12.3097	13.8857
11.9699	12.5856	13.8648	13.8025	20.7423
13.8648	13.8659	12.6374	12.9961	22.3738
12.6507	12.6323	16.2979	13.1079	15.1292
13.1199	13.2362	12.3474	13.3304	23.7678
12.4867	12.412	12.9644	12.5503	16.3024
12.2338	12.5271	11.7888	14.1045	20.3957
11.8069	11.7983	13.1587	12.708	15.9043
13.0757	13.113	13.3424	11.9345	11.8721
13.3442	13.3424	13.0137	13.6994	16.4247
11.6656	11.9672	12.0735	15.1685	20.7333
12.0796	12.0743	12.6734	11.6177	18.8161
12.9356	12.7911	11.9194	13.1469	15.8314
11.8932	11.9177	13.2876	14.7715	15.2053
12.4622	13.4485	14.8925	14.8397	18.5506
14.8529	14.8538	11.5914	13.9556	11.3303
11.7472	11.6557	13.1645	13.7963	20.4228
12.5538	12.5641	12.1397	12.6418	20.741
11.9656	12.1736	14.7579	16.3869	21.2517
14.0347	14.7383	13.0291	14.2333	14.7952
13.0239	13.0316	11.9732	16.6745	18.0725
11.9743	12.1725	11.9737	11.6353	14.9286
11.7729	11.9228	12.1229	19.4921	19.6707
12.1278	12.1291	14.0168	14.9872	12.565
12.542	13.0655	15.0952	14.4038	16.2338
14.4084	13.8426	11.3429	12.8905	21.2919
11.4396	11.4675	12.2857	16.2375	15.2396
12.3488	12.2895	14.2041	12.5121	19.1038
14.3608	14.404	12.8432	13.9482	11.9962
13.0458	14.4375	12.8129	12.8515	16.9039
10.8555	12.1419	16.1655	14.4593	16.4899
13.0026	12.8934	11.9713	13.7435	20.8158
11.9713	12.2841	12.8015	16.2403	13.4463
13.0062	12.9993	12.8456	12.3834	19.7828
12.5001	12.8531	13.1204	13.4843	13.0399
12.7094	13.1964	13.5422	14.3193	13.5161
13.0345	13.5422	12.2365	16.7869	16.3059
12.203	12.2365	12.4132	16.7477	20.4414
11.8757	11.9371	11.4463	11.9488	22.8178
11.6165	11.4463	13.8909	18.1942	14.3823
13.2612	13.2348	14.3554	12.4892	15.2775
13.7946	14.3193	16.0916	13.1567	12.3714
12.2206	12.4539	12.1743	14.0693	14.7236
12.1801	12.1675	11.9052	11.8696	17.1103
11.9494	11.9456	13.7713	14.0374	13.0092
12.3229	12.2947	12.5768	13.862	16.9742
12.0942	12.0636	12.5749	20.7197	18.9383
12.6246	13.1712	12.8861	15.0267	14.5199
12.8946	12.8151	11.9114	16.9557	19.9779
11.6016	12.1012	14.0319	12.59	17.7873
13.8498	14.1646	12.3643	16.5757	14.1302
11.9288	13.4069	11.9182	11.3747	12.6652
11.954	11.9538	12.1518	12.5276	17.5049
11.9232	12.1393	12.8492	15.238	14.1293
12.1177	12.8709	12.5206	12.6646	20.6026
12.3474	12.215	12.5274	11.9576	22.453
12.5274	12.5292	11.8898	14.7947	13.3717
11.9271	11.8793	12.538	12.5216	17.6042
12.5296	12.5296	14.2696	15.9888	21.2708
14.2781	14.2496	12.21	12.7113	18.8845
12.4957	12.4957	12.0677	14.8254	18.26
12.2575	11.8429	15.4389	14.1345	16.2128
12.4457	13.5512	12.532	11.2609	20.5102
12.5237	12.6384	12.8974	12.375	16.9678
12.0355	12.899	14.0867	12.8674	18.8985
12.6098	12.8065	13.2698	14.1742	11.7826
12.292	12.2901	12.25	12.6044	20.3832
12.356	12.3616	11.2794	13.4607	23.7289
11.3764	11.3783	12.3809	12.3039	14.8029
12.3797	12.3816	12.901	13.0966	14.6979
12.9047	12.6996	14.3031	13.3476	14.8641
14.8635	14.2394	12.6185	12.0385	18.396
12.6445	12.6145	12.7569	12.4539	18.5665
12.2702	12.7964	12.3671	11.756	20.0958
12.3679	12.3584	11.8843	14.2369	15.3797
11.9396	12.1037	13.3118	16.6936	18.9551
12.2064	13.3226	12.0262	15.0889	13.3314
12.1225	12.0295	12.3102	13.5064	15.6869
12.3255	12.3154	11.8033	10.3907	12.8637
12.0801	11.8217	12.5515	16.712	12.2205
12.2874	12.28	16.6483	20.2138	19.0217
13.0738	12.9344	13.3507	15.0399	20.3619
12.301	13.123	12.4462	20.8364	19.7733
12.4578	12.4397	11.8428	17.6496	19.3711
11.8907	11.8882	15.7336	11.7991	16.5291
11.8763	15.5872	19.1027	13.7904	22.2226
13.6764	13.5039	12.1604	18.1797	14.3268
11.9325	12.1394	16.5856	12.3541	20.0456
12.5438	12.5531	12.1618	13.0477	20.9867
12.3787	11.9752	11.7991	13.2257	20.1655
11.9098	11.9656	13.9979	16.1378	18.2014
12.772	14.1	15.7809	20.4339	12.6851
12.4816	15.6539	12.3315	13.3074	13.6762
12.3134	12.3141	12.5776	12.527	21.5287
12.6151	12.5679	13.1309	15.9751	21.68
12.0666	13.2674	14.2221	12.4241	16.3532
14.2177	14.2016	13.819	11.7503	22.8808
12.5488	12.7562	12.3327	14.909	12.8771
12.3502	12.3304	12.8094	12.1358	14.5428
12.8096	12.8099	14.398	12.3169	12.6488
13.2501	14.4553	12.4838	13.3089	16.6467
12.6616	12.6587	11.8791	12.6429	13.006
11.9595	11.7695	14.3081	15.5816	13.0743
12.7607	14.3086	13.0124	21.6209	12.9124
12.6539	12.4069	12.2623	18.5794	18.251
12.0339	12.2623	12.5843	14.0978	16.9616
12.4018	12.8543	12.8006	12.5279	12.1724
11.6258	11.8015	13.1157	22.6143	21.038
12.8646	13.0372	14.6532	18.6698	20.1297
12.036	12.1811	15.7145	13.5389	12.4506
12.6624	14.0738	12.4223	12.2121	17.6537
12.1632	12.4061	12.5168	16.2939	13.6997
12.0138	12.1145	14.2207	13.3992	17.0377
12.7014	12.6017	17.3734	12.3613	20.9541
13.4242	14.0998	13.1989	21.1459	14.6754
12.4527	12.949	12.2309	16.3978	21.3345
12.0663	12.2583	12.9871	18.0132	16.0607
12.3861	12.9809	13.3754	13.9049	12.2775
12.58	12.5619	12.103	13.4773	16.29
12.2047	12.1219	14.6254	12.9379	16.3701
12.1349	14.5199	13.2193	13.335	20.4683
12.7508	13.2062	15.9899	12.5976	13.5898
13.3687	14.9719	12.825	14.8755	18.7878
12.2426	13.2562	13.4345	14.0277	21.1093
13.4672	13.452	12.4857	11.081	15.2691
11.4649	12.9687	13.3643	19.5653	22.538
12.8524	12.9958	12.5927	12.9839	14.4515
12.6113	12.6101	13.779	13.2356	22.1142
13.2939	13.0407	14.0689	12.3322	12.4148
11.8116	12.3866	12.305	13.1229	15.2763
11.615	12.0896	15.4753	12.3172	19.8819
12.7289	15.4362	13.1672	11.9882	13.9763
13.1708	13.1695	12.9433	16.8877	17.1814
12.199	12.2753	12.266	11.7773	19.7814
12.394	14.719	13.1446	15.409	16.3884
11.5356	12.2103	12.3119	17.9856	12.2778
12.0941	12.2982	11.917	12.7227	16.5128
11.988	11.9219	16.8055	14.8562	13.1123
12.141	12.1413	12.1261	12.9928	19.9338
11.8143	12.1391	12.2865	12.6004	18.3551
12.2924	12.2383	12.0172	18.6576	18.3337
12.023	12.0161	12.7193	15.3875	15.428
12.8511	12.8684	12.4549	13.507	18.9937
12.4526	12.0867	16.6553	13.5423	14.1896
12.2707	12.213	12.6206	16.7864	21.0445
11.6294	11.6223	16.0438	16.7927	23.0829
13.5344	15.992	15.3774	17.0801	19.1843
13.0482	13.0304	13.5074	12.2823	21.3483
12.7002	12.5561	12.1776	12.4047	11.6461
12.2982	12.2921	12.1835	13.2208	14.5402
12.1474	11.863	15.0336	13.6206	18.7817
15.1211	15.1211	15.1816	16.787	12.194
15.1843	12.8148	12.3203	12.1438	13.4573
12.3203	12.3203	12.423	12.8261	13.1843
12.4204	12.4193	13.2201	13.5485	14.9622
13.3221	13.2784	13.3553	12.3054	22.975
12.622	13.3444	15.6067	13.2174	22.8221
12.904	13.6113	12.2215	12.3856	14.5721
12.3249	12.2993	14.4322	14.6758	18.5918
13.4917	13.1135	13.4313	14.4007	14.1332
12.0042	12.1214	12.3224	12.8736	20.1142
12.3224	12.3224	13.297	11.9575	20.6106
12.9275	13.4107	13.6218	16.277	19.9605
12.3622	12.3794	13.5354	13.0462	19.4144
12.5357	12.117	12.9193	14.2881	20.1429
12.3199	12.3255	12.859	13.3623	21.9512
12.0326	12.8924	12.2043	14.0046	20.1787
12.2212	12.1137	12.6923	18.262	15.9639
12.3191	12.4969	12.1161	12.188	23.8081
12.1161	12.7595	12.8506	12.2187	14.5287
12.8952	12.8902	13.4206	12.3548	18.5819
11.8772	13.3256	14.0135	13.2004	17.7408
12.1908	12.2029	17.3352	12.4063	16.0807
13.0074	13.0074	12.0201	17.1731	14.9914
12.0108	12.1871	11.8864	13.1254	17.4422
11.8594	11.8495	12.0853	12.1018	20.4848
12.1536	12.1536	12.0433	11.5946	20.5477
12.0433	12.198	12.3582	14.8826	21.571
11.8857	12.063	13.9817	19.2232	18.893
13.9993	13.9953	13.0888	17.0661	18.5381
12.2684	12.8351	12.8083	11.9251	12.1845
12.359	13.5094	12.0628	15.2983	17.813
12.1026	12.103	12.1294	13.7502	21.4038
12.1128	11.9745	14.8413	12.6105	20.1523
13.8583	12.7282	16.0698	14.9595	18.9395
13.3005	14.1448	13.7756	12.6018	18.6048
13.5015	14.0101	11.9324	13.6865	17.9873
11.9159	11.9308	15.3126	14.5281	21.6174
12.336	15.1918	13.8497	19.0861	13.9487
12.3431	12.7085	12.5701	18.8133	22.5562
12.9414	12.606	13.1699	12.342	12.7644
13.0952	13.0954	12.5193	15.4748	21.1346
11.9824	11.9697	12.115	14.4469	15.0711
12.0261	12.1565	14.6181	12.6776	14.6367
13.6819	14.6029	13.7288	13.2672	21.3571
16.2923	16.2921	14.9505	14.3626	18.6367
13.5137	13.5104	12.3199	11.4903	14.6928
12.342	12.3422	15.4759	14.0309	14.853
12.8964	15.4762	13.5387	15.459	14.5685
12.1427	13.1458	8.47239	11.9274	15.3487
11.9492	12.2568	14.9123	13.5606	12.9251
13.3296	13.3025	17.2676	16.774	13.307
12.7189	17.2054	11.4897	12.9862	21.3747
11.5412	11.5208	12.988	13.6905	13.6054
12.8789	12.988	14.8985	15.2668	15.3787
12.4802	12.1552	15.6109	18.1047	23.7884
12.0422	12.1729	13.5639	14.0953	14.8583
12.7509	13.5559	11.9636	15.789	14.0786
11.9963	15.9934	12.9978	11.9988	13.449
12.2433	12.2465	14.1101	12.5462	14.4689
12.9619	12.9302	12.362	13.5237	12.4527
12.4293	12.3734	17.8964	13.94	12.5636
15.6983	17.5216	14.4416	20.8716	21.2469
13.408	13.9985	12.2722	14.3424	13.0806
12.245	12.1247	12.0278	14.2916	21.8235
11.9694	12.0248	12.707	12.9774	22.0555
12.2882	12.6896	12.2819	12.7378	12.6697
12.029	11.7737	13.9877	14.8472	13.8084
13.0726	13.9877	13.1711	15.6269	19.0913
12.3751	13.1608	12.5455	12.1205	20.0111
12.4837	12.4861	13.2938	14.9867	17.5468
13.236	13.3088	12.1685	12.5047	12.8573
12.9076	12.9016	12.0476	12.2126	23.3867
12.0458	11.8072	13.1032	12.3811	17.5019
12.8704	13.1168	15.0219	16.0699	15.9964
12.2853	12.2819	12.037	12.5992	14.0335
12.1066	12.1174	14.4963	11.242	19.7538
12.8402	12.8351	12.3979	11.9313	23.1251
12.483	12.3978	12.2692	12.7528
12.2679	12.2692	15.8659	18.2248
12.4332	12.4332	12.7591	16.538
12.7981	12.7981	12.4471	14.0977
12.5201	12.3196	11.3748	12.4576
11.5522	11.5522	11.8799	12.8043
11.9379	11.8887	12.7233	12.2107
12.2535	12.7518	12.8692	13.0554
12.8735	12.8669	12.0201	12.3711
12.4141	13.8494	13.9488	12.1282
14.1004	13.8588	12.3211	13.4587
12.2346	12.1648	13.1247	13.2294
12.7647	13.03	11.8345	13.3743
11.9572	11.9404	12.2297	13.6951
12.3984	12.3826	12.2432	14.85
12.2433	12.2433	12.1779	13.0174
12.1756	12.1305	13.4589	13.3353
12.4407	12.4417	13.2003	12.9128
12.2183	13.2263	13.2281	12.8772
11.8277	13.2406	14.0802	12.49
12.5998	13.3719	12.9715	12.335
12.4569	12.4659	13.0193	12.9028
13.0067	13.1785	12.6572	12.2632
12.2206	12.732	12.9257	14.7332
12.4675	13.1278	12.8455	15.1973
12.4096	12.3872	12.5307	14.9041
12.033	12.0292	12.4156	17.3131
12.2971	12.335	12.5306	14.2216
12.7441	12.556	13.5034	14.2868
12.4835	12.556	12.5512	12.4739
12.0245	12.4212	15.2592	12.3679
12.3195	12.9002	14.8047	13.3625
12.2078	12.2037	13.5997	11.7059
12.735	13.5967	12.7264	12.9401
12.7187	12.7256	14.282	12.605
14.4464	14.2736	15.654	15.1743
12.504	12.4994	12.3178	12.0717
12.4324	12.3823	13.4977	13.1293
13.515	13.4227	11.7114	16.3579
11.7474	11.736	12.2321	19.6565
12.1119	11.8519	12.538	22.4697
12.9017	12.7522	11.9621	16.768
12.0178	12.0761	12.0759	13.0625
12.0761	12.0761	13.0387	13.1902
13.0362	13.1364	14.3245	12.7412
14.1721	13.7975	14.0065	12.2492
11.8293	12.5941	15.1134	14.1094
12.5789	15.3173	16.753	12.3185
12.7733	12.7724	13.0857	21.0122
12.9515	12.6554	11.8967	15.4217
12.402	12.4079	12.7353	12.9824
12.7369	12.7415	11.9332	13.2402
11.9601	11.9305	12.7393	15.195
12.7132	12.7485	12.4078	15.2572
12.3514	12.171	16.4691	18.7846
15.7976	16.489	15.0899	13.1125
15.0834	15.4171	12.9824	16.2629
12.7062	13.0036	13.1902	12.6312
13.1875	13.1875	13.4879	14.1855
12.7923	15.012	15.1203	15.367
14.8337	15.1189	11.9723	15.1131
11.9744	11.8837	14.0854	13.5863
12.8013	13.27	16.2568	12.655
14.7103	16.2581	12.3631	18.5885
12.2708	12.2539	12.7546	14.7479
12.4636	12.4608	15.1517	12.6511
13.9701	13.9701	15.1006	18.1638
12.3234	15.1173	12.5057	13.2689
12.7984	13.3083	12.4348	13.9793
11.7387	12.4329	14.2433	14.5077
12.5666	12.149	13.459	16.6557
13.0841	13.0881	12.6444	12.0073
12.6435	12.6234	11.7269	18.1858
11.8014	11.7274	12.5633	13.5108
12.6366	12.5274	13.9444	13.9351
13.9631	13.9146	12.4934	18.2721
12.5751	12.5559	12.007	13.9244
12.2596	12.2109	12.0289	12.8975
12.0321	12.0317	19.1208	13.6353
13.0117	13.098	13.2543	13.5002
12.2418	12.2511	12.914	12.5292
12.079	12.8598	13.9206	13.2154
12.686	13.453	17.3094	12.9445
14.9179	17.4333	13.9428	12.9066
12.0739	13.1881	12.2333	17.9909
12.3888	12.8387	13.3058	15.8954
12.5091	13.1507	13.6448	13.9535
13.7984	13.7984	12.517	12.3425
12.806	12.572	12.9808	15.0152
13.2073	13.2039	12.6408	14.0943
12.6624	12.668	11.7968	17.2361
11.7864	11.7864	16.4516	15.2993
12.0049	12.0083	14.8547	13.3673
11.9863	14.9692	13.133	17.82
13.4853	13.1961	12.3523	13.1285
12.165	12.3667	13.6304	12.3426
12.9478	13.6304	12.0312	14.5109
11.9022	12.0357	16.8751	13.8862
16.8042	17.2913	15.3074	13.3395
12.9002	14.5163	13.506	12.1597
12.4956	13.444	14.2043	13.5929
11.872	14.2121	13.1422	12.1171
12.4423	13.1475	13.1396	14.9521
12.2673	13.0542	12.5173	21.6269
12.4734	12.7314	14.4656	16.8865
14.3613	14.4538	12.6005
12.2411	12.5937	12.162
12.1626	12.1613	12.9265
12.9291	12.9276	12.2544
11.8955	11.873	14.4048
11.9983	15.1337	13.0057
13.1168	13.0879	12.7772
12.1264	12.0457

## Sheet: 1240k_16cM
2x	1x	0.75x	0.5x	0.25x	0.1x
15.9368	16.0501	16.5045	16.5045	16.2846	20.4562
16.1582	16.1505	16.1882	19.3199	19.2614	28.7355
16.5866	20.6433	20.6453	23.1436	22.658	20.7375
15.9323	15.9788	15.9215	15.9266	23.9173	21.0969
16.2134	16.2133	16.2063	16.2309	16.7722	21.7039
16.425	16.4282	16.4269	16.1295	20.6955	28.8365
16.7103	16.6943	16.8091	16.6734	16.7098	30.1978
16.3464	13.8583	16.364	16.3395	18.1606	18.506
16.0351	16.2792	16.28	17.0337	26.6188	24.3664
16.4141	16.4149	16.0731	16.4705	17.2258	28.0184
16.3093	18.6728	19.0503	18.5844	27.6223	26.0463
17.5266	17.5053	17.5266	17.4917	22.011	30.7518
16.3347	16.4025	17.6314	17.6344	19.5553	25.55
16.5141	16.5206	19.2256	19.7477	25.0624	27.7817
18.1969	22.3031	23.6524	26.4911	24.2011	30.0081
15.8294	15.8051	15.8147	15.8549	26.1566	20.431
16.4447	19.3	16.3172	19.6993	22.954	28.7433
16.2288	21.5113	21.5625	21.4999	19.7496	22.4318
16.6039	18.3817	18.4855	19.8969	16.6136	25.0792
15.8222	15.8222	15.8654	16.2036	31.7464	24.4187
16.6284	16.6446	16.5646	23.5875	18.2989	27.3055
16.3195	16.5125	16.9334	17.859	22.1917	27.7488
16.7402	16.701	16.7502	17.1225	17.3637	26.3266
16.5482	16.5547	16.564	16.5224	16.6971	21.4271
16.2551	16.2676	16.0725	17.3439	21.3666	31.97
15.89	16.3937	16.0469	18.3009	17.7727	31.7075
17.2255	16.8301	20.0173	17.7937	21.0456	22.6837
16.3227	16.895	16.9674	17.0201	22.2424	31.7139
15.9533	16.3411	16.3808	17.3791	18.5635	19.7605
15.846	15.8659	15.8282	16.4715	17.7934	21.886
16.3193	16.2938	16.8733	16.2938	24.1029	20.8374
15.9628	15.7092	16.0158	16.0286	17.9701	20.6963
15.5354	15.6093	19.3993	22.3646	25.4661	28.0703
16.1266	15.7222	15.7222	15.7222	20.886	31.7553
16.8153	17.1003	17.3134	18.3918	18.6562	27.5319
15.8055	15.7776	15.7164	18.8965	17.5039	24.9713
16.5954	16.5452	16.5611	17.844	19.8933	22.321
17.4991	17.9144	16.4845	18.8995	20.5264	26.3298
16.6008	16.5274	16.6671	17.6349	19.3528	31.6374
17.5023	17.9194	17.5739	17.4824	17.2566	20.1531
17.6013	17.6596	17.4921	17.6595	17.3525	31.0583
17.1905	20.0047	18.4219	19.8058	21.8108	21.3843
15.5464	15.5395	15.536	16.4488	16.6818	28.3129
16.9563	16.9549	16.9364	16.9083	28.5811	27.1125
16.1362	16.1548	16.1553	16.9301	19.5034	23.4914
16.7322	16.8217	17.5694	18.0176	24.2849	22.9799
16.3976	16.6117	16.4022	16.2366	20.3298	21.0466
16.0091	16.0441	16.3883	16.3897	18.5543	24.9953
14.8506	16.6002	16.5947	16.6441	17.6686	18.2033
17.3856	17.3659	17.4051	26.2063	24.4913	24.6034
16.3324	16.3121	16.2553	16.2589	17.664	21.5686
17.5589	17.7251	20.5464	20.7462	25.727	23.4063
16.1458	16.1811	16.3308	17.2634	18.006	22.268
21.6105	21.4858	21.3739	21.7208	19.7457	29.7495
16.7981	16.7981	16.6547	16.9479	18.4946	20.2616
16.3509	16.4117	16.4159	16.3375	17.4308	26.7116
16.6356	16.6356	16.6356	16.8361	29.5222	25.561
21.3265	21.3315	21.7719	21.8235	15.7265	26.9865
16.4102	16.4402	17.6111	17.4377	19.497	30.8673
16.2578	16.1721	19.0027	18.9109	25.229	22.3153
17.5818	17.5865	17.3678	17.5482	16.9519	29.7978
16.3402	16.4738	16.564	16.7315	18.6425	31.6742
17.4363	17.7539	17.771	17.7504	19.4204	23.5876
16.5513	17.2312	17.2296	17.6846	24.8941	21.1322
16.8566	17.3353	17.3374	18.2013	20.1441	21.1283
15.8528	15.7957	15.8567	15.7797	18.4278	21.7396
16.6367	17.1424	19.4063	18.7526	21.617	17.3043
19.5355	20.0159	19.7187	23.5873	16.4167	28.2604
16.0894	16.0894	16.0923	16.111	18.603	27.2863
16.2558	16.2372	16.2274	18.9018	16.86	30.5315
15.8729	15.737	15.7165	15.4762	20.128	25.2848
17.0646	17.8803	17.5613	17.7909	17.998	25.3285
16.5247	16.951	17.0334	18.6198	23.5436	24.8711
16.9521	16.9521	16.9303	23.0987	23.3085	31.8614
15.8478	15.8185	15.8254	15.8471	19.5642	29.6602
16.3644	16.296	16.4051	18.3775	21.0001	26.4318
16.3049	16.3049	16.3037	16.5032	24.2831	27.0397
16.4783	16.2753	16.3391	15.961	16.3949	17.5473
16.8822	17.0015	16.9641	16.9621	17.559	28.6757
16.489	16.4326	16.4319	16.3775	20.5957	30.5068
15.8819	15.8743	15.8389	16.3237	27.1131	28.4237
16.4286	16.1904	18.2784	18.284	18.7132	25.7131
16.884	16.9233	19.7166	20.6245	27.7614	30.3227
15.9642	15.984	17.6602	19.8323	22.2559	21.5595
16.7293	17.1172	17.1147	17.2186	22.777	30.4162
16.078	15.9595	18.4236	21.0184	29.1373	27.7635
16.8446	16.8817	16.8042	16.6373	19.6698	31.024
16.0476	16.0413	15.813	16.2271	19.5892	28.2212
16.5323	20.5106	19.467	20.7384	25.1062	23.3743
18.6684	22.5003	22.4977	22.3288	21.1712	28.2621
17.0569	17.2769	17.7071	17.6702	19.1691	27.7418
17.494	16.0451	18.174	19.5119	16.8222	26.1479
16.3203	19.9154	19.9061	22.0797	15.569	29.8872
15.8762	16.3339	17.3428	17.3474	26.8816	28.4209
15.7791	16.0736	16.0949	17.2994	21.8759	24.4674
18.7169	19.2656	19.2472	19.2991	24.3113	28.4214
16.7896	16.6089	16.7358	16.7667	26.2321	29.0844
16.7081	17.571	17.6152	17.5561	19.2686	29.6657
16.2086	16.2638	17.82	16.5974	28.3587	21.5039
16.2311	16.2281	16.693	19.1995	18.1748	24.3834
16.8819	16.8895	16.9905	16.9851	19.4179	30.3856
16.7484	17.0026	16.736	16.6128	17.5247	22.0601
16.2599	16.3358	16.271	15.8375	24.8986	24.6312
16.866	16.9185	16.9197	21.4098	23.3084	26.2548
16.796	16.7414	17.0825	17.7813	17.966	20.0353
17.42	15.9616	18.7914	22.037	31.2143	23.6617
18.0224	18.0154	18.7277	19.7622	18.0865	29.8813
16.1944	16.2126	19.046	19.4506	19.6	19.5113
16.4597	22.8659	24.7089	27.5682	18.2267	19.3989
16.3825	17.0505	17.7283	20.7382	20.8265	24.503
15.9189	16.8342	16.7658	16.8533	24.9406	20.0907
17.0798	17.1239	16.8703	17.2547	25.3057	23.8025
18.7079	18.9595	18.9564	22.6029	17.431	31.8996
17.607	17.5947	17.5987	17.5138	16.5123	10.9775
16.1325	16.9177	16.1369	16.5615	22.8867	27.4579
17.2598	18.6073	18.4805	19.9723	22.0005	28.7474
16.1436	19.4277	19.4302	23.7955	21.874	20.6728
15.9466	16.631	16.8198	23.6443	20.9025	25.9781
16.7983	16.7957	16.5908	17.6455	23.1936	24.2084
15.8236	15.7989	15.3236	24.8492	25.403	27.1308
15.8177	15.8177	15.8163	15.6783	17.0628	28.659
17.2771	17.1718	16.9392	17.037	17.7461	29.1427
16.6297	17.2768	17.3075	18.3802	19.2384	27.1782
17.8625	18.5926	19.6269	18.446	16.0746	25.9402
16.8871	18.5799	18.3779	18.424	17.795	29.4596
17.6921	17.6667	17.6839	17.5008	18.6661	9.2301
15.2893	15.8718	18.8709	19.8675	16.4859	19.7962
16.7296	17.1838	17.1972	17.1868	25.4887	19.631
16.2815	16.2288	16.7003	16.8754	19.0087	20.5842
16.8058	16.8042	16.8103	17.5438	18.9948	28.1454
16.7028	16.4157	16.3994	18.6929	24.2046	27.6707
15.7908	15.81	18.463	24.8705	29.6292	15.6189
19.073	19.073	19.0777	19.9465	18.6503	19.6836
16.8249	20.0243	20.0238	19.3996	17.7523
16.8151	16.8705	19.5347	25.6141	18.801
17.2443	18.7827	22.1764	19.0926	23.4507
16.7884	17.376	17.9205	19.4195	20.3382
16.4868	16.7475	16.7475	22.5261	18.537
16.9298	19.3425	17.1863	18.0482	26.7487
16.8547	16.8611	17.0713	19.2357	20.3742
18.6733	18.6936	18.6943	16.1033	16.6909
16.1047	16.0952	16.0883	17.5296	19.3537
16.6813	16.2803	16.4083	16.3659	22.1436
16.4498	16.0739	16.4237	17.026	19.1868
16.2523	17.026	17.1037	18.3796	11.0181
16.4106	16.1839	16.0539	19.0109	28.4361
17.1172	16.6234	18.6046	16.3617	15.8316
16.2356	16.2572	16.2344	15.7956	22.9933
15.7956	15.794	15.7956	17.372	16.2315
17.1873	17.1493	17.1781	17.0701	27.3897
16.9834	16.4218	16.8621	17.8189	17.7192
17.7773	17.9926	17.9905	19.0268	18.8595
16.8929	18.584	22.8852	22.6762	17.2004
16.6904	16.6718	16.6384	19.3001	24.5936
17.0905	17.1205	18.1532	18.3361	18.9319
16.3159	16.2946	16.3178	23.8226	23.343
16.1222	15.9446	19.5899	19.2217	20.1264
16.3977	17.698	17.684	16.5627	18.8016
16.2604	16.2871	16.2915	19.6376	16.8914
15.9739	16.6046	19.6301	16.1875	16.834
16.2769	16.2286	16.2306	17.1473	16.7817
16.3302	17.1634	17.2566	18.2469	16.7344
16.0286	17.2292	17.2258	16.6754	21.3157
16.1199	16.7313	16.7328	16.0134	25.0582
16.0163	16.0278	16.0278	19.2952	20.3835
15.762	16.4595	15.9811	16.4037	18.1383
16.4069	16.4158	16.4086	24.3227	24.9873
16.9543	19.3201	20.7909	16.2639	20.7333
16.1388	16.2664	16.2664	22.015	21.7897
16.0616	16.0527	16.0545	16.1344	19.6639
15.6015	15.4855	16.1843	17.3239	26.7398
16.0446	16.0544	17.3033	21.6404	20.9544
16.2248	16.1887	17.9134	17.254	16.8763
16.0316	16.0283	17.4934	20.7636	19.4929
18.3129	18.4663	20.7621	18.1998	17.4932
17.5629	17.5714	17.7488	16.8518	25.6515
16.1874	16.8144	16.7896	16.9374	20.6127
15.7265	15.7131	16.9353	18.2823	20.2679
16.0391	18.3531	18.3015	16.8275	18.2505
16.1222	16.1248	16.8228	16.2271	19.0952
16.0711	15.9768	16.0485	16.7301	15.9649
16.7369	16.7481	16.758	15.9243	25.2553
15.6952	15.8346	15.8269	20.0228	24.5145
16.0585	16.047	16.0712	20.4965	24.7443
18.023	20.4945	17.2015	17.0867	17.1557
16.243	16.2444	17.1342	16.1292	25.2878
16.1612	16.2628	16.1581	18.5945	24.1834
15.8983	17.1654	19.4553	17.0659	16.9822
16.1061	16.4307	16.4302	17.5466	18.1888
16.0854	16.0809	16.7972	16.9914	20.3874
15.8861	15.6576	16.2425	20.3026	28.681
15.9919	16.5801	16.5801	20.4909	16.376
16.7961	16.7911	16.7862	22.1447	21.8976
16.3617	19.3165	16.3718	16.5794	28.1843
15.8067	15.6359	16.3547	18.1288	16.2048
15.9284	15.9239	19.8779	17.442	19.8783
15.9534	17.3524	17.4944	19.0855	19.7108
15.6736	15.6079	19.1451	16.7216	30.8199
16.31	16.7226	16.7261	21.0769	16.2929
17.005	17.1086	21.0188	17.7249	26.6402
16.3676	16.1947	19.5646	16.3378	18.8754
16.9956	16.1605	16.9742	19.0502	21.4986
16.0848	16.2037	16.6419	16.0513	20.6178
16.6552	17.5396	18.0659	16.0957	22.9754
16.0513	16.0513	15.9909	18.7159	16.6143
16.0686	16.0933	16.3811	17.0251	17.4775
16.5808	16.5385	18.7267	17.069	23.5413
17.0426	17.2595	17.0678	15.9982	19.8855
16.1187	16.9293	16.9846	19.7896	27.7479
15.8884	15.8884	16.5608	16.9962	31.9111
16.3978	16.8616	17.9661	18.4603	19.899
16.8662	16.9973	16.9973	26.9639	25.818
17.0511	16.9951	18.5065	20.2377	20.772
17.657	19.8412	19.919	17.2667	18.4628
17.9041	19.1848	20.1368	15.7264	17.6317
16.0651	17.281	17.2207	16.2703	19.8742
15.6764	15.3296	15.7292	19.4393	20.7714
16.2882	16.2894	16.2818	16.2826	29.4065
16.2494	18.9625	16.2319	17.9552	22.6266
15.9612	16.0971	16.3849	16.5648	26.4863
16.3393	16.2161	16.3441	23.7577	22.0387
16.2565	16.258	16.7109	19.7643	18.6016
15.9909	23.7701	23.9358	15.9261	19.248
16.0524	19.5787	17.0729	26.4289	17.6763
15.9277	15.9271	15.9261	16.4557	20.3333
16.0208	16.0289	17.1383	16.9437	16.5532
15.6004	15.5464	16.4961	20.2525	16.1796
16.2234	16.3969	17.3693	17.1131	29.5317
16.3345	19.8072	19.4819	16.2179	17.1048
16.3385	16.3479	16.437	17.653	18.1977
16.0068	16.2317	16.2317	16.0045	24.2291
16.4434	16.1565	16.4639	16.6272	26.1788
15.8987	15.8278	15.9362	17.6021	31.0063
15.9942	15.7411	18.959	16.272	17.0231
15.9416	16.1855	16.1887	19.7715	24.6161
15.8235	16.3619	16.3573	16.4618	26.018
15.5126	17.9674	15.3596	22.2265	17.7631
16.057	16.0848	16.1084	17.4691	24.228
16.0334	16.0334	16.523	15.7567	21.2093
16.5956	16.9516	16.9498	17.8341	17.6263
16.0326	15.9573	15.5284	19.8914	19.1514
16.8831	16.8812	16.8777	19.3717	24.3364
16.0076	20.021	15.9229	16.5361	22.7801
15.9628	15.9675	16.0213	18.2693	15.6448
16.525	16.8099	16.7997	17.3037	26.189
18.3315	18.334	18.3318	17.9968	16.7622
16.4609	16.4609	17.2956	20.3237	17.11
16.2172	16.6289	17.5364	18.6361	23.8599
16.2717	17.6407	23.0618	19.4856	20.5245
17.0367	18.6914	18.6342	16.4961	20.3635
16.7975	16.8162	19.4589	18.4631	21.9108
16.5193	16.5182	16.5313	16.5532	30.2518
18.7619	18.7232	18.7131	16.1281	25.5518
16.4563	16.5525	16.5532	17.2212	20.9539
16.165	16.1716	15.8811	16.6678	19.3551
17.2313	17.2279	17.2318	16.318	18.9203
16.0983	15.9751	15.9585	22.0691	20.7312
16.3943	16.3943	16.9319	17.0344	27.9463
16.8354	17.1827	18.5165	21.5664	19.813
17.3965	17.3797	17.2863	16.6156	15.7974
16.1046	17.4471	17.4979	18.0954	18.4199
15.9946	16.6882	16.6773	17.03	22.9954
16.7633	17.0332	17.0119	18.5684	19.5154
17.094	17.094	17.094	16.4996	18.0623
15.6333	18.5818	18.5684	17.8392	16.7128
16.0214	15.9805	16.0032	17.5884	29.6031
16.069	16.0941	16.0513	17.2322	21.0149
15.7514	15.9475	16.23	16.6778	19.891
17.177	17.1632	17.207	17.4426	18.5728
16.6503	16.6457	16.6752	16.2991	23.4253
18.1438	17.8561	17.832	17.0597	29.573
16.3094	16.3094	16.3028	17.0191	26.0929
17.0242	16.9924	17.1051	16.3165	27.3425
16.3087	17.0619	17.0616	17.2469	22.0921
16.176	16.0126	16.0642	18.8144	16.7499
13.6628	16.0363	17.2934	17.1424	20.1846
16.1459	16.1154	18.8178	17.1073	21.8381
16.1598	15.9193	16.1569	18.9177	18.0419
17.1173	17.1193	17.3187	18.8038	24.9613
15.8935	19.1475	19.0317	21.7226	25.6688
16.4767	16.279	16.2774	16.5965	22.1791
16.4118	16.3965	21.9246	20.3747	30.9949
15.3083	16.5935	16.5909	19.6208	23.3729
15.7449	17.1772	17.3722	17.4664	17.3299
19.8781	19.8781	19.6769	19.3111	21.2105
16.2841	16.5664	16.8298	18.6837	21.7568
16.2957	16.2782	19.1067	16.5878	22.3466
16.5857	16.5848	16.5898	15.7912	16.5975
16.6399	16.6269	16.6346	15.3177	18.8518
15.7835	15.7835	15.7974	15.9058	18.6679
15.8838	15.8923	15.4928	19.7708	19.9039
15.9853	15.9853	15.9853	15.923	17.5237
15.8181	16.0999	17.4753	16.9148	23.5047
15.9399	15.9487	15.9491	16.4578	20.5428
15.9834	16.7677	16.8576	15.8155	19.3611
16.4655	16.4611	16.4327	16.6803	20.5988
15.9997	15.9377	15.9463	18.2532	23.8539
16.2998	16.8521	17.0778	17.2674	26.9624
17.0331	18.2522	18.2626	20.2273	15.933
16.0199	16.2263	17.2978	19.7352	28.9392
16.3343	20.379	20.0902	16.9314	20.9583
16.061	19.9174	19.9126	15.9412	18.2125
16.9471	16.9465	16.9934	19.9483	30.274
15.9535	15.8808	15.8688	18.1286	21.7542
16.907	19.9515	19.955	16.7469	17.791
17.7316	17.665	15.6952	19.755	17.9348
16.36	16.7429	16.7469	21.8104	20.2268
16.0502	17.5882	18.316	17.0569	22.1007
18.0682	17.7223	17.8714	20.4381	25.1149
16.6415	16.6565	16.6912	18.3129	31.5316
16.6145	16.6294	17.3667	17.157	24.48
16.8409	16.7193	18.5405	22.423	24.9103
16.6293	17.0274	16.4555	16.3203	21.897
16.0209	18.7091	19.1586	16.6638	16.5401
16.0678	15.7804	15.5284	17.3768	27.4542
16.6338	16.7934	16.9569	19.8972	21.4687
17.4103	17.392	17.3835	18.5058	18.3941
16.3539	16.1544	16.6955	21.2011	20.456
16.6639	16.666	16.666	16.5745	15.665
16.0347	15.8567	15.8567	17.1222	18.9294
16.0332	16.6132	16.5926	18.8958	25.4139
16.4218	17.1188	17.1454	19.7127	16.6082
15.9766	15.9766	16.5878	17.1412	31.278
16.3208	16.1692	16.1561	21.6283	18.8901
16.4125	16.4148	16.364	17.1628	24.0733
18.3555	17.6291	19.0206	16.651	28.1906
16.1763	16.3909	17.0591	17.9071	22.1284
16.0335	16.5092	16.5078	17.8	21.8718
16.7998	16.8081	17.7139	21.5597	28.689
17.3838	18.1925	18.02	20.9915	22.5207
16.4136	18.659	21.8879	19.5937	20.2612
16.021	16.3282	20.5863	16.5347	20.3733
16.0395	17.3735	18.3465	18.6186	21.64
16.1407	16.5538	16.5702	18.5904	20.6953
15.755	15.8075	15.6857	15.8357	16.1824
16.8488	16.8425	16.85	17.1824	28.7877
16.0991	16.0553	15.8755	16.2195	17.7754
15.5033	16.8987	16.9193	16.872	19.5994
16.1417	16.2258	16.374	17.3907	19.1303
16.8797	16.3585	16.354	16.3284	20.4762
16.572	17.1359	16.4966	22.5383	19.2492
16.0714	16.0103	16.2067	18.9907	18.9487
17.4836	19.5579	18.8588	20.0249	16.5963
16.109	17.4515	17.4587	16.2948	24.0174
19.5769	19.5241	19.7487	17.0798	21.8118
16.0472	16.2938	16.2613	23.2861	19.9888
16.4123	17.0902	15.985	16.876	18.9538
15.9774	18.4437	22.9884	16.3773	15.3675
16.8495	16.8475	16.8767	17.4509	20.271
15.2139	15.2266	15.2675	16.1448	20.1024
17.9519	17.7539	19.4367	16.5456	27.1503
15.8244	15.5302	15.531	16.3816	21.7233
16.1701	16.2668	16.5456	21.0535	16.6485
15.9349	16.0785	15.9349	15.6869	17.2314
15.7094	15.7019	15.5991	18.7293	31.7462
15.6897	15.6632	15.6897	20.6678	17.3512
15.8384	19.0591	19.1681	15.2629	16.8682
16.1355	16.1526	16.1853	15.862	22.8297
15.5387	16.0073	15.5142	26.427	19.6238
15.9627	15.9193	15.8918	18.9508	19.8887
18.7415	19.6593	26.5899	24.4048	19.5781
16.8257	18.0615	18.2245	17.4647	19.707
16.0537	16.0248	16.5477	18.9219	30.9643
15.3529	17.4558	16.0338	21.8894	19.1789
15.8557	15.8615	15.9265	21.9702	27.6441
18.8295	21.9098	21.9101	21.8688	28.1361
17.6717	18.8666	20.705	19.1587	27.0687
21.155	20.859	21.1866	18.3043	16.3946
17.8197	17.6179	16.5432	16.4249	19.528
15.6653	15.6228	15.8916	16.5093	16.613
16.3663	16.356	16.4193	15.9308	20.017
16.2088	16.2133	16.4934	17.3391	16.3102
16.0789	16.0906	16.0791	17.703	16.3458
16.1612	16.1612	16.5027	17.9998	22.02
17.3022	16.1871	17.7022	18.2149	20.8223
17.2098	17.3986	16.7771	20.4762	20.8908
16.0942	16.0974	18.075	18.0636	27.6599
16.4466	17.1859	17.0974	19.1106	21.0728
16.8092	17.6478	17.6659	16.8061	24.675
16.722	16.722	18.1456	21.9269	16.867
16.7524	16.7524	16.7595	16.6348	26.1469
16.2126	16.0393	16.2109	25.3849	30.6419
16.1923	16.0588	16.0459	15.8103	18.9896
16.3394	16.1217	19.8102	19.3863	21.9852
16.5276	15.8575	15.8103	17.3076	25.0604
17.256	18.7582	18.1412	17.4616	22.4066
17.1333	17.3125	17.2665	15.3788	26.335
16.8713	16.6578	17.4662	19.2175	19.6808
16.0073	15.4216	15.4043	15.9003	21.1938
16.648	17.9971	18.0217	17.3725	18.5114
16.1159	16.1191	15.9351	21.157	15.9766
15.9233	17.9196	15.9074	16.5963	24.5489
15.378	15.18	17.7739	16.789	24.1361
16.3183	16.2918	16.2167	15.9114	20.279
16.3395	16.3667	16.3561	17.1298	25.1365
16.1777	15.9371	15.9664	17.0868	18.1273
17.179	17.1544	17.0563	16.7783	25.8913
16.6409	16.5487	16.4968	31.2922	16.0246
16.2732	16.7419	19.5439	17.8412	17.9925
16.4515	16.6228	31.3766	19.6795	23.7063
15.707	15.7156	17.3602	18.7872	20.2106
19.5391	19.6814	19.6814	16.0908	16.003
16.9845	16.9845	16.993	19.7194	23.6944
16.0936	16.0991	19.7642	18.6132	20.7516
16.3541	16.4053	22.6031	27.4558	20.6476
16.3266	16.2839	18.6089	23.34	18.7872
17.7119	17.4494	16.9718	16.3672	22.2591
16.2488	17.1385	19.8917	18.8488	27.4363
16.278	16.9378	16.8553	16.1654	16.7198
16.3612	15.8438	16.5061	17.3402	15.8895
19.0249	19.028	18.7689	16.5317	24.0727
16.2191	16.217	16.1868	16.9043	28.7201
16.2286	16.2408	16.4565	16.4165	21.2839
15.7821	15.8253	17.025	16.354	17.1642
16.1795	16.9177	20.348	17.6199	22.7671
16.6806	16.6732	16.6547	19.5445	17.9108
15.9957	15.9945	16.2788	21.245	23.8435
16.6044	16.2536	17.2228	16.7895	23.8653
16.5418	17.9827	17.2029	20.8131	22.9763
15.8827	15.9951	15.9125	20.9038	21.2191
15.9429	15.9641	15.9538	16.352	25.2261
16.0085	20.8125	16.8584	17.2125	19.6173
15.8426	15.8571	17.3203	19.5375	16.1523
16.2223	16.1651	16.2223	21.3071	23.4395
17.2137	17.0944	17.226	17.7121	27.0169
16.9901	19.2946	19.5525	27.2111	24.1325
16.2939	16.0269	21.263	16.4724	18.6645
16.9239	17.7308	17.7308	20.1444	16.4881
17.4323	19.5729	27.2427	19.0547	29.4413
16.1613	16.4821	16.4762	18.9475	17.7516
16.6113	20.0605	16.3614	18.4057	18.7688
16.1588	15.982	16.1787	16.5952	20.1615
16.5997	18.2972	18.4142	17.5338	21.8314
16.5939	17.4301	17.4263	16.9808	16.9948
16.9504	17.0985	17.1057	15.6315	15.8792
17.851	17.8654	17.8801	22.0999	20.2938
16.831	16.8315	16.8198	18.9367	17.2655
16.0592	15.8936	15.8066	16.7772	20.1206
16.6632	16.8321	16.5648	16.3431	19.7059
17.1484	18.9182	18.8925	17.4496	26.7157
16.5571	16.7619	16.5858	20.7988	17.2531
16.3446	16.3476	16.3446	18.4876	18.6754
16.1301	16.1749	17.4268	16.4588	19.8112
17.2544	17.5473	17.7367	17.6759
17.2925	18.0869	17.662	18.8652
16.4798	16.5781	16.0724	16.6984
16.2833	16.285	16.283	16.0089
16.7821	16.5755	16.7055	17.2818
16.1925	16.6768	16.6984	16.0848
15.9795	15.9926	15.865	15.4725
16.2387	16.5584	17.1298	18.11
16.0076	16.1649	15.9062	17.6606
15.6004	15.56	15.5939	16.0824
15.9182	16.1658	17.0553	18.3412
16.7829	17.6637	17.6934	24.1623
15.9791	16.2793	16.2889	20.2333
17.9745	17.9698	17.9733	16.7478
16.3419	16.3008	16.3101	16.0696
15.9516	15.9504	15.9619	17.537
15.9107	16.0668	16.0986	19.1974
16.0858	16.0426	16.3864	17.1792
16.8149	17.2609	17.7199	17.1607
16.1591	15.9491	16.0279	29.6142
16.6311	17.171	16.9358	18.78
16.182	17.1628	17.1751	17.8521
20.7012	20.911	29.6163	16.4522
17.2092	18.1008	18.7611	16.8259
16.5651	16.8742	16.8786	20.2399
16.4527	16.5157	16.6821	16.6786
16.5558	16.6108	16.5485	18.0186
16.0479	17.1371	16.0668	17.962
16.7362	16.7301	16.6564	16.3868
16.7556	16.8727	16.8915	20.2764
16.5106	17.9589	18.2289	17.6487
16.3886	16.3886	16.3886	30.035
16.4314	17.34	18.2191	19.9278
16.802	16.6176	16.8107	16.9395
16.2374	16.2374	17.6706	16.4214
18.2566	17.6712	18.3776	24.925
16.8004	16.9397	16.9676	17.7341
16.1954	16.9977	16.7982	16.3982
16.8257	21.5194	21.5604	17.6305
16.1588	15.7303	16.6878	16.4063
16.4229	16.4425	16.4259	20.69
16.2991	16.2795	17.6863	16.5167
16.4989	16.4697	16.4508	16.6367
18.3845	20.7103	20.6938	18.6905
16.4372	16.7122	16.4477	17.8248
16.4626	17.0538	16.5995	17.2962
16.2407	16.4772	16.2482	17.5954
15.9508	15.978	15.9593	24.8511
16.6333	16.6363	16.5885	17.2905
15.982	16.251	17.7993	19.0166
16.6926	17.9556	18.0516	18.0095
16.8908	17.1345	17.3489	16.5767
16.278	16.2823	17.6858	15.9017
17.0963	18.2353	17.9749	19.8538
16.6174	16.6822	16.7573
15.9122	15.9265	15.9106
17.0353	17.6404	17.6228

## Sheet: 1240k_20cM
2x	1x	0.75x	0.5x	0.25x	0.1x
20.4998	20.7401	22.1956	22.222	27.4521	32.3191
19.7836	20.8021	20.0832	20.4866	27.2458	31.038
20.2857	21.6246	21.6239	20.4575	28.5089	39.0241
20.4836	20.4622	20.4836	20.3774	19.9844	29.1917
20.1649	19.9335	20.0365	24.2921	20.52	36.0351
20.3616	21.9993	21.9731	21.9843	25.8797	36.5667
20.9012	22.8361	23.3815	23.4491	31.8661	35.7206
20.5394	20.5439	21.8729	23.0164	26.1829	33.0218
20.0558	20.0481	20.0911	20.0524	24.6942	35.4777
19.698	19.7188	19.7351	19.5882	21.9632	21.2389
20.1495	20.0425	20.0425	19.6182	22.4123	28.6477
20.7302	20.7292	20.742	21.3617	38.7908	32.3916
21.4942	21.4253	21.4253	24.1158	27.3365	33.5451
20.2631	20.4967	21.3778	23.0478	23.9101	24.2026
22.0911	22.0081	21.73	21.731	34.1667	28.6285
20.8142	20.7365	23.2126	21.1933	26.1367	35.1899
20.6976	21.1378	21.128	21.8596	24.6396	39.7136
20.0415	20.1708	20.1416	20.1043	22.0231	25.6301
21.3916	21.648	21.3721	21.3011	28.1973	21.3486
20.6704	20.4229	20.6831	22.9242	20.1958	36.0248
20.1351	20.1345	20.1351	20.7306	29.5082	28.0244
19.8913	20.0187	19.8874	21.3883	24.1449	26.5531
20.5194	20.1328	20.1064	20.9392	25.4523	31.559
19.9948	20.7386	20.7397	25.652	24.4314	23.7472
21.4532	23.0675	21.4635	23.337	33.6337	38.7056
20.4219	20.3703	20.3667	20.0289	19.7738	32.8175
19.808	19.8042	20.0289	19.9435	28.3244	23.732
19.9764	20.167	20.1482	20.2308	22.336	35.4905
20.7837	20.798	20.7333	20.7507	22.8996	35.2373
20.2563	20.2563	20.2563	21.214	28.6651	28.0383
20.1131	20.9945	21.0175	23.5942	35.4153	28.948
20.0481	20.2	20.4209	22.7746	37.7615	22.4244
20.7585	20.3018	20.8826	24.1645	23.0248	27.8238
20.7881	20.7902	20.7902	20.802	27.4256	22.7176
20.5557	20.6525	21.0788	21.0819	27.0425	23.9017
20.0437	21.3464	21.2998	21.3251	22.4453	34.5958
19.9535	20.042	20.8751	20.3614	33.8049	20.8597
20.7334	22.2335	22.1193	22.6138	28.4499	24.5833
20.7038	22.286	20.6401	22.7286	29.2854	36.4347
19.7482	21.8498	19.7534	19.7897	26.6488	32.209
20.7238	21.332	21.7123	21.7437	28.2728	28.903
20.513	20.5647	20.5172	20.5123	27.0302	33.6018
20.4002	20.4444	20.4007	21.7079	34.8455	26.9951
19.8098	19.8096	19.8128	19.8148	25.2716	31.5656
20.2808	20.2889	20.2843	20.2889	24.7492	31.3479
20.1724	21.3147	20.4668	20.3033	35.9744	29.7273
20.5441	20.6834	23.6994	26.7302	31.5957	22.8994
20.7773	20.7153	23.1128	26.0221	22.7703	20.9059
20.0124	19.8507	19.9163	19.8284	20.507	28.1219
20.1001	20.0791	20.047	21.5139	24.0523	28.1665
21.5183	21.6135	21.6966	23.7149	24.3673	28.366
20.7975	20.8097	20.8051	21.0343	26.831	30.3347
20.3086	23.5106	20.3146	27.5006	26.0922	21.7469
20.2438	20.223	20.5147	26.03	26.6548	23.5112
22.3377	24.0723	25.5954	24.7639	22.2865	33.3031
19.7869	19.7554	19.7563	19.7904	33.716	34.8431
20.0389	19.9308	20.2513	19.9758	21.639	23.9367
20.1532	22.4591	20.1292	20.1492	23.7233	38.2773
20.706	20.9216	20.9231	20.9209	38.8267	31.475
20.7	20.0937	20.8638	21.2317	26.8897	32.6751
20.7262	20.6413	20.6496	20.4417	21.6093	26.7656
21.1136	23.0703	23.7446	25.0273	22.032	29.8504
19.9255	19.8481	19.8408	19.8408	23.7575	37.3452
19.7672	19.7244	20.091	20.0058	31.2731	29.0876
20.2298	20.9327	20.905	20.905	31.3191	35.9427
22.1705	22.1743	22.1404	22.1703	24.8914	22.5576
21.5779	25.1354	25.0558	26.4263	21.4572	39.313
20.8685	22.5483	21.1248	22.0582	22.2693	23.7526
20.2857	20.2773	20.0764	19.873	19.7921	21.945
20.0613	20.6794	20.6909	20.6896	23.4714	26.5273
20.6605	20.0035	20.0882	20.2128	28.7259	24.6403
20.1611	20.2426	20.1573	20.1087	25.8217	22.5582
20.2954	21.2645	21.2204	24.3895	26.624	29.1426
19.8282	20.0902	20.63	20.4613	23.3165	34.3185
20.0292	20.7501	20.689	23.2924	20.9369	33.7532
21.2662	21.2568	21.1818	21.1824	28.5145	23.4677
20.4783	20.4763	20.3805	20.5039	23.2379	20.9888
19.8005	20.4238	23.1955	23.11	28.6593	33.0171
21.1359	21.8229	21.4857	21.6678	22.8618	27.1987
20.2598	20.3235	20.3132	23.491	30.6778	38.9628
20.7022	21.3921	23.7562	23.7465	37.3533	30.3763
20.2912	20.2922	20.6018	23.2769	23.6067	32.8426
20.0107	20.0109	20.6286	20.6067	26.3953	30.1985
19.4656	23.1574	22.8781	22.5261	25.6384	22.7789
20.335	20.3355	20.3512	23.1689	26.7234	28.464
20.142	20.1381	20.0852	23.4816	29.8203	25.4814
22.8778	25.3022	25.871	27.0994	33.5903	31.0399
20.0761	20.0091	20.038	20.0771	22.0173	30.1301
19.9701	19.851	19.7395	20.891	22.996	32.4597
21.5251	21.9488	21.515	21.9734	25.6795	36.2012
21.6281	21.6255	21.6238	21.6419	20.7878	32.001
20.4657	21.8731	21.9462	21.9414	32.7387	39.9524
19.9796	19.9764	19.9766	19.9943	32.2789	34.1747
19.7897	22.8598	22.8598	22.8739	21.2355	26.6948
20.5611	20.5595	20.9205	25.5968	21.434	34.0119
20.3952	20.4009	21.239	21.621	21.2476	29.1879
20.7269	19.9258	20.5409	21.4161	21.3034	38.1687
20.0531	21.3179	21.3162	25.8852	20.5347	34.275
20.1821	20.0001	20.2085	20.2012	24.4508	22.8848
20.3494	20.6379	23.7586	23.7529	21.7756	29.5309
21.3199	21.3087	21.2761	21.3145	25.6808	25.4535
20.4254	20.4239	20.3366	20.3091	20.9246	31.5062
22.9933	22.9815	22.9822	24.1083	23.3094	27.2625
18.5885	19.9966	20.1212	21.1897	20.3022	20.1408
19.9595	19.9275	19.9512	19.6845	20.7236	31.6779
20.9553	20.952	20.9082	20.952	34.0433	37.0397
21.934	21.3508	22.7816	22.4925	25.0815	34.9519
20.1897	20.331	21.2441	23.0389	24.3209	38.7545
20.3232	20.3269	20.3232	20.3223	22.2792	34.3323
20.5808	20.4815	20.5469	22.3972	26.3185	25.7599
19.9915	20.9243	20.9115	20.7897	24.7355	25.7626
20.0882	23.7716	23.9212	24.3108	21.6154	35.8219
20.7452	20.7455	21.1661	20.9915	26.7912	32.7777
20.6621	20.6562	20.6567	23.9604	27.0446	35.6016
20.3459	20.1626	20.8732	20.8662	27.7386	25.9642
21.7839	21.5966	23.5135	25.8518	37.7925	37.9498
20.0411	20.1607	20.9723	21.6937	20.9588	28.4322
20.3641	20.5348	20.496	20.9169	20.2665	20.3444
21.0475	21.1346	21.0208	21.0963	25.5611	37.9932
20.4946	21.9552	21.9084	26.7669	20.7488	33.8003
21.21	21.9758	22.3801	22.8174	26.9467	27.8421
20.579	20.7401	21.3141	26.747	24.9028	39.0789
20.6728	23.1657	20.8019	20.7082	20.0449	29.4169
20.4696	20.466	20.4696	20.466	22.5936	25.3714
20.2092	20.2533	20.2423	20.2817	33.8605	26.5638
19.7716	19.6244	20.6814	20.5715	20.6932	33.1819
20.9673	20.9619	20.8675	20.8675	23.5408	19.7489
20.0627	20.2218	20.7144	20.6959	23.0745	38.2238
20.7655	24.8013	21.6674	25.0097	22.2901	26.4092
19.978	19.997	19.9573	20.1095	28.8527	36.8351
20.8245	20.5355	20.505	20.4755	29.3663	38.9673
19.8804	19.8804	26.0182	25.7234	21.8397	30.4098
20.063	20.0687	20.0631	23.5796	27.3939	34.8624
20.8119	21.812	21.0301	27.9562	25.206	38.2554
20.9972	21.1717	21.1462	21.1485	27.3128	27.2486
20.2805	20.2723	20.2723	20.0525	38.3059	26.1088
21.2226	21.2786	21.2786	22.0332	30.989	36.873
19.8807	19.6126	19.6692	22.2876	24.2255	31.7918
20.7453	20.9612	21.1024	24.215	22.1766	32.5843
23.565	23.7678	24.6128	24.2926	28.5643	30.748
20.9494	21.3116	21.2717	21.4216	20.3544	20.3571
20.445	21.6863	20.832	22.6522	27.2107	24.6567
19.0177	18.8259	18.8275	18.9605	21.1856	15.764
19.8412	20.0172	20.043	20.0403	23.4117	33.1517
21.3054	21.5636	21.2472	24.616	21.8585	39.7125
19.947	19.8613	21.4238	21.3327	27.7845	39.0832
20.29	20.3161	20.7192	23.1302	21.022	34.8126
21.7124	21.534	21.7124	21.7102	27.2303	32.5817
19.9941	20.0206	20.1181	24.6608	22.8605	25.5602
19.897	20.3381	20.3288	20.3159	20.3746	35.2517
19.8688	19.9661	20.7967	22.9654	23.2977	33.3317
21.0844	21.0974	21.0966	21.1132	20.9218	38.5201
21.3057	21.2954	21.3031	22.2264	21.6288	32.4418
20.5808	20.7978	20.9079	21.3131	27.287	32.2934
20.1729	20.1331	19.948	20.0252	23.8129	25.6503
20.5707	20.604	20.8107	20.5792	25.9841	29.9422
20.2349	20.2167	20.9108	20.356	21.0171	26.7374
20.6803	20.6595	21.2909	21.2944	26.1227	38.2135
20.3705	20.3659	19.8675	19.6373	20.766	39.1171
20.3418	20.3336	20.3363	20.3363	22.787	26.6613
20.1953	20.3857	20.1953	21.1001	23.6764	29.5934
20.3435	20.4478	23.1283	25.9923	21.4193	27.4266
20.4165	20.5839	20.7366	20.7281	33.4104	39.1754
19.789	19.6553	19.9202	20.6469	20.3657	35.8416
20.0976	19.8683	19.8636	19.869	24.1021
20.7621	21.1371	20.8104	20.5809	29.369
20.4985	22.5053	22.5412	23.4815	28.8847
20.2685	20.2814	19.9867	20.278	24.091
20.0079	20.0071	20	20.0108	29.9967
22.2424	22.1267	22.4465	22.3274	20.972
20.1005	20.284	20.378	29.3568	19.7508
20.3316	20.7828	21.5505	21.3841	34.9073
19.7828	19.7828	19.7751	23.0394	22.3202
20.9259	20.6858	20.1062	20.2106	22.904
20.2947	20.2044	20.7237	20.159	24.5515
20.7047	20.6047	20.5944	20.6873	23.8228
20.4545	20.5241	20.4451	20.4586	33.5361
20.1244	20.0701	20.0481	20.0339	21.9035
19.9043	20.5282	20.6889	27.1113	24.9111
20.9778	21.0028	20.9202	20.9574	34.1221
20.4606	20.456	20.3521	20.1779	29.0518
23.3554	23.33	23.3305	23.3175	26.1039
19.9452	19.9471	19.9658	19.9612	23.5363
20.252	20.252	20.2058	20.1768	24.1506
20.0053	20.0034	19.9925	19.9976	35.2973
20.0203	19.7065	19.8293	19.7159	21.655
19.8553	19.8463	23.0605	24.0803	27.1273
20.2911	20.0942	20.2003	23.0792	29.0498
20.6497	20.0882	20.083	21.9868	30.6572
19.8415	19.855	19.855	19.7504	26.4885
20.6203	24.8594	21.5295	25.4813	31.8826
20.9665	25.8478	25.7869	28.8608	24.1985
20.9952	21.0249	23.7245	25.8978	22.0555
20.08	20.1159	20.5345	20.1274	25.9776
19.9253	19.8638	19.845	19.8002	38.67
20.5253	20.5332	20.5249	20.531	37.7346
20.6955	20.6955	20.7038	21.677	26.6065
19.7467	21.3943	21.5439	22.6133	23.7802
20.6292	21.202	21.1436	24.1501	31.4599
20.6914	20.7733	25.618	26.4304	24.8511
19.6404	19.85	19.8019	19.86	23.3335
19.8677	20.789	20.8135	23.7198	22.0984
20.566	20.5452	21.0958	20.9568	22.9631
19.8278	19.8251	20.5915	22.1985	22.4406
20.0523	20.0431	20.2846	23.5997	31.93
19.7861	19.7146	19.6077	21.9601	24.0089
20.4996	21.0462	21.1228	22.2557	39.1841
20.2427	20.2102	20.2451	22.1275	22.5296
20.0899	20.0684	20.065	20.0704	20.4719
20.0295	20.0295	20.0689	20.0816	23.1777
19.7224	19.7046	19.3188	19.3065	37.5546
20.3344	21.935	21.6239	21.7288	26.9482
20.5543	20.5374	20.5174	22.1056	35.632
20.2232	20.6995	20.6987	20.998	29.088
19.8592	19.9501	20.4621	22.4965	29.5516
23.78	24.484	24.3791	25.2223	26.3271
19.7379	19.5943	19.6009	19.6037	20.3269
21.0989	21.1065	26.8342	27.8966	27.1168
19.9972	19.7976	20.0185	19.9846	21.6894
20.6591	20.6863	20.8338	22.7143	20.9813
20.215	20.0462	20.215	20.02	29.3459
21.7989	21.7588	21.7979	21.7976	37.4009
20.2128	20.3741	20.1548	20.2335	28.3317
20.1242	21.4914	19.9693	21.4349	24.3399
21.4316	21.458	21.7306	21.7018	31.16
19.8333	22.1811	20.3587	23.0291	21.422
20.0819	20.0729	20.0753	20.0092	31.1921
20.061	12.4361	21.0309	21.0277	23.7892
20.2212	20.2212	20.2179	20.2212	30.2052
19.9283	20.1684	20.0193	19.912	23.1363
20.1533	20.2596	20.0916	20.2875	25.0172
19.7492	19.99	20.7232	20.736	26.6685
20.6514	21.1782	23.4887	21.7298	27.7123
20.5076	20.4848	20.5075	20.5068	21.1534
21.1848	21.1815	24.094	25.0997	24.8648
21.0629	21.1168	21.6153	22.4966	30.6247
20.8227	23.8552	23.8623	20.6597	29.7078
22.3819	22.3791	23.0161	27.3738	20.1884
20.3061	20.4685	20.6198	20.7935	25.9421
21.7674	22.6772	22.1746	21.7774	24.2442
20.0158	20.0102	20.1066	27.8834	29.9099
21.1304	21.128	21.1131	21.1139	23.1521
20.6347	20.7638	20.6646	20.7769	21.6349
20.1813	20.1745	20.1929	20.5126	20.1012
20.0454	20.0507	21.4973	21.5217	22.4588
20.6839	20.6835	21.1557	21.1557	32.1715
22.9362	22.9294	22.8517	22.8415	20.0831
20.7134	29.8822	30.3642	30.3915	21.9792
21.2829	21.2829	21.3434	21.5491	31.0302
20.9427	20.6775	20.8772	20.8256	20.8423
20.7165	21.115	20.725	23.544	33.251
19.9915	20.1734	21.2027	21.1545	22.4996
20.4985	20.7079	20.9869	23.4082	20.7918
20.7286	21.8671	22.8879	22.8923	26.6889
21.1837	21.2102	21.2112	21.6681	24.1374
20.1658	20.1128	20.0826	20.1266	20.9739
19.7948	20.455	20.4255	21.1331	25.9521
19.9194	19.7673	19.8859	19.9104	27.1594
20.0655	20.2254	20.067	19.7362	20.2192
21.8877	21.7176	22.0931	22.086	30.8871
20.8698	20.8741	20.8508	20.7535	34.3544
20.2729	20.8462	20.8439	20.7365	21.5502
19.9706	20.0005	23.2618	23.2618	34.3039
20.3732	20.2642	20.2461	20.9221	24.1734
20.4463	20.0439	20.4496	20.8571	33.595
20.8915	20.648	23.9458	23.8678	27.3868
20.0141	23.4109	22.134	23.4114	31.7852
20.6222	20.6149	20.6258	20.9086	21.1465
20.2478	20.2565	24.1876	26.2267	29.7313
20.1516	20.9959	21.289	21.3615	24.7956
20.168	20.1511	20.1511	20.1766	21.7841
19.9361	24.3274	24.0052	24.3681	33.0106
21.2907	21.604	21.2907	31.8668	23.7141
19.9417	21.1805	27.2982	31.2214	29.0431
20.5301	20.2654	19.6099	20.183	29.3806
22.0917	21.3266	27.1569	27.1428	23.6693
21.8894	22.6596	22.653	22.6542	35.6375
21.402	21.3986	21.5034	21.9925	24.5789
19.6777	19.8492	19.5468	20.6809	25.468
20.617	23.0092	22.7644	26.3009	22.1131
20.5923	20.3831	21.1426	21.1238	28.8249
20.0053	20.0013	19.8449	19.8373	32.0494
19.7096	19.6948	19.7132	23.1805	25.8957
21.786	21.7849	21.7863	21.8902	27.4992
20.8196	21.2813	21.2814	21.479	26.3478
20.3554	21.394	21.1222	21.4007	31.2595
20.4672	20.2183	20.4456	20.4819	21.7739
20.1272	19.9139	20.4084	22.291	25.5238
19.8804	19.9974	20.004	19.89	21.6544
21.7401	21.787	35.6394	35.7449	21.4426
20.2327	20.5743	21.5021	21.4795	29.1288
20.4383	20.328	20.4368	21.6342	22.286
21.2755	22.4432	22.4393	22.4432	22.6043
20.4272	19.9753	19.7327	21.0017	22.6589
20.1196	20.1196	20.4171	20.4664	25.1844
21.4311	21.4223	21.4424	23.9478	30.978
20.2416	21.421	21.4179	25.339	28.1988
20.4314	22.3154	20.4576	22.4304	37.5285
20.0731	20.0659	20.798	20.1016	24.108
20.2802	21.4687	20.655	22.0674	26.8352
22.4065	22.333	22.4098	25.64	34.9332
20.1821	20.817	20.816	20.6323	20.6732
20.5076	22.8078	21.7907	21.9062	30.7809
19.8169	20.6181	20.6044	20.7443	33.2089
20.6688	20.9957	20.5633	21.4528	21.445
21.0256	21.6277	21.7579	21.7151	19.6116
20.8131	20.9261	20.8131	20.8048	28.6693
20.9204	20.6933	20.8031	21.9065	21.1304
22.3171	22.1816	23.1842	23.1765	30.3947
20.0991	21.5721	20.1027	21.6798	35.3208
20.1557	19.8801	20.5043	20.199	26.4903
21.4949	21.4931	21.0466	21.2878	35.2967
20.4532	21.7844	21.4491	21.4785	22.0988
20.0047	20.9384	20.9204	20.9086	26.4182
20.0273	20.076	20.7133	20.6927	20.4107
20.4824	20.6916	20.7105	20.9778	21.1005
20.7564	20.7309	20.6923	20.6732	20.6783
20.9058	21.243	29.735	30.3989	33.6334
20.6561	20.6546	20.65	20.6496	20.244
20.6526	21.6595	21.1964	21.7316	21.2371
20.5697	20.7813	20.5845	21.8856	29.032
19.6269	19.6464	19.6339	20.0667	23.756
20.7184	21.765	21.7146	21.4657	26.6123
21.6318	21.627	21.3834	21.1831	21.8707
19.9832	19.9811	19.9724	19.9311	21.7816
21.8173	21.2649	21.3211	25.9683	26.159
21.0491	21.7243	21.0943	21.8994	32.1484
19.8129	19.7672	19.7418	20.5082	27.8158
20.0634	20.4025	20.3433	22.0133	20.9763
20.6775	20.5863	25.4042	25.7088	20.4402
20.6092	20.6033	20.612	20.6014	22.081
20.9863	21.111	21.1094	21.1093	35.697
20.0928	20.0922	20.0892	20.0793	21.1912
20.2637	20.8169	20.172	21.671	22.6113
20.0042	20.2441	20.0057	20.235	21.4443
19.9252	20.0288	21.4439	21.4429	22.889
20.4427	20.4593	23.2309	20.4427	22.4287
19.9012	22.3254	23.9015	22.347	23.9542
19.8727	19.8469	19.7968	21.5217	19.7014
20.6122	20.5696	20.5594	20.601	31.3272
23.6239	25.1198	26.755	24.831	21.7763
20.0263	20.0909	21.4204	23.2338	26.5107
19.6545	19.6237	21.0068	25.3534	31.6266
20.3771	23.8171	20.395	30.5485	23.4062
21.2983	21.2983	21.2983	21.2983	33.7823
20.9373	20.9306	20.8373	20.7998	38.5666
19.9952	20.61	20.4211	20.4237	23.5286
20.7148	20.9812	20.7959	21.105	25.2446
20.1173	20.1188	21.4201	21.3497	27.2968
20.035	20.5609	20.5546	21.2106	26.6142
20.1604	20.7477	20.6455	21.5687	31.8084
20.9694	20.9963	20.456	20.82	21.2225
20.4687	20.1821	20.2501	20.2556	33.4055
20.6037	20.4315	20.4637	22.4864	27.1314
20.4367	20.4399	20.4334	23.9989	38.3575
19.8067	19.7743	19.7243	19.8807	24.0526
20.4676	20.2059	24.0621	22.1667	23.6355
20.1103	20.0266	19.9281	20.9688	20.9391
20.065	19.917	19.8761	20.0888	30.1699
20.773	20.7756	20.3821	20.51	29.2916
20.3778	20.64	20.6449	22.6243	20.0448
20.2143	24.7861	24.9251	30.4059	31.5957
20.8015	21.1941	21.1921	26.3118	25.369
20.5645	21.7017	21.3697	21.3983	19.7955
20.1581	20.6106	20.6971	23.5286	37.5572
21.2711	22.2285	22.2145	22.5932	30.424
20.5972	20.8967	22.8598	22.8124	21.6548
19.7735	20.3376	19.758	21.5304	19.2209
21.4029	21.0123	20.9574	22.0276	27.5148
18.3671	20.4601	20.3738	20.37	24.53
20.112	20.0881	21.1474	21.5523	20.9918
20.1823	20.1821	20.1817	20.8286	24.7268
21.8909	21.9067	21.9414	23.0223	21.7538
19.9366	19.9667	20.1936	21.3099	20.7009
20.0294	20.115	20.0183	20.1253	22.5066
20.6914	20.8281	20.8213	21.0909	25.6397
20.207	20.0236	20.3962	20.0426	20.4294
21.2526	23.2106	23.2107	24.318	22.7567
20.7556	20.751	20.7579	20.5036	29.3101
20.689	20.6922	24.624	27.2252	19.7164
19.9675	20.2387	19.7846	20.0674	21.6556
19.8017	19.8365	19.8365	19.8213	21.7416
20.631	20.8448	21.7783	28.8729	36.8947
20.51	20.51	20.5077	20.3531	22.8721
21.4737	21.7714	21.7692	21.7694	32.6658
19.2289	19.269	19.2116	19.217	30.4354
20.8595	20.8583	20.0432	20.8597	30.1616
19.8503	21.0958	21.1397	20.9442	20.166
19.9607	19.9494	19.9523	19.9017	23.4562
21.1573	21.5142	21.1072	22.3978	25.2726
21.3842	21.2266	21.3447	24.6788	29.4233
20.1294	20.1529	20.1687	21.3356	30.2883
20.3556	22.1823	21.3287	22.4986	20.1388
20.545	20.6025	24.4239	24.5143	27.1728
20.4186	20.4287	23.1932	20.4287	20.0369
19.8529	20.5894	20.377	22.0276	28.1483
19.7522	21.617	22.0663	20.3997	20.7445
19.7099	19.7486	19.7056	19.7606	36.6331
20.7688	20.326	21.3961	21.4086	27.669
20.0918	20.0918	20.0595	20.0292	22.2938
19.9159	20.0347	22.0718	21.9475	21.0914
19.9489	19.8668	22.7927	19.9215	31.3153
23.5031	23.6348	23.4731	23.9043	21.0555
24.5949	24.3587	24.2775	23.4278	27.1915
20.5405	21.1003	21.135	22.0075	22.0189
19.8883	19.8227	19.7382	19.6038	27.2846
20.0052	20.0052	20.0171	20.0052	22.9236
19.7425	21.8082	21.2188	21.3425	24.5308
20.3375	20.3426	20.3375	21.1526	22.2944
21.6424	21.43	22.5305	21.8229	23.1091
20.1996	20.2743	20.2781	20.9464	20.4346
20.0849	20.0838	20.8582	20.6184	23.7265
20.2688	20.0443	20.0443	20.0592	21.6755
20.4473	20.4531	23.8636	23.8636	28.613
20.4053	20.4047	20.4006	20.393	26.8214
21.222	22.1014	22.0978	23.2385	27.5851
20.503	20.503	20.5157	20.5482	20.3046
22.3622	22.6914	22.69	22.5042	22.556
19.905	20.0259	20.1044	21.0783	25.0588
20.3357	20.5382	20.3349	20.7723	20.7438
20.2621	20.1385	20.2724	20.2632	25.6381
20.3392	21.049	21.7587	21.3947	29.4681
20.5335	21.4952	22.5943	22.5927	22.7424
20.2259	21.0757	21.1174	23.2086	24.7198
19.7293	20.8873	19.5078	20.9556	27.7535
19.6226	20.5065	20.7299	22.2398	23.3553
21.4809	20.2803	20.2651	21.4785	23.8777
20.8122	20.7805	20.9014	21.0354	27.0441
20.2506	20.2438	20.3863	20.3841	33.9828
20.1166	19.9929	20.2224	20.5369	22.1974
21.6542	21.705	21.7135	21.6673	22.0712
20.3492	20.8467	20.8408	20.3589	24.1256
21.3322	21.3332	21.3272	21.7441	25.1421
20.7064	20.8633	20.6778	20.6714	32.0727
20.5379	20.7151	20.7176	20.7208	20.3344
19.792	19.7686	19.7686	19.8192	26.0663
19.9268	20.0154	19.9268	21.0991	30.3725
20.6233	21.3889	22.7111	22.7381	30.4907
21.9674	21.9659	24.3167	24.1195	25.3135
20.518	20.5585	24.413	23.4752	22.2856
19.9369	20.3047	20.3024	24.9185	21.5511
20.1264	21.3153	20.0967	22.9676	28.1302
21.2813	21.69	22.0275	22.1782	33.4433
20.9232	21.3124	21.4558	23.9001	26.4997
21.5386	21.4901	22.7281	27.1632	20.1865
20.2343	20.166	20.1489	20.1351	29.7828
20.7046	20.7046	20.5575	23.5008	21.0712
19.6406	19.6414	19.9834	23.8135	27.829
20.4426	24.3386	24.8379	31.1567	20.133
19.9248	19.9248	19.7748	19.7954	31.9444
20.535	20.6932	21.9302	21.6861	39.8991
22.4064	22.3652	22.3652	23.9605	26.4885
21.957	21.953	23.4665	23.4654	20.5893
21.1018	21.6763	22.2866	22.3631	21.9918
19.8446	19.9578	19.9875	19.8444	25.2761
19.9337	22.7269	22.7074	22.4366	31.9514
21.704	21.7009	22.867	22.8731	23.6639
19.9611	20.157	20.656	20.7334	34.3816
20.5453	20.4063	20.4098	20.5739	27.9014
20.6703	21.2826	21.7412	22.2415	26.3976
20.0406	20.364	20.3582	20.3645	29.2735
19.5625	19.8271	21.7736	22.8609	21.2038
20.4091	20.4017	28.4605	20.307	23.9387
21.1368	21.1404	21.1772	21.1448	34.6605
20.207	20.1534	20.1968	20.1738	21.2359
19.8856	19.869	19.9118	19.8877	22.3829
20.6455	20.6422	20.647	20.9951	29.5567
21.9671	21.9168	21.9132	25.5563	21.163
19.9052	20.0592	19.9036	20.1345	35.6647
20.973	21.0358	21.0094	21.4462	26.4526
20.283	20.283	20.283	26.3351	31.5034
21.1629	21.1804	21.1791	21.0375	39.7744
20.6535	20.4603	20.6013	20.9182	33.0666
20.2351	20.3664	20.4024	20.2813	22.3952
21.2398	21.3918	21.3446	25.7494	27.3207
20.0818	20.0724	21.7656	21.7555	22.3961
19.8439	21.0663	24.1072	23.7571	23.2782
20.8323	22.3042	22.4937	27.3374	29.0814
19.8993	19.9912	19.8939	21.0433	21.7776
19.9812	19.7811	20.5625	23.0377
20.581	20.5775	20.8745	20.5809
19.9816	19.9771	19.9978	21.3068
20.8407	21.0903	23.7779	23.774
20.2063	20.8812	20.253	29.0726
19.782	19.6482	19.2662	20.06
19.7884	19.7877	20.2171	20.8754
20.0998	20.0981	20.0981	19.8175
21.3717	21.1833	21.1793	21.1833
20.4954	20.412	20.3862	30.2539
20.4147	20.8802	20.9576	22.811
19.9018	19.9721	20.1364	20.0028
21.6332	21.5209	21.5595	21.6335
21.5002	21.6141	21.6438	21.64
19.6547	19.3063	19.9324	19.9696
20.0431	20.6698	24.6762	28.2947
19.9497	21.6332	21.2624	21.429
20.2584	20.7857	20.2358	20.2314
21.2097	21.2117	23.4628	23.3558
22.2974	22.2929	22.0947	21.9177
21.0126	20.9533	21.1913	21.1789

## Sheet: wgs_4cM
2x	1x	0.75x	0.5x	0.25x	0.1x
5.5101	6.8951	6.8969	6.9062	4.0983	5.38081
4.0759	4.0815	4.0883	4.0883	4.39061	6.7878
4.38851	4.38851	4.38851	4.38851	5.7661	4.9727
3.8339	3.8413	3.8468	3.7237	4.0136	6.9903
4.0923	4.0161	4.0534	3.9642	4.37861	5.2247
4.42549	4.5676	4.43289	4.3652	5.2284	4.653
4.19741	4.19741	4.2003	4.19741	3.992	4.6143
3.9846	3.9925	3.9842	3.9778	4.0773	4.3947
4.1216	4.114	4.1055	4.0389	4.9038	4.6026
4.3816	4.9208	4.9201	4.9388	6.1144	5.5356
4.3692	5.4077	5.2138	5.41121	4.8358	7.9277
4.3987	4.3863	4.4057	4.8422	4.591	4.8757
4.3078	4.5949	4.6348	4.5949	4.4858	4.27999
4.6468	4.6449	4.6295	4.6454	3.9322	3.957
3.9206	3.9322	3.9312	3.9322	4.61581	5.0594
4.22441	4.223	4.60781	4.6091	3.9455	4.813
3.9404	4.0397	3.9421	4.1988	4.5689	6.6751
4.29121	4.56681	4.26829	5.81191	4.2536	5.4125
4.2536	4.2001	4.2593	4.1503	4.9585	4.6043
4.28511	4.9615	4.9618	4.9618	4.8418	7.4163
4.39171	4.6491	4.84101	4.3981	6.5645	6.4437
5.4529	4.6165	4.6165	5.4529	5.4184	4.1093
5.16659	5.2393	5.1623	5.1644	4.5931	5.42209
4.6389	4.5931	4.6389	4.5931	7.2528	6.5808
3.9478	3.8859	3.9605	3.9061	5.9121	4.9854
5.439	5.8986	5.9276	5.903	5.0795	4.0296
4.6794	4.7126	4.6217	5.0873	4.04559	5.144
4.04559	4.04559	4.04559	4.04559	4.49109	7.3469
4.4911	4.4951	4.63848	4.64568	4.3384	4.348
4.3879	4.2544	4.1472	4.3881	5.7627	6.6527
3.9021	3.9228	3.9323	3.9687	4.1216	7.4658
3.8553	4.0006	3.8331	4.0003	4.1729	5.26581
4.0914	4.1677	4.0296	4.1194	5.1554	4.1322
4.7647	4.76151	4.7606	4.7647	3.9086	5.2216
4.1869	4.1869	6.7133	4.1953	4.3525	4.1707
4.3564	4.35309	4.31319	4.35309	6.4858	4.5996
4.0074	4.0074	4.0074	4.00079	4.4831	4.995
4.0577	4.0597	4.5118	4.0597	5.1962	5.22259
3.9757	2.6071	3.9775	5.19429	7.6008	5.0375
3.8319	3.6868	3.7164	3.6261	4.72459	4.2605
4.01931	4.08901	4.10031	4.74881	4.1322	4.3319
4.1318	4.1322	4.1304	4.1318	4.9249	7.934
4.1811	4.754	4.9336	4.962	4.1909	7.9942
4.2167	4.2135	4.2138	4.1572	3.53329	4.5795
3.8738	3.8182	3.81049	3.75419	5.0047	4.6497
4.7144	5.0132	5.0132	5.0132	4.5458	5.54541
3.384	4.5067	4.5106	4.5212	4.9999	5.5424
3.8027	3.8127	3.8157	3.8084	4.1718	4.55459
4.1676	4.1758	4.169	4.1644	4.4093	5.5521
4.5414	4.5507	4.479	4.4578	5.1682	4.6573
4.252	3.965	3.965	4.2505	4.443	4.21021
3.96149	4.27489	4.3638	4.3653	4.4388	4.22939
3.93569	3.94809	4.0231	3.99121	4.5438	5.0393
4.1377	4.0892	4.09809	6.2704	5.483	5.7989
4.542	4.5298	4.4375	4.5367	4.6501	5.066
4.4222	4.5388	4.574	4.532	5.0923	3.5677
4.6501	4.6501	4.1801	4.6501	4.5635	5.5165
4.5259	4.3228	5.0929	5.0929	3.9617	6.37821
4.5635	4.5621	4.5621	4.5635	4.655	6.23029
3.9834	3.9779	3.9558	3.9839	4.2087	4.0899
4.4267	4.6524	4.485	4.655	4.2249	5.625
3.6988	3.9012	3.8703	3.7528	4.6923	7.5727
4.2256	4.2256	4.2256	4.2256	3.7601	4.72521
4.374	4.4916	4.3827	4.374	4.8087	4.07591
3.7605	3.7784	3.7666	3.7905	3.6054	5.0613
4.5728	4.6033	4.606	4.8266	5.5376	4.86269
3.606	3.6225	3.585	3.6046	4.05229	7.8096
5.0814	5.1511	4.9577	5.5387	4.4261	4.06899
4.0559	4.0559	4.05581	3.5775	7.67219	5.79361
4.4349	4.459	4.4449	4.4261	4.0868	3.7855
4.96299	4.95729	4.9773	4.9955	4.9209	4.02709
4.0899	4.1376	4.0899	4.0899	4.694	5.5217
4.8556	4.9126	4.9105	4.9439	4.72031	5.4356
4.0669	4.0684	3.9889	3.9977	4.1303	5.2197
4.722	4.72031	4.7232	4.72031	4.5024	6.1572
4.1211	4.1223	4.1211	4.28591	4.96058	5.86361
3.90971	4.10571	4.44781	4.42721	5.33171	4.9873
3.99079	3.9361	4.21162	4.9561	5.0054	3.81161
4.2991	4.1745	4.3695	4.37499	4.2003	4.4052
5.02831	4.59041	5.02831	5.0054	4.1806	6.051
4.1461	4.2025	4.2025	4.2012	4.5025	5.68471
4.7704	4.77239	4.76891	4.7709	4.04249	5.8694
4.5025	4.5025	4.6683	4.5025	4.1605	4.2268
4.0425	4.0425	4.0425	4.04249	4.9734	7.8007
4.17478	4.1765	4.17478	4.1765	4.681	5.8881
4.9734	4.9791	4.9734	4.9734	4.0886	4.603
4.1671	4.9907	4.681	4.3167	5.15931	7.5989
4.08861	4.08861	4.08861	4.08861	4.44781	3.9413
4.0191	4.0191	4.5289	5.3398	4.8704	5.60579
4.45379	4.45739	4.4578	4.45319	3.97331	5.1832
4.7079	4.7109	4.86259	4.7109	4.4257	5.2903
4.8677	4.876	4.8704	4.871	4.262	4.8002
4.0313	4.03219	3.979	3.8697	6.00541	4.2351
4.367	4.2333	4.2076	4.4227	5.0723	4.2615
4.2643	4.2545	4.2542	4.2521	4.2716	5.2999
4.18291	5.98071	5.2371	5.98071	6.0761	5.09
4.8949	5.2699	4.9097	5.2679	5.3864	3.9746
4.2752	4.2756	4.2746	4.2256	4.2213	3.87599
5.2674	5.0616	5.2674	6.08	4.3923	5.6856
4.7841	4.7742	4.7742	5.3546	4.1446	5.0773
4.2213	4.2213	4.2209	4.2228	4.0123	4.59651
4.1623	4.3008	4.3008	4.1773	5.12811	5.8567
4.1006	4.0752	4.1462	4.14619	4.9032	5.3214
4.004	4.004	4.0035	4.0128	4.8717	3.6716
4.9817	5.0781	5.1254	4.9988	4.0224	5.855
4.5611	3.9958	4.76	4.0602	6.6136	5.6608
3.9866	3.9834	4.0259	4.8391	4.3864	5.6201
3.8666	3.8666	3.8521	3.8666	4.1837	4.4018
3.8404	3.6001	3.8521	3.6898	4.05711	4.46121
4.5177	4.52659	4.52089	4.4922	4.0808	4.3488
4.1854	4.1847	4.1854	4.1854	4.54971	5.47149
4.4468	4.29081	4.3581	4.29081	5.0786	4.28489
4.0997	4.1034	4.1018	4.1034	4.2888	6.818
3.94411	3.94411	3.94411	4.5923	4.0909	6.7916
3.8248	4.2882	5.08	5.0811	4.6599	5.0182
4.2833	4.2888	4.0395	4.59651	3.8367	4.1533
3.8871	4.1443	4.0886	4.0909	5.92799	6.1095
4.6484	4.6466	4.7779	4.7136	5.6804	7.26199
4.1946	4.2082	4.2076	4.1947	4.8733	4.93339
3.91489	3.9206	3.91489	4.6286	3.9167	4.0039
5.1438	5.1438	5.1422	5.1422	4.10759	4.3052
4.2025	4.2047	4.2104	4.6316	4.321	4.36001
3.9078	3.9111	3.9111	4.3923	5.4783	6.8152
4.1006	4.1002	4.10019	4.1002	4.33431	6.796
4.343	4.343	4.343	4.3371	4.3856	4.0571
5.0204	4.9959	4.9959	4.9959	5.1784	4.4046
4.3343	4.3275	4.2914	4.2914	5.1902	4.944
4.3189	4.3189	4.3189	4.2958	4.1467	4.0832
4.4561	4.44311	4.4368	4.4561	6.597	4.5877
5.2672	5.2648	5.2672	5.2672	4.4706	5.6982
2.1283	4.1504	4.0397	4.1494	4.3867	7.7087
3.9346	4.113	4.2314	4.2582	4.0859	3.5771
4.53099	4.5298	4.5298	4.53099	4.4047	4.1073
4.22141	4.3867	4.25709	4.34591	4.3254	4.4349
4.25	4.2515	4.2515	4.1047	5.6892	7.7397
3.5084	3.5646	3.5169	3.6082	7.29809	4.1934
4.0538	3.9503	4.3268	4.0224	5.9952	4.8241
4.7094	4.594	4.4576	4.76751	3.9776	5.7813
4.40339	4.44529	4.42109	7.34241	3.9773	4.0792
4.2685	4.2622	4.98541	5.9628	4.9208	7.7764
3.9796	3.9813	3.9813	3.9796	4.17371	4.42591
3.8934	3.8877	3.796	3.796	4.0905	4.29679
4.8012	4.803	4.7986	4.93491	5.2189	4.9855
4.2071	4.2155	4.18601	4.18272	4.5978	4.0315
4.0895	4.0709	4.0724	4.0523	3.6135	4.27639
4.419	4.3756	4.4223	4.4311	4.9517	4.2888
3.7425	3.7595	3.7595	3.7595	4.127	5.0949
4.4781	4.4666	4.8869	4.0241	4.3543	4.8957
3.78909	3.78909	3.76969	3.7695	5.1721	4.2632
4.9228	4.9228	4.9216	4.9517	4.0066	4.26821
4.1248	4.0921	4.127	4.0899	4.7519	4.3583
4.3468	4.3538	4.3539	4.35441	5.8276	7.1439
5.1677	5.1708	5.1677	5.1739	4.076	3.7745
4.1366	3.8839	3.9739	4.0968	7.1014	4.7187
4.7652	4.8072	4.7487	4.8053	5.3665	4.5502
4.4497	4.9845	4.9496	5.9576	4.08061	5.6556
4.0693	4.04601	4.076	4.076	3.746	7.0127
3.9317	3.93831	3.93109	3.9269	4.3811	4.3801
4.9548	4.9571	4.9547	4.9546	4.0315	4.7527
4.0588	3.9994	3.9572	3.9541	4.00419	4.5243
3.8146	3.8027	3.8146	3.7499	4.272	3.7869
3.8252	3.8985	3.8845	4.4108	4.8165	6.6205
4.0315	4.0315	4.0315	4.0315	7.6996	4.7884
4.0103	4.0103	4.0365	4.0103	4.2105	3.7119
4.2711	4.2708	4.2895	4.2711	3.8529	6.47949
4.1886	4.4782	3.9578	4.4449	3.91181	4.6454
4.1429	4.1333	4.1429	7.6792	3.6216	4.07289
4.1574	4.1872	4.1869	4.3278	4.5492	4.22
3.8529	3.8529	3.8529	3.8505	4.0377	3.5065
3.865	3.86009	3.8906	4.067	4.6909	6.8148
3.6893	3.7994	3.6915	3.6915	6.5406	4.8548
4.5905	2.9381	4.8172	4.4518	4.5477	6.5623
3.9234	4.0377	4.072	4.0606	5.2169	6.3685
4.6932	4.7273	4.1684	4.682	6.1829	4.5128
4.9741	4.6057	5.3496	5.315	4.4575	3.6375
4.0123	3.9151	3.9151	3.9095	4.9518	4.1971
4.5298	4.5298	4.5298	4.5408	4.2059	4.4703
4.8768	4.8768	4.8768	4.87801	5.1029	7.4328
4.4562	4.4562	4.4562	4.4562	4.63859	6.97659
4.2905	4.2576	4.2905	4.2909	3.7883	4.5224
4.0173	4.2606	4.2454	4.299	4.7491	6.8665
4.5129	4.5092	4.5122	5.1118	4.7127	5.9131
4.30009	4.3039	4.3039	4.30321	4.7516	4.50979
4.2025	4.2467	4.2467	4.2353	3.7143	5.3166
3.7838	3.7869	3.7885	3.7869	6.4532	3.188
3.8693	4.084	4.2679	3.7387	3.9634	4.027
4.0066	4.0092	4.0095	3.8017	4.6841	3.8954
4.2393	4.7538	4.7524	4.7524	4.0485	4.71441
3.7143	3.7143	3.7372	3.71141	3.9163	5.1527
4.3547	5.2955	5.20969	4.8939	4.2879	6.4386
4.0061	3.9634	4.0256	4.00259	3.7406	4.3653
4.68581	4.6858	4.68581	4.68581	6.6069	4.35981
3.9909	3.9938	4.1144	4.1042	4.3343	4.35151
3.9136	3.9136	3.9136	3.9136	4.5738	3.9557
4.2206	4.22169	4.2218	4.2218	4.214	4.99361
3.9503	3.9493	3.9525	3.9553	4.2289	4.8933
4.2834	4.2834	4.2834	6.6073	3.97711	4.8832
4.0187	4.0176	4.0176	4.2766	4.24261	4.6893
3.7999	4.5787	4.5787	4.574	5.0034	6.0842
4.9189	4.7118	4.8018	4.929	4.3805	6.65671
2.3837	4.2215	4.2174	4.2224	3.9992	5.997
4.0542	4.0428	4.0542	3.97661	4.1916	5.4821
4.3277	4.21231	4.34091	4.33611	4.6181	4.1243
4.5368	4.526	4.5368	5.0034	4.1543	6.004
4.6074	2.8039	4.6074	4.50999	5.0455	4.20439
3.9925	3.998	3.9983	3.9855	5.2549	6.9789
4.1862	4.1854	4.2784	4.1862	5.30549	4.9086
4.497	4.4997	4.4373	4.4373	4.93079	6.6088
4.1551	4.1556	4.1553	4.15549	5.5352	3.5142
4.0915	4.3551	4.0915	4.608	3.3452	3.9106
4.38671	5.04961	5.23691	5.24151	4.2525	7.6201
4.8285	4.8048	4.8172	4.8262	4.03509	6.7333
4.9413	4.93079	4.94131	4.9402	4.0724	3.59261
4.8794	4.8764	5.1436	5.3195	4.62101	6.7567
3.64889	3.64889	3.64889	3.64889	4.4474	7.88951
4.2513	4.2513	4.2513	4.2525	4.2546	6.8109
4.018	4.0526	4.0665	4.0665	4.3538	4.3724
4.0877	4.0859	4.0877	4.0845	4.618	5.0902
4.74761	4.7476	4.7593	4.76891	4.2728	5.4713
4.3514	4.1936	4.3631	4.5038	3.9589	4.9662
3.901	4.3099	4.1013	3.9769	5.5995	6.0959
3.9353	3.9353	3.9384	3.94	4.2142	3.5809
4.6143	4.6898	4.61841	4.61841	4.9454	3.95679
4.2728	4.2728	4.27941	4.27941	4.5109	4.0754
3.9818	3.9855	3.9651	3.9855	4.062	4.2056
3.9168	3.9299	4.1022	3.9479	4.9297	6.1966
4.2169	4.2112	4.2169	4.2142	4.3506	7.191
4.434	4.5312	4.5312	4.4875	4.2891	4.6706
3.9876	3.9876	3.9793	4.32681	4.7738	4.3221
4.2443	4.0601	4.0287	4.0464	3.69949	5.0684
4.7741	4.9297	4.9297	4.9297	4.11921	6.2293
4.2331	4.3278	4.3506	4.3506	6.0856	5.5185
4.0899	4.4363	4.7384	4.1225	4.84128	3.9214
4.0387	5.2222	4.7377	4.0256	4.14619	3.8198
3.67789	3.67789	3.6779	3.67789	4.571	5.4167
4.1729	4.20499	5.3026	4.13849	5.9377	7.18989
4.1868	4.3049	4.19071	3.63799	4.20289	4.5943
4.84129	4.84129	4.84129	4.84129	5.5493	4.1229
4.1446	4.145	4.1466	4.1439	4.0896	7.6054
3.9671	3.9672	4.0032	4.1949	4.1433	3.8112
4.3012	4.2928	4.82099	5.4095	4.0123	4.52349
4.2044	4.2044	4.2044	4.20439	7.25631	4.64
5.1936	5.5515	5.5497	5.5463	3.86009	4.38221
4.1151	4.1147	4.1151	4.1083	6.8109	4.1869
4.0567	4.1591	4.16141	4.1584	5.14791	3.9382
4.0237	3.9956	4.007	4.0311	4.741	4.5868
4.25919	4.3873	4.4462	4.38731	6.84971	4.6306
3.9086	3.9106	2.4133	3.8601	3.9802	5.85049
4.31261	6.41519	6.00371	7.18122	7.76649	5.3527
4.01731	5.24031	5.13661	5.14791	4.6788	3.8991
4.532	4.532	4.5306	4.6325	6.8501	3.3544
3.7763	6.7238	6.9413	6.93611	3.9882	3.886
3.9672	4.0215	4.0267	3.994	4.5522	5.7502
6.3261	6.37581	6.2031	7.7523	3.5893	6.18811
4.7367	4.56461	4.6175	4.7035	5.1718	4.6063
5.328	5.3166	5.2271	5.2271	4.6608	4.3403
3.9996	3.9927	3.9968	3.9981	6.06259	4.4859
4.1589	4.1589	4.1682	4.1525	3.7571	5.9524
3.58929	3.7911	3.7999	3.79111	3.956	5.3635
4.0187	4.0902	3.98511	3.8033	4.1407	4.1536
4.6255	4.6597	4.6255	4.621	5.2518	4.1684
4.3641	4.2891	4.17401	4.32811	4.4397	5.2725
3.7792	3.7715	3.7792	3.7742	5.56	4.5522
4.0048	4.0088	4.0088	4.0048	5.42	5.0537
4.19169	4.1568	4.1906	4.1707	4.6769	4.1464
4.1956	4.2902	5.2518	4.438	5.2512	6.04891
4.3075	4.284	4.3054	4.2972	4.4325	4.6049
4.7474	4.0932	4.6348	4.748	4.1903	4.6693
4.32	4.3231	4.3365	4.3365	7.2083	5.2215
3.9566	3.7963	3.8679	4.3832	4.4081	4.5663
4.4877	5.0912	5.2968	5.2897	4.2186	6.6834
4.2766	4.341	4.5267	4.233	3.8454	5.6218
4.2713	4.1935	4.1834	4.1903	3.9807	4.0445
6.7776	6.7824	7.0918	7.2054	4.5023	6.3345
4.3598	4.4153	4.3956	4.4129	6.6787	7.8001
4.2186	4.2112	4.2186	4.2186	3.97471	3.7499
3.8519	3.867	3.8519	3.8519	4.77461	7.00209
3.9807	3.9807	3.9594	3.9714	3.9754	5.1041
4.23312	4.0709	4.37322	4.35789	5.18661	4.7615
4.1444	6.6787	6.5884	6.6787	3.8663	5.8508
4.39869	4.29651	4.39509	4.40289	4.1312	4.403
4.433	4.433	4.7754	4.7754	4.6394	4.2654
3.9747	3.9745	3.9757	3.9758	4.6922	3.6994
4.1555	4.1555	4.646	4.1555	4.2104	4.05869
3.8876	3.8565	3.8689	3.8876	4.1853	5.835
4.13	4.13	4.13	4.13	3.94729	3.84881
4.7673	4.7365	4.7597	4.7699	4.9209	4.8382
3.928	4.0198	4.0198	3.971	4.1812	4.2534
4.2097	4.2104	4.2104	4.2104	4.114	4.4533
4.1853	4.1853	4.1853	4.1853	5.827	7.958
3.9502	3.9502	3.94729	3.9502	4.4412	4.52781
4.45209	4.45209	4.4825	4.9126	3.8991	7.2425
4.1801	4.1797	4.12779	4.1841	5.662	6.14411
4.0806	4.0794	4.0103	4.0806	3.6898	5.2946
5.1403	5.4273	5.3714	5.889	4.0328	6.8145
4.4198	3.817	4.4081	4.4412	5.7342	5.7204
3.8822	3.8991	3.8975	3.8991	5.1567	4.3247
4.59119	4.1162	4.5512	4.0458	4.1278	7.81101
3.8069	3.7766	3.6799	3.6898	4.3027	5.2029
4.056	4.0518	4.0518	4.0518	4.5034	4.7182
5.7318	5.7516	5.2933	5.7756	3.96841	7.15201
4.4378	4.5359	4.6383	4.9571	4.2724	4.71621
4.1293	4.1293	4.12461	4.1278	4.9127	3.7051
4.308	4.308	4.308	4.3079	5.1702	5.22391
3.9314	3.9304	3.9314	3.9314	4.9085	5.1783
4.1194	3.9673	4.356	3.6234	5.96278	4.65931
4.272	4.2841	4.2716	4.2728	4.2176	5.5211
4.4628	4.4458	4.4539	4.666	4.2836	6.39969
4.3774	4.3794	4.3794	4.3794	5.2673	4.4817
4.8596	4.2722	4.8622	4.8596	4.63001	4.5302
4.49971	5.9529	5.17051	5.00231	7.188	4.1313
4.166	4.0959	4.11969	4.0942	3.6811	5.26819
4.2509	4.2847	4.3409	4.3194	4.5425	4.7754
4.0641	4.0448	3.949	4.0434	4.1523	6.9525
3.1741	4.0791	4.2853	4.0314	6.0583	5.9553
4.5458	4.5458	4.5458	4.4735	4.4319	3.90669
3.793	3.6811	3.8762	3.9137	4.5115	4.8931
4.5939	4.5799	4.5799	4.5425	5.2309	4.5289
3.99	4.0011	4.1583	4.1549	4.5659	7.99011
4.378	4.378	4.3767	5.285	3.927	5.9283
4.427	4.4275	4.3342	4.4203	4.0988	5.4774
4.4676	4.4394	4.3703	4.4378	4.188	4.6666
5.23529	5.23529	5.23529	5.23309	6.6068	6.1161
4.1025	4.087	4.0981	4.0848	6.203	5.2142
3.9896	3.9896	3.927	3.9887	3.9136	6.5595
3.9262	3.9262	3.9262	3.918	4.9037	3.9411
4.1999	4.1984	4.188	4.1611	4.3696	4.5958
4.1602	4.0234	3.9922	3.9502	4.6121	6.2158
4.4961	4.4961	4.3986	4.4965	5.1469	6.54399
3.9224	3.9277	3.9265	3.9265	4.3928	3.6801
3.92729	4.90919	4.90918	4.91738	4.3472	5.34279
3.9526	3.95629	3.9563	4.3312	4.0721	4.4965
4.6003	4.6121	4.6077	4.6071	3.7572	7.7778
4.7609	4.8472	4.9369	5.8262	4.076	4.3012
4.4066	4.4066	4.4066	4.3469	4.8495	7.2577
4.3487	4.3477	4.3487	4.3472	4.03099	4.4033
4.0435	4.041	4.0435	4.0435	4.96261	4.4207
3.7596	3.91791	3.7596	3.9192	5.85361	4.6893
4.2377	4.2242	4.2367	4.076	4.2786	4.9598
4.4942	4.7704	4.7699	4.633	4.9273	4.40301
4.03919	4.03919	4.03919	4.03919	3.8607	6.1386
4.96261	4.85721	4.96261	4.8841	4.0838	3.9745
5.3977	5.4016	5.4351	5.41191	4.0827	5.52089
4.2829	4.22491	4.23989	4.2799	4.5907	3.5776
4.5483	4.9273	4.9273	4.9273	7.6913	6.4866
3.8534	3.9969	3.8534	3.8534	6.1856	3.9537
4.0838	4.0811	4.0803	4.0836	4.2107	4.5234
4.0842	4.0842	4.0842	4.0842	4.22881	5.7451
4.58929	4.58929	4.5882	4.5889	4.1539	4.1459
4.3867	4.4014	4.401	4.3653	4.8285	4.0799
4.0649	4.0614	4.09321	4.09321	4.2142	4.6042
4.0481	4.2665	4.3211	4.3211	7.81101	4.4369
4.2148	4.0144	3.929	4.2141	5.2029	4.2559
4.1523	4.1505	3.9791	4.154	5.7014	4.7104
3.7484	4.7642	4.67429	4.9008	4.7237	4.26309
4.2138	4.0771	4.2127	4.2127	5.0388	4.95111
4.03479	4.0905	4.7103	7.77451	4.2091	7.2374
4.08349	4.08349	4.08349	4.1669	3.77049	3.79839
4.6255	4.7313	5.6567	5.6349	5.08499	6.84661
4.8627	4.8627	4.8627	4.86239	5.2222	6.6882
4.4573	4.4447	4.39	4.4615	4.67689	4.18891
4.20129	4.2091	4.2091	4.2091	4.9697	4.1846
3.80801	3.85561	3.85261	3.73819	3.8704	4.138
4.78319	4.6912	4.6459	4.71189	4.9174	3.9511
4.08049	4.08049	4.08049	4.0984	4.4949	5.6965
4.6762	4.678	4.678	4.6525	4.5292	4.1978
4.2175	4.36	4.347	4.5566	4.1684	6.1278
3.9457	3.9457	3.9457	3.9457	3.88809	3.9482
4.91559	4.91559	4.91559	5.26879	7.2861	5.8342
4.4881	4.5117	4.5158	4.4881	4.6491	7.1255
4.5137	4.5302	4.5302	4.5319	5.5217	6.9119
4.1791	4.1778	4.1771	4.1771	4.4077	4.6638
3.9839	4.2896	4.2253	3.799	5.1638	4.73001
6.9527	7.29401	7.2767	7.29401	3.9055	4.7705
4.6303	4.6148	4.5423	4.6163	4.1298	6.13459
3.50329	3.4529	3.67	3.88322	5.022	6.0299
4.4119	4.4119	4.4229	4.4222	4.34541	4.243
4.3359	4.6717	4.4708	4.3359	6.19531	4.48359
3.9055	3.9227	3.9243	3.9067	3.8136	6.63741
4.1372	4.1336	4.1363	4.075	4.9243	3.9528
3.7164	3.8544	3.8582	3.8544	4.1627	4.9118
4.3473	4.3473	4.3473	4.2327	4.6341	5.9252
4.4648	4.463	5.0011	4.6344	4.4441	5.6208
3.9116	3.9061	3.9061	3.9061	6.4961	3.3368
3.9106	3.9073	4.3137	3.9106	3.8587	3.57139
4.1593	4.1593	4.1593	4.1593	4.6332	3.8271
2.1303	4.0061	4.0223	3.9134	4.93881	4.5803
4.4935	4.5076	4.56759	4.4284	4.1598	4.9516
4.2844	4.2719	4.2844	4.282	3.6971	5.2484
3.8954	3.8596	3.947	3.9479	4.1641	7.2975
4.6622	4.6133	4.6611	4.6343	4.5198	4.7445
4.511	4.4943	4.46479	4.475	3.821	5.68701
4.24089	4.2407	4.173	4.2397	4.3462	5.4424
3.7216	3.7253	3.7277	3.7181	4.0077	3.6646
4.1641	4.16	4.1641	4.1641	4.3018	5.6833
4.4962	4.54769	4.5477	4.5198	7.014	4.0652
3.8435	3.8378	3.8599	3.84231	4.2933	4.3623
3.8447	3.8979	3.7034	4.3673	4.3332	3.79239
3.9683	3.9683	3.9721	3.9683	4.9803	5.88779
4.1237	4.1328	4.1238	4.1238	4.7719	4.7355
4.8873	4.8111	7.1794	4.7552	4.40301	4.2064
3.9781	3.9747	3.979	4.2964	6.0583	4.8704
4.3643	4.3481	4.3481	4.3644	4.0164	4.5945
4.1281	4.0652	4.055	4.0437	3.9896	6.3733
4.2277	4.2359	4.7716	4.2685	4.93339	5.0805
4.1127	4.4269	4.4269	4.42899	5.85729	6.6802
4.6106	4.6264	4.614	4.8567	3.9946	7.8884
4.0139	4.01639	4.0139	4.0164	3.924	5.1888
3.9681	4.1631	4.1644	4.022	3.9919	4.708
4.13781	4.4241	4.9393	4.259	4.4864	6.4804
4.39861	4.35429	5.32159	5.90431	3.4416	6.48429
3.9935	3.9956	3.9956	3.9956	3.8852	7.69919
3.9539	3.9539	3.924	3.9539	4.1487	5.7187
3.9792	3.9702	3.9792	3.9792	4.0691	4.3661
4.0645	4.6622	4.4778	4.1333	3.57159	6.3542
3.8426	3.9004	3.5947	3.9023	4.4498	7.44669
3.8314	3.8707	3.7997	3.62081	4.2578	5.1786
4.1435	4.1459	4.1459	4.1459	4.5908	6.7492
4.0715	4.0799	4.0715	4.13901	3.7891	5.1005
3.7924	3.61439	3.566	3.6611	5.27611	4.3686
4.4498	4.4498	4.4515	4.45039	3.8659	4.6885
4.2584	4.0465	4.0484	4.0156	3.8107	4.83611
4.5908	4.5848	4.5643	4.5908	4.3118
3.8958	3.8958	3.9056	3.8958	5.43929
4.3967	4.7315	4.7799	4.9919	6.457
3.8686	3.8686	3.8704	3.8686	4.1414
3.8107	3.8107	3.9606	3.8107	5.0528
4.30771	4.3248	4.3263	4.3263	4.1709
4.4312	4.442	4.442	4.442	4.1456
5.5535	5.5663	5.9904	6.0033	7.1382
4.1597	4.1527	4.15881	4.13181	4.3903
3.8121	3.8121	3.8121	4.0569	4.4595
4.2783	4.2079	4.2894	4.188	3.743
3.8036	3.9177	3.9177	3.8645	4.3675
3.9091	3.9102	3.9091	3.9161	3.9524
3.9938	4.5795	4.5213	4.48849	3.9918
4.2885	4.4544	4.4544	4.7195	6.3798
3.8198	3.8198	3.8044	3.7054	6.34401
4.4069	4.3996	4.4069	4.4141	4.6638
3.9537	3.952	3.9473	3.9535	4.7303
4.0188	3.9918	3.9918	4.0175	4.8905
4.0754	4.0614	4.1278	4.1351	4.0533
4.9613	4.9629	4.97831	5.73289	4.6003
4.6638	4.6638	4.6666	4.6638	3.881
4.6939	4.7299	4.58151	4.7277	4.74758
3.8226	3.8209	3.8226	3.6511	4.33249
4.0533	4.0533	3.8665	4.5885	4.09861
4.2256	4.1928	4.1802	4.2024	4.0952
3.885	3.8862	3.885	3.8824	4.7742
4.11919	4.38109	4.7384	4.75328	3.8305
3.98749	4.33249	4.33249	4.33249	5.3616
5.2505	5.2047	5.236	5.2639	3.80501
4.0952	4.02669	4.0952	4.0952	4.0419
4.583	4.9163	4.9163	4.9177	3.677
3.63611	3.63971	3.70151	3.6696	4.6222
5.36341	5.36341	5.3661	5.4769	5.02539
3.805	3.818	3.8001	3.664	4.0565
4.0669	4.0426	4.0445	4.06411	4.5277
3.6533	3.7096	3.6533	3.6746	4.8404
4.5896	4.5893	4.6223	4.5896	4.0202
5.11309	5.11309	5.11309	5.1135	4.42311
4.0415	4.0565	4.0565	4.0536	3.9848
3.8635	4.601	3.8635	3.8525	5.1247
4.6343	4.6343	4.7753	4.6389	4.245
4.044	4.023	4.0254	4.0353	4.4984
4.1839	4.416	4.4171	4.4199	3.7939
3.9744	3.9242	3.9662	3.9662	4.6146
4.2651	4.262	4.202	4.1922	4.5135
4.2502	4.2481	4.2472	4.245	4.1602
4.449	4.449	4.4305	4.4062	4.2617
3.80239	3.7984	3.7984	3.7984	4.62511
4.64821	4.8004	4.7928	4.7928	4.801
4.5787	4.6005	4.5524	4.5873	5.3883
4.1619	4.4786	4.4996	4.5293	4.7287
4.3735	4.1569	4.3735	4.3735	3.732
4.6251	4.62511	4.62511	4.62511	5.8063
3.067	3.9337	4.0023	3.9403	5.1199
5.3883	5.0637	5.3883	5.38831	4.23189
4.7303	4.7303	4.7283	4.7299	4.2566
3.9248	3.9242	3.9233	3.9124	4.03891
5.4727	5.4727	5.4727	5.8385	7.67859
4.3434	5.0101	4.3551	4.9887	4.6189
4.1527	4.3001	4.2745	4.2476	4.1414
4.6606	4.6708	4.265	4.4696	5.3665
4.1082	4.0246	4.047	4.047	7.40819
4.7075	4.7013	4.7069	5.11271	4.5191
4.1571	4.2252	4.2242	4.2233	3.99311
4.4441	4.4586	4.4428	4.4378	5.1329
4.3049	4.3346	4.3346	5.3665	4.8084
5.56231	5.55491	5.60908	5.83189	4.20539
3.9077	3.9077	3.8978	3.8952	4.64599
3.99311	3.9865	3.9742	4.0049	3.8419
5.4353	5.3259	5.3259	5.3259	3.86341
4.7216	4.6299	4.8295	4.6337	3.9742
4.2026	4.1737	4.3389	4.18921	4.16859
4.4011	4.4143	4.4118	4.6816
3.9134	3.88	3.8955	3.8473
3.86341	3.9742	3.8691	3.86541
3.975	3.8312	3.975	3.9558
3.7151		3.7914	3.687

## Sheet: wgs_8cM
2x	1x	0.75x	0.5x	0.25x	0.1x
8.13651	8.1374	8.1374	8.1269	8.1323	8.1465
8.56791	8.29741	8.72639	8.73879	8.5983	9.33659
8.6886	8.704	8.7047	8.7021	8.7004	8.636
8.5079	8.51481	8.5163	8.5079	8.50791	8.5169
7.8167	7.8222	7.8222	7.8185	7.8222	12.4166
8.9181	9.2667	8.9183	9.2665	9.2669	9.2676
8.623	8.65301	8.623	8.6612	8.6612	9.1892
7.9794	7.9794	7.9794	8.1071	7.976	7.8977
7.9711	7.9711	7.9711	7.9711	7.9655	7.9604
8.3582	8.4172	8.4178	8.3582	8.4172	8.4173
8.2509	8.2567	8.2505	8.2392	8.2465	8.4903
8.1966	7.9991	8.1948	7.9991	8.1966	8.0015
8.4715	8.4759	8.4715	8.476	8.3745	8.3745
8.9133	8.9671	9.06	8.9986	8.8736	14.1031
8.5391	11.2593	11.2938	11.4272	11.5784	11.7566
8.37721	8.38571	8.37721	8.57709	8.47919	9.44661
8.60449	8.6285	8.2816	8.6506	9.15589	9.1624
8.3184	8.3184	8.3746	8.3184	8.34169	8.31879
8.7182	9.0819	9.0819	9.2387	10.451	10.4499
7.9067	7.8313	7.901	7.8498	7.8313	8.5186
8.63579	8.6433	8.6433	8.64331	9.58551	11.3034
7.9317	7.949	7.9474	7.9484	7.9489	7.942
7.9418	7.8513	7.7862	10.7272	10.8914	11.7226
7.9913	8.008	8.0635	7.9923	8.316	8.2855
9.3732	9.3732	9.3753	9.5848	9.588	9.1067
8.1514	8.1514	8.1676	8.1514	8.1514	8.1579
7.9783	8.145	8.1399	7.9814	8.0049	10.4503
8.2309	8.2606	8.8614	9.164	9.1895	10.3587
8.5693	8.4299	8.5673	8.521	8.3817	9.3109
7.74159	7.73789	7.7379	7.73789	7.73789	11.534
8.38	8.5532	8.5509	8.5051	8.391	9.6296
8.4858	8.4858	8.4858	8.4858	8.676	9.12941
8.4763	8.3146	8.108	8.4519	8.7442	9.0304
7.6147	7.5511	7.552	7.5553	7.5233	7.8069
7.9474	7.9058	7.8542	7.8619	7.8887	13.3803
8.0953	7.996	8.098	8.0969	8.1367	7.88009
7.90859	7.90859	7.90709	7.90709	7.847	12.687
9.1706	9.5603	9.5614	9.5598	9.5597	7.9617
7.8954	7.8954	7.8954	7.8954	8.20659	8.2445
8.2125	8.2346	8.2313	8.2282	8.23431	9.3965
8.2444	8.5673	8.6054	9.0892	9.4005	9.122
8.9994	8.9919	9.4582	8.9913	9.412	9.6221
9.9711	9.6928	9.9763	9.6928	9.97629	8.9939
7.8421	7.8421	7.8421	7.8129	7.9257	9.9617
8.2653	8.2653	8.3924	8.4283	8.4474	11.3253
8.4552	8.4543	8.4543	8.4543	8.4463	8.0296
7.96219	8.10369	8.0767	8.5398	8.9749	8.76261
7.8799	7.4071	7.8799	7.8799	7.9723	10.2862
8.79411	8.8868	8.7941	8.79411	8.78271	14.1595
9.44079	9.41989	9.6491	9.65589	9.797	7.80021
11.6205	11.7029	9.2448	11.6738	12.5801	8.1726
7.9492	7.9492	7.9492	7.9492	7.9406	8.1065
8.1957	8.1883	8.1964	8.1988	8.1964	8.9368
7.8809	7.8809	7.8809	7.8664	7.8751	10.22
9.0285	9.0279	9.0279	9.0301	8.93379	8.6183
9.4519	10.2239	10.2304	10.2207	10.2188	10.0151
8.0622	7.7859	8.0534	7.7521	8.0233	8.5248
8.8664	7.9866	8.9847	9.0228	9.178	8.18081
8.0725	8.0506	8.0506	8.52649	8.52649	8.2088
8.0255	8.0068	8.16491	8.1181	7.96851	14.5965
8.205	8.0205	8.2077	8.2053	8.2087	9.75629
6.6158	7.8892	7.9356	7.8976	7.9134	10.8993
7.8333	7.8695	7.89241	7.89111	9.75679	7.8985
7.9352	7.9248	7.8765	7.8765	7.892	10.6554
8.1454	8.1467	8.1467	8.118	8.1573	10.0121
8.6507	8.6388	8.6501	11.0449	8.8043	12.1576
7.7839	8.0953	8.097	7.7897	7.601	7.9494
8.09549	7.95311	8.0969	8.09519	8.9378	10.2905
8.0235	8.0235	8.0235	8.166	8.166	8.1858
8.1529	7.8746	8.1552	8.1552	9.4969	8.5628
8.3691	8.3639	8.3691	8.3601	8.3654	8.0765
8.0554	8.5906	8.5856	8.5894	8.5906	8.2963
7.58739	7.58739	7.58739	11.4175	11.4176	8.5441
8.1285	7.9947	8.1881	8.0295	11.5059	7.885
8.0766	8.076	8.0242	8.0764	8.0593	8.11141
8.20019	8.20019	8.29871	8.28421	7.86049	13.4517
8.2282	8.0213	8.5293	8.4451	8.5383	9.1644
8.2422	8.541	8.5512	8.359	8.541	9.7715
8.1072	8.1584	8.1747	8.1686	8.0933	11.3807
8.8591	8.88549	8.88919	8.88199	8.88549	11.0687
8.168	8.1748	8.2218	8.2084	10.1723	9.0136
8.0318	8.0318	8.0318	8.0356	8.0331	9.5078
9.2965	9.2965	9.2965	9.2965	9.3011	9.6698
8.51691	8.51001	8.51851	8.6761	8.6293	8.87749
8.3757	8.3748	8.3755	8.3757	8.3757	8.96211
8.6177	8.5409	8.5044	8.612	8.6165	8.1309
8.256	8.2969	8.2969	8.39649	9.0651	9.2738
8.3424	8.3681	8.3681	8.3681	9.0234	9.50011
7.90759	7.9305	7.9062	7.9451	7.9129	10.3597
8.2057	8.7948	8.8168	8.9751	8.9751	7.9886
8.5622	8.4633	8.5622	8.4633	8.4274	11.7456
8.3093	8.3006	8.3115	8.3069	8.7079	8.36841
8.161	8.0846	8.0846	8.1849	9.1009	8.2625
8.3143	8.1874	8.3126	8.3143	8.84759	13.855
7.9838	7.9832	7.9838	7.9838	7.9838	9.35171
10.0804	10.0748	10.0748	10.0648	10.034	10.6048
8.3784	8.386	8.3793	8.36841	8.3668	8.08519
7.948	7.948	7.948	8.016	7.948	7.9632
9.3092	9.3038	9.29129	9.3038	10.079	8.21819
8.3393	8.90411	9.04281	9.03791	9.3619	8.8133
7.9432	8.7243	7.91339	9.6574	9.5279	8.2152
8.0847	8.0847	8.0847	8.0847	7.789	9.1131
8.062	8.062	8.062	8.05	8.062	14.2438
8.0418	8.0418	8.04219	8.04349	8.04349	8.4712
8.3577	8.3577	8.3508	8.4646	8.3577	8.6554
7.89751	8.028	7.89751	8.27841	8.2734	8.8773
8.7415	8.4806	8.3495	9.3337	9.3341	9.22841
7.7257	7.7235	7.7235	7.7257	10.2058	8.1447
8.1988	8.1988	8.1988	8.1988	8.1958	8.7229
8.9027	8.9013	8.9066	8.7886	8.9049	9.05931
8.4505	8.5969	8.5838	9.0203	9.0021	8.9854
8.0711	8.0405	8.0619	8.0858	8.52231	9.0017
8.1758	8.1802	8.1874	8.1351	8.1992	9.08359
8.048	8.2792	8.0003	8.0155	8.2749	9.6898
7.98771	9.01341	8.96081	8.9542	8.7509	8.8109
8.13951	7.0328	8.31009	8.13391	8.1301	7.6975
7.9509	8.0169	8.02939	7.9758	8.02	14.43
8.4795	8.5279	8.5251	8.5273	8.53	7.94619
7.9491	7.9491	7.9295	7.9283	7.9252	8.30359
8.9964	8.8211	8.9964	8.9964	8.8507	10.6266
7.9376	7.949	7.949	7.7146	7.95	12.3361
8.37121	8.5003	8.5003	8.5493	8.39801	8.3576
7.94719	7.94719	7.9478	7.9463	7.9463	9.8962
8.3036	8.3036	8.3036	8.30359	8.30359	9.4166
7.8074	8.1031	7.722	8.1031	8.1025	10.2144
7.8309	8.0062	8.0062	9.1337	9.9115	7.8456
7.8619	8.3617	8.3617	8.3617	8.3583	8.4778
8.5397	8.5431	8.5458	8.5375	9.3388	11.1415
9.5397	9.4962	9.0231	9.5397	9.4166	9.8245
8.1131	8.1912	9.1513	8.3517	9.37279	8.5362
7.9145	7.9282	7.9282	7.8068	7.7727	13.4693
8.2753	8.1606	8.2798	8.1519	8.5726	8.9474
7.9012	8.0693	7.7151	7.7568	8.2324	7.8691
7.8828	7.8865	7.8056	7.9025	7.8693	8.9522
7.815	7.9117	7.8292	7.8249	7.8271	8.1773
8.7702	8.7697	8.7685	8.7645	8.7749	8.5434
8.4861	8.7005	8.736	8.7327	9.0868	8.8184
7.918	7.9735	7.9721	7.8837	7.8792	10.3822
9.2121	9.21019	9.2121	9.2121	9.1774	12.0535
8.2206	8.2206	8.2206	8.2069	8.2178	11.4101
8.6542	8.6601	8.6583	8.6594	8.6583	8.9119
8.2409	8.5284	8.5275	8.5284	8.5191	10.037
8.17411	8.1485	8.47681	9.243	9.6267	12.6737
8.0644	8.0486	8.094	8.094	8.0486	8.73979
8.99609	8.99609	9.0134	9.5458	9.5458	8.80179
8.6076	9.347	8.5128	9.3391	9.3234	7.4102
8.7222	8.725	9.0997	8.96639	8.96639	8.3504
7.9964	8.8322	8.789	8.9085	9.804	9.085
7.9596	7.9472	7.9444	8.3104	8.2734	9.2208
8.7989	8.8982	8.65699	8.6351	8.9952	11.4889
7.674	7.6567	7.6686	7.6674	7.6646	13.711
7.8895	7.9993	7.8464	7.9961	7.8491	7.9744
9.0771	8.88069	9.0691	9.05309	8.7502	9.6007
8.28141	8.27721	8.2568	8.26621	8.279	8.9018
7.9769	7.9675	7.9675	8.7794	8.0319	9.657
8.688	8.7197	8.7423	9.1274	9.6473	10.7792
7.977	7.9759	7.9773	7.9651	7.9793	7.82109
8.3243	8.2722	8.32179	8.1568	9.6033	9.9159
8.2609	7.9939	8.2609	8.27429	9.04009	8.70891
8.2078	8.2572	8.1983	8.2366	8.2203	10.0557
8.5136	7.9806	8.66	8.5132	9.2101	8.13379
7.96671	7.8395	7.9532	7.8373	7.8395	8.0693
8.1336	8.1616	8.1189	9.9149	9.9159	9.37948
8.0857	8.15589	8.1162	8.1666	8.6689	7.5401
6.7705	8.948	8.9556	9.008	8.9533	15.7467
8.134	8.134	8.1497	8.0678	8.134	8.9385
8.224	8.224	8.0711	8.1599	8.0624	9.0013
8.06941	8.06941	8.06941	8.0694	8.0694	10.6223
7.7457	7.7384	7.7457	7.742	7.7166	11.5734
8.0291	8.0291	8.0323	7.957	8.0291	9.0258
7.7648	7.761	7.761	7.7557	8.7487	14.6068
8.9223	8.9223	8.9242	8.9223	8.9069	7.71289
8.5888	8.7114	8.71129	8.7047	8.6798	13.6169
8.9754	8.42141	8.61361	8.8987	9.74079	9.50949
8.2904	8.8708	9.0215	9.029	9.029	8.52901
8.7479	8.87121	8.87121	8.8698	8.8334	10.9295
7.7107	7.8334	7.8332	7.83341	7.83319	8.1659
8.0644	8.206	8.25391	8.2093	8.0029	8.2942
8.5595	8.5595	8.5595	8.5742	9.0443	8.35799
8.5216	8.5471	8.5208	8.51821	8.5402	8.1736
8.06851	7.95201	8.0644	8.0685	8.068	8.1036
7.9823	7.9482	7.96199	8.3325	8.3119	10.0473
8.06791	8.42841	8.42841	8.4102	8.42841	9.1593
8.3329	8.33319	8.33549	8.435	8.33549	8.7864
8.187	8.187	8.1834	8.1824	8.1801	8.3377
8.2739	8.38361	8.4342	8.2739	8.1432	9.88621
8.2129	8.2128	8.2129	8.2128	8.2206	8.2608
8.2479	8.2122	8.2262	8.3501	8.2982	10.9279
8.1935	8.2846	8.1547	8.2135	8.8498	10.0438
8.2893	8.0193	8.2873	8.2914	8.2699	9.5831
7.9612	8.5188	8.5162	8.5188	8.5162	7.9981
8.1251	8.1495	8.1445	7.9319	8.1441	13.3346
8.0072	7.9783	8.0003	7.9714	7.9577	11.9869
8.4345	8.4292	8.4245	8.421	8.6313	8.7654
7.8807	8.3237	7.9555	9.1038	9.306	8.3483
7.9495	7.9607	7.9594	7.9595	7.9985	12.8749
8.5176	8.2796	8.5227	8.5176	9.2416	7.9123
8.3328	11.2203	11.2203	8.87129	11.7236	8.3371
8.68161	8.7326	8.6851	8.6825	8.6948	15.5276
7.7867	7.7867	8.3254	8.394	8.3576	7.6163
7.8994	7.9788	7.8889	7.9647	12.4222	9.6796
8.0964	8.1482	8.1482	8.1406	8.071	9.8905
8.1727	8.1727	8.1733	8.1659	8.1762	7.872
10.0346	10.0716	10.0703	9.57041	11.0331	8.8554
7.7093	7.7434	7.6645	7.6486	7.693	9.483
7.9539	7.9539	7.967	7.9539	8.4486	7.8928
7.9542	7.9535	7.9535	7.9542	7.9833	7.99251
8.1195	8.1195	8.1195	8.1178	8.09931	11.8788
8.3443	8.3247	9.0524	9.0537	9.0615	12.6801
8.997	9.2758	9.058	9.3007	9.9794	9.3981
7.691	7.7118	7.691	7.7864	7.8138	9.54299
8.09101	8.0802	8.0392	8.08781	8.1197	9.6
8.355	8.3478	8.3546	8.355	8.3553	9.2939
7.9678	7.9694	7.9598	7.9614	7.9488	10.2481
8.2771	8.2836	8.2819	8.1141	8.2819	9.3696
8.79201	9.6153	8.7926	9.6382	9.6414	9.2954
8.71859	8.71859	8.7183	8.71859	9.59699	10.1123
7.9534	8.211	8.1583	8.1946	8.1991	8.4204
8.1137	8.1137	8.1124	8.1137	8.0198	10.3753
8.6363	7.9256	8.6573	7.9041	9.3922	10.1539
7.9606	7.9623	7.9589	7.9664	9.1292	9.4583
8.5798	8.4906	8.40681	8.58181	8.6956	9.3016
8.426	8.4261	8.4255	8.4258	8.425	8.5058
8.116	8.0449	7.608	7.57	7.5608	8.7275
8.05659	8.05659	8.05659	8.0533	7.80829	10.1366
9.0502	9.0198	9.1522	9.0631	9.0198	8.6769
8.0714	8.7764	8.0791	8.5126	8.74349	13.1063
7.9805	7.9805	7.9805	7.98889	7.9914	7.9472
8.0996	8.1596	8.13	8.8113	8.6419	11.4128
8.2351	8.3902	8.7181	8.3884	10.0809	9.0901
8.9579	9.0207	9.0154	8.9357	8.9203	8.7771
7.8982	7.9923	7.9952	7.9952	7.9861	8.9435
8.0104	8.0035	7.9522	8.0093	8.0011	7.6289
7.8867	7.8555	7.8794	7.8867	7.8709	8.3943
8.386	8.386	8.34861	8.3793	8.3793	10.2519
7.4538	7.4568	7.4538	7.4327	7.6531	8.1701
8.0931	8.1002	8.2706	8.1965	8.03289	10.0369
7.6303	7.6303	7.8525	7.6303	7.6303	8.0526
8.4102	8.4102	8.4102	8.3441	8.4102	12.1734
10.2519	10.2519	10.2519	10.248	10.2519	11.7978
8.1558	8.2752	8.1584	8.169	8.1679	8.7633
9.3157	9.3157	9.3184	9.6415	9.8741	8.5352
8.043	8.043	8.043	8.043	8.043	11.1373
8.71379	9.80669	9.6683	9.8067	9.392	8.4505
9.0562	9.0489	9.3049	9.3056	10.7132	7.6327
7.8211	8.2088	8.2113	7.8563	8.7663	8.12171
8.1133	8.1569	8.5822	8.5028	8.6109	9.5263
7.9102	7.91799	7.91799	7.90981	7.918	11.0441
7.7973	7.7783	7.9699	7.7973	7.5855	8.8272
7.7603	7.747	7.7603	7.747	7.747	9.8647
8.0895	8.0187	8.0187	8.0895	8.0895	9.75059
9.4386	9.4386	9.4386	9.4403	8.8802	8.0542
8.9732	8.9893	8.97251	8.4395	8.6259	8.90679
7.7863	8.773	7.6888	7.7863	9.0065	12.733
8.0078	8.0078	8.0076	7.9914	7.99741	10.7889
8.8317	9.5237	9.5202	9.52	9.5137	13.0292
8.14769	8.0821	8.08719	8.0781	8.0665	12.2251
8.8939	8.91089	8.91089	8.91089	8.8521	11.6888
8.766	8.7633	8.766	8.7633	11.4598	7.9607
8.45211	8.45211	8.45211	8.96521	8.96521	8.4543
8.1132	8.1184	8.129	11.2692	11.2755	8.3737
8.4173	8.8698	8.4565	8.8608	8.8608	10.8248
6.3081	8.2556	8.1885	8.1883	8.19179	10.5793
8.0872	8.03889	8.03889	8.01699	8.00979	8.2456
7.8274	7.8274	7.8274	7.8274	7.8297	14.9125
8.4066	8.3818	8.3946	8.38081	8.4077	8.1702
8.6717	8.64121	8.90369	9.22331	10.4698	10.6438
9.2286	8.9812	9.3941	9.8775	9.9484	9.04679
8.0047	8.0713	8.0713	8.0713	8.04261	9.7052
8.24311	8.24311	8.2801	8.24311	8.23541	8.3087
7.986	8.2457	8.1987	8.2742	8.2742	10.7466
8.20371	8.7776	8.5026	8.4997	8.5026	8.0885
7.96589	7.9533	7.9533	7.8318	8.00641	8.8531
8.073	8.10199	8.0678	8.07831	8.3254	14.9556
8.1239	8.2096	8.2096	8.2096	8.2096	14.2808
8.0819	8.1583	8.1401	8.0863	8.463	8.3255
9.4456	9.094	8.8517	8.842	9.4404	8.7962
8.1846	8.1741	8.1728	8.1741	8.0903	8.08929
7.736	7.8053	7.6825	7.794	7.8122	10.8467
8.82878	8.2826	8.0323	8.29589	8.84809	8.42841
7.6582	7.8589	7.5817	7.6952	7.6582	7.7649
7.9936	7.9972	7.9936	8.3217	7.9751	9.77221
8.0436	8.0939	8.0939	8.0436	8.0408	8.0369
8.3527	7.9689	7.9224	8.3623	8.3523	9.0476
7.9183	7.9199	7.9254	7.9199	7.816	8.2509
8.48991	8.48981	8.48969	8.47421	8.47421	8.9011
8.3233	8.36081	8.3233	8.3233	8.3843	15.1627
8.2277	8.2036	8.161	8.2309	8.2309	10.1075
7.8657	7.7353	7.7091	7.73441	7.6975	8.8903
10.7539	10.7457	10.7627	10.742	10.6935	10.4923
8.0654	8.0369	8.0369	8.0369	8.0369	9.26191
7.9674	8.0388	7.9674	7.9674	7.96	9.9358
8.3313	8.3383	8.3251	8.3383	8.27631	8.6795
8.69319	8.69319	8.9132	8.85739	8.85739	13.6437
8.99819	8.9938	11.6573	12.416	12.4057	11.3591
8.4371	8.2282	8.1908	8.3883	9.1488	9.7551
8.3749	8.3749	8.3749	8.9242	8.381	10.0043
8.258	8.3365	8.2206	8.3351	9.7047	10.3763
8.1323	8.1323	8.1323	8.1323	8.1323	14.9915
7.9459	8.2626	8.2605	8.2653	7.8891	10.3502
8.0988	8.1104	8.0995	8.09929	8.1103	8.31131
8.5959	8.5778	8.5546	8.6024	8.611	10.2485
8.7304	8.7304	11.3517	11.3619	11.3658	13.5329
8.4009	7.8647	8.4137	8.7395	9.1902	8.56321
7.985	8.079	7.9857	8.3075	8.3072	12.1434
8.3351	8.4984	8.4846	8.3331	8.3326	8.0942
8.5171	8.5171	8.72899	9.3073	9.3079	9.2476
8.0177	8.014	9.0894	9.0894	9.0894	11.2863
8.3444	8.34531	8.3453	8.3429	8.3342	7.76269
7.8413	7.6894	7.8331	7.5487	7.5487	8.7552
8.379	8.3694	8.3694	8.2675	8.2431	8.0511
8.34229	8.36339	8.3613	8.34229	8.5523	8.3403
8.0014	8.2607	7.8536	8.2593	8.3408	8.58411
8.1198	8.1621	8.1621	8.1607	8.1198	9.892
8.2188	8.2227	8.218	8.2201	9.1263	8.6569
8.2	8.24911	8.27661	8.0446	9.48521	8.4166
8.01661	8.01621	8.01661	8.01661	8.0088	8.8649
8.3628	8.3529	8.3479	8.3766	8.3795	8.4369
8.0484	8.0511	8.0511	8.0511	8.05	8.0441
8.081	7.9453	8.105	8.1119	8.4022	9.9753
8.38901	8.37331	8.38901	8.37771	8.3652	9.5934
9.89931	9.7715	9.8946	9.9238	9.91621	9.4771
8.3589	8.3949	8.6666	8.5025	8.4919	9.1417
8.7142	8.1772	8.7834	8.7446	8.756	11.4954
8.4178	8.4187	8.4176	8.4178	8.4279	8.62741
7.8789	8.0163	9.49769	9.4957	8.9522	10.5261
8.4498	8.4498	8.444	8.434	8.1402	9.5888
8.087	8.087	8.0884	6.0109	8.08331	10.1093
8.8556	8.8466	8.8506	8.8506	8.8506	8.4929
8.7062	8.7062	8.7062	8.6988	8.9525	7.98171
8.7547	8.7516	8.7368	8.7581	8.67229	8.7443
8.1113	8.4861	8.3812	8.4338	8.8449	8.8493
8.6015	8.5954	8.61399	8.61399	8.69271	10.1805
9.01021	8.98381	9.00791	9.01281	8.96142	8.5762
8.2078	8.2064	8.2079	8.2002	8.20019	7.68811
8.1384	8.0841	8.1405	8.1391	9.5856	10.2375
8.1698	8.938	9.0356	9.1866	9.0247	9.53629
8.4211	8.426	8.4269	8.4347	8.4854	8.4389
8.0542	8.0542	8.0542	8.0542	8.0542	8.18319
8.0896	8.0896	8.0896	8.08541	8.31031	7.9149
8.27331	8.27281	8.312	8.3107	8.2542	12.7832
8.3119	7.9494	8.2614	9.64321	9.64411	8.6327
8.2145	8.20841	8.42101	8.4188	8.2029	8.7314
7.80381	7.91421	7.9676	8.1212	8.0561	8.2985
8.7101	9.2343	8.4127	9.2767	9.2727	7.6944
8.4931	8.4931	8.4931	8.4946	8.49501	8.838
7.9156	7.96369	7.9765	7.9637	7.8377	9.9728
7.9598	8.0256	7.89131	7.6545	7.8073	12.1422
8.2186	8.2186	8.2121	8.2186	8.2121	14.8179
7.768	7.8298	7.7838	7.7838	7.7759	9.7194
8.2296	8.1574	8.1466	8.13601	8.1421	10.1076
7.5125	7.8107	7.7083	7.8073	7.5429	9.4589
8.3715	8.3715	8.37151	8.37151	8.37151	8.3068
7.7763	7.7763	7.7135	7.7135	7.6621	14.0802
8.3776	8.37951	8.37951	8.8366	8.8366	14.2601
9.1599	9.1626	9.1781	9.1781	9.1417	8.3627
8.5284	8.35641	8.5481	8.5418	8.54419	8.5083
8.37131	8.82339	10.0992	10.1781	10.0992	8.7985
8.1196	8.1245	8.1196	8.1196	8.1181	11.5585
8.157	8.0754	8.157	8.157	8.157	9.4344
7.926	8.55831	7.9798	8.5589	8.55831	8.31461
7.9649	7.9843	9.599	9.599	13.5121	8.4436
8.5577	8.5575	9.2209	9.2167	9.5225	12.3177
8.3222	8.2572	8.2572	8.2396	8.4655	9.568
7.9026	7.7819	7.9394	8.818	8.8246	11.3798
7.9543	7.9824	8.0488	8.0065	8.2126	8.4319
8.1803	8.1803	8.1803	8.1803	8.1735	9.3754
7.912	7.912	7.9298	7.912	7.912	8.7509
7.8198	9.0677	7.8587	7.9321	8.8957	10.8723
8.0656	8.0779	8.0779	8.0779	7.7599	10.9301
8.1494	8.1494	8.1299	8.5852	8.5861	10.1045
7.7514	9.5612	7.7514	9.0624	7.7514	9.7733
8.3733	8.4525	8.4577	8.3662	8.36271	8.1144
8.0444	8.0346	8.0524	8.0363	7.9764	9.1709
8.1057	8.0681	8.0908	8.1182	11.4088	9.028
8.4433	8.4448	8.5112	8.4956	9.5384	8.855
8.2399	8.2419	8.244	8.2419	8.2415	10.3507
8.1751	8.1766	8.0383	8.1767	8.0842	12.3469
8.2023	8.2025	8.2025	8.2009	8.2	9.5487
8.2444	8.1758	8.1758	8.1758	8.2382	11.2677
8.494	8.494	8.4944	8.4956	9.4795	8.3774
8.4087	8.4087	8.4087	8.4087	8.4087	7.6098
8.8158	8.7621	8.7821	8.7764	8.7705	7.72
7.9916	7.9912	7.9916	7.9942	9.0255	10.2153
8.137	8.1056	8.0048	8.0115	7.987	10.663
8.0386	8.0386	8.0349	8.0386	8.03289	14.7409
8.7662	8.7195	8.7653	8.763	8.7361	9.0937
8.0182	8.338	8.3314	8.0804	8.3348	9.1706
8.1639	8.0377	8.2236	8.4371	8.2714	9.2035
8.51211	8.51211	8.51211	8.51211	8.49401	9.2661
8.19459	8.1979	8.15109	9.2499	8.4648	11.6957
8.1816	8.1816	8.1816	8.1816	8.9993	8.1011
8.1744	8.1627	8.1744	8.1744	8.2788	8.5781
7.6697	7.736	7.8548	7.678	7.6764	8.0201
7.8868	7.8808	7.8902	7.8902	7.8357	9.32889
7.9487	7.9471	7.9479	7.9487	7.9356	8.42971
7.771	8.655	7.772	8.9803	8.5555	8.5469
8.2432	9.0772	9.0804	9.0586	11.4064	8.8091
8.2339	8.2333	8.1932	8.1076	8.0876	9.7107
7.9655	7.9952	7.9059	7.9667	7.9392	11.3383
8.3539	8.1318	8.164	8.2601	8.3324	8.0481
7.9717	7.9686	7.9666	7.9717	8.6808	14.316
7.9106	8.6375	8.64429	8.53209	8.6382	8.2795
8.1706	8.2934	8.2468	8.2715	8.2175	10.9569
8.5798	8.5798	8.5798	8.5798	8.5798	8.40991
7.9896	7.9896	8.0841	8.2022	7.9662	7.8211
8.2107	8.3594	8.2088	6.31241	9.26931	8.33541
8.29481	8.29481	8.29481	8.29481	8.2947	8.317
8.5445	8.5479	11.1769	8.4995	8.4866	10.797
8.0475	8.0711	8.0711	8.0711	8.4386	9.9879
8.0728	8.117	8.117	8.1009	8.1108	11.4281
8.6919	8.6612	8.6485	8.6278	8.8933	8.20609
7.6272	7.6269	7.5976	7.5295	8.055	9.7298
8.3445	8.3699	8.4497	8.4644	9.662	9.49479
8.2635	8.2613	8.1963	8.1593	8.1739	8.839
8.20931	8.162	8.196	10.9719	10.9719	11.3358
7.8333	7.8355	7.81879	8.19831	8.2034	9.3219
7.9248	7.9208	7.825	7.7991	7.8433	14.5589
8.0941	8.0941	8.0941	8.0941	8.09411	11.9951
8.3093	8.5025	8.4855	8.492	8.4855	8.4261
8.3323	8.9696	8.9736	8.9611	9.4888	10.9507
8.214	8.1052	8.1052	7.9494	8.1052	8.8182
8.65699	8.50149	8.64021	9.4646	9.5022	9.81411
8.0294	8.0361	8.0281	8.0294	8.0281	7.8418
9.1556	9.2521	9.2415	9.2521	9.7339	8.64971
8.0028	8.20609	8.2921	8.6587	8.9871	13.7638
9.0952	9.0969	9.1598	8.6147	9.1054	11.7742
8.8311	8.8311	8.8311	8.8575	8.8311	8.37539
8.1151	8.21519	8.21469	8.21519	8.2288	8.5385
7.9306	6.0408	8.2117	7.8502	9.5656	13.9023
7.7625	8.5739	8.4996	8.5666	12.0662	7.5682
8.27539	8.28	8.18419	8.18419	8.2769	8.3706
8.1587	8.1587	8.18951	8.1587	8.1548	10.6781
8.3342	8.3372	8.1851	8.3652	7.9894	11.0888
8.0645	8.0675	8.0711	8.0645	12.1541	8.1473
8.62249	8.6188	8.6235	8.6273	6.3813	6.59751
7.7816	8.3358	8.3358	8.32951	8.3147	8.9183
7.8472	7.8472	7.8472	7.8822	7.8472	8.7528
8.175	8.3248	8.6596	8.6596	8.6573	8.0873
8.8156	8.7877	8.442	8.8721	8.87231	12.6855
7.824	7.95499	7.9886	7.84	7.5843	9.4385
8.3765	8.3793	8.3793	8.3788	8.2534	9.6021
8.9611	8.8246	8.9487	8.9708	8.96671	7.9141
8.5244	8.6141	8.376	8.5545	8.7667	10.3159
7.8048	7.8308	7.8301	7.8286	7.8048	8.3349
8.2283	8.2246	8.2283	8.2368	8.3174	8.4296
8.2602	8.2468	8.2513	8.2518	10.7298	9.1409
9.6791	9.4964	9.6869	10.3525	11.1247	8.3745
8.2409	8.2409	8.2409	8.2409	8.2409	11.3518
7.8639	8.00121	7.84609	7.9716	7.78069	8.3932
8.0224	8.0235	8.0237	8.0237	7.976	8.6337
8.7562	8.757	8.757	8.7555	8.7555	12.6993
8.36	8.3665	8.36	8.3675	8.36	9.3574
8.8916	8.9723	8.9793	8.7185	8.5489	10.7177
8.6732	8.6326	8.6314	8.557	9.3962	10.8374
9.2348	9.67931	9.6786	9.6168	9.6646	14.4463
8.1476	8.1343	8.1476	8.1169	8.1169	8.0017
7.9697	7.9579	9.0665	7.9766	9.0293	12.9758
8.2447	8.41	8.2532	8.41	8.3349	8.58999
7.9772	7.9596	7.9747	8.01661	8.3634	8.2094
8.53321	8.53322	8.52561	8.53322	8.7934	8.5435
8.2385	8.23849	8.2391	8.3733	8.2454	7.9153
7.8213	7.7114	7.8575	10.157	7.5824	8.5114
7.8884	7.8884	7.9049	7.90101	8.1324	10.5414
8.6084	8.6084	8.6131	8.6131	8.6084	8.62579
8.9735	9.0694	9.0475	9.1948	9.1929	9.1257
7.6754	7.74469	7.8613	7.72099	8.3609	8.7754
8.7292	8.747	8.7265	8.747	9.3532	12.0471
9.452	9.452	9.4411	9.452	9.4356	10.5258
8.1068	8.06181	8.0474	8.0618	7.9759	9.5674
8.0017	8.0004	8.0004	8.0004	8.0017	8.7433
7.60041	7.76959	7.76959	8.30309	8.53791	11.7543
8.6089	8.8504	8.8504	8.8504	8.8488	8.1277
8.16721	8.16721	8.16721	8.2119	8.2119	9.03111
7.767	8.1784	7.7468	8.1784	8.1701	10.2087
8.7191	8.7284	8.6679	8.7173	8.6973	7.6221
8.156	8.0932	8.0904	8.1565	8.1555	9.5805
8.5394	8.5394	8.5394	8.5394	8.53419	11.5273
8.5857	8.5857	10.8666	10.8643	10.8643	8.5503
8.62799	8.62799	8.62799	8.62799	8.62799	10.3641
8.4437	8.56919	8.6813	8.8019	8.6863	10.9032
8.5809	8.6335	8.6458	8.5955	8.5906	10.2172
8.11179	8.12359	8.24729	8.19539	8.72549	8.4679
7.9801	7.9801	7.9771	7.9756	7.9414	10.5358
8.1098	8.1098	8.1499	8.1098	7.8201	8.6015
7.8096	7.81929	7.8096	7.80749	7.81929
7.83871	7.83871	7.8387	7.8387	6.0024
8.1277	8.1263	8.1252	8.1221	8.1228
8.0323	8.0282	8.0323	8.0284	8.9227
8.7208	8.7208	8.7208	8.7208	9.3443
7.7354	7.7947	7.81361	7.7482	7.87671
8.0258	8.3847	8.0328	8.3987	8.4062
8.59361	8.59361	8.85651	9.0076	11.3782
8.26679	8.28769	8.268	8.268	8.268
9.0058	9.0058	9.0188	10.0652	9.1086
8.5279	8.5279	8.5117	8.53	10.8764
8.6023	8.6079	8.6064	8.6064	8.5976
7.7955	7.8804	7.8804	7.8956	7.87671
8.32461	8.32579	8.33739	8.32579	9.40729
8.5621	8.54219	8.5422	8.5414	8.5417

## Sheet: wgs_12cM
2x	1x	0.75x	0.5x	0.25x	0.1x
12.9107	12.8605	12.8012	12.9144	12.8031	12.8031
12.5576	12.5576	12.5576	12.5576	13.0169	16.0486
11.8944	11.8939	11.8601	11.8601	11.9118	14.285
12.1685	12.1736	12.2191	12.0574	13.5109	14.5257
12.2401	12.2606	12.3331	12.2714	13.1267	13.945
12.0482	12.0482	12.0482	12.0482	14.8737	14.8713
11.7554	11.5519	11.5519	11.7554	11.5519	11.3792
12.3804	12.3802	12.3695	12.3789	13.3491	14.7289
12.1011	12.1011	12.1013	12.1013	12.1011	12.3223
12.7295	12.4361	13.5032	12.7295	13.5013	13.5032
12.3477	12.3477	12.3477	12.3477	12.3399	16.148
12.1136	12.1136	12.1136	13.3134	12.4386	13.655
12.824	12.8311	12.8311	12.837	12.8311	12.8252
12.2572	12.2572	12.2955	12.2725	12.2875	13.6017
11.8999	11.8999	11.9057	11.87	11.9007	14.6217
13.0309	13.0366	13.6548	13.7142	15.1071	17.2272
12.0491	12.03	12.0579	12.4243	12.9185	14.166
13.4513	15.2557	13.4573	13.5924	15.272	19.0746
11.9423	11.9395	11.9423	12.5265	12.5252	12.5204
12.189	12.189	12.1795	12.183	13.6722	15.18
12.5906	12.5906	12.5906	12.5906	12.4734	16.6676
12.0296	12.0228	12.0253	12.0242	12.0494	13.7173
13.0956	13.0965	13.0965	13.0956	13.0964	13.0956
12.1992	12.1993	12.1994	12.1992	15.4372	15.4472
12.1318	12.1266	12.1326	12.1266	12.1318	12.1266
13.2566	12.2317	13.2566	13.2368	13.256	14.992
12.3278	12.3758	12.3483	12.3375	12.3303	12.3797
12.4879	12.4954	12.6393	12.6393	12.2188	15.9116
12.5591	13.0461	13.0975	12.7306	13.0958	14.4592
12.6499	12.6573	12.6457	12.6457	12.6616	12.8329
11.9878	11.9413	11.9413	11.7616	11.9413	11.906
12.8222	12.8423	12.4095	12.3835	12.2889	13.8519
12.301	12.3318	12.309	12.31	12.3318	13.7618
12.1036	12.0899	12.0899	12.0793	12.3572	15.685
12.0888	12.3527	12.2971	12.317	12.3591	13.3549
13.1056	13.1183	13.0964	12.9744	13.1025	14.034
12.2395	12.2453	12.5115	12.4982	12.5138	12.5197
12.165	12.1387	12.1508	12.1387	12.1508	13.6897
12.138	12.138	12.1358	12.1365	12.0565	21.8907
12.0639	12.0639	12.0639	11.9933	12.2521	13.3212
12.0572	11.9952	12.0572	12.0572	12.0572	12.9678
12.5705	12.6605	12.6569	12.6594	12.6587	13.8501
12.2234	12.5922	12.624	12.6215	12.5955	15.2614
12.4847	12.9234	12.4908	12.9281	12.493	13.1118
11.8859	11.8504	11.87	11.8751	12.0539	13.2122
13.3572	13.9872	13.2993	14.4163	14.5925	15.2419
12.1014	11.8074	11.9151	11.8074	11.7845	11.766
12.343	12.3385	12.3502	12.3656	12.1964	13.5253
12.2058	12.2109	12.2153	12.2134	10.5976	12.0171
11.6192	11.5324	11.6609	12.6457	12.6993	13.2563
12.8504	12.8622	12.8562	12.8533	13.3911	13.5204
12.1068	12.2914	12.1136	11.8437	11.4801	16.9262
12.2618	12.4684	12.6513	12.4788	12.9947	14.3851
13.2087	13.2082	13.2087	13.2087	13.2087	13.2082
11.8973	11.8973	11.8973	12.7401	12.629	12.7285
12.0212	11.6131	12.0957	11.6373	12.0906	11.8221
11.8874	11.9246	12.3613	11.9239	11.8757	12.3554
13.1099	13.1126	13.3939	13.6085	13.6085	14.0423
12.8559	12.8611	12.8537	12.8537	13.1624	13.8137
12.2685	12.2685	12.2685	12.4919	12.4946	12.2337
12.3986	12.3647	12.3982	12.3941	13.1494	15.0614
12.3641	12.0314	12.3578	12.3525	12.3389	16.1884
12.2885	12.2654	12.2885	12.2667	12.2929	12.1784
11.9909	12.3509	11.9909	11.9873	12.3317	12.5585
11.9719	12.337	12.0305	12.337	12.0873	12.6943
12.0699	12.0834	12.7368	12.7356	12.7383	16.1577
12.5572	12.5346	12.5346	13.0289	13.0281	12.9984
13.0833	12.6039	13.0861	13.0854	13.0747	12.9975
12.253	12.253	12.2538	12.216	12.1938	12.2218
12.0372	11.9142	12.0341	12.0188	11.9808	11.8946
12.7821	12.7809	12.7809	12.775	12.7775	14.3331
11.9776	11.9719	11.9776	11.9776	12.5671	12.7257
12.1436	12.1497	12.1493	12.1497	12.1432	13.1461
12.9597	12.9786	12.9771	12.9786	12.9733	12.9597
12.1579	13.051	13.0187	12.9661	12.9756	12.7064
12.3761	12.3934	12.4917	12.4345	12.4496	19.8449
12.4063	12.4064	12.4121	12.4065	12.4122	12.4126
12.1177	12.0958	12.0992	12.0992	12.1388	13.7613
12.4309	12.331	12.3212	12.4332	12.3367	15.2361
12.1008	12.0868	12.0949	12.0783	12.0824	12.7305
13.2	13.2	13.1788	13.1912	13.6496	13.5347
11.7344	11.7344	11.7344	11.734	11.7299	18.1915
12.2209	12.2209	12.2692	12.251	12.3247	12.447
12.9214	12.7294	13.1927	13.1936	13.1921	13.1759
11.8877	11.8925	11.8925	11.8925	12.3402	13.3546
12.3011	12.3132	12.3132	12.3198	12.239	11.8844
12.1219	12.1219	12.1219	12.1203	11.8496	14.1175
11.8053	11.8058	11.8058	11.8053	11.6815	16.3067
12.0395	12.0435	12.0181	12.0409	12.0295	12.9356
12.0958	12.0563	12.0861	11.9405	12.2264	15.1959
12.7925	12.8709	12.8795	12.8893	13.8624	12.573
12.2358	12.2264	12.2273	12.2384	12.6726	13.5247
12.5311	12.0047	12.5305	13.1776	12.9507	14.0913
12.1025	12.1088	11.8955	12.1088	11.6968	12.6243
11.7855	11.7992	11.8007	11.7864	11.7851	13.4309
12.4568	12.5551	13.4286	12.7898	13.4286	15.4326
12.3137	12.3137	12.3137	12.3086	12.3156	12.1357
12.1125	12.0975	12.1141	12.1125	12.1142	13.1558
13.0586	13.1296	13.1245	13.1216	13.0615	15.8479
12.6442	12.5993	12.6438	12.6438	12.445	13.5564
12.0162	12.0459	12.39	12.39	12.2675	13.5446
11.9107	11.9391	11.9159	11.9236	11.9159	12.1898
12.051	12.051	12.0498	12.0505	12.0307	12.9418
12.4387	12.459	12.4552	12.4547	12.4512	13.8014
12.5271	12.5128	12.5143	12.2557	12.3989	12.3263
11.7592	11.7672	12.4445	11.7682	12.3604	13.6235
12.055	12.0942	12.0942	12.0942	12.2513	14.9151
11.8821	11.9038	11.9071	11.8821	11.8785	14.044
11.9612	11.9597	11.952	11.9584	12.8832	16.6901
12.4271	12.9123	12.8161	12.9862	12.9843	12.2609
12.3065	12.3065	12.3065	12.3065	12.3004	12.253
12.3177	12.3177	12.3177	12.3215	12.3232	12.3271
12.4484	12.3271	12.4472	12.4484	12.349	14.7629
12.0354	12.0468	12.0454	12.0354	12.0465	14.9042
12.6156	13.3841	13.3841	13.3841	13.3841	12.2895
12.3135	12.3228	12.3273	12.3228	12.3228	11.9604
12.0016	12.0001	11.9944	12.0007	11.9999	13.3056
12.4125	12.4518	12.4596	12.4196	12.4585	11.7546
11.8391	11.8391	11.8289	11.8345	11.7713	11.9022
12.0656	12.0656	12.0329	12.0329	12.0295	14.818
11.931	11.9786	11.9757	11.9339	12.1732	14.405
12.1266	12.1266	12.0196	12.1257	12.1266	12.2271
12.3259	12.2687	12.3244	12.2211	12.2687	16.9151
12.2403	12.2723	12.1676	12.3931	12.6363	15.2884
12.1652	12.1432	12.1423	12.2431	12.2432	15.6996
12.5013	12.625	12.5528	12.5329	13.4318	12.1186
11.9583	11.9502	11.998	11.9554	11.9554	17.027
12.166	12.167	12.1664	12.7196	15.0987	14.0792
12.337	12.3377	12.3187	12.3369	14.1482	11.7984
11.7984	11.7957	11.656	11.8031	11.8031	13.2077
11.8525	11.8525	11.6852	12.3688	11.666	23.9733
11.9788	11.9783	11.9783	11.9775	15.3285	13.9125
12.9196	12.9192	12.9196	12.9189	12.3358	12.2648
12.1451	12.1489	12.1345	12.1408	12.0878	12.2232
12.0321	12.0321	12.0471	12.0406	12.2253	15.763
12.5802	12.5819	12.619	12.5113	15.766	12.4249
12.4802	12.4779	12.4856	12.485	12.4834	15.6146
12.0692	12.0722	12.0722	12.0831	12.3316	12.9678
12.6843	12.7635	12.7569	13.1553	13.29	15.57
12.4335	12.436	12.5154	12.6095	12.6477	14.6449
12.2902	12.7009	14.2405	13.2209	14.6643	11.563
12.0333	12.0372	12.026	12.0357	12.0042	13.1244
12.2627	12.2616	12.2447	12.2616	12.0657	12.395
12.4146	12.447	12.5443	12.4274	12.5282	13.4648
11.9261	11.9334	11.8718	11.9334	11.9188	12.7614
12.1688	12.1649	12.173	12.8041	12.1722	12.0607
11.9523	11.9544	12.0627	12.0627	14.2803	14.0446
12.7629	12.7629	12.9631	12.8642	12.7459	11.9813
11.9656	11.9813	11.9813	11.9846	11.9813	13.4902
12.0326	12.5444	13.1305	12.7443	13.4904	12.2953
12.3433	12.3433	12.3431	12.3433	12.3433	14.972
12.5145	12.5627	12.4463	12.8805	13.5693	12.0665
12.068	12.068	12.0508	12.0665	12.0665	13.2164
12.3355	12.3574	12.4736	12.4736	12.6558	13.8691
12.162	12.1472	12.1395	12.1921	12.1601	11.7195
11.8983	11.8958	11.8927	11.8946	11.8908	14.0029
11.9179	11.92	11.7727	11.8643	11.9242	12.0286
12.1739	12.2352	12.2371	12.6352	12.6359	12.3913
12.2283	12.1524	12.2177	12.2218	12.2401	11.6157
11.8419	11.7758	11.774	11.8655	11.6234	12.2733
11.9677	11.9711	11.9818	12.3408	12.0167	13.8634
12.9518	12.9518	13.1479	13.1774	13.1792	12.4921
12.1777	12.2094	12.304	12.0357	12.6507	15.0336
12.802	12.7729	13.3383	13.2866	13.4729	12.5052
12.2072	12.2072	12.2072	12.4843	12.4843	13.0144
12.1696	12.2446	12.5509	12.5311	12.5311	15.0899
11.9991	11.9401	11.8029	11.9701	11.7969	13.1662
12.8551	13.1669	13.1669	13.074	13.1669	13.3304
12.4396	12.0053	13.345	12.4591	13.345	12.5503
11.858	11.858	11.827	11.6507	11.7513	12.0758
12.0973	12.0994	12.0758	12.0994	12.0857	13.5846
12.1205	12.2969	12.1137	12.0109	12.7643	11.9162
11.9022	11.9249	11.9218	11.9266	11.9269	13.5955
12.446	12.4479	12.446	12.4493	12.5274	15.2755
13.5332	13.6598	14.0026	14.2059	14.8161	11.6225
11.9492	11.9492	11.9281	11.9329	11.7446	13.1295
12.6004	12.5993	12.6004	12.5516	12.6053	13.3777
12.1447	11.9713	11.9594	11.9656	12.1041	14.7593
12.7081	12.7095	12.7095	12.7292	14.0376	13.0379
12.7639	12.7716	12.7637	12.7605	12.5319	13.5377
11.9743	11.9743	11.9743	11.9743	11.9743	12.6449
12.4111	12.0845	12.0845	12.7585	11.7594	12.3247
12.1216	12.1278	12.1278	12.1207	16.3211	14.1843
12.2512	12.1838	12.2311	12.1848	12.1292	20.2312
11.86	11.8761	14.1204	14.5614	14.608	11.3662
11.4396	11.4959	11.4959	11.4959	11.4209	15.0391
12.37	11.6943	12.3715	12.3706	12.352	20.3595
12.0392	12.0306	12.4704	13.6327	13.67	14.4519
12.9866	13.0026	12.9807	12.9866	13.0274	12.1813
12.1322	12.1559	12.1435	12.1435	12.1435	14.7526
12.8957	12.2897	12.893	12.2589	12.8957	12.0556
11.9713	11.9713	11.9705	11.9705	11.9705	12.7763
13.1096	13.1096	13.1096	13.1096	13.0578	12.8705
12.5074	12.4943	12.4938	12.4914	12.4423	13.1237
12.1836	12.4726	12.6359	12.6213	12.6911	13.6122
12.424	12.424	12.3249	12.4643	13.0345	15.4996
12.2362	12.2365	12.2365	12.2365	12.2365	12.4067
11.9636	11.9691	11.9691	11.9636	11.9258	11.4417
11.7195	11.7195	11.4463	11.6851	11.6165	13.9524
12.5152	12.5306	13.2463	13.1157	13.0685	14.3165
12.7624	12.7679	12.7524	12.7611	12.7649	12.4539
12.2245	12.2142	12.2185	12.2278	12.4514	16.737
12.1801	12.1743	12.1801	12.1801	12.1743	11.8894
11.9431	11.9494	11.908	11.9258	11.9494	18.1902
12.328	12.328	12.328	12.3243	12.3243	12.0399
11.9843	12.0476	11.9851	12.0636	12.0476	13.104
12.5727	12.5727	12.5726	12.5727	12.9209	12.8861
10.7697	12.4381	12.8946	12.8927	12.8946	12.224
11.9393	11.9393	11.9393	11.9388	12.2301	14.1702
12.4599	12.4218	13.2737	13.2582	13.2594	13.857
11.9301	11.9301	11.9301	11.9301	11.9363	12.2473
11.954	11.954	11.954	11.954	11.954	11.5363
11.9241	11.9251	11.8918	11.9249	11.8888	13.452
12.1109	12.1109	12.1129	12.1129	12.975	12.6675
11.8686	11.9547	11.9651	11.8003	11.8242	16.5688
12.5274	12.5287	12.5292	12.5274	12.5292	12.8221
11.9352	11.9335	11.9352	11.8363	11.9913	12.4313
12.5634	12.5714	12.5611	12.5634	12.5461	15.2742
13.3452	13.349	13.3452	13.3501	14.2713	12.5038
12.5038	12.6596	12.5038	12.5038	12.5038	11.9258
11.9162	11.9531	12.2626	12.2602	12.1316	14.7175
12.4489	12.4489	12.4457	12.4457	12.4489	12.5104
12.6454	12.5209	12.6454	12.5212	12.5299	16.1027
12.2771	12.2377	12.1929	12.1929	12.8864	15.2658
11.8301	11.8614	12.1021	12.8386	13.133	13.364
11.8812	12.4914	11.8799	12.4914	11.7717	14.7794
12.354	12.3549	12.354	12.3552	12.3563	13.7066
11.775	11.8164	11.7836	11.3422	11.3727	12.8185
12.3797	12.3797	12.3797	12.3797	12.3787	12.8884
11.9908	11.9908	11.9908	11.9923	11.9952	15.0472
11.8599	12.0025	12.0025	11.884	14.6106	12.9927
12.0711	11.927	12.2436	12.6518	12.6445	13.1141
12.2946	12.2336	12.2653	12.2726	12.2598	12.3658
12.3671	12.3671	12.3671	12.3671	12.3671	12.0731
11.9396	12.1376	12.1391	12.1333	12.1311	13.3378
12.2015	12.2202	12.2153	12.1989	13.3123	11.8191
12.0564	12.0162	12.0877	12.0891	12.0402	12.2328
12.3193	12.3186	12.3097	12.3193	12.3193	13.1132
12.0988	12.0096	12.0801	11.7615	11.8183	12.2939
12.2457	12.2214	12.2903	12.2824	12.286	15.6533
11.9484	11.9794	12.0528	12.1168	12.7135	14.1034
12.311	11.7366	12.6531	12.4637	13.0832	13.3245
12.4555	12.4635	12.4712	12.4497	12.4511	12.2215
11.9964	11.9466	11.9611	11.9466	11.87	16.6265
12.1806	12.1788	12.1623	12.1806	15.5959	13.3907
12.6926	12.7754	12.7592	12.836	13.6239	11.9653
11.9275	11.145	11.9295	12.1561	11.9327	13.473
12.4978	12.6017	12.5009	12.5077	12.9891	12.1673
12.1049	12.0675	12.0675	14.5509	14.5432	13.8398
11.9625	11.9625	11.9519	11.9625	11.9519	14.2877
11.868	11.868	11.8641	12.0412	12.0598	15.8834
12.4809	12.4809	12.4809	12.4809	12.4844	18.0891
11.9128	11.9128	11.6863	12.3375	12.3315	12.5679
12.6167	12.6231	12.6167	12.6167	12.5809	12.2102
12.0358	12.1576	12.2102	12.2025	12.1961	15.0057
12.2941	14.2208	12.6289	14.2197	14.2167	18.943
12.5383	12.5419	12.5441	12.5477	12.7314	12.3516
12.3501	12.3509	12.3498	12.3501	12.3524	12.8094
12.8096	12.8063	12.8096	12.8094	12.8096	15.955
13.2603	13.2603	13.2603	13.1986	14.4241	12.4592
12.6831	12.6831	12.7404	12.5935	12.5892	12.7631
11.9779	11.9595	11.9779	11.971	11.948	14.4141
12.7661	12.7634	12.656	12.754	12.7647	13.0098
12.4069	12.4051	12.4	12.4	13.0124	12.2789
12.1685	12.1664	10.4303	12.141	12.1256	15.6537
12.1402	12.2506	12.0568	12.0568	13.1756	11.8315
11.6348	11.8065	11.6348	11.8198	11.6508	12.8642
12.6791	12.6791	12.671	12.9091	12.9074	17.8018
12.2062	12.2918	12.2755	12.1909	12.0762	13.7764
12.4742	12.4771	12.4771	12.4771	12.9905	14.1432
11.9439	12.4162	12.152	12.4091	12.4174	12.1145
12.0126	12.0125	12.0124	12.0101	12.0126	19.6213
12.4852	12.4526	12.5959	12.7109	14.5325	14.1311
13.4744	12.3331	12.4018	14.1114	14.1119	13.3841
12.3158	12.4652	12.9708	12.9649	12.9324	12.0652
12.0799	12.2075	12.208	12.2099	12.1185	13.0236
12.161	12.0893	12.0808	12.0893	12.4472	12.5889
12.478	12.4538	12.4633	12.5666	12.5813	12.3804
11.9172	11.9953	11.9982	12.0071	12.2677	17.1116
12.1413	12.1393	12.1369	12.1467	12.1303	17.2266
12.669	12.669	12.669	12.5588	12.6669	15.0562
12.5544	12.7173	14.178	14.1546	13.3538	13.3822
12.2472	12.1897	12.1903	11.0536	14.0648	13.4523
12.4506	12.4837	12.6605	13.4672	13.4603	12.6061
11.2558	11.656	11.4557	12.2754	12.0706	13.5256
12.7529	12.7552	12.6563	12.6761	15.42	12.6101
12.6133	12.6133	12.6133	12.6133	12.6133	14.8755
12.5146	13.2939	13.0962	13.2939	13.2934	12.6978
11.8033	11.7764	11.8033	12.0138	11.8109	12.6359
11.8193	11.9444	11.8193	13.3032	11.7951	15.5078
12.1712	12.6617	12.6982	12.693	12.6956	13.1622
12.2676	12.0946	12.549	12.868	13.1683	12.6486
12.1976	12.1976	12.1976	12.1976	12.1987	14.758
12.3642	12.3324	12.394	12.2918	12.2894	13.1498
12.1846	12.1846	12.1846	12.2058	12.1982	12.0519
11.9297	11.8235	12.0287	12.0314	12.2733	11.9864
11.9882	11.9882	11.9912	11.9912	11.9864	13.5106
12.1441	11.9919	12.1401	12.6702	12.1413	11.8091
11.9498	12.0381	11.9789	11.9779	11.8171	12.381
12.2896	12.2865	12.3109	12.2865	12.2908	12.3221
11.9876	11.9847	11.9469	11.9808	11.9923	12.7193
12.4704	12.4704	12.8696	12.8696	12.8675	12.9311
12.0848	12.097	12.4557	12.4576	12.4549	12.8384
12.2707	12.2721	12.2205	12.2775	12.2707	15.3079
11.9717	12.0095	12.004	11.9717	11.8022	16.4341
11.5762	11.6853	12.019	11.9761	13.8551	12.7747
12.9375	12.9158	12.8349	12.8116	13.0495	13.5024
12.7616	12.7017	12.701	12.7612	12.7001	12.6821
12.236	12.214	12.6704	12.236	12.6433	17.033
11.8533	11.863	12.1882	11.8533	11.863	15.1214
12.3082	12.531	15.1249	15.1249	15.1191	15.1757
12.2734	12.5621	12.4432	12.4267	15.1834	12.3191
12.3203	12.3203	12.3203	12.323	12.3203	13.987
12.148	12.1421	12.4252	12.4252	12.4299	13.2784
12.8795	12.8795	13.0149	13.2133	13.2272	12.6653
12.6321	12.615	12.6321	12.622	12.622	16.6987
12.7481	12.9232	12.9232	12.9245	12.9889	16.1139
11.9846	11.9888	11.9888	11.9497	13.0141	13.5021
12.0916	12.736	12.4099	12.5576	13.3452	18.189
12.0614	12.1299	12.1985	12.1309	13.5199	12.3176
12.3224	12.3224	12.3224	12.3018	12.3224	16.8309
12.1044	12.103	11.6348	12.1041	13.4103	16.8168
12.3514	12.3794	12.3637	12.3766	13.635	14.4993
12.0659	12.0659	12.0659	12.5438	12.5438	12.4878
12.3255	12.4946	12.3255	12.4841	12.3325	12.3005
12.0358	12.0358	12.0244	12.0367	12.8924	12.2138
12.2258	12.2258	12.2085	12.1844	12.2258	12.4552
12.3191	12.3184	12.3191	12.3191	12.3169	15.8238
12.2152	12.2152	12.2152	12.156	12.1976	17.0719
12.8689	12.9062	12.8839	12.9571	12.8902	12.156
12.0896	12.0842	12.0829	12.1065	12.1009	18.2988
12.1908	12.2051	12.1908	12.0934	12.969	17.3557
12.3589	13.008	13.008	13.008	13.0361	12.1957
11.989	12.0216	12.0128	12.0497	12.052	13.4662
11.8497	11.8752	11.8752	11.8752	11.8928	12.6687
12.1131	12.1164	12.1164	12.1164	12.1233	12.4467
12.0395	12.0497	12.0497	12.0433	12.0338	12.1655
12.0215	12.0607	12.0396	12.0495	11.9552	13.826
12.4634	12.4625	12.4713	13.9944	13.9952	13.5653
12.2193	12.2299	12.2485	12.2449	13.0939	13.2487
12.517	12.5364	12.4874	12.5446	12.5168	12.1031
12.1031	12.1031	12.1031	12.1025	12.1025	11.9006
12.1153	12.1153	12.1159	12.1153	12.1153	12.9382
12.6832	12.7335	12.7344	12.7344	12.7577	20.2151
12.1508	12.1453	13.5428	13.5428	14.7635	13.3935
13.5015	13.4518	13.5015	13.5002	13.9435	12.1612
11.8979	11.9341	11.9053	11.9635	11.8991	17.9943
12.1587	12.2831	12.2904	12.3469	12.4589	12.4466
12.2633	12.2633	12.2608	12.4786	12.4348	12.4838
12.4209	12.4191	12.4188	12.4207	12.4175	13.9598
12.04	10.3254	12.0446	12.0374	12.04	12.285
11.9817	11.9838	11.9831	11.9824	12.1659	12.1879
12.0249	12.0249	12.0249	12.0415	12.0126	13.5185
11.9243	11.9101	11.9103	12.639	13.3514	16.3122
13.2167	13.4232	13.4254	13.4065	15.8563	13.5137
13.5259	13.5154	13.5154	13.5154	13.5154	12.3429
12.3435	12.3435	12.3256	12.3384	12.325	13.2409
12.8469	12.9284	12.9391	13.3249	13.3202	13.4765
11.9265	12.1427	12.1351	12.6708	12.8632	13.8677
11.794	12.0305	12.1353	12.1588	11.883	13.1201
13.1192	13.1192	13.1178	13.3657	13.3657	12.2262
12.2147	12.884	12.8692	12.8692	16.9195	11.5208
11.6816	11.6549	11.6132	11.5829	11.6109	13.7957
11.6621	11.6621	11.6621	11.6621	12.4511	14.1007
12.1353	12.1372	12.1384	12.1372	12.1546	10.3274
12.0435	12.0424	12.0441	12.0435	12.4336	13.8041
12.2313	12.232	12.2353	12.233	13.5532	15.788
12.2398	12.0031	12.0493	12.0021	11.9964	13.1179
12.2382	12.4918	12.2433	12.4918	13.121	13.9989
11.8552	12.0869	11.937	12.9233	14.1107	12.3728
12.4256	12.4354	12.4373	12.4364	12.3734	12.614
12.1354	12.486	12.2979	12.486	12.614	14.0998
14.0998	13.4048	13.408	13.405	14.0998	12.1472
12.0226	12.0226	12.3191	12.3241	12.3191	11.9751
12.0278	12.0278	12.0278	12.0248	11.9672	13.451
12.4946	12.6571	12.5513	12.6645	12.4946	13.3488
12.141	12.2831	12.2807	11.9955	12.6194	13.9859
12.1531	12.1393	13.126	13.1335	13.9877	13.7245
12.3517	12.3404	12.3775	12.3595	13.1573	12.4291
12.5236	12.4981	12.4254	12.4884	12.4736	13.29
12.2408	12.1864	12.2408	13.2969	13.2969	12.8875
12.1677	12.1819	12.2868	12.2468	12.9016	12.0362
12.0482	12.0498	12.0498	12.0482	12.0458	13.0999
12.7034	12.8554	12.8378	12.8703	12.8653	12.2853
12.3001	12.2979	12.2972	12.3002	12.2932	12.3445
12.0026	12.2061	12.0026	12.008	12.1171	14.7105
11.8599	11.8282	11.8688	11.8688	12.7796	12.405
12.4867	12.4837	12.4746	12.5111	12.5111	12.2659
12.2692	12.2707	12.2707	12.2692	12.2692	16.3795
12.4363	12.4363	12.4363	12.4214	12.4332	12.7236
12.7856	12.7981	12.794	12.7856	12.7971	15.0552
12.4179	12.4188	12.4184	12.4122	12.4122	11.2851
12.0091	12.0297	12.0091	12.0091	11.3756	11.9834
11.9406	11.94	11.945	11.9366	11.9445	12.7531
12.2535	12.2535	12.3022	12.2535	12.2998	15.8039
12.8886	12.8757	12.8687	12.8945	12.8494	18.026
12.4066	12.4066	12.3449	12.4058	12.0257	13.851
13.2636	13.9466	13.2636	13.2636	14.0137	12.6406
12.3203	12.653	12.2185	12.653	12.653	13.1288
12.7646	12.7753	12.7753	12.7647	12.7844	11.9014
11.9619	11.9627	11.9619	11.9273	11.9498	11.9291
12.397	12.397	11.951	12.3956	12.3826	12.2432
12.3328	12.2433	12.2828	12.3985	12.3963	12.1594
12.1282	12.1305	12.2235	12.1695	12.1779	12.4437
12.3421	12.4483	12.4414	12.3413	12.4437	15.0727
12.2208	12.2198	12.2244	12.228	12.2244	13.1863
12.4337	12.4317	12.4328	12.5197	12.1373	13.177
12.3932	12.3862	12.3652	12.6021	13.3917	12.962
12.4765	12.4824	12.4844	12.1804	12.9553	12.9757
13.0139	13.1171	13.0163	13.0163	13.0202	12.9742
12.1641	12.1676	12.1956	12.2171	12.554	14.2425
12.4643	12.4643	12.4643	12.439	12.4547	12.7897
12.4006	12.3316	12.4156	12.4009	12.3515	11.9447
11.9694	12.0425	12.0372	12.0453	11.9612	12.3513
12.2762	12.292	12.3108	12.3134	12.3279	19.8231
12.7474	12.7328	12.7441	12.7328	12.5222	13.5068
12.1257	12.126	12.126	12.1225	12.0505	12.5116
11.7745	11.8807	12.0303	12.0354	12.0354	15.2264
12.3082	12.3882	12.2513	12.2968	12.3195	12.2878
12.2479	12.2591	12.2599	12.2559	12.2145	15.2153
12.7779	12.7779	12.7324	12.735	13.6344	13.7811
12.4971	12.7276	12.7276	12.7276	12.7276	13.7807
12.824	14.2921	14.2809	14.2827	14.2809	12.4696
12.504	12.504	12.4827	12.504	12.4991	12.4369
11.9564	12.3664	12.4402	12.4369	12.3954	17.0783
12.114	12.3844	12.2081	13.3902	12.2133	17.1002
11.985	11.8232	11.8195	11.7931	11.7693	12.1156
12.1115	12.1115	12.1115	12.1128	12.1106	12.6288
12.2043	12.7048	12.9268	12.8291	12.712	12.5587
12.0899	12.0828	12.0828	12.0978	12.0545	16.0797
12.0593	12.1943	12.1889	12.1942	12.1942	13.1319
13.0146	12.6259	13.0106	13.0536	13.0297	15.3971
12.656	12.7331	14.0989	14.1043	12.7331	15.6471
11.8293	11.8293	13.1854	13.1834	13.1854	21.3326
11.9729	12.0896	12.0578	12.0757	12.3919	12.7718
12.7733	12.771	12.7689	12.7718	12.7626	12.9649
12.3235	12.4495	13.0106	12.5192	12.9722	12.4079
11.9327	11.956	11.9638	11.9251	11.9405	13.4615
12.2329	12.4344	12.6102	12.7369	12.7375	12.2397
11.9601	11.9601	11.9526	11.9311	11.9556	12.7214
12.7132	12.7214	12.7214	12.7214	12.7192	12.551
11.8814	11.6445	11.9062	12.3529	12.3207	19.5688
12.2344	12.2226	14.8958	12.1405	16.11	14.7554
11.9689	11.9689	11.9674	13.0806	13.9794	12.7028
12.3941	12.3941	12.3834	12.3834	12.486	15.0116
13.1868	13.1856	13.1848	13.1868	13.1844	14.3632
12.0311	12.0401	12.0833	12.7002	12.7897	15.1172
12.0931	12.0931	12.0927	12.0927	12.0915	12.1234
11.6446	11.6433	11.6321	11.6433	11.6484	14.0947
12.9479	12.9479	12.9479	12.9475	12.8198	16.2628
14.6901	14.5476	14.708	14.7098	14.6967	12.2566
11.9294	12.255	12.0125	12.255	12.2542	13.2579
12.442	12.4317	12.442	12.442	12.3905	14.0274
12.3336	12.3336	12.2005	12.3336	13.8885	15.0866
12.2455	12.3067	12.3017	12.3047	12.2401	12.9006
12.7826	12.7875	12.7936	12.7772	12.7826	12.6804
11.7712	11.8173	11.7712	11.8173	11.751	13.8989
12.0474	12.2384	12.0936	12.0474	12.3234	13.8262
12.1552	12.4236	12.4228	12.4245	13.0815	12.6515
12.4857	12.4868	12.4907	12.6289	12.6474	11.7274
11.9614	11.9614	11.9614	11.9614	11.9527	15.367
12.6425	12.9064	12.9152	12.6452	12.6811	14.5093
13.215	13.215	13.9559	13.2144	13.9631	13.6944
12.3185	12.349	12.3351	12.2768	12.8987	16.6423
12.0748	12.0818	12.0751	12.2596	12.2334	12.0205
12.0166	12.0166	12.0321	12.0321	12.0346	20.0478
11.4405	11.4472	11.4472	11.3054	11.4068	12.8819
12.2418	12.2418	12.2172	12.2415	12.2418	12.0763
12.0717	12.0759	12.0717	12.0717	12.0717	13.4395
12.4991	13.0737	13.0598	13.061	13.0847	19.4211
13.1191	13.0883	13.0783	13.0533	16.6151	13.8112
12.1693	12.2013	12.1693	12.1693	12.1552	12.9201
12.3903	12.3893	12.3917	12.3893	12.3917	13.629
12.6665	12.5091	12.5091	12.6891	12.5091	12.5242
12.9515	13.1429	13.4262	13.4326	13.2447	12.534
12.3256	12.2869	12.2824	12.6029	12.5292	12.9808
13.2073	13.2139	13.2073	12.9808	13.2073	12.6795
12.6469	12.6452	12.6469	12.6452	12.6229	12.8548
11.9611	11.9688	11.7975	11.9708	12.8984	12.7334
12.0816	12.0848	12.079	12.0478	12.0537	17.4672
12.092	12.1396	12.1547	12.1021	12.3973	13.0523
12.9626	13.2079	13.2108	13.2297	13.0523	12.3407
12.1249	12.1284	12.1284	12.0994	12.0973	15.5489
12.2333	12.5503	12.5503	12.5503	12.5582	11.9696
12.0332	12.031	12.0332	12.0322	11.9891	17.0923
11.8493	12.7938	12.8692	12.8692	16.8117	15.3023
14.5181	14.517	13.1089	14.5186	15.3056	16.1305
12.1929	13.2402	13.2204	13.3337	13.517	15.4789
11.8974	11.8728	11.8733	11.9001	11.8725	12.9623
12.1073	12.1298	12.0728	12.3629	12.9545	12.2603
12.2623	12.2303	12.2653	12.1711	12.2623	12.4734
12.4704	12.4417	12.4026	12.761	12.5054	13.4573
12.2385	12.2956	13.6377	14.5425	13.9076	13.3529
12.037	12.0397	12.0354	12.2411	12.5979	11.3233
12.1696	12.1677	12.164	12.2608	12.1602	12.9313
12.9069	12.7606	12.9149	12.9291	12.9291	11.6731
11.9671	11.9056	11.8909	11.924	11.9188	13.265
11.7363	11.8242	11.7363	13.1135	13.1088	13.2247
13.1152	12.527	12.3302	12.2532	13.0865	12.7236
11.94	11.9331	11.9238	11.7775	12.0419

## Sheet: wgs_16cM
2x	1x	0.75x	0.5x	0.25x	0.1x
15.9366	15.9471	15.9366	15.9471	15.9497	16.5615
15.9658	15.9658	16.1659	16.1582	15.9658	16.0043
16.4984	16.5432	16.5471	16.606	16.606	23.0693
15.9996	15.9956	15.9777	15.9967	15.9079	15.9485
15.9946	16.0649	16.0631	16.2159	16.2141	16.2119
16.4293	16.4293	16.4293	16.4293	16.4045	16.5282
16.6888	16.7134	16.6983	16.6882	16.6803	16.6809
16.3681	16.3707	16.3658	16.3609	16.3464	16.3425
16.0109	16.0109	16.0351	16.0109	16.0351	17.8789
16.2003	16.1362	16.191	16.1964	16.3279	17.1741
16.3053	16.3093	16.3093	16.4346	16.3093	19.045
16.393	16.4138	16.3824	17.0411	16.9594	17.537
16.3298	16.3361	16.3366	16.3366	16.3366	17.6413
16.5175	16.5118	16.5086	16.5128	16.5136	17.3746
17.2159	17.3992	17.4211	17.4211	17.8609	23.8528
15.82	15.7989	15.8294	15.82	15.8294	15.8038
16.4447	16.5158	16.4472	16.4845	16.4447	19.3
16.0441	16.0441	16.126	16.2306	16.3674	23.1254
16.6008	17.0117	16.9273	17.1099	17.1133	16.9932
15.8513	15.9038	15.8547	15.9125	15.8513	17.7749
16.1532	16.3155	16.3211	16.3212	16.333	19.4285
16.1669	16.1626	16.0689	16.1486	16.766	17.2929
16.0058	16.0159	16.7514	16.7477	16.7514	17.1412
16.2492	16.5603	16.5574	16.5574	16.246	16.6136
15.8831	15.8563	16.2525	16.2501	16.2471	16.2707
15.2045	15.8778	15.8768	16.3547	16.6051	18.4664
16.35	16.4054	16.5552	16.5688	17.0011	17.7937
16.3181	16.3201	16.3184	16.4027	16.8557	16.3246
16.139	16.163	16.2704	15.9874	16.2502	16.7555
15.8893	15.955	15.955	15.9064	16.5649	16.5106
16.2938	16.2938	16.4109	16.2938	16.2839	17.7711
15.9726	15.9726	15.9726	15.9726	15.9726	16.1401
15.7462	15.7475	15.7538	15.5834	19.3993	19.3115
15.7097	15.7222	16.131	15.7222	15.7042	15.7221
16.8926	16.8577	16.8491	17.1124	17.7051	17.7051
15.8055	15.8055	15.8055	15.8055	15.8051	15.4803
15.894	16.6121	16.601	16.5953	16.5879	16.5874
17.5252	17.5257	17.5252	17.462	17.5689	17.9173
16.6485	16.6308	16.6234	16.5865	16.5766	17.104
17.499	17.499	17.499	17.499	17.4852	17.8607
17.6611	17.6649	17.6611	17.6649	16.7537	17.6596
16.14	17.1827	17.1751	17.2006	17.1827	18.3023
15.742	15.5713	15.7179	15.546	15.5209	15.6928
16.9563	16.9563	16.9563	16.9563	16.9083	16.9091
16.1487	16.1487	16.1487	16.1504	16.1442	16.2234
16.064	16.0111	16.0111	16.3513	16.5731	16.8711
16.39	16.39	16.39	16.3796	16.3672	17.3304
16.0016	15.9954	16.0091	16.0091	16.3918	16.3844
16.3415	16.3397	16.3415	16.3397	16.3397	20.1814
16.391	16.3141	16.3523	16.413	16.4721	21.8817
15.767	15.7481	15.7481	15.7655	16.4038	16.3518
16.8348	16.8362	16.7608	17.4071	16.8988	22.3242
16.1946	16.0118	16.0103	16.1792	16.1977	17.3099
20.0775	19.9951	19.997	20.0035	21.3851	21.6106
16.4172	16.5063	16.794	16.809	16.7813	18.2989
16.3518	16.193	16.4135	16.3526	16.4159	20.1636
16.0866	16.0866	16.7089	16.71	16.71	16.7996
16.2349	16.2346	16.2346	16.2302	16.2064	21.8774
16.0618	15.944	16.4695	16.4686	16.3608	17.6391
16.2514	16.2546	16.2461	16.2546	16.2225	17.1336
16.9839	16.9843	17.0251	17.5805	16.9774	17.3567
15.9369	15.9369	16.066	16.0632	16.343	17.0483
16.4797	16.8546	17.627	17.5593	17.7657	17.7596
16.5513	16.5387	16.5513	16.5254	16.7566	17.2312
15.9819	16.8566	16.1367	15.9839	16.86	18.1897
15.8676	15.8676	15.8676	15.8676	15.8907	15.8534
15.9483	15.8787	15.9083	16.228	15.9621	18.6703
16.7836	16.7836	19.5864	19.5864	19.5838	19.9678
16.0818	16.0715	16.0862	16.0857	16.0866	16.0593
16.0937	16.2161	16.0813	16.0587	16.0937	16.0125
15.8465	15.8725	15.8465	15.8729	15.849	15.8439
15.8057	16.0781	16.78	16.5723	17.0562	17.8755
16.1789	16.1923	16.1923	16.5282	16.7899	20.0404
16.0585	16.0585	15.2823	16.9521	16.9303	16.9377
15.8504	15.8489	15.8478	15.8472	15.8428	17.5379
16.3539	16.3531	16.3486	16.3265	16.4334	16.4363
16.076	16.0803	16.0884	14.524	16.3049	16.2772
16.1703	16.4783	16.4289	16.4289	16.4289	15.7774
16.3635	16.7906	16.365	16.3322	16.8822	16.7173
16.4537	16.4865	16.4751	16.4845	16.4437	16.9743
15.8819	15.8743	15.912	15.8819	15.9976	15.963
16.184	16.1524	16.1886	16.1628	16.4255	18.286
16.9301	16.9301	16.8818	16.9301	16.9301	17.1286
15.9801	15.9801	15.9774	16.2519	15.9635	20.1593
16.473	16.4743	16.8251	16.7302	16.753	17.2737
15.9712	15.9712	15.9712	15.9679	16.395	22.4804
16.8654	16.8654	16.8654	16.852	16.8085	16.5725
16.0381	16.0454	16.0426	16.0425	16.0345	15.9922
16.0886	16.3115	16.31	15.9787	16.0307	24.6913
17.3578	17.2817	17.3591	17.283	18.7397	26.5453
16.2118	16.7793	17.2318	16.2249	16.3677	17.9192
16.0106	16.1675	16.2737	16.292	17.6755	19.6077
16.3192	16.3203	17.298	17.2993	16.6256	20.451
15.8856	15.8819	15.887	15.8925	15.8866	17.31
15.8432	16.0102	15.9745	16.2149	16.0976	16.1044
15.8582	16.0165	16.0165	16.5797	16.5585	19.7729
16.8036	16.7976	16.7976	16.7707	16.7592	16.7653
15.9929	15.9937	15.99	15.9866	17.5904	21.0583
16.3242	16.2418	16.251	16.2601	16.2645	16.6149
15.9508	16.2322	16.227	16.2301	16.2422	17.2605
16.8638	16.8819	16.8819	16.8819	16.8819	16.7697
16.7484	16.7479	16.7484	16.7452	16.7484	18.9631
16.258	16.2691	16.266	16.338	16.4245	15.8752
16.8791	16.8791	16.9197	16.9197	16.9197	20.9313
16.0738	16.4467	16.0937	16.905	16.8073	17.9246
15.8786	15.9025	15.8728	15.9026	19.8415	23.2605
18.0008	18.0282	18.0229	17.8935	17.9994	18.8747
16.2135	16.2135	16.2135	16.2135	16.2107	19.4739
16.5526	16.5516	16.5816	16.5858	16.6067	22.9518
16.3817	16.3806	16.3775	16.4	20.7424	23.5469
16.0311	16.0025	15.9195	16.0097	15.9807	15.9816
16.4644	16.4721	16.5941	17.2995	17.2486	17.0537
16.8238	16.8238	17.6617	16.8807	17.9453	18.7213
17.6304	17.6304	17.6304	17.6304	17.6288	17.6256
16.0794	16.1332	16.1345	16.1345	16.1345	16.805
17.2729	17.3576	17.2716	17.2729	17.4179	18.1787
16.1465	16.169	16.169	16.169	16.169	23.6043
15.7695	15.7535	15.7578	15.735	15.735	16.7887
16.3475	16.3863	16.7983	16.3994	16.7983	16.6438
15.8935	15.8755	15.8506	15.8755	15.939	15.8042
15.821	15.8163	15.8216	15.821	15.8177	15.8177
15.883	15.8647	15.8787	15.8637	15.8696	15.5054
16.6286	16.6297	16.629	16.6286	16.6297	16.557
16.4336	16.4336	16.4336	16.4336	16.4329	18.8837
17.0443	17.227	17.0424	17.0443	17.341	18.4762
17.4764	17.2334	17.4759	17.4764	17.6462	17.5008
15.8065	16.023	16.0826	16.0689	15.8969	19.3364
16.7296	16.651	16.7296	16.7296	16.7296	16.6442
16.2888	16.3183	16.3179	16.3194	16.3194	24.3299
15.8462	15.8462	15.8407	16.808	16.0017	16.5341
16.0056	15.9963	16.0056	16.4733	16.5088	17.5669
15.7898	15.8782	15.7898	16.5427	16.687	18.6955
16.4196	16.8931	16.7305	16.5634	19.0102	20.068
16.0881	16.0927	16.0927	16.8249	16.8249	19.9538
16.5371	16.5684	16.553	16.5919	19.1947	19.5366
16.0823	16.0867	16.0792	16.0854	19.0562	23.141
16.2316	16.2392	16.2392	16.2358	17.3769	18.1156
15.9213	15.8487	15.8487	16.0608	15.9538	16.5027
16.9209	16.8881	17.1986	17.2083	17.1451	19.5717
16.2972	16.307	16.2967	16.3414	16.8473	16.8363
15.9704	15.966	15.9322	15.9698	16.6693	18.6749
15.8308	16.1059	16.1078	16.1078	16.0942	16.0958
16.6832	16.8081	16.7415	16.8262	16.705	16.3628
16.0577	16.0577	16	16.0569	16.0575	16.4417
16.1447	16.0548	16.0641	16.1457	17.0229	17.004
16.4068	16.4052	16.4131	16.4018	16.2233	15.8615
16.0015	16.0483	16.8214	16.0685	16.9708	16.8141
16.2347	15.8965	15.8965	16.251	17.3528	17.3528
15.8009	15.9219	15.7956	15.9628	15.7993	15.7887
16.8024	17.1888	17.188	17.186	19.337	17.1376
16.9852	16.9834	16.1954	16.1954	16.9838	16.2445
16.4453	16.447	17.4614	17.8189	17.9882	17.9865
16.3734	16.4471	16.4532	16.8929	17.5474	23.6449
16.271	16.271	16.2176	16.3097	16.7029	16.7008
17.1284	17.1129	17.079	17.138	17.1324	19.0398
16.0794	16.0794	16.3149	16.1688	16.0794	16.3808
16.0484	16.0484	16.0467	16.0449	16.0449	21.5788
16.3956	16.3956	16.3968	16.4643	17.2525	17.8073
16.2604	16.0942	16.2604	16.2604	16.1712	16.2634
15.9874	15.9963	15.9972	15.9874	15.9874	19.0362
15.9071	15.927	15.8919	15.927	16.3437	16.8825
16.3302	16.3302	16.1859	16.3	17.1875	17.3205
16.0113	16.0281	16.028	16.0286	17.2284	16.0303
16.1248	16.12	16.12	16.1219	16.4868	19.0554
16.0307	16.0307	16.0322	16.0322	16.0163	16.0278
16.0408	15.9449	15.8219	15.7019	15.52	20.5176
16.4094	16.4094	16.4094	16.4094	16.4158	16.3266
16.503	16.6956	16.6998	16.7048	18.5051	20.7933
16.1719	16.1085	16.1448	16.1123	16.1448	16.1579
16.0616	16.0601	16.0326	16.0681	16.0616	16.0905
15.7304	15.7304	15.7304	15.7304	15.6064	15.569
16.0446	16.0446	16.043	16.0306	16.0446	17.0654
16.1508	16.228	16.2287	16.1546	16.0444	16.1817
16.0316	16.027	16.033	16.033	16.0291	17.444
16.0526	15.8011	18.6564	18.8278	18.7429	20.9144
17.2471	17.2461	17.5637	17.2471	17.5781	17.8183
16.0314	16.0422	16.0274	15.8767	16.8165	17.0259
15.7418	15.7418	15.7418	15.7292	15.7418	16.1914
16.0154	16.0373	16.0154	16.0676	17.12	18.3591
16.1223	16.1203	16.1223	16.1197	16.1213	16.0356
16.0736	16.0736	16.0736	16.0736	16.0736	16.0881
16.7196	16.7436	16.7747	16.7196	16.758	16.7777
15.8989	15.8989	15.8942	15.8955	15.8361	15.7898
16.0781	16.0781	16.0781	16.0781	16.0742	20.0314
15.8234	15.8182	15.8182	15.8174	18.0291	24.5907
16.2386	16.25	16.2484	16.2516	16.2466	16.9312
16.148	16.148	16.2603	16.0501	16.1201	16.7023
16.1684	16.2089	16.1791	16.2109	15.6347	19.4237
15.958	15.9677	15.9677	15.9677	16.1067	20.1907
16.037	16.0398	16.0312	16.0407	16.0809	17.3416
15.9016	15.8939	15.9016	15.9016	16.4577	16.2714
15.9623	15.7514	15.9623	15.9884	16.5695	16.437
16.126	15.8746	16.2077	16.1173	16.7887	16.7636
15.8291	16.4001	16.3344	16.3344	16.8216	16.2816
15.8775	15.8999	15.881	15.869	15.6491	25.1245
15.9343	15.9493	15.9493	15.9493	15.9343	16.0652
15.8347	16.0519	15.8189	15.9242	16.1556	17.4944
15.6186	15.6609	15.6551	15.73	15.6021	17.6454
16.2285	16.2304	16.256	16.31	16.3094	16.7247
16.6021	16.6259	16.6026	16.6026	16.5416	21.4231
16.5955	16.594	16.6124	16.5387	16.6225	19.8612
16.1719	16.1848	16.1848	16.1848	16.9592	15.845
16.1536	16.1926	16.1536	16.1536	16.1853	17.4318
16.2792	16.6552	16.363	16.6804	17.3992	19.0909
16.0513	16.031	16.0513	16.0513	16.0513	16.0513
16.089	16.0896	16.0915	16.0896	16.0968	16.4018
16.4305	16.8254	16.5815	16.8503	16.8475	17.8711
17.0486	17.0442	17.0625	17.0486	17.0414	22.6852
15.8969	15.9196	15.8969	15.9751	17.1606	17.4009
15.825	15.825	15.825	15.8231	15.8237	15.825
16.4094	16.3568	16.4598	16.4598	16.491	20.0162
17.1106	17.1143	17.0878	17.1106	17.0261	16.8895
16.0809	16.0359	16.1566	16.1505	15.8694	17.0511
17.2818	17.2796	17.8465	17.5434	17.657	17.6588
16.5704	16.5704	16.5937	16.5764	16.6027	20.1809
16.0726	16.0726	16.0486	16.0726	16.0726	17.5906
15.2334	15.6712	15.2454	15.6646	16.1516	15.6127
16.2909	16.2895	16.2909	16.2902	16.2704	16.2291
16.2896	16.2896	16.2438	16.2998	16.2494	18.9872
15.8755	15.9004	15.9003	15.903	15.8029	15.9347
16.2161	16.211	16.211	16.3425	16.2161	16.7141
16.4344	16.2841	16.2854	16.4284	16.314	16.2847
15.9928	17.5948	15.7974	15.7091	21.0476	26.4156
16.0204	16.0512	16.0505	16.0686	16.3152	19.5944
15.9277	15.907	15.9277	15.9277	15.9277	17.6021
15.8573	15.97	16.0241	15.919	15.9962	15.9697
15.7564	15.7564	15.6004	15.7564	15.7337	16.4215
16.1645	16.1673	16.2341	16.167	16.2455	16.2169
15.9375	16.2695	16.3368	16.3368	16.2695	16.2115
16.3372	16.3326	16.3385	16.3405	16.3312	19.4788
16.0067	16.2495	16.2685	16.2317	16.2317	16.2317
16.4395	16.4395	16.4263	16.4395	16.4303	15.9921
16.0309	16.0059	15.9913	15.9059	15.9674	16.2166
16.0154	15.985	16.0479	16.0185	18.9643	18.9413
15.8953	15.9213	15.9416	15.9416	16.4243	16.4188
15.8766	15.8564	15.8985	15.8181	15.8553	16.3408
15.7348	15.7348	15.7335	15.7382	15.7501	15.2694
15.9064	16.0792	16.2594	16.2266	16.1329	16.1039
16.0577	16.076	15.8708	15.8524	16.0761	16.7674
16.5956	16.5956	16.5956	16.5956	16.5956	18.3933
16.0326	16.0534	16.0291	16.0538	16.0326	16.0239
16.8757	16.8787	16.8777	16.8757	16.8787	16.8501
16.0093	16.0093	16.0093	16.0093	16.0093	16.0052
15.9575	15.9628	15.962	15.9628	15.9628	17.8128
16.5297	16.5297	17.0436	17.0418	17.0426	16.821
15.9855	15.9889	15.9889	18.334	15.9877	21.0517
16.4609	16.4609	16.6033	16.6033	16.4609	17.1547
16.0375	16.2179	16.2171	16.2144	16.2164	17.6613
15.993	15.993	16.0809	15.993	15.9964	16.2914
16.049	16.8384	16.2939	17.0437	18.6833	18.919
16.6256	16.5158	16.6256	16.8162	16.8162	19.4866
16.3441	16.3464	16.3464	16.3675	16.5734	16.5193
16.3373	18.5851	16.5815	18.7825	18.7616	20.3349
16.4493	16.4537	16.4618	16.4618	16.5532	16.5532
15.8769	15.8563	15.8563	16.1759	16.1646	20.0591
16.6778	16.6684	16.6686	16.6896	16.6687	18.782
15.9751	16.0983	15.9751	15.9585	16.0983	16.3
16.3983	16.3943	16.3993	16.4009	16.4009	16.9161
16.4631	16.4418	16.4683	16.6315	17.094	18.5626
17.3965	17.3965	17.3965	17.348	17.3965	17.0344
16.1037	16.1042	17.0064	17.4979	16.0551	20.6103
16.1395	16.2205	16.1395	16.6795	16.6882	16.6367
16.3115	16.3115	16.312	16.7606	17.0365	17.0282
15.9952	16.5568	16.4842	17.094	17.0942	17.094
15.8144	15.8144	15.8144	15.8081	15.6122	18.36
16.0985	16.2115	16.0985	16.0981	16.021	16.5398
16.1119	16.1119	16.1119	16.0289	16.0567	17.5026
15.9169	15.7552	15.9169	15.9288	17.2345	18.9885
17.1439	17.2031	17.1591	17.1868	17.1868	17.7228
16.27	16.5599	16.6329	16.6771	16.6761	16.6771
17.398	17.4115	17.517	17.8353	17.9215	19.355
16.1425	16.1425	16.1362	16.2099	16.3199	16.311
17.2427	16.8311	16.6518	17.2377	17.2361	17.5361
16.2427	16.3087	16.145	16.3311	17.0619	17.1394
16.176	16.1834	16.1803	16.1411	16.1882	15.8361
15.9862	15.9788	13.68	16.0144	15.9854	17.2631
16.1183	16.1183	16.1183	16.118	16.1152	19.1432
15.9197	15.9197	15.9197	15.9166	16.3433	16.1598
17.1084	17.1121	17.1124	17.1127	17.1126	20.6162
15.8914	15.8935	15.8914	15.8579	15.8873	18.9177
15.8351	16.279	16.3024	16.3266	16.279	19.2456
16.5193	16.4262	16.3965	16.4262	16.4166	15.9151
15.4589	15.4589	15.4077	15.4589	16.7914	16.699
15.8111	15.9084	16.0139	15.7516	15.8838	18.3646
16.7463	16.7414	16.7463	16.7463	19.7932	19.6444
16.5658	16.5658	16.5654	16.3173	16.5658	17.4711
16.2812	16.2964	16.2964	16.2964	16.2944	16.2946
16.5621	16.5044	16.5621	16.4802	16.5811	17.3141
16.2907	16.2999	16.6452	16.6452	16.3658	16.5903
15.8844	15.7885	15.8817	15.7974	15.7871	15.7974
15.8637	15.8689	15.8689	15.935	15.8442	15.6884
15.9812	15.9853	15.9853	15.9853	15.9019	15.9823
16.0684	16.0684	16.069	16.0697	16.0684	18.4693
15.9362	15.9377	15.9488	15.9488	15.9356	15.9148
15.9277	15.8354	15.9168	16.7607	16.1531	16.9087
15.8128	15.8202	16.4655	15.8207	16.4611	16.5818
16.0081	16.0081	15.868	16.0081	15.9251	15.9529
16.2328	16.2951	16.4807	16.2208	16.3071	16.6966
15.895	15.8693	16.0269	16.9654	16.9654	18.2202
16.104	16.104	16.1072	16.0673	16.0888	17.3752
16.3832	16.3611	16.3832	16.3489	16.3713	20.2211
16.066	16.058	16.0681	16.0656	16.0678	19.6433
16.9955	16.1489	16.1489	16.9588	16.2103	19.1343
15.9745	15.9633	15.9876	15.937	15.9503	20.1135
16.8911	16.9052	16.907	16.9042	16.9052	17.4085
16.2007	17.0146	17.0042	17.8566	15.8866	19.838
16.36	16.3585	16.3643	16.5341	16.7469	16.7431
16.0018	15.985	15.9847	15.9275	15.7806	17.5794
16.9833	17.1759	16.7828	17.1506	17.1715	21.8104
16.6149	16.6285	16.6149	16.6123	16.6285	17.0958
15.9544	16.562	16.8376	17.2365	17.5761	21.1252
16.8428	16.8425	16.8428	16.8368	16.7212	18.4746
16.6102	16.4359	16.6279	16.6293	17.0262	16.9932
16.0209	16.0209	16.0003	16.0209	16.0197	24.2714
15.8796	16.0798	15.9091	15.8092	16.034	16.3061
16.2633	16.2633	16.4313	16.2637	16.2637	16.5874
16.3062	16.7764	16.3611	17.4145	17.4113	24.7322
16.3093	16.3471	16.3373	16.2247	16.3438	16.575
16.6629	16.664	16.666	16.664	16.664	18.4373
16.1749	16.1749	16.0347	16.1067	16.0664	15.9526
15.8358	15.8102	15.8193	16.0377	15.9177	16.6014
17.1493	17.1414	17.0983	17.1414	17.1388	18.192
15.9782	15.9782	15.9782	15.9841	15.9782	19.1943
16.3505	16.3505	16.3392	15.0306	16.3327	19.9699
16.4164	16.4063	16.4164	16.4164	16.4164	16.4054
17.232	17.2369	17.2356	17.8064	18.3283	18.4379
16.1125	16.2154	16.2308	16.1169	16.1169	16.4108
16.2978	16.018	16.2978	16.2649	16.0189	19.0573
16.7847	16.8236	16.8256	16.7937	16.8107	17.9715
17.3159	17.2989	17.2989	17.2618	17.2214	18.1877
16.6595	15.9711	18.1672	15.8606	18.9923	18.5008
16.0326	16.0326	16.021	16.0326	16.0307	21.1072
16.1338	16.1256	16.1256	16.1303	15.9434	17.3749
15.9726	15.9726	15.6719	15.9682	16.6295	16.5516
15.8359	15.8075	15.8075	15.8075	15.7709	18.549
16.4568	16.4575	16.4575	16.4575	16.8486	16.8599
16.0991	16.0991	16.0991	16.0991	16.0962	16.1939
15.5753	15.4973	15.5356	15.483	16.6887	21.313
16.0201	16.0201	16.0201	16.2411	16.2411	20.5151
16.3585	16.354	16.3585	16.3585	16.2547	16.3551
16.5685	16.5681	16.4843	16.5685	16.572	17.4004
16.0568	16.0138	16.065	16.0579	16.0925	16.3798
16.8235	17.4803	17.5764	17.5548	17.4729	18.8169
16.1653	16.1635	16.1725	16.1725	17.5121	20.4047
16.6442	16.3304	16.3308	16.6434	17.4001	24.8125
16.0462	16.0462	16.1106	16.4027	16.4095	16.2942
15.8104	15.8115	15.8203	15.988	17.0837	16.9043
15.9817	16.0759	16.069	15.9784	18.6581	18.719
16.8472	16.0177	16.0211	16.8469	16.8475	18.4049
15.2879	15.29	15.2917	15.4456	15.2752	15.9018
15.7328	15.7684	15.7684	16.4655	19.7794	23.1968
15.8058	15.8479	15.8436	15.5157	15.6194	15.6027
16.1856	16.1856	16.2373	16.1589	16.2373	16.5136
15.9349	15.9349	15.9349	15.9305	15.9065	15.7787
15.7178	15.7143	15.6263	15.7178	15.7101	19.0872
15.6903	15.6897	15.6897	15.6897	15.6897	15.6897
15.8771	15.8771	15.8384	19.097	16.0758	19.097
16.1523	16.1484	16.1697	16.1655	16.1523	15.7211
15.6581	15.4771	15.4771	15.4771	15.3649	15.3787
15.9032	15.9112	15.9393	15.9104	15.9066	15.8914
16.6481	16.4521	16.7178	17.0753	17.9305	23.2523
15.8386	15.814	15.814	16.8169	16.8169	19.0543
15.9827	15.8766	16.0121	16.0121	15.9104	21.2074
15.5534	15.605	15.5792	15.605	15.5944	19.7291
15.8615	15.8644	15.8625	15.8689	15.8557	16.0136
16.7162	16.7216	16.7224	17.8443	18.3651	21.9059
17.8267	17.793	17.9761	17.8286	17.9633	23.0605
16.3848	16.3797	16.386	20.3282	20.38	21.7531
17.2176	17.2261	17.2261	17.2261	16.8041	19.1932
15.6653	15.6653	15.6653	15.6653	15.6696	15.6916
16.5432	16.6164	16.618	16.4785	16.4819	16.5259
16.384	16.2133	16.2133	16.2126	16.2126	16.213
16.0779	16.0957	16.0964	16.0964	16.1182	16.1357
16.3046	16.1612	16.2635	16.1612	16.1607	16.1544
16.1805	16.6956	16.6779	16.6779	17.7045	17.7072
16.6958	16.1416	16.3248	16.6958	16.8812	16.1618
16.0942	16.0942	16.0942	16.0942	16.0942	16.3194
16.2667	16.4983	16.4983	16.4466	17.0974	18.0616
16.5116	16.5116	16.5116	16.5039	16.4496	17.1995
16.274	16.274	16.2806	16.7494	16.2733	16.7324
16.7557	16.7569	16.7557	16.7557	16.5658	16.5597
16.214	16.214	16.214	16.214	16.2115	16.1636
15.9403	15.9195	15.9424	15.8821	16.717	16.6712
16.2955	16.585	16.2955	16.2879	17.2823	17.8599
16.2058	16.2058	16.2576	16.5629	16.5286	17.2948
15.8618	15.8618	17.2024	17.2024	15.9885	19.4879
16.9326	16.468	17.0394	16.1975	16.9304	16.9462
16.8693	16.79	16.7803	16.79	16.755	17.2741
16.0073	16.0068	16.0073	15.7731	16.0057	15.3362
16.2272	16.2187	16.1935	16.386	16.5989	18.5544
16.1175	16.1175	16.1175	16.1175	16.1159	19.3026
15.9299	15.9299	15.9299	15.9294	15.9299	17.6461
15.4946	15.445	15.7215	15.7198	15.2445	16.7639
16.2167	16.2953	16.2953	16.2221	16.2167	16.2144
16.3395	16.3398	16.3395	16.3395	16.2589	16.3387
16.2258	16.0984	15.9349	16.084	16.0984	15.9574
17.1561	17.1544	17.0334	17.0334	17.0334	18.191
16.7472	15.8713	16.7472	16.6476	16.4075	17.0868
16.0152	16.2649	16.0271	16.2149	16.7469	21.3626
16.4605	16.4335	16.4335	16.4537	16.4377	16.5785
15.8319	16.1121	15.9753	15.9365	15.7078	15.703
15.9667	16.0311	15.9758	15.9644	19.298	19.6794
16.3741	16.3741	16.2061	16.3741	16.9816	18.8093
16.0823	16.1069	16.1069	16.105	16.1237	16.1158
16.3407	16.3172	16.3501	16.3548	16.3343	19.7864
16.3266	16.3266	16.3266	16.3751	18.6115	19.1789
15.9573	15.9611	15.9615	16.931	19.1197	22.0627
15.7786	16.2476	16.2488	15.809	16.236	20.3881
16.2618	16.2561	16.2561	16.2592	16.2561	20.5374
15.9885	16.1355	16.3683	15.9622	16.3683	16.5058
16.846	16.846	16.8417	16.8448	16.8506	19.3432
16.2191	16.1998	16.2191	16.2201	16.2201	16.2155
16.4446	16.3591	16.2324	16.3756	16.2347	17.5085
15.7859	15.7859	15.7809	15.8424	15.8931	16.6004
16.1253	16.1979	16.1979	16.1979	16.1979	20.2858
16.6654	16.6753	16.6753	16.6806	16.7027	16.6064
15.9901	15.9929	15.9929	15.9877	16.3557	16.3557
16.3087	16.3692	16.44	16.1878	16.3087	16.1487
16.1217	16.1217	16.1217	16.1292	16.5429	19.6677
15.8766	15.8702	15.9526	15.8838	15.862	15.8609
15.9642	15.9538	15.9642	15.9502	15.9538	16.8109
17.2119	16.7558	17.0742	16.9951	16.867	20.5095
15.8603	15.8589	15.8603	15.8415	15.8595	21.3199
16.352	16.3486	16.6608	16.2223	16.6591	16.4085
17.2136	17.2136	17.0944	17.0944	17.0944	16.8593
16.2882	16.9926	16.5464	16.9944	16.9975	19.2887
16.4249	16.379	16.379	16.4249	16.2454	24.9506
16.0784	15.9654	16.9239	16.925	16.925	17.7055
15.8358	15.845	15.8639	15.845	18.943	19.6685
15.9993	16.0077	16.0077	15.9375	15.9986	18.181
16.7066	16.7066	16.66	16.7047	16.7057	16.1429
16.1602	16.1802	16.1797	16.1787	16.1787	22.7333
16.4553	17.6504	17.6552	18.3321	18.3318	18.5572
16.5752	16.4166	16.4166	16.4776	17.4403	18.4085
16.5943	16.5977	16.5952	16.5952	17.1049	16.5459
17.8628	17.8595	17.8628	17.8618	17.8487	19.3824
16.6204	16.9136	16.846	16.7274	16.9514	16.9635
16.0647	16.0592	16.0632	16.0639	15.8932	16.2957
16.8123	16.2616	16.2897	16.6632	16.6585	18.3355
16.8635	16.9003	16.8511	16.9146	18.9443	18.9731
16.5069	16.5674	16.5575	16.5888	16.5008	16.5026
16.3429	14.6289	16.3431	16.3429	16.3446	16.3519
16.1636	16.1636	16.1636	16.1402	16.1369	16.1369
16.573	16.124	16.2299	16.4401	17.9496	19.9363
17.2774	17.2898	17.2885	17.2792	17.3045	18.1406
16.603	16.4902	16.4902	16.3612	15.9799	16.0138
16.2745	16.0331	16.2806	16.2854	16.2812	16.2956
16.7779	16.7833	16.6257	16.7191	16.6121	16.9427
16.1762	16.1807	16.1925	16.1807	16.6954	16.6952
16.0293	16.0292	16.0293	16.0292	15.9803	16.0021
16.2422	16.0437	16.2387	16.241	17.3673	16.7554
15.9079	15.8977	16.1587	16.0135	16.0046	16.0299
15.7168	15.742	15.7179	15.7179	15.7488	16.4138
15.935	15.7849	15.935	15.7949	15.7747	18.1099
16.0913	16.1423	16.8578	16.1383	16.7518	17.6424
16.2944	15.4027	16.2944	16.2848	16.1945	16.6593
16.3336	16.3336	16.3336	16.3525	17.9701	18.3195
16.3641	16.3641	16.3571	16.3339	16.1968	15.8867
15.9649	15.943	15.9619	15.9649	15.954	15.9425
16.1288	16.1277	16.1288	16.0679	16.0837	15.8185
15.8093	15.8053	15.8543	16.0858	15.8104	24.1857
16.8305	16.8149	16.804	16.8169	16.8271	17.3393
16.1541	16.1571	16.1585	16.0413	19.8356	22.846
16.6436	16.6222	16.6311	16.6311	16.6229	17.1982
15.9175	15.8985	16.017	15.9339	17.0726	17.1917
17.9591	18.0067	17.9658	17.9658	21.3569	29.618
16.3929	16.4064	17.2346	17.2394	17.2325	22.9967
16.5651	16.4533	16.4533	16.5651	16.4533	16.9421
16.4527	16.4527	16.5157	16.5157	16.6615	15.9967
16.1157	16.2186	16.206	16.2179	16.1966	16.8194
16.0863	15.9328	16.0932	16.0949	17.1453	16.6553
16.6847	16.7362	16.7362	16.7367	16.7194	16.6631
16.7585	16.8909	16.8909	16.8909	16.8726	19.0586
16.4689	17.1329	16.5844	17.1442	17.9596	17.1899
16.387	16.3655	16.3886	16.3886	16.3868	16.3863
16.3858	16.3856	16.3878	16.3543	16.3281	18.1637
16.177	16.1627	16.1574	16.1574	16.1053	17.1012
15.8587	15.8568	15.8593	15.8615	16.2475	16.3232
16.1059	16.7646	16.875	17.6821	16.5426	18.3925
16.8538	16.8502	16.9871	16.9871	16.7975	16.9816
15.9937	16.179	16.1922	16.1954	16.8284	16.8448
16.8257	16.6463	16.8141	19.5436	16.847	24.8948
15.7407	15.7841	15.7492	15.7271	16.2019	16.2663
16.5197	16.4441	16.5193	16.5147	16.5147	16.3905
16.2484	17.6408	16.2955	16.2795	17.8139	17.8155
15.9218	15.9218	15.9218	16.5037	16.4989	16.4715
17.25	17.2548	17.0229	17.0109	17.0984	20.69
16.4421	16.4421	16.443	16.4333	16.4237	16.5167
16.5995	16.6167	16.6167	16.5995	16.5995	16.5995
16.2437	16.2689	16.2689	16.2554	16.2689	16.4913
16.1416	16.1454	16.1588	16.16	16.249	17.8808
16.6235	16.7599	16.6338	16.7659	16.7622	16.5999
15.9866	16.0097	15.9939	15.9677	15.9823	17.6502
16.7851	16.8225	16.8306	16.8306	17.947	18.823
16.8811	16.8811	16.8908	16.8795	19.4074	19.8863
15.9929	15.9882	16.279	16.2785	17.0749	17.6893
17.2664	17.271	17.2676	17.1535	17.1159	18.162
16.295	16.2958	16.6204	16.3776	16.4074	16.7573
15.9254	15.9254	15.9254	15.9159	15.9159	15.8431
15.9029	15.9026	15.9014	15.9065	15.9019	19.8349

## Sheet: wgs_20cM
2x	1x	0.75x	0.5x	0.25x	0.1x
20.5232	19.8977	20.524	20.5288	20.524	22.2123
19.7922	19.7869	19.7875	20.0035	19.8008	22.7687
20.2855	20.2884	20.2857	20.2884	20.2884	25.9505
20.4885	20.4885	20.4885	20.4885	20.4836	19.8761
20.508	20.5756	20.1663	20.1787	20.1163	20.5733
20.3422	20.6124	20.3616	20.6148	20.6062	21.9968
20.7749	20.8525	20.7209	20.7208	20.884	23.4847
18.943	20.5404	20.5437	20.5393	20.4769	22.0583
20.0222	20.0536	20.0596	20.0377	20.0377	20.8935
19.9262	19.7204	19.7397	19.9351	19.6944	19.6687
20.103	20.0889	20.1105	19.8049	20.1355	19.9883
20.7338	20.7338	20.7326	20.7338	20.7308	20.7313
19.7575	19.7575	19.7552	19.7175	19.7609	21.4427
20.1436	20.1624	20.2631	20.2631	20.4496	21.7937
21.8732	21.8732	21.8715	21.8722	22.095	22.224
20.1219	20.1208	20.1261	20.1044	20.9159	26.2399
20.6976	20.7109	20.6976	20.7109	20.7147	21.3899
20.0389	20.0376	20.0389	20.0369	20.0369	20.0568
20.0307	20.0312	20.026	20.0465	21.3798	21.3916
20.4236	20.4384	20.4236	20.4236	20.6819	21.9197
20.1284	20.163	20.1641	20.1351	20.1351	20.0915
19.8866	19.8896	19.8896	19.9952	19.8913	21.2374
20.5226	20.6073	20.5226	20.61	20.6095	20.1975
20.0226	20.025	20.0226	20.0745	20.025	26.1524
21.3366	21.4532	21.4733	21.4465	21.4532	22.4231
20.2464	20.6066	20.5017	20.2581	23.1242	23.1095
19.8042	19.9994	20.0295	20.0348	19.9436	19.8081
19.9693	19.9986	20.2237	20.2155	20.1599	19.9206
20.7792	20.8056	20.7745	20.778	20.7808	20.7483
20.2563	20.2563	20.2563	20.2563	20.2563	20.2527
20.1123	20.163	20.1146	20.1123	21.0116	21.6198
20.5682	20.4262	20.4694	20.4999	20.5646	20.2551
20.2868	20.2868	20.2868	20.2868	20.1387	20.7585
20.7881	20.7881	20.7902	20.7902	20.7908	20.9732
20.667	20.6814	20.6906	20.6612	20.667	21.0848
20.0437	20.014	20.014	20.014	20.014	21.3264
19.9562	19.9535	20.042	19.9602	19.9602	20.8592
20.1996	20.1351	20.1267	20.1742	20.7244	22.1599
20.6564	20.6564	20.5684	20.6564	20.6541	22.9517
20.0022	20.1158	20.1084	20.7187	20.475	19.7897
20.7228	20.7238	20.7238	20.7228	21.747	21.7457
20.5173	20.2303	20.5167	20.0094	20.567	20.5736
20.3794	20.4028	20.4017	20.4075	20.3801	21.7223
19.8703	19.8679	19.8775	19.8887	19.8391	19.818
20.0855	20.0778	20.073	20.0826	20.0816	20.2889
20.0525	20.1704	20.1705	20.2632	20.468	20.7815
20.5479	20.5701	20.5378	20.5551	20.6136	22.7536
20.7296	20.7224	20.7103	20.6936	20.3579	23.4657
19.9039	20.1059	20.1059	20.1308	19.9669	19.7184
20.1092	20.1117	20.1179	20.1117	20.1117	20.0961
21.2098	21.2268	21.2098	21.2531	21.2098	21.6229
20.2827	20.2712	20.2827	20.2712	20.8321	21.1289
20.3143	20.3065	20.2825	20.3065	20.292	25.0856
20.2725	20.2527	20.2527	20.2725	20.2521	20.235
21.5244	21.6857	21.6913	21.5327	23.7688	24.2022
19.7181	19.749	19.7879	19.7815	19.7411	19.6777
20.0414	20.0219	20.0047	20.3344	20.0578	20.2711
20.1532	20.1532	20.1532	20.1532	20.1382	22.4422
20.5712	20.6715	20.5733	20.6975	20.5686	20.8293
20.0054	20.6547	19.9323	21.3068	19.9302	21.2545
20.7295	20.722	20.7188	20.7312	20.7191	20.6386
20.7947	20.7788	20.811	20.811	20.8457	23.0102
19.8399	19.9425	19.9383	19.9298	19.9371	19.8472
19.8568	19.6825	19.8111	19.9697	20.0271	20.0058
20.2298	20.2298	20.2298	20.2298	20.2298	21.8196
20.6008	20.6545	20.749	20.8708	22.1709	22.1665
20.8996	20.9104	20.9028	21.1108	20.9447	25.1619
20.3749	20.251	20.4489	20.9064	22.4137	22.7023
20.0852	20.0768	19.873	20.0188	20.0789	20.0789
20.0404	19.953	20.023	20.0499	20.0903	22.3571
19.7848	19.8117	19.8034	19.8208	19.8208	20.0882
20.2448	20.3119	20.3119	20.3026	20.1602	20.0221
20.2954	20.2946	20.2943	19.9979	21.2085	20.3011
20.0933	20.0933	20.0957	20.0933	20.0933	20.6916
19.9284	19.9291	19.9291	19.7973	19.8401	20.7465
20.8343	20.9424	20.9449	20.9449	20.9461	21.1854
20.2076	20.2045	20.4954	20.4954	20.4939	20.4939
19.8005	19.8346	19.9048	20.3591	20.669	20.8433
21.1255	21.1306	21.1312	21.1276	21.1445	21.7647
20.3018	20.2924	20.2977	20.3021	20.3035	20.8481
20.6153	20.2586	20.6153	20.6521	21.649	23.779
20.2916	20.2862	20.2916	20.2916	20.2916	20.2453
19.7827	20.0107	20.0107	20.0126	20.0126	20.2173
19.716	19.8023	19.6722	19.6275	19.4677	22.1549
20.3361	20.166	20.3379	20.3354	20.3183	20.1833
20.1423	20.1484	20.0858	20.1461	20.1388	24.1472
20.4989	20.4944	20.5507	20.5507	20.5507	25.9129
20.0839	20.0971	20.1511	20.169	20.1415	20.0839
19.9702	19.9702	19.9702	19.9683	19.9656	20.1542
20.6053	20.6216	20.6265	20.8824	21.0001	21.5884
21.6286	21.055	21.6281	21.6281	21.6281	21.6171
20.064	20.064	20.1767	20.0476	20.1739	21.8593
19.9827	19.9712	19.9702	19.9712	19.9792	20.7865
20.5217	20.443	20.4612	20.4594	23.0816	22.7187
20.5607	20.5164	20.5104	20.5533	20.5517	20.5126
20.3911	20.3919	20.2105	20.2105	20.4009	21.126
19.3422	19.6092	19.6965	19.9661	21.5573	21.5609
20.2469	20.2371	20.2469	20.5527	20.2336	23.9956
20.1966	20.1976	20.1966	20.1977	20.1822	20.9572
20.0573	20.3472	20.35	20.3472	20.6428	20.6572
20.6109	21.1518	21.2823	21.3016	21.2872	21.2863
20.2278	20.3888	20.4257	20.4257	20.4255	20.3014
20.1875	20.1867	20.1875	20.1695	22.9887	22.9456
20.1256	20.1365	20.2723	20.2639	20.1321	20.0645
19.9595	19.9595	19.9552	19.9552	19.9548	19.9548
20.9783	20.9553	20.9553	20.9113	20.8957	20.8558
20.4005	20.7712	20.7578	21.9332	22.8404	22.9957
20.1544	20.1872	20.1897	20.1897	20.1895	24.0052
20.3301	20.329	20.329	20.328	20.3011	20.3243
20.1814	20.2296	20.23	20.1734	20.5812	22.836
19.9915	19.9915	19.9915	19.9915	19.997	20.8478
20.031	20.0179	20.0304	20.0319	20.8263	33.0407
20.5185	20.52	20.5193	20.8286	20.8949	21.2731
20.6572	20.6572	20.6624	20.663	20.6624	22.2257
20.3503	20.3503	20.3459	20.3459	20.3232	20.3228
20.4712	20.4763	20.6438	20.5314	20.7615	21.5822
20.1542	20.1542	20.1184	20.0856	20.0416	21.5338
20.3641	20.3803	20.3803	20.3754	20.5282	20.496
20.9633	20.8019	21.0393	21.0295	20.9426	21.0927
20.4977	20.4977	20.4977	20.4898	20.5027	21.975
21.2415	21.2415	21.2415	21.2415	21.1762	22.1
20.2084	20.2252	20.237	20.0655	20.5184	21.126
20.2689	20.1347	20.3764	20.2689	22.9239	20.8006
20.1032	20.101	20.1021	20.0993	20.4681	20.6216
20.2706	20.2763	20.2706	20.2706	20.2706	20.578
19.6818	19.7709	19.7691	19.7302	19.7262	20.6327
20.968	20.9673	20.9673	20.968	20.9673	20.8583
20.0627	20.2218	20.0627	20.2112	20.2218	20.2218
20.0686	20.5919	20.5583	21.0779	25.0211	24.6882
19.9963	19.997	19.9553	19.9981	19.978	19.9463
20.8057	20.7746	20.8193	20.8125	20.8119	20.3168
19.8798	19.8791	19.8804	19.8574	22.3884	20.346
20.0655	20.0677	20.0655	20.0655	20.0606	20.3375
20.9252	20.8493	20.8493	20.8493	20.8425	28.0238
18.6827	20.6032	19.981	20.6365	20.6188	21.0183
20.2804	20.2805	20.278	20.2805	20.2803	20.2549
19.9707	19.9075	20.0709	21.013	21.2747	21.2776
19.889	19.9024	19.6152	19.9229	19.819	19.5203
20.7272	20.7362	20.7272	20.7362	20.7453	20.9539
20.4422	21.1343	23.4073	21.3662	21.3785	23.5418
20.2326	20.2291	20.9613	20.978	21.2581	21.2624
20.4181	20.6558	20.6635	20.6726	20.6753	26.6613
19.5153	19.4615	19.519	19.0231	19.0348	23.5168
19.8536	19.8536	19.8536	19.8901	19.8286	20.1001
20.4024	20.3605	20.4026	20.4026	20.4184	21.5087
19.9453	19.9652	19.9338	19.9903	19.699	19.972
20.2973	20.3179	20.1643	20.1824	19.9512	19.9519
21.0295	21.0295	21.0295	20.8014	20.5947	24.129
19.9878	19.99	20.0061	20.0059	20.0023	20.2971
19.9398	19.938	20.0196	19.9561	20.3389	20.3358
19.8616	19.8688	19.8616	19.8974	19.8688	20.7437
21.1012	21.0974	21.1003	21.1003	21.1133	21.1151
20.5644	20.5618	20.5645	20.5735	21.3031	21.2189
20.7944	20.8484	20.7858	20.8405	20.8398	20.6004
20.1805	20.1772	20.2037	20.1729	20.4396	20.4053
20.4836	20.5707	20.573	20.4906	20.4977	20.5123
20.0198	19.9853	20.0214	19.9853	20.2349	20.2376
20.6624	20.6764	20.6789	20.6789	20.6788	25.9051
20.3746	20.3746	20.3746	20.3737	20.37	20.3736
20.3418	20.3418	20.3418	20.3418	20.3418	20.3363
20.3825	20.3825	20.3825	20.3825	20.3806	21.2781
20.3409	20.3467	20.3576	20.4515	20.449	23.1125
19.9073	20.4165	19.9163	20.7359	20.5644	23.7296
19.8091	19.8091	19.8091	19.8091	19.8087	19.4996
20.1393	20.0976	20.0973	20.1421	20.1384	19.8868
20.5741	20.576	20.743	21.0507	20.6244	20.8424
20.5029	20.5027	21.873	22.5185	22.5228	23.5025
20.1803	20.2584	19.9907	20.0738	20.0455	20.4901
20.005	19.9987	20.0079	20.0079	20.0079	20.7793
19.9985	19.9192	19.9779	22.3736	22.1267	24.2779
20.0415	20.1003	20.1003	20.0325	20.1503	29.0247
20.1668	20.3452	20.1521	20.3452	20.801	20.7732
19.7823	19.7828	19.7828	19.7828	19.7828	19.9198
20.9259	20.9259	20.9882	20.6961	20.7683	20.427
20.2985	20.284	20.2985	20.2869	20.2915	20.7634
20.7056	20.83	20.7056	20.7056	20.7056	20.6864
20.4536	20.4536	20.4545	20.4586	20.4545	20.9832
20.1331	20.331	20.4216	20.4216	20.1071	20.3101
19.909	19.9915	19.9915	19.9915	20.7537	20.642
20.6342	20.6175	20.6375	20.6542	20.9825	21.014
20.4586	20.4632	20.4388	20.4586	20.4615	20.2103
20.0788	20.0987	20.2655	20.263	20.4127	23.4673
19.954	19.9596	19.954	19.954	19.954	19.9658
20.111	20.285	20.111	20.2683	20.0767	20.2873
20.0035	20.0053	20.001	20.0053	20.0053	20.0613
19.7336	19.726	19.6618	19.779	20.0286	20.0983
19.9669	19.9214	19.9643	19.8202	19.6798	22.6552
20.1196	20.1196	20.0942	20.2159	20.7775	22.0561
20.1049	20.6579	20.6579	20.6575	20.6556	20.2864
19.848	19.848	19.8574	19.8575	19.8575	19.8575
20.3874	20.6616	20.5742	20.7048	20.407	27.6045
19.7396	19.7354	19.7566	19.7396	20.9871	24.4308
21.029	20.9993	21.0141	21.0299	21.0089	23.8344
20.234	20.6849	20.2795	20.5556	20.2795	20.5038
19.9277	19.9225	19.8753	19.9186	19.9576	19.845
20.5284	20.5066	20.5284	20.5267	20.5267	20.5267
20.6333	20.6982	20.6982	20.6982	20.5546	20.9324
19.8323	19.8323	19.7054	19.8398	18.9486	22.6803
20.608	20.6173	20.608	20.5853	20.6173	21.2357
20.4333	20.6942	20.4307	20.4382	20.7339	24.9249
19.6751	19.8596	20.1286	20.0291	22.6972	26.4303
19.8644	19.8663	19.8645	19.8633	19.8641	22.4398
19.9465	19.9501	20.566	19.9827	21.3792	21.1589
19.8278	19.8278	19.8278	19.8278	19.8278	20.8207
20.0538	20.0525	20.0466	20.0525	20.2881	21.5552
19.7943	19.7859	19.7943	19.7943	19.7943	20.1711
20.095	20.8325	20.4356	20.841	20.8422	21.9301
19.9663	19.9731	20.0904	20.2324	19.9567	20.3984
20.0905	20.04	20.0806	20.0884	20.1575	20.2826
20.0635	20.0608	20.055	20.0635	20.0381	20.0816
19.816	19.7386	19.7593	19.7443	19.5547	19.4669
20.3796	20.3808	20.3808	20.3827	21.9365	21.7805
20.5407	20.5407	20.5387	20.5573	20.5298	20.3361
19.9364	19.8515	19.8515	19.7788	20.1937	20.7003
19.8605	19.8605	19.8605	19.8478	19.8912	22.5142
20.0707	19.8826	19.8673	20.0834	24.5493	24.4328
19.8039	19.796	19.796	19.7379	19.6011	19.5461
21.1471	21.1065	21.1065	21.149	21.1057	24.3571
19.8331	19.8615	19.8791	19.9498	19.854	21.3009
20.4558	20.6008	20.4269	20.8757	20.8598	29.0355
20.1501	20.0937	20.0937	20.2056	20.2133	20.0193
20.2101	20.6249	20.6318	21.7966	21.798	21.7795
20.2588	20.3682	20.192	20.2586	20.213	20.1124
20.0578	20.1145	20.1304	20.1247	20.0673	26.4192
21.4404	20.7861	21.2819	20.9487	21.4316	20.9363
19.8568	19.8568	19.8568	19.9977	19.8357	21.106
20.0754	20.0784	20.0754	20.0783	20.0783	20.0754
20.1211	20.049	19.8049	20.3246	21.0372	21.0413
20.2853	20.2018	20.4032	20.2212	20.7948	20.0916
20.2534	20.2186	20.2783	20.1647	20.1502	20.3813
20.1569	20.1569	20.1562	20.1613	20.1921	20.6749
20.2132	20.2132	20.1713	20.2132	20.2132	20.9827
19.9342	20.0003	20.1332	19.975	20.6864	20.5931
20.4848	20.5076	20.5076	20.5076	20.5076	25.6711
20.7399	21.1852	20.954	21.1866	20.954	21.1805
20.7595	20.6051	20.7595	20.7061	20.7097	22.5819
20.1825	20.2721	20.1825	20.3075	20.2115	20.7774
19.8872	19.8128	19.8247	19.8128	22.7728	24.1778
20.7921	20.7945	20.5301	20.7143	20.7139	24.5221
19.9672	20.5697	20.604	20.8914	22.0555	23.1339
20.0804	20.0052	19.5737	19.9512	20.0912	21.4002
21.1279	20.3335	21.1286	21.1286	21.1282	21.1274
20.6346	20.6446	20.738	20.5583	20.7771	22.1912
20.0403	20.0403	20.0403	20.1861	20.1931	20.1861
19.8804	19.8761	19.8761	20.0782	20.316	20.2244
20.6845	20.6834	20.6834	20.6328	20.6351	20.6253
19.9869	21.2185	21.2185	21.2459	21.1302	23.1775
20.1098	20.4023	20.4312	21.3147	21.2216	27.0169
20.283	21.2829	20.2514	21.2829	21.2829	21.4937
20.5659	21.0289	21.0093	19.9517	20.971	20.8284
20.3076	20.725	20.725	20.725	20.725	21.123
20.1515	20.1734	20.0163	21.1683	21.1613	21.274
20.4984	20.4985	20.4985	20.4985	20.5023	21.2158
20.3059	20.3059	20.3059	20.4575	20.8747	21.8671
20.9729	20.9729	20.9729	20.9729	20.9752	21.202
20.1611	20.1702	20.1672	20.1702	20.1132	20.0444
20.909	20.9096	20.6383	20.6863	20.455	20.4533
19.9661	19.9661	19.9661	19.9661	19.9661	19.9114
19.9347	20.2487	20.1848	19.9453	20.0775	21.6023
21.8902	21.8884	21.9946	21.8012	21.7247	22.086
20.6596	20.6596	20.6596	20.6596	20.6596	20.7953
20.3583	20.2074	20.2976	20.9432	20.8038	20.8215
20.0237	20.0005	20.0245	20.0283	19.9796	23.2658
20.2722	20.2722	20.2722	20.2559	20.2532	20.2856
20.029	20.0264	20.0316	20.0316	20.4463	20.4463
20.6168	20.8918	20.8966	20.8966	20.8824	25.6339
20.0148	20.0136	19.8279	20.0143	20.0148	23.8699
20.6341	20.6258	20.2055	20.6305	20.6305	26.2319
20.2433	20.0005	20.2433	20.2428	20.2284	24.4945
19.9732	19.9732	19.9732	19.4035	20.1643	21.3365
20.168	20.1511	20.168	20.1511	20.101	20.1677
19.9419	19.9612	19.938	19.9419	19.9464	24.3716
21.2011	22.0093	21.4976	21.7997	21.1984	28.7498
19.9814	19.9814	19.9814	19.9882	19.9882	22.0619
20.5308	20.4032	20.5301	20.5258	21.4577	21.2318
21.0739	21.0739	21.0739	21.237	21.1751	24.1835
21.9658	21.9651	21.9615	21.9607	21.9702	22.6604
20.3878	20.4079	20.5131	20.3743	20.3709	21.4764
19.5962	19.8492	19.8652	19.5947	20.6747	21.0855
20.6007	20.6268	20.6304	21.6143	21.2699	26.2082
19.8343	19.8343	20.6027	20.6027	19.9417	20.2053
20.006	20.0072	20.0072	20.0072	20.0053	20.0053
19.6974	19.7219	19.7096	19.7096	19.7105	20.1839
20.9674	21.7885	21.7997	21.7951	21.8807	22.0673
20.5368	20.7637	20.4508	21.2788	21.423	21.251
20.2187	20.2152	20.2152	20.2034	20.2014	20.3327
20.0768	20.0768	20.0747	20.0768	20.0747	20.8637
19.8044	19.8044	19.6993	19.8896	19.8873	20.396
19.8625	19.9801	20.0133	19.9916	20.0159	21.1394
20.5996	21.74	21.74	21.7401	21.7875	21.7768
20.1261	20.1599	20.1265	20.1177	20.2424	21.5066
20.4383	20.4383	20.4383	20.4383	20.4368	20.3255
21.442	21.3982	21.4406	21.4391	21.3982	21.2755
20.2483	20.6261	20.2545	20.4123	19.9844	21.4742
20.12	20.12	20.12	20.12	20.1211	20.456
21.4538	21.5756	21.4538	21.5232	21.4311	24.9907
20.0548	20.0548	20.0548	20.2322	25.4234	21.3587
20.3646	20.399	20.2987	20.3679	20.8162	22.2081
20.0937	20.0799	20.0828	20.1097	20.0731	19.9807
20.2831	20.2837	20.2802	20.2437	20.2802	22.0659
19.9833	20.3313	21.3331	21.7452	22.4745	24.2755
19.9155	20.1821	20.1629	20.1821	20.817	20.8164
20.5093	20.5076	19.4928	20.5086	20.5093	23.1041
19.9043	19.7999	19.9031	19.8634	19.8169	22.5747
20.3996	20.2512	20.6713	20.6702	20.6744	21.4353
20.3103	20.1205	20.3146	20.3108	20.1143	21.6214
20.8111	20.8111	20.8111	20.8096	20.8028	21.1124
20.9221	20.8048	20.6933	20.8048	20.6066	21.2141
20.7967	20.9511	20.8025	21.0128	22.3428	21.6785
20.1027	20.1037	20.1037	20.3346	20.1037	20.0941
20.2219	20.2219	20.2219	20.2212	20.219	20.1958
19.9599	20.1458	20.5083	20.623	21.5312	24.6082
19.7993	20.476	20.1476	20.5079	19.9648	19.7304
20.0228	19.999	20.0114	19.9882	20.5202	20.9383
20.096	20.0734	20.096	20.0734	20.0578	20.7355
20.3134	20.6329	20.6593	20.6611	20.6329	24.309
20.5884	20.6907	20.6907	20.6907	20.6952	20.728
20.2104	20.2652	20.2652	20.2652	21.3038	22.1591
20.2264	20.2212	20.656	20.6561	20.6525	20.6518
20.5715	20.5709	20.3189	20.6495	21.5596	21.7366
20.4769	20.4851	20.5281	20.7248	20.5675	20.7813
19.6383	19.6369	19.6383	19.6383	19.6383	19.6351
20.1133	20.1838	20.1977	20.1963	21.5057	21.6837
21.0623	21.6044	21.6341	21.6333	21.6294	21.4675
19.985	19.985	19.9725	19.985	19.9849	19.9425
21.0921	21.093	21.0905	21.0957	21.0688	21.4978
21.3026	20.9964	20.9084	20.7977	20.9964	21.6832
19.8338	19.8131	19.8159	19.8056	19.7755	21.5405
20.1479	20.1386	20.1368	20.1256	20.1427	21.025
20.4165	20.5848	20.5859	20.6767	21.125	25.3968
20.6223	20.6203	20.6215	20.6199	20.6004	20.6255
20.8751	21.111	21.1102	21.1102	21.111	21.1274
20.0906	20.0928	20.0901	20.0928	20.1043	20.0928
20.0181	20.328	20.315	20.3309	20.5335	20.205
20.4015	19.9926	20.4075	19.9937	20.0121	20.2441
19.7519	19.7372	19.7221	19.6153	19.6021	20.0405
20.4735	20.4796	20.4796	20.4796	20.4516	20.4319
19.9133	19.9133	22.0966	22.1187	22.0736	22.3823
19.8621	19.8749	19.8749	19.8727	19.8682	19.7968
20.0308	20.0616	20.0308	20.0308	20.5714	20.5118
21.9308	21.9308	21.9435	22.7266	23.6189	25.0285
19.8946	19.9082	19.8946	19.8946	21.606	21.7463
19.5846	19.6526	19.6517	19.632	19.5713	21.2881
20.3771	20.3789	20.3995	20.3713	20.404	24.9284
21.2983	21.2928	21.2983	21.2983	21.2983	21.2983
20.3996	20.9504	20.9353	20.9422	20.8353	20.9292
19.9815	20.6083	20.0281	20.5955	20.5793	20.5065
20.0484	20.048	20.0472	20.0246	20.6966	21.6467
20.1527	20.1527	20.1173	20.116	21.4334	24.1776
20.0328	20.1962	20.1961	20.1999	20.2005	20.5618
20.1523	20.1634	20.1634	20.1634	20.6944	20.6366
20.9857	20.9732	20.9633	21.2056	20.6567	20.4674
20.2681	20.6644	20.2681	20.2556	20.2681	20.2403
20.3451	20.3954	20.6575	20.6452	20.6523	20.4554
20.4492	20.4469	20.2751	20.4414	20.4414	20.4237
19.7826	19.9491	19.9501	19.7826	19.7743	20.1816
20.226	20.2221	20.2215	20.4589	20.1304	24.1646
20.057	20.13	20.1284	20.1284	20.0554	20.9895
20.292	20.2911	20.2896	20.1193	20.2559	19.8461
20.3673	20.9651	20.9651	20.9651	20.773	20.4209
20.3633	20.4218	20.3818	20.3815	20.3815	20.6476
19.8978	20.1353	19.8468	22.5621	24.514	30.4059
20.6061	20.8423	20.8436	20.8505	21.1658	21.0504
20.5672	20.5676	20.5664	20.5746	20.5606	28.2976
20.7009	20.1582	20.7004	20.1581	20.7005	21.2408
21.2511	21.255	21.2529	21.2529	21.2428	22.2223
20.6155	20.5995	20.6155	20.6028	22.8448	22.8128
19.7812	19.7991	19.8196	19.7873	19.8247	20.8562
21.0123	21.2599	21.3636	21.4054	21.4175	22.1644
20.1246	20.1246	20.0955	20.0967	19.989	20.36
20.1075	20.0913	20.1089	20.1158	20.0695	21.2571
20.1753	20.1753	20.1753	20.1698	20.1815	20.1821
21.9347	21.9298	21.9322	21.9339	21.8909	21.8686
19.974	19.9681	19.9493	19.9366	19.9233	24.0349
20.1078	20.1107	20.089	20.2015	20.091	20.1338
20.3583	20.3583	20.3519	20.3519	21.0569	20.6404
20.2371	20.2371	20.2154	20.2088	20.207	20.1985
20.8305	20.9591	20.7465	20.8156	20.8905	23.2398
20.76	20.76	20.673	20.7305	20.6711	20.224
20.5563	20.6911	20.6911	20.5548	20.6922	21.0964
19.949	19.8136	19.961	19.9678	19.7956	20.2566
19.8335	19.9206	19.8494	19.8169	19.8169	19.8638
20.4449	20.1348	20.4298	20.4413	20.651	20.6252
20.2951	20.2951	20.2913	20.301	20.51	20.1631
21.4764	21.4748	20.9624	21.4744	21.4764	21.765
19.3785	19.2867	19.4566	19.3288	19.2289	19.2289
20.104	20.104	20.104	20.104	20.0635	19.9801
19.9351	19.9405	19.9114	19.9448	19.9449	21.1198
19.9278	19.9656	19.9645	19.9278	19.9546	19.9217
20.1439	20.1856	20.2594	20.7181	20.2	22.4117
20.0447	20.4161	20.1653	21.3944	21.379	21.9307
19.8291	19.908	19.913	19.8298	19.8653	20.389
20.3536	20.3556	20.3536	20.3536	20.3457	22.4986
20.5995	20.5995	20.5995	20.5968	23.8694	24.5733
20.4163	20.4268	20.4264	20.4186	20.4268	20.4186
19.8822	20.3081	19.878	20.3112	20.3155	20.5214
19.7522	19.7522	19.7522	20.4018	19.8339	22.0615
19.7561	19.9788	19.7508	19.7573	19.7508	19.7573
20.1467	20.1535	20.3263	20.1467	20.7688	21.4333
20.4095	19.2894	20.4095	20.1425	20.2691	20.0407
19.9374	19.977	19.9548	19.9834	19.9486	21.9987
19.9099	19.9517	19.9517	19.9489	19.9517	19.9013
21.437	20.8212	21.4373	23.6453	23.5007	23.3624
21.3542	21.1367	21.0744	21.0744	24.5916	24.762
20.1788	20.1654	20.1449	20.1121	20.078	22.0073
19.8931	19.7305	19.9031	19.8936	19.6618	19.3189
20.1376	20.0052	19.9615	20.0052	20.0052	20.9736
19.8461	19.841	19.8414	19.8341	19.4987	24.2349
20.0631	20.3399	20.3375	20.3431	20.3431	20.3431
20.0391	20.0199	20.6921	20.7153	20.7241	23.571
20.1387	20.2013	20.2013	20.2013	20.2013	20.9195
20.0887	20.0849	20.0887	20.0849	20.0837	20.0838
20.3675	20.3666	20.2394	20.24	20.2602	20.0415
20.3948	20.4194	20.4194	20.4304	20.4218	23.8625
20.4047	20.4054	20.4054	20.4054	20.3973	20.3855
21.206	21.2074	21.206	21.2069	21.8103	23.3527
20.3273	20.5482	20.5482	20.5482	20.5482	21.7232
20.0361	20.0338	20.0338	20.0368	20.9837	22.2928
19.9078	19.9078	19.9078	19.9078	19.9078	20.1436
20.5951	20.5789	20.5951	20.3955	20.3454	21.0552
20.0779	20.0687	20.0839	20.0687	20.1385	20.1385
20.4156	19.9308	20.0701	20.411	21.0195	22.9053
20.4156	20.4015	20.6521	20.4977	20.6349	22.5767
20.3467	20.2488	20.2575	20.1727	21.0932	23.226
19.7874	19.7874	19.8304	19.7775	19.7636	20.0496
20.0092	19.7175	20.0092	20.0087	19.766	20.6009
20.644	20.644	21.4809	21.2647	21.2925	21.4785
19.9667	19.9664	19.947	19.8308	19.8441	20.7882
20.2497	20.2506	20.2506	20.2506	20.2506	20.3878
20.0929	20.0618	20.1013	20.1013	20.1034	20.0701
19.9815	21.2399	21.3183	19.8751	21.3216	21.6639
20.3629	20.3629	20.3634	20.3633	20.3486	20.8126
21.034	20.5818	20.6523	21.0303	21.4983	21.6758
20.7064	20.6988	20.9318	20.4829	20.7064	19.4167
20.4159	20.4443	20.4307	20.5701	20.7208	20.7135
19.8009	19.7674	19.7653	19.7933	19.7933	20.9469
20.3584	20.1838	20.1838	20.3434	20.3522	21.0626
20.5955	20.6218	20.6218	20.1354	20.6297	22.7224
19.9785	19.9333	22.4459	20.243	24.3214	27.6509
20.1629	20.1629	20.1645	20.1645	20.4842	20.3936
20.2509	20.0176	20.2272	20.2861	20.2296	22.9283
20.1264	20.1419	20.1264	20.1261	20.1264	22.9591
20.2106	21.2763	20.2169	21.2763	21.2334	21.0356
20.9481	20.9481	20.9481	20.9215	20.9481	20.9451
21.5386	21.5381	21.4833	22.7008	22.7362	25.9389
19.8039	19.7748	19.8039	20.0215	20.0507	20.2569
20.9021	20.9021	20.9021	20.9073	20.9021	20.6718
19.7271	19.8101	19.8101	19.6462	19.8735	21.056
20.4426	20.4426	20.4409	20.4409	24.2559	25.9752
19.9264	19.9248	19.9264	19.9248	19.9109	19.7568
20.1051	20.1038	20.1072	20.5427	20.6624	21.9908
21.5284	21.5361	21.5284	22.3832	22.3743	22.3975
20.3177	20.3179	20.3179	20.3258	20.331	21.9163
21.1098	21.1012	21.0922	21.0915	21.1326	21.9877
19.8769	19.9162	19.8769	20.5377	19.9079	19.8498
20.003	19.9239	19.9093	20.0452	20.7141	23.4375
21.0803	21.0827	21.14	21.0823	22.867	22.867
19.9726	19.9845	20.1467	19.9822	20.6571	20.7548
20.0577	20.0475	20.458	19.9997	20.5578	20.6577
20.6703	20.478	20.669	20.5975	21.2949	22.2391
18.1756	20.001	19.9583	20.0581	20.0568	22.9085
19.5549	19.8887	19.6636	19.5625	19.5625	21.4964
20.3996	20.5949	20.4378	20.4357	20.4369	20.4342
19.9942	19.993	18.8927	21.1404	21.1404	21.1404
20.2099	20.2099	20.2099	20.1941	20.1389	20.1738
19.8861	19.8861	19.8861	19.8861	19.8861	21.1169
20.575	20.5928	20.5967	20.5967	20.6381	21.0691
21.0757	21.2011	22.0333	22.0341	21.9804	21.9748
19.9593	19.9614	19.9614	19.9073	19.9048	19.9331
20.6026	20.8638	20.5864	20.6887	21.0379	22.5221
20.2848	20.285	20.29	20.2904	23.2864	23.2089
20.1931	20.2065	20.4685	20.5314	21.1593	25.5642
20.6323	20.6331	20.6319	20.6273	21.1404	21.0448
20.4037	20.0895	20.4103	20.4122	20.4007	20.3995
21.2398	20.3964	20.3964	21.2398	21.2285	21.2211
20.1492	20.1127	20.1121	20.083	20.0716	20.7447
19.8632	20.669	20.669	19.8439	21.3955	21.0891
20.8042	21.3498	20.9781	21.3467	20.8299	20.7395
19.9436	19.9418	19.9449	20.1603	20.1383	22.5342
19.9123	19.7521	19.9834	19.9831	19.8167	21.9058
20.581	20.5627	20.581	20.581	20.5682	20.581
19.9816	19.9708	19.9809	19.981	19.9852	20.2973
20.1187	20.6951	20.8636	20.1244	20.6376	21.4003
20.2086	20.2086	20.2086	20.2021	20.201	20.2703
19.8457	19.8566	19.8566	19.8533	19.8549	19.8412
19.8782	19.8783	19.8718	19.7883	19.8884	19.8489
20.11	20.0758	20.1177	20.0998	20.0758	19.989
20.0014	20.0105	19.9921	20.0108	21.3677	21.3676
20.5034	20.4984	20.4958	20.4713	21.0357	22.147
20.4176	20.4166	20.4164	20.4164	20.9843	22.3364
19.9115	19.9034	19.9115	19.9034	19.4382	21.7681
20.9555	20.9555	20.9555	20.9555	20.9555	22.5321
21.5727	21.3379	21.577	20.8078	21.5002	21.4804
19.7646	19.76	19.7402	19.678	19.678	19.9961
20.0112	20.045	20.0443	20.6717	20.432	20.6723
19.9497	19.9497	19.9497	19.9497	19.9413	21.6223
20.2292	20.3356	19.9697	20.2609	20.3356	20.2609
19.9863	19.9863	20.0067	20.0193	21.213	23.0924
22.2966	22.2937	22.2974	22.2974	22.2548	22.1438
21.0126	21.0126	21.0126	20.9541	21.0988	21.2229

[truncated: 3 more sheets: FP_wgs, FP_1240k, bkg_IBD_Ne]
