# Supplementary material for: Accurate detection of identity-by-descent segments in human ancient DNA
Source: Nat Genet. 2023 Dec 20;56(1):143–51. doi: 10.1038/s41588-023-01582-w (PMC10786714; doi:10.1038/s41588-023-01582-w)
Supplement: Supplementary file 6 — 3a, IBD sharing statistics for published Eurasian individuals. 3b, IBD sharing statistics for simulated relatives. 3c, IBD sharing among three selected individuals from a published pedigree. [file 41588_2023_1582_MOESM6_ESM.xlsx]

## Sheet: Table1_3a
iid1	iid2	max_IBD	sum_IBD>8	n_IBD>8	sum_IBD>12	n_IBD>12	sum_IBD>16	n_IBD>16	sum_IBD>20	n_IBD>20	PMR	n_SNPs_PMR	SE_PMR	IIMR_iid1	IIMR_iid2	Relatedness coefficient r (autosomes)	Standard error.r	95% CI.r	sum_roh>12_x	sum_roh>12_y	IIMR_iid1_c	IIMR_iid2_c	r_c
RISE1172_noUDG.SG	RISE1163_noUDG.SG	283.641	3396.25	21	3396.25	21	3396.25	21	3396.25	21	0.199027	1099966	0.000910079	0.132422	0.130296	0.484863	0.00692817	[0.471,0.498]			0.132422	0.130296	0.484863
RISE1173_noUDG.SG	RISE1172_noUDG.SG	280.96	3393.99	21	3393.99	21	3393.99	21	3393.99	21	0.197929	1073136	0.00094432	0.130169	0.132422	0.492493	0.00719231	[0.478,0.507]			0.130169	0.132422	0.492493
RISE1167_noUDG.SG	RISE1166_noUDG.SG	283.652	3388.62	21	3388.62	21	3388.62	21	3388.62	21	0.197545	1051049	0.000934708	0.129916	0.13023	0.481275	0.00718605	[0.467,0.495]			0.129916	0.13023	0.481275
RISE1171_noUDG.SG	RISE1166_noUDG.SG	283.652	3388.41	21	3388.41	21	3388.41	21	3388.41	21	0.19778	1060171	0.000949009	0.129897	0.13023	0.479353	0.00729652	[0.465,0.494]			0.129897	0.13023	0.479353
SIJ003	SA6002	283.652	3368.12	22	3368.12	22	3368.12	22	3368.12	22	0.192249	616836	0.0011176	0.126466	0.127105	0.483673	0.00881483	[0.466,0.501]	128.108	39.9168	0.131418	0.128615	0.521353
SIJ003	SIJ002	283.652	3349.41	23	3349.41	23	3349.41	23	3349.41	23	0.193402	600433	0.00107904	0.126466	0.128253	0.481449	0.0084724	[0.465,0.498]	128.108	13.6028	0.131418	0.128768	0.513356
RISE1160_noUDG.SG	RISE1159_noUDG.SG	283.847	3339.79	20	3339.79	20	3339.79	20	3339.79	20	0.197787	1001264	0.000935601	0.131615	0.130159	0.488873	0.00714815	[0.475,0.503]			0.131615	0.130159	0.488873
MIB033	MIB044	283.652	3339.69	20	3339.69	20	3339.69	20	3339.69	20	0.195327	597952	0.000966408	0.130673	0.126562	0.48134	0.0075138	[0.467,0.496]	0	70.0342	0.130673	0.129224	0.496894
I7282	I7283	283.652	3339.69	20	3339.69	20	3339.69	20	3339.69	20	0.197606	646179	0.000934106	0.131228	0.131865	0.497824	0.00710095	[0.484,0.512]	0	0	0.131228	0.131865	0.497824
RISE1248_noUDG.SG	RISE1247_noUDG.SG	283.7	3339.68	20	3339.68	20	3339.68	20	3339.68	20	0.194975	404580	0.00102556	0.130536	0.129875	0.502559	0.00787649	[0.487,0.518]			0.130536	0.129875	0.502559
TAL004	TAL003	283.652	3339.67	20	3339.67	20	3339.67	20	3339.67	20	0.197911	811510	0.000883659	0.129827	0.131283	0.484079	0.00676847	[0.471,0.497]	16.8395	0	0.130474	0.131283	0.487822
ADN010_noUDG	ADN001_noUDG	283.611	3339.67	20	3339.67	20	3339.67	20	3339.67	20	0.206129	829950	0.000898041	0.136614	0.138468	0.501322	0.00652928	[0.489,0.514]			0.136614	0.138468	0.501322
I20821	I13895	283.611	3339.58	20	3339.58	20	3339.58	20	3339.58	20	0.191369	1011695	0.000958473	0.125003	0.126398	0.477579	0.00762506	[0.463,0.493]	0	0	0.125003	0.126398	0.477579
MIB059	MIB039	283.7	3339.56	20	3339.56	20	3339.56	20	3339.56	20	0.197462	660324	0.000931502	0.130806	0.12969	0.483954	0.00715175	[0.470,0.498]	0	0	0.130806	0.12969	0.483954
TAQ015	TAQ005	283.644	3339.55	20	3339.55	20	3339.55	20	3339.55	20	0.196427	683874	0.000929826	0.130486	0.131152	0.498483	0.00710774	[0.485,0.512]	0	0	0.130486	0.131152	0.498483
RISE1164_noUDG.SG	RISE1170_noUDG.SG	283.652	3339.45	20	3339.45	20	3339.45	20	3339.45	20	0.196313	824305	0.000951266	0.128861	0.130522	0.486309	0.00733482	[0.472,0.501]			0.128861	0.130522	0.486309
ADN001_noUDG	ADN003_noUDG	283.468	3338.97	20	3338.97	20	3338.97	20	3338.97	20	0.205977	806278	0.000865487	0.138468	0.13778	0.50875	0.00626602	[0.496,0.521]			0.138468	0.13778	0.50875
AV2	AV1	283.385	3337.34	20	3337.34	20	3337.34	20	3337.34	20	0.196737	685637	0.000908664	0.12891	0.130173	0.481283	0.00701446	[0.468,0.495]	0	0	0.12891	0.130173	0.481283
LJM5_noUDG	LJM3_noUDG	283.652	3337.24	20	3337.24	20	3337.24	20	3337.24	20	0.185222	666196	0.000975071	0.124469	0.118449	0.475025	0.00802799	[0.459,0.491]			0.124469	0.118449	0.475025
R11104.SG	R11105.SG	283.7	3336.84	20	3336.84	20	3336.84	20	3336.84	20	0.197681	594742	0.000953315	0.130124	0.130948	0.485626	0.00730307	[0.471,0.500]	0	0	0.130124	0.130948	0.485626
DA71_noUDG.SG	DA385_noUDG.SG	283.7	3336.7	21	3336.7	21	3336.7	21	3336.7	21	0.196707	611853	0.000866003	0.12582	0.129091	0.45666	0.00679455	[0.443,0.470]			0.12582	0.129091	0.45666
ADN001_noUDG	ADN005_noUDG	283.538	3336.27	20	3336.27	20	3336.27	20	3336.27	20	0.206336	838866	0.000880798	0.138468	0.138809	0.511702	0.00635319	[0.499,0.524]			0.138468	0.138809	0.511702
I11158	I14193	283.7	3335.88	20	3335.88	20	3335.88	20	3335.88	20	0.193123	599935	0.00101054	0.13042	0.129744	0.515381	0.00776849	[0.500,0.531]	0	0	0.13042	0.129744	0.515381
DA105_noUDG.SG	DA104_noUDG.SG	283.652	3335.82	22	3335.82	22	3320.77	21	3320.77	21	0.192789	374550	0.000990587	0.121814	0.127571	0.453886	0.00794424	[0.438,0.469]			0.121814	0.127571	0.453886
I3949	I3950	283.652	3335.22	20	3335.22	20	3335.22	20	3335.22	20	0.192584	650294	0.00103146	0.128324	0.126919	0.490976	0.0080822	[0.475,0.507]	0	0	0.128324	0.126919	0.490976
I6714	I3950	283.651	3335.21	20	3335.21	20	3335.21	20	3335.21	20	0.19408	684425	0.00103086	0.129973	0.126919	0.489017	0.00802562	[0.473,0.505]	0	0	0.129973	0.126919	0.489017
MOK24A.SG	MOK10B.SG	268.784	3335.05	21	3335.05	21	3335.05	21	3335.05	21	0.199779	544036	0.00102752	0.132583	0.131428	0.486584	0.00778395	[0.471,0.502]	0	0	0.132583	0.131428	0.486584
I10373	I3878	283.652	3334.91	22	3334.91	22	3334.91	22	3334.91	22	0.192036	659335	0.000912797	0.125989	0.126563	0.479236	0.00722858	[0.465,0.493]	0	0	0.125989	0.126563	0.479236
MOK23.SG	MOK28A.SG	283.7	3334.21	20	3334.21	20	3334.21	20	3334.21	20	0.19876	513494	0.000995793	0.13262	0.131903	0.497221	0.00752897	[0.482,0.512]	0	0	0.13262	0.131903	0.497221
I21390	I13895	283.7	3333.68	20	3333.68	20	3333.68	20	3333.68	20	0.191479	823175	0.000891143	0.124169	0.126398	0.471635	0.007113	[0.458,0.486]	0	0	0.124169	0.126398	0.471635
I15953	I15039	283.611	3333.67	20	3333.67	20	3333.67	20	3333.67	20	0.196537	648824	0.00093068	0.128929	0.129195	0.477187	0.00721111	[0.463,0.491]	0	0	0.128929	0.129195	0.477187
I12985	I10001	283.652	3333.62	21	3333.62	21	3333.62	21	3333.62	21	0.202344	712184	0.000919024	0.135293	0.135032	0.502959	0.0067994	[0.490,0.516]	0	0	0.135293	0.135032	0.502959
I14618	I14621	283.566	3333.49	21	3333.49	21	3333.49	21	3333.49	21	0.19883	697353	0.000943012	0.131632	0.130944	0.485539	0.00718277	[0.471,0.500]	0	0	0.131632	0.130944	0.485539
MOK15.SG	MOK16A.SG	283.652	3333.39	21	3333.39	21	3321.16	20	3321.16	20	0.20037	686196	0.000902669	0.13372	0.132685	0.495752	0.00677666	[0.482,0.509]	0	0	0.13372	0.132685	0.495752
DA13_noUDG.SG	TAL003	283.652	3333.08	20	3333.08	20	3333.08	20	3333.08	20	0.199514	817224	0.000886783	0.129198	0.131084	0.466935	0.00681402	[0.454,0.480]		0	0.129198	0.131084	0.466935
MIB087	MIB022	283.7	3332.67	20	3332.67	20	3332.67	20	3332.67	20	0.196092	517497	0.000977625	0.132757	0.128728	0.500163	0.0074775	[0.486,0.515]	0	0	0.132757	0.128728	0.500163
I18483	I18276	283.652	3332.6	22	3332.6	22	3332.6	22	3332.6	22	0.197125	656157	0.000896928	0.130187	0.128195	0.474155	0.00694267	[0.461,0.488]	0	0	0.130187	0.128195	0.474155
I14617	I14603	283.652	3332.45	21	3332.45	21	3332.45	21	3332.45	21	0.198335	683894	0.000879096	0.129588	0.132668	0.487468	0.00670412	[0.474,0.501]	0	0	0.129588	0.132668	0.487468
CL84	CL87	283.652	3332.28	20	3332.28	20	3332.28	20	3332.28	20	0.196104	727832	0.000929781	0.128068	0.130233	0.481586	0.00719919	[0.467,0.496]	0	0	0.128068	0.130233	0.481586
RISE1162_noUDG.SG	RISE1170_noUDG.SG	280.844	3331.87	20	3331.87	20	3331.87	20	3331.87	20	0.195965	1097384	0.000915693	0.130724	0.130522	0.499771	0.00701018	[0.486,0.514]			0.130724	0.130522	0.499771
I4778	I4262	283.7	3330.3	21	3330.3	21	3330.3	21	3330.3	21	0.193565	600094	0.000896502	0.127203	0.127101	0.477687	0.00705065	[0.464,0.492]	0	0	0.127203	0.127101	0.477687
C1703.SG	C1700	283.468	3329.72	22	3329.72	22	3329.72	22	3329.72	22	0.196944	737015	0.000986943	0.13171	0.128997	0.489151	0.00757128	[0.474,0.504]	0	0	0.13171	0.128997	0.489151
TAQ018	TAQ005	283.652	3328.96	20	3328.96	20	3328.96	20	3328.96	20	0.198365	674464	0.000912721	0.130342	0.131152	0.482831	0.00698083	[0.469,0.497]	0	0	0.130342	0.131152	0.482831
MIB044	MIB034	281.031	3328.06	20	3328.06	20	3328.06	20	3328.06	20	0.195512	635786	0.00097665	0.126562	0.129663	0.473903	0.00762337	[0.459,0.489]	70.0342	0	0.129224	0.129663	0.489594
PDA004	PDA005	283.652	3336.65	22	3327.66	21	3327.66	21	3327.66	21	0.198133	496444	0.0009772	0.132574	0.13037	0.492962	0.00743277	[0.478,0.508]	0	0	0.132574	0.13037	0.492962
I19870	I19869	283.652	3327.54	20	3327.54	20	3327.54	20	3327.54	20	0.198405	635407	0.000964719	0.132792	0.130358	0.492078	0.00733207	[0.478,0.506]	0	0	0.132792	0.130358	0.492078
MIB038	MIB059	283.652	3327.5	22	3327.5	22	3327.5	22	3327.5	22	0.199053	539314	0.000992252	0.131068	0.130806	0.479784	0.00757807	[0.465,0.495]	0	0	0.131068	0.130806	0.479784
MIB048	MIB022	283.652	3327.44	22	3327.44	22	3327.44	22	3309.9	21	0.196299	601960	0.000971908	0.12998	0.128728	0.482465	0.00751357	[0.468,0.497]	17.4284	0	0.130649	0.128728	0.486383
CL92	CL93	283.468	3326.97	21	3326.97	21	3326.97	21	3326.97	21	0.195464	644430	0.000957072	0.128442	0.127869	0.47479	0.00746805	[0.460,0.489]	0	0	0.128442	0.127869	0.47479
SZ7	SZ13	268.781	3326.76	23	3326.76	23	3326.76	23	3308.52	22	0.192051	646853	0.000988161	0.126836	0.12698	0.486688	0.00778644	[0.471,0.502]	0	0	0.126836	0.12698	0.486688
MIB053	MIB036	283.652	3326.1	23	3326.1	23	3326.1	23	3326.1	23	0.19838	566020	0.000920821	0.13593	0.128996	0.502373	0.00695154	[0.489,0.516]	0	0	0.13593	0.128996	0.502373
I3262	I1799	268.781	3325.81	21	3325.81	21	3325.81	21	3325.81	21	0.205046	698664	0.000928763	0.138238	0.135325	0.500927	0.00679011	[0.488,0.514]	0	15.0413	0.138238	0.135927	0.504215
MIB002	MIB062	283.861	3325.46	24	3325.46	24	3325.46	24	3325.46	24	0.196741	572564	0.000963996	0.128038	0.130807	0.479849	0.00744846	[0.465,0.494]	0	0	0.128038	0.130807	0.479849
DRU006.A_noUDG	DRU014.A_noUDG	283.611	3324.57	23	3324.57	23	3324.57	23	3324.57	23	0.213581	793887	0.000849062	0.148423	0.146628	0.552246	0.00575535	[0.541,0.564]			0.148423	0.146628	0.552246
CL151	CL145	283.806	3323.52	23	3323.52	23	3323.52	23	3323.52	23	0.196957	655845	0.000902699	0.13109	0.128745	0.483982	0.00694827	[0.470,0.498]	0	0	0.13109	0.128745	0.483982
I10000	I6554	278.467	3320.53	24	3320.53	24	3320.53	24	3320.53	24	0.202805	639564	0.000948153	0.136158	0.13373	0.497115	0.00702627	[0.483,0.511]	12.5036	33.8487	0.136661	0.135075	0.507332
I30300	I30299	283.561	3319.6	21	3319.6	21	3319.6	21	3319.6	21	0.189701	953158	0.00097745	0.125072	0.124697	0.480986	0.00782684	[0.466,0.496]	0	0	0.125072	0.124697	0.480986
I30300	I12440	268.788	3318.81	21	3318.81	21	3318.81	21	3318.81	21	0.19171	656670	0.000995829	0.125072	0.128744	0.489379	0.00784686	[0.474,0.505]	0	0	0.125072	0.128744	0.489379
ADN013_noUDG	ADN011_noUDG	283.652	3325	23	3316.66	22	3316.66	22	3316.66	22	0.211357	777439	0.000909781	0.145841	0.143198	0.537524	0.0062952	[0.525,0.550]			0.145841	0.143198	0.537524
I18838	I18835	268.788	3316.62	23	3316.62	23	3316.62	23	3316.62	23	0.198224	537146	0.000946112	0.13108	0.131337	0.489246	0.00721076	[0.475,0.503]	0	0	0.13108	0.131337	0.489246
IMA002	IMA005	280.571	3316.33	21	3316.33	21	3316.33	21	3299.59	20	0.177994	654976	0.00104658	0.116225	0.1163	0.469027	0.00900187	[0.451,0.487]	0	60.2171	0.116225	0.118397	0.48271
JAA001	JAG001	266.481	3316.03	24	3316.03	24	3316.03	24	3316.03	24	0.181285	631900	0.00104972	0.119337	0.116079	0.459881	0.00891796	[0.442,0.477]	13.7821	0	0.119823	0.116079	0.463052
RISE1160_noUDG.SG	RISE1168_noUDG.SG	283.861	3313.48	20	3313.48	20	3313.48	20	3313.48	20	0.196347	985132	0.00103871	0.131615	0.12726	0.48307	0.0080248	[0.467,0.499]			0.131615	0.12726	0.48307
I10068	I10070	283.652	3312.92	20	3312.92	20	3312.92	20	3312.92	20	0.193537	465668	0.00103577	0.128473	0.133527	0.522615	0.00790665	[0.507,0.538]	0	0	0.128473	0.133527	0.522615
CL151	CL146	283.611	3312.39	20	3312.39	20	3312.39	20	3312.39	20	0.196413	659076	0.00088682	0.13109	0.129461	0.492326	0.00680727	[0.479,0.506]	0	0	0.13109	0.129461	0.492326
PDA002	PDA005	283.652	3310.89	23	3310.89	23	3310.89	23	3310.89	23	0.197842	533046	0.000996939	0.131073	0.13037	0.486535	0.00762644	[0.472,0.501]	0	0	0.131073	0.13037	0.486535
I6712	I10565	283.652	3310.28	20	3310.28	20	3310.28	20	3310.28	20	0.193859	580820	0.00104968	0.126341	0.129508	0.484583	0.00820545	[0.469,0.501]	0	0	0.126341	0.129508	0.484583
I30302	I30299	283.827	3309.03	22	3309.03	22	3309.03	22	3309.03	22	0.1898	678524	0.00100507	0.126371	0.124697	0.488055	0.00800637	[0.472,0.504]	0	0	0.126371	0.124697	0.488055
MIB038	MIB045	268.781	3308.13	22	3308.13	22	3308.13	22	3308.13	22	0.197333	524845	0.000917705	0.131068	0.129396	0.484761	0.0070467	[0.471,0.499]	0	0	0.131068	0.129396	0.484761
I15646	I13470	283.651	3307.42	21	3307.42	21	3307.42	21	3307.42	21	0.195647	637225	0.000918363	0.129374	0.129976	0.491254	0.00708203	[0.477,0.505]	0	0	0.129374	0.129976	0.491254
I5833	I5835	283.652	3307.18	23	3307.18	23	3292.47	22	3292.47	22	0.197961	558641	0.000929707	0.131388	0.129051	0.479793	0.00713953	[0.466,0.494]	0	0	0.131388	0.129051	0.479793
I20225	I20224	283.641	3306.41	21	3306.41	21	3306.41	21	3306.41	21	0.191931	681606	0.001187	0.137134	0.121459	0.51558	0.00918044	[0.498,0.534]	0	241.605	0.137134	0.130751	0.567065
VK111_noUDG.SG	VK230_noUDG.SG	283.347	3305.46	25	3305.46	25	3305.46	25	3305.46	25	0.201456	788030	0.000914561	0.131665	0.133523	0.480662	0.00689744	[0.467,0.494]			0.131665	0.133523	0.480662
BLS001	BLS002	279.912	3304.85	23	3304.85	23	3304.85	23	3304.85	23	0.190873	491190	0.000977687	0.126164	0.12751	0.495131	0.00770821	[0.480,0.510]	0	0	0.126164	0.12751	0.495131
ALM060	ALM017	283.114	3304.02	20	3304.02	20	3304.02	20	3304.02	20	0.194285	640837	0.000988084	0.127779	0.128684	0.484888	0.00770548	[0.470,0.500]	0	0	0.127779	0.128684	0.484888
I30302	I12440	283.652	3304	23	3304	23	3304	23	3304	23	0.191754	482597	0.0010812	0.126371	0.128744	0.496723	0.00847618	[0.480,0.513]	0	0	0.126371	0.128744	0.496723
CL83	CL87	283.611	3303.65	21	3303.65	21	3303.65	21	3303.65	21	0.197153	626786	0.000957597	0.128363	0.130233	0.475202	0.00740612	[0.461,0.490]	0	0	0.128363	0.130233	0.475202
I6581	I6582	268.781	3303.26	28	3303.26	28	3303.26	28	3285.04	27	0.190539	541264	0.000934558	0.125406	0.125394	0.480548	0.00745263	[0.466,0.495]	0	0	0.125406	0.125394	0.480548
I10061	I10294	283.611	3297.48	26	3297.48	26	3282.47	25	3282.47	25	0.194763	606587	0.000941633	0.131799	0.128792	0.505215	0.00722691	[0.491,0.519]	0	0	0.131799	0.128792	0.505215
I6292	I6554	283.652	3295.11	22	3295.11	22	3295.11	22	3295.11	22	0.203514	691082	0.000911772	0.13557	0.13373	0.488567	0.00677143	[0.475,0.502]	0	33.8487	0.13557	0.135075	0.496077
NEO235_noUDG.SG	NEO240_noUDG.SG	283.601	3294.1	21	3294.1	21	3294.1	21	3294.1	21	0.16612	888155	0.0011922	0.111669	0.113347	0.523487	0.0105966	[0.503,0.544]			0.111669	0.113347	0.523487
RISE1243_noUDG.SG	RISE1249_noUDG.SG	264.635	3309.56	30	3291.04	28	3291.04	28	3271.4	27	0.191009	203399	0.00129445	0.128296	0.123512	0.482905	0.0102812	[0.463,0.503]			0.128296	0.123512	0.482905
I7029	I6230	263.95	3289.04	21	3289.04	21	3289.04	21	3289.04	21	0.199251	636976	0.00097047	0.1314	0.134758	0.502761	0.00729245	[0.488,0.517]	0	16.7707	0.1314	0.135426	0.506509
PDA003	PDA005	283.611	3288.94	22	3288.94	22	3288.94	22	3288.94	22	0.19793	473914	0.00103301	0.131296	0.13037	0.487153	0.00789563	[0.472,0.503]	0	0	0.131296	0.13037	0.487153
SUC002	SUC003	280.821	3286.03	23	3286.03	23	3286.03	23	3286.03	23	0.192147	537010	0.000941927	0.127896	0.1258	0.485217	0.00742563	[0.471,0.500]	0	0	0.127896	0.1258	0.485217
I14617	I14619	283.611	3284.5	20	3284.5	20	3284.5	20	3284.5	20	0.197044	693143	0.000858164	0.129588	0.131393	0.489966	0.00657647	[0.477,0.503]	0	0	0.129588	0.131393	0.489966
I1657	I1658	283.547	3284.42	20	3284.42	20	3284.42	20	3284.42	20	0.19964	693495	0.000934982	0.133867	0.133309	0.505555	0.00699901	[0.492,0.519]	0	0	0.133867	0.133309	0.505555
MX195	MX197	266.677	3279.48	24	3279.48	24	3266.42	23	3266.42	23	0.196619	363367	0.00102803	0.128388	0.130591	0.481583	0.00793906	[0.466,0.497]	0	0	0.128388	0.130591	0.481583
VK111_noUDG.SG	VK110_noUDG.SG	259.81	3279.24	26	3279.24	26	3279.24	26	3279.24	26	0.199472	738381	0.000924901	0.131665	0.130565	0.478653	0.00705411	[0.465,0.492]			0.131665	0.130565	0.478653
SFI-43_noUDG.SG	SFI-44_noUDG.SG	268.779	3272.44	22	3272.44	22	3272.44	22	3272.44	22	0.215948	473794	0.000911043	0.146457	0.145342	0.51988	0.00624433	[0.508,0.532]			0.146457	0.145342	0.51988
MIB017	MIB052	223.237	3267.75	26	3267.75	26	3267.75	26	3267.75	26	0.198491	531763	0.000997735	0.131088	0.132513	0.494011	0.00757002	[0.479,0.509]	0	0	0.131088	0.132513	0.494011
2H10.SG	2H17.SG	283.611	3256.55	22	3256.55	22	3256.55	22	3239.7	21	0.19339	895689	0.000993444	0.12596	0.12764	0.474846	0.00783473	[0.459,0.490]	0	0	0.12596	0.12764	0.474846
PDA001	PDA005	283.652	3255.14	25	3255.14	25	3255.14	25	3255.14	25	0.199062	454602	0.00105067	0.129902	0.13037	0.470354	0.00807363	[0.455,0.486]	0	0	0.129902	0.13037	0.470354
I12792	I12793	283.652	3251.27	22	3251.27	22	3251.27	22	3251.27	22	0.184462	564280	0.00137382	0.126959	0.117731	0.492284	0.0112291	[0.470,0.514]	98.3069	265.626	0.130739	0.127709	0.572541
I14789	I14782	283.644	3255.84	23	3247.6	22	3247.6	22	3230.82	21	0.203801	608201	0.000900686	0.137279	0.137856	0.518538	0.00654723	[0.506,0.531]	0	0	0.137279	0.137856	0.518538
MIB068	MIB066	268.781	3255.49	23	3245.48	22	3245.48	22	3245.48	22	0.197883	456594	0.000986035	0.132688	0.129766	0.492062	0.00751395	[0.477,0.507]	0	0	0.132688	0.129766	0.492062
I14782	I14784	283.3	3241.17	26	3241.17	26	3241.17	26	3241.17	26	0.203154	652265	0.000921833	0.137856	0.135558	0.51395	0.00674312	[0.501,0.527]	0	0	0.137856	0.135558	0.51395
I2600	I2457	268.788	3240.31	25	3240.31	25	3240.31	25	3240.31	25	0.19664	478652	0.00103566	0.131072	0.126692	0.474266	0.00803574	[0.459,0.490]	0	73.435	0.131072	0.129489	0.490643
pcw041_noUDG.SG	pcw040_noUDG.SG	268.781	3238.55	22	3238.55	22	3238.55	22	3238.55	22	0.203145	344090	0.00105157	0.137559	0.135534	0.512269	0.00770116	[0.497,0.527]			0.137559	0.135534	0.512269
MIB064	MIB066	283.652	3242.23	26	3232.98	25	3232.98	25	3232.98	25	0.196936	473829	0.00104599	0.130087	0.129766	0.484251	0.00805065	[0.468,0.500]	0	0	0.130087	0.129766	0.484251
Tep004_noUDG.WGC	Tep006_noUDG.WGC	254.744	3244.06	31	3226.02	29	3213.62	28	3194.79	27	0.204101	46139	0.00205425	0.136608	0.127375	0.453683	0.0155635	[0.423,0.484]			0.136608	0.127375	0.453683
Aes19	Aes3	268.781	3230.84	35	3220.77	34	3220.77	34	3220.77	34	0.1922	389891	0.00104257	0.120866	0.126394	0.445368	0.00843295	[0.429,0.462]	0	0	0.120866	0.126394	0.445368
VK33_noUDG.SG	VK406_noUDG.SG	267.744	3219.27	29	3219.27	29	3204.99	28	3167.4	26	0.198979	611963	0.00095497	0.128382	0.132203	0.472827	0.00732942	[0.458,0.487]			0.128382	0.132203	0.472827
2H11.SG	1H06.SG	268.811	3218.52	26	3218.52	26	3203.93	25	3203.93	25	0.190419	774292	0.00101276	0.124215	0.127078	0.484486	0.00806039	[0.469,0.500]	26.3677	0	0.125186	0.127078	0.490319
MIB064	MIB008	214.18	3204.53	32	3204.53	32	3192.48	31	3192.48	31	0.197745	401512	0.00105635	0.130087	0.128386	0.469898	0.00817381	[0.454,0.486]	0	0	0.130087	0.128386	0.469898
IND008.A_noUDG	IND001.A_noUDG	214.181	3212.05	29	3203.48	28	3188.11	27	3188.11	27	0.208079	573373	0.000939674	0.135887	0.143095	0.508295	0.00673646	[0.495,0.521]			0.135887	0.143095	0.508295
MX192	MX197	283.652	3202.59	27	3202.59	27	3190.26	26	3171.86	25	0.196849	351727	0.00100918	0.128925	0.130591	0.482956	0.00777743	[0.468,0.498]	0	0	0.128925	0.130591	0.482956
I14535	I14536	283.468	3199.4	27	3199.4	27	3199.4	27	3199.4	27	0.199051	501187	0.00095621	0.13381	0.13134	0.498577	0.00721258	[0.484,0.513]	0	0	0.13381	0.13134	0.498577
I15617	I18114	214.188	2698.33	32	2698.33	32	2698.33	32	2679.78	31	0.186556	673320	0.00187525	0.129374	0.127269	0.546183	0.0146137	[0.518,0.575]	0	0	0.129374	0.127269	0.546183
DA336_noUDG.SG	DA338_noUDG.SG	187.251	2696.86	30	2678.43	28	2640.27	25	2620.94	24	0.168223	257402	0.00212541	0.11196	0.121101	0.556399	0.0182391	[0.521,0.592]			0.11196	0.121101	0.556399
MIB060	MIB061	216.812	2621.06	35	2610.79	34	2595.33	33	2576.87	32	0.193203	455263	0.00207693	0.131306	0.13418	0.544536	0.0156463	[0.514,0.575]	0	0	0.131306	0.13418	0.544536
I12440	I30299	191.654	2624.51	34	2603.21	32	2588.01	31	2571.37	30	0.18392	690021	0.00190744	0.128744	0.124697	0.54861	0.0150524	[0.519,0.578]	0	0	0.128744	0.124697	0.54861
I18490	I18492	200.828	2600.23	33	2600.23	33	2600.23	33	2580.66	32	0.194918	677879	0.00200692	0.132672	0.129661	0.513964	0.0153005	[0.484,0.544]	0	0	0.132672	0.129661	0.513964
TAQ001	TAQ017	214.186	2599.39	32	2588.36	31	2530.8	27	2514.05	26	0.183025	645890	0.00202823	0.125966	0.128665	0.562432	0.0159307	[0.531,0.594]	0	0	0.125966	0.128665	0.562432
A181014	A181019	191.666	2585.94	36	2585.94	36	2572.45	35	2535.97	33	0.187733	758796	0.00204463	0.131212	0.128808	0.556006	0.0157268	[0.525,0.587]	0	0	0.131212	0.128808	0.556006
KSH003	KSH001	220.582	2556.54	31	2556.54	31	2513.9	28	2513.9	28	0.185179	758806	0.00219879	0.125567	0.124671	0.519978	0.0175736	[0.486,0.554]	31.8061	31.2897	0.126753	0.125829	0.533711
CBT016	CBT017	268.788	2551.38	40	2542.74	39	2502.56	36	2483.6	35	0.191274	532409	0.0019457	0.127936	0.127439	0.502012	0.015238	[0.472,0.532]	50.6218	0	0.129869	0.127439	0.513269
VK497_noUDG.SG	VK483_noUDG.SG	214.194	2550.43	27	2540.18	26	2525.1	25	2488.95	23	0.188793	841953	0.00195713	0.13299	0.133466	0.582932	0.0146901	[0.554,0.612]			0.13299	0.133466	0.582932
PDA001	PDA003	187.039	2540.38	35	2529.27	34	2529.27	34	2474.67	31	0.193019	422488	0.00207741	0.129902	0.131296	0.522057	0.0159067	[0.491,0.553]	0	0	0.129902	0.131296	0.522057
CL83	CL84	283.468	2528.17	35	2516.73	34	2516.73	34	2462.1	31	0.187744	593862	0.00205743	0.128363	0.128068	0.535713	0.0160467	[0.504,0.567]	0	0	0.128363	0.128068	0.535713
RISE1173_noUDG.SG	RISE1163_noUDG.SG	179.413	2532.38	30	2512.98	28	2512.98	28	2477	26	0.193579	1097540	0.00196866	0.130169	0.130296	0.513585	0.0151165	[0.484,0.543]			0.130169	0.130296	0.513585
LHO002	LHO001	191.657	2522.91	34	2512.18	33	2512.18	33	2476.51	31	0.189502	598136	0.00218836	0.125422	0.124697	0.484705	0.0174985	[0.450,0.519]	0	0	0.125422	0.124697	0.484705
C1700	C1699	179.908	2526.82	38	2509.83	36	2480.83	34	2480.83	34	0.185971	676104	0.00191358	0.128997	0.123893	0.529232	0.0151336	[0.500,0.559]	0	16.0022	0.128997	0.124479	0.532631
MIB070	MIB071	214.184	2505.54	34	2505.54	34	2491.13	33	2455.42	31	0.194179	504025	0.00193416	0.130407	0.131121	0.515046	0.0147912	[0.486,0.544]	0	0	0.130407	0.131121	0.515046
ALM080	ALM081	174.509	2499.36	33	2499.36	33	2471.82	31	2436.69	29	0.188519	637464	0.00196956	0.127566	0.129393	0.532692	0.0153297	[0.503,0.563]	0	0	0.127566	0.129393	0.532692
I3387	RISE511_noUDG.SG	214.174	2495.83	34	2495.83	34	2451.54	31	2414.62	29	0.191776	574619	0.00194879	0.128674	0.128245	0.507115	0.0151704	[0.477,0.537]	0		0.128674	0.128245	0.507115
ADN010_noUDG	ADN003_noUDG	204.063	2496.73	34	2479.87	32	2479.87	32	2463.38	31	0.20482	819630	0.00193308	0.136614	0.13778	0.507104	0.0140899	[0.479,0.535]			0.136614	0.13778	0.507104
I13887	I13886	247.852	2485.14	32	2464.48	30	2419.71	27	2419.71	27	0.141713	555290	0.00170805	0.0944112	0.0968072	0.517785	0.0178649	[0.483,0.553]	37.7487	16.5963	0.0954711	0.097282	0.529587
kzb005_noUDG.SG	kzb008_noUDG.SG	230.348	2470.09	33	2459.38	32	2444.26	31	2424.91	30	0.196174	548662	0.00213738	0.130302	0.131895	0.503618	0.0163036	[0.472,0.536]			0.130302	0.131895	0.503617
LaBrana1_noUDG.SG	I0843	186.676	2484.38	47	2455.22	44	2440.79	43	2421.4	42	0.178334	954138	0.00188655	0.115637	0.117214	0.46826	0.0162039	[0.437,0.500]		28.5577	0.115637	0.118207	0.474763
PDA001	PDA002	186.177	2482.1	39	2451.79	36	2451.79	36	2396.37	33	0.203494	470353	0.0019438	0.129902	0.131073	0.440513	0.0148964	[0.411,0.470]	0	0	0.129902	0.131073	0.440513
PDA004	PDA002	173.469	2469.52	36	2450.51	34	2435.7	33	2400.63	31	0.19557	515264	0.00204315	0.132574	0.131073	0.516429	0.0154991	[0.486,0.547]	0	0	0.132574	0.131073	0.516429
I10770	I10769	179.581	2449.51	38	2439.24	37	2426.69	36	2371.91	33	0.201463	609298	0.00205665	0.135771	0.135037	0.512134	0.015189	[0.482,0.542]	0	0	0.135771	0.135037	0.512134
RISE1169_noUDG.SG	RISE1168_noUDG.SG	177.309	2477.56	44	2438.33	40	2370.62	35	2350.84	34	0.198492	761840	0.00189434	0.131927	0.12726	0.468348	0.0146176	[0.440,0.497]			0.131927	0.12726	0.468348
ADN010_noUDG	ADN005_noUDG	196.113	2464.77	34	2434.65	31	2434.65	31	2434.65	31	0.202728	854284	0.00200285	0.136614	0.138809	0.527881	0.0145438	[0.499,0.556]			0.136614	0.138809	0.527881
VK490_noUDG.SG	VK497_noUDG.SG	186.704	2464.07	39	2434.16	36	2407.44	34	2390.46	33	0.201332	649761	0.0019415	0.129915	0.13299	0.468402	0.0147696	[0.439,0.497]			0.129915	0.13299	0.468402
I14789	I14784	198.132	2452.33	42	2425.48	39	2368.91	35	2368.91	35	0.203037	637026	0.00205527	0.137279	0.135558	0.511657	0.0150659	[0.482,0.541]	0	0	0.137279	0.135558	0.511657
ADN003_noUDG	ADN005_noUDG	229.336	2432.35	35	2423.5	34	2409.06	33	2357.34	30	0.204415	828221	0.00200215	0.13778	0.138809	0.521887	0.0144774	[0.494,0.550]			0.13778	0.138809	0.521887
C1222	C1220	126.504	2431.09	42	2412.79	40	2412.79	40	2321.47	35	0.191278	421904	0.00210598	0.12921	0.125997	0.500997	0.0165041	[0.469,0.533]	0	0	0.12921	0.125997	0.500997
I8997	I8998	237.706	2420.93	29	2410.75	28	2398.18	27	2378.4	26	0.199993	744956	0.00193163	0.135167	0.135513	0.52229	0.0142724	[0.494,0.550]	0	0	0.135167	0.135513	0.52229
VK485_noUDG.SG	VK483_noUDG.SG	173.041	2413.83	44	2403.9	43	2390.06	42	2353.64	40	0.202045	587606	0.00180647	0.127452	0.133466	0.451274	0.013847	[0.424,0.478]			0.127452	0.133466	0.451274
I15617	I7135	205.49	2423.54	37	2403.78	35	2377.35	33	2340.19	31	0.197924	684779	0.00195329	0.129374	0.127224	0.457327	0.0152245	[0.427,0.487]	0	0	0.129374	0.127224	0.457327
MOK12.SG	MOK18A.SG	200.529	2400.6	32	2400.6	32	2400.6	32	2382.42	31	0.198275	194432	0.00210445	0.134766	0.134526	0.527439	0.0156294	[0.497,0.558]	0		0.134766	0.134526	0.527439
I4481	I4478	219.624	2413.71	40	2394.41	38	2350.61	35	2316.59	33	0.198249	522932	0.00223863	0.132921	0.127223	0.475847	0.0172107	[0.442,0.510]	89.0598	193.534	0.136497	0.134901	0.53905
MIB033	MIB034	191.679	2411.39	37	2390.7	35	2349.23	32	2276.68	28	0.198215	632521	0.00206512	0.130673	0.129663	0.477239	0.015865	[0.446,0.508]	0	0	0.130673	0.129663	0.477239
TUC004	TUC001	180.901	2402.92	38	2382.79	36	2340.45	33	2324.07	32	0.19698	404514	0.00204666	0.126101	0.130475	0.464557	0.0159536	[0.433,0.496]	0	0	0.126101	0.130475	0.464557
I14065	I14619	252.952	2417.43	37	2377.08	33	2377.08	33	2339.47	31	0.197813	637734	0.00204696	0.135478	0.131393	0.517535	0.0153405	[0.487,0.548]	0	0	0.135478	0.131393	0.517535
RISE1171_noUDG.SG	RISE1167_noUDG.SG	223.237	2377.93	29	2367.96	28	2352.43	27	2336.24	26	0.197974	1034099	0.00196502	0.129897	0.129916	0.476022	0.0151265	[0.446,0.506]			0.129897	0.129916	0.476022
I18830	I18831	223.237	2398.56	38	2367.39	35	2354.64	34	2322.5	32	0.191764	529269	0.00200374	0.132092	0.132147	0.54855	0.0151662	[0.519,0.578]	15.0182	0	0.132678	0.132147	0.551762
VK527_noUDG.SG	VK517_noUDG.SG	180.888	2385.55	37	2365.36	35	2334.78	33	2298.66	31	0.190308	590696	0.00227776	0.123406	0.124407	0.464102	0.0183829	[0.428,0.500]			0.123406	0.124407	0.464102
RISE1164_noUDG.SG	RISE1162_noUDG.SG	211.786	2381.86	35	2363.28	33	2316.94	30	2282.75	28	0.198448	811108	0.00190591	0.128861	0.130724	0.471037	0.0146843	[0.442,0.500]			0.128861	0.130724	0.471037
SZ22	SZ13	169.681	2373.79	29	2354.02	27	2298.66	23	2281.73	22	0.193996	615677	0.00205636	0.126304	0.12698	0.468154	0.0162376	[0.436,0.500]	0	0	0.126304	0.12698	0.468154
COR001	COR002	189.273	2359.52	30	2348.64	29	2348.64	29	2348.64	29	0.191711	639294	0.00209103	0.127696	0.126035	0.488862	0.0164822	[0.457,0.521]	0	0	0.127696	0.126035	0.488862
DA59_noUDG.SG	DA57_noUDG.SG	192.916	2356.7	38	2347.97	37	2320.44	35	2208.8	29	0.194871	416594	0.00194442	0.126787	0.12631	0.460113	0.015365	[0.430,0.490]			0.126787	0.12631	0.460113
PDA001	PDA004	200.667	2349.79	35	2323.18	32	2279.34	29	2260.27	28	0.199011	440434	0.00216528	0.129902	0.132574	0.483593	0.0164988	[0.451,0.516]	0	0	0.129902	0.132574	0.483593
VK490_noUDG.SG	VK483_noUDG.SG	174.503	2350.75	42	2323.14	39	2278.94	36	2239.93	34	0.201077	694056	0.00195864	0.129915	0.133466	0.47311	0.014873	[0.444,0.502]			0.129915	0.133466	0.47311
MIB011	MIB035	172.377	2319.51	40	2319.51	40	2231.33	34	2231.33	34	0.197419	409266	0.00210781	0.12795	0.128279	0.459041	0.0164525	[0.427,0.491]	0	0	0.12795	0.128279	0.459041
I0114	I0117	156.895	2340.52	35	2318.68	33	2280.16	30	2241.52	28	0.191582	576641	0.0020587	0.119869	0.12229	0.417715	0.0170029	[0.384,0.451]	0	0	0.119869	0.12229	0.417715
PDA003	PDA002	212.966	2328.04	40	2316.99	39	2289.87	37	2150.09	29	0.201779	491150	0.00204557	0.131296	0.131073	0.461868	0.015593	[0.431,0.492]	0	0	0.131296	0.131073	0.461868
I14185	I11160	193.18	2324.11	32	2315.79	31	2289.17	29	2251.96	27	0.2037	595178	0.00192346	0.132164	0.133559	0.466824	0.0144771	[0.438,0.495]	0	0	0.132164	0.133559	0.466824
MIB018	MIB035	205.368	2343.61	40	2311.97	37	2272.25	34	2214.6	31	0.196115	560279	0.00212623	0.129827	0.128279	0.480355	0.0164756	[0.448,0.513]	0	0	0.129827	0.128279	0.480355
VK236_noUDG.SG	VK25_noUDG.SG	203.963	2329	32	2309.45	30	2294.53	29	2294.53	29	0.200825	842047	0.00204565	0.130112	0.129457	0.452632	0.0157618	[0.422,0.484]			0.130112	0.129457	0.452632
RISE516_noUDG.SG	RISE672_noUDG.SG	210.161	2314.75	35	2305.33	34	2293.09	33	2274.92	32	0.194181	567018	0.00198821	0.127326	0.123279	0.450305	0.0158672	[0.419,0.481]			0.127326	0.123279	0.450305
I1054	I1053	160.883	2323.22	39	2303.84	37	2303.84	37	2284.68	36	0.19609	720260	0.00194202	0.126706	0.127932	0.459849	0.0152532	[0.430,0.490]	0	17.6496	0.126706	0.1286	0.463876
VK485_noUDG.SG	VK490_noUDG.SG	213.196	2327.84	39	2300.51	36	2256.88	33	2221.01	31	0.196954	455050	0.00204084	0.127452	0.129915	0.469468	0.0158594	[0.438,0.501]			0.127452	0.129915	0.469468
TRPTN_613_noUDG.SG	TRPTN_611_noUDG.SG	216.359	2327.17	41	2297.64	38	2256.7	35	2239.12	34	0.203056	861369	0.00189924	0.129641	0.131367	0.444063	0.0145531	[0.416,0.473]			0.129641	0.131367	0.444063
SZ42	SZ27	283.644	2297.3	20	2297.3	20	2297.3	20	2297.3	20	0.211386	745930	0.00142355	0.125818	0.128531	0.337827	0.0111937	[0.316,0.360]	0	0	0.125818	0.128531	0.337827
I6714	I3949	143.177	2324.69	43	2297.12	40	2265.95	38	2231.38	36	0.197617	687090	0.00201965	0.129973	0.128324	0.469846	0.0156382	[0.439,0.500]	0	0	0.129973	0.128324	0.469846
MX195	MX192	174.412	2315.36	36	2295.38	34	2280.68	33	2246.38	31	0.197465	330555	0.00207244	0.128388	0.128925	0.465177	0.0161083	[0.434,0.497]	0	0	0.128388	0.128925	0.465177
PDA004	PDA003	174.486	2311.86	41	2294.85	39	2269.75	37	2176.44	32	0.202665	459207	0.00202083	0.132574	0.131296	0.463909	0.0153168	[0.434,0.494]	0	0	0.132574	0.131296	0.463909
MOK32.SG	MOK14.SG	166.132	2275.43	36	2275.43	36	2232.51	33	2177.94	30	0.20016	467420	0.00204104	0.131493	0.131338	0.476889	0.0155312	[0.446,0.507]	0	0	0.131493	0.131338	0.476889
VK540_noUDG.SG	VK539_noUDG.SG	178.14	2291.34	41	2271.47	39	2228.8	36	2152.96	32	0.199422	633760	0.00213101	0.128321	0.12644	0.434435	0.0167295	[0.402,0.467]			0.128321	0.12644	0.434435
VK485_noUDG.SG	VK497_noUDG.SG	160.414	2265.78	40	2256.67	39	2226.06	37	2133.14	32	0.201823	549738	0.00196053	0.127452	0.13299	0.450143	0.0150555	[0.421,0.480]			0.127452	0.13299	0.450143
RISE1168_noUDG.SG	RISE1163_noUDG.SG	167.994	2244.44	33	2225.23	31	2211.88	30	2161.1	27	0.205312	1075451	0.00190271	0.12726	0.130296	0.405686	0.0147752	[0.377,0.435]			0.12726	0.130296	0.405686
I15744	I15463	169.698	2259.53	37	2223.38	33	2207.81	32	2154.67	29	0.197613	688537	0.00198439	0.130418	0.132659	0.497679	0.015086	[0.468,0.527]	0	0	0.130418	0.132659	0.497679
MIB018	MIB010	166.135	2227.37	38	2218.67	37	2188.37	35	2061.65	28	0.197549	521633	0.00206494	0.129827	0.130934	0.484828	0.0158378	[0.454,0.516]	0	0	0.129827	0.130934	0.484828
I18114	I7135	283.611	2209.56	37	2186.54	35	2157.74	33	2122.67	31	0.197417	770224	0.0020032	0.127269	0.127224	0.448554	0.0157426	[0.418,0.479]	0	0	0.127269	0.127224	0.448554
MIB011	MIB018	203.963	2228.36	37	2183.46	32	2137.3	29	2137.3	29	0.198989	391071	0.0021159	0.12795	0.129827	0.456114	0.0164165	[0.424,0.488]	0	0	0.12795	0.129827	0.456114
I0854_enhanced	I0736	213.983	2182.83	37	2171.67	36	2100.94	31	2048.67	28	0.198227	614814	0.00201672	0.130702	0.124519	0.446622	0.0158037	[0.416,0.478]	0	0	0.130702	0.124519	0.446622
ESZ003	ESZ001	135.023	2202.8	40	2170.61	37	2095.87	32	2095.87	32	0.198997	784440	0.00220609	0.126453	0.128107	0.436543	0.0173326	[0.403,0.471]	0	0	0.126453	0.128107	0.436543
TAQ024	TAQ017	136.082	2186.46	37	2168.73	35	2140.93	33	2124.01	32	0.200792	659273	0.00202489	0.12831	0.128665	0.437266	0.0157594	[0.406,0.468]	0	0	0.12831	0.128665	0.437266
MX190	MX188	242.508	2177.23	40	2156.43	38	2113.63	35	2041.51	31	0.198793	402423	0.00220766	0.129378	0.127779	0.453915	0.0171697	[0.420,0.488]	13.9912	0	0.129913	0.127779	0.457122
RISE1169_noUDG.SG	RISE1173_noUDG.SG	180.901	2209.28	36	2152.32	30	2125.54	28	2107.07	27	0.207071	777102	0.00177228	0.131927	0.130169	0.419887	0.0135239	[0.393,0.446]			0.131927	0.130169	0.419887
ans014_noUDG.SG	ans017_noUDG.SG	162.372	2178.81	42	2149.22	39	2092.1	35	1998.88	30	0.215965	1093230	0.0017891	0.121804	0.120207	0.215247	0.0147853	[0.186,0.244]			0.121804	0.120207	0.215247
VK110_noUDG.SG	VK230_noUDG.SG	158.203	2175.55	34	2148.26	31	2105.66	28	2068.3	26	0.201592	959954	0.0020999	0.130565	0.133523	0.473298	0.015903	[0.442,0.504]			0.130565	0.133523	0.473298
I16191	I17181	203.963	2155.25	24	2147.05	23	2147.05	23	2147.05	23	0.219217	492315	0.00149861	0.133109	0.133057	0.352778	0.0112607	[0.331,0.375]	0	0	0.133109	0.133057	0.352778
I13777	I13169	186.866	2197.46	44	2141.85	39	2128.2	38	2075.47	35	0.203492	724285	0.00209453	0.130121	0.129198	0.430566	0.0161541	[0.399,0.462]	0	15.1786	0.130121	0.129777	0.434064
SIJ002	SA6002	186.287	2138.55	34	2138.55	34	2096.18	31	2077.89	30	0.201772	593193	0.00203683	0.128253	0.127105	0.41969	0.0159528	[0.388,0.451]	13.6028	39.9168	0.128768	0.128615	0.432124
RISE1168_noUDG.SG	RISE1173_noUDG.SG	178.401	2145.65	34	2126.74	32	2113.72	31	2093.81	30	0.205474	1049362	0.00203122	0.12726	0.130169	0.40364	0.0157808	[0.373,0.435]			0.12726	0.130169	0.40364
MX283_d	MX254	124.34	2189.51	47	2125.62	41	2125.62	41	2036.02	36	0.205268	485755	0.00199309	0.12803	0.127486	0.393306	0.0156005	[0.363,0.424]		0	0.12803	0.127486	0.393306
DA335_noUDG.SG	DA334_noUDG.SG	108.335	2160.75	43	2121.6	39	2094.31	37	2059.04	35	0.195574	234275	0.00175809	0.120481	0.115367	0.341531	0.0149086	[0.312,0.371]			0.120481	0.115367	0.341531
ART024	ART014	161.916	2134.57	38	2113.88	36	2059.71	32	2002.77	29	0.199977	607269	0.00200267	0.118521	0.121301	0.33229	0.0167012	[0.300,0.365]	0	0	0.118521	0.121301	0.33229
TAQ024	TAQ001	145.617	2131.4	32	2100.41	29	2086.69	28	2051.14	26	0.196183	671164	0.00216957	0.12831	0.125966	0.456929	0.0170647	[0.423,0.490]	0	0	0.12831	0.125966	0.456929
GRO015.A_noUDG	GRO016.A_noUDG	220.877	2101.86	34	2091.57	33	2061.76	31	2009.03	28	0.199595	663595	0.00212146	0.125748	0.126629	0.41828	0.0168119	[0.385,0.451]			0.125748	0.126629	0.41828
I20140	I20141	223.237	2086.21	32	2086.21	32	2059.12	30	2041.83	29	0.206438	608099	0.00206733	0.13384	0.13316	0.453643	0.0154857	[0.423,0.484]	0	0	0.13384	0.13316	0.453643
I1058	I1057	197.27	2117.7	37	2084.82	34	2068.88	33	2034.63	31	0.205192	460646	0.00214825	0.130396	0.129649	0.421872	0.0165221	[0.389,0.454]	0	0	0.130396	0.129649	0.421872
MIB035	MIB010	268.781	2066.66	35	2048.93	33	2035.88	32	1998.81	30	0.20474	545829	0.00206366	0.128279	0.130934	0.420293	0.0159225	[0.389,0.452]	0	0	0.128279	0.130934	0.420293
MIB011	MIB010	144.836	2056.92	40	2048.45	39	2018.91	37	1983.88	35	0.204892	380328	0.00198663	0.12795	0.130934	0.417117	0.0153476	[0.387,0.447]	0	0	0.12795	0.130934	0.417117
KBD002	KBD001	206.929	2048.73	20	2038.29	19	2025.45	18	2025.45	18	0.216315	707990	0.00163399	0.125915	0.125886	0.281859	0.0129784	[0.256,0.307]	0	0	0.125915	0.125886	0.281859
CL145	CL146	163.191	2058.37	35	2026.9	32	2013.09	31	1977.32	29	0.204776	726239	0.0020163	0.128745	0.129461	0.413857	0.0156178	[0.383,0.444]	0	0	0.128745	0.129461	0.413857
MIB059	MIB045	158.204	2056.38	39	2007.42	34	1961.55	31	1941.85	30	0.204369	641594	0.00211027	0.130806	0.129396	0.429149	0.0162202	[0.397,0.461]	0	0	0.130806	0.129396	0.429149
MIB038	MIB039	186.866	2014.04	28	1994.57	26	1994.57	26	1975.87	25	0.223777	535613	0.00164549	0.131068	0.12969	0.283642	0.0126208	[0.259,0.308]	0	0	0.131068	0.12969	0.283642
MIB070	MIB008	244.656	1981.85	28	1981.85	28	1957.01	26	1938.7	25	0.221279	414264	0.00164558	0.130407	0.128386	0.289917	0.0127173	[0.265,0.315]	0	0	0.130407	0.128386	0.289917
MIS002	MIS001	206.019	1990.03	24	1980.94	23	1980.94	23	1980.94	23	0.225469	748959	0.00162948	0.13359	0.133037	0.308729	0.0122229	[0.285,0.333]	0	0	0.13359	0.133037	0.308729
NUR002	AKB001	166.119	2002.38	36	1963.57	32	1923.45	29	1853.06	25	0.209624	756165	0.00197592	0.128537	0.1199	0.312462	0.0159068	[0.281,0.344]	12.6493	181.893	0.129017	0.126677	0.360357
I20265	I20264	120.22	1994.4	50	1944.92	45	1884.5	41	1794.67	36	0.215296	729557	0.00196103	0.134556	0.131669	0.382602	0.0147321	[0.354,0.411]	0	0	0.134556	0.131669	0.382602
JAG58_noUDG.SG	JAG34_noUDG.SG	223.236	1945.58	20	1923.09	18	1923.09	18	1923.09	18	0.224487	623128	0.00162891	0.13328	0.134173	0.321301	0.0121809	[0.297,0.345]			0.13328	0.134173	0.321301
DA55_noUDG.SG	DA56_noUDG.SG	210.493	1928.39	35	1909.52	33	1867.92	30	1815.29	27	0.216395	518717	0.00201249	0.130815	0.12732	0.323394	0.0155925	[0.293,0.354]			0.130815	0.12732	0.323394
PRU004	PRU002	192.399	1908	28	1908	28	1895.27	27	1838.48	24	0.223035	465824	0.00168111	0.130008	0.130715	0.289106	0.0128957	[0.264,0.314]	0	0	0.130008	0.130715	0.289106
I12208	I12209	204.578	1893.64	20	1893.64	20	1893.64	20	1893.64	20	0.223698	776123	0.0015928	0.132044	0.128785	0.284716	0.0122134	[0.261,0.309]	0	0	0.132044	0.128785	0.284716
RISE1164_noUDG.SG	RISE1163_noUDG.SG	123.431	1883.25	39	1851.19	36	1820.56	34	1749.45	30	0.221757	827356	0.00166645	0.128861	0.130296	0.288626	0.0128605	[0.263,0.314]			0.128861	0.130296	0.288626
MIB070	MIB064	178.615	1850.55	35	1841.96	34	1798.53	31	1760.69	29	0.224401	407236	0.0016837	0.130407	0.130087	0.277115	0.012927	[0.252,0.302]	0	0	0.130407	0.130087	0.277115
MIB008	MIB066	268.779	1846.3	19	1826.46	17	1826.46	17	1826.46	17	0.225249	479970	0.00179744	0.128386	0.129766	0.254912	0.0139254	[0.228,0.282]	0	0	0.128386	0.129766	0.254912
RISE1169_noUDG.SG	RISE1163_noUDG.SG	167.994	1867.97	34	1818.86	29	1804.13	28	1768.69	26	0.212121	795604	0.00182518	0.131927	0.130296	0.382134	0.0139208	[0.355,0.409]			0.131927	0.130296	0.382134
I20584	I21277	115.659	1843.34	44	1807.88	40	1795.62	39	1690.41	33	0.227065	652818	0.00161852	0.134191	0.131721	0.292178	0.0121734	[0.268,0.316]	0	0	0.134191	0.131721	0.292178
RISE515_noUDG.SG	RISE516_noUDG.SG	165.264	1816.83	37	1797.63	35	1742.2	31	1691.58	28	0.21499	395684	0.00168155	0.12083	0.127326	0.267303	0.0135524	[0.241,0.294]			0.12083	0.127326	0.267303
MIB008	MIB071	186.064	1780.08	29	1780.08	29	1722.69	25	1722.69	25	0.227679	499128	0.00168553	0.128386	0.131121	0.245298	0.0129902	[0.220,0.271]	0	0	0.128386	0.131121	0.245298
I19860	I19859	148.358	1830.27	29	1779	24	1779	24	1761.02	23	0.224993	453440	0.00164551	0.133409	0.133482	0.313967	0.012331	[0.290,0.338]	0	0	0.133409	0.133482	0.313967
MIB046	MIB045	102.062	1794.24	42	1775.62	40	1719.58	36	1667.12	33	0.223821	635552	0.00160145	0.129723	0.129396	0.272441	0.0123608	[0.248,0.297]	0	0	0.129723	0.129396	0.272441
I6194	I1799	126.171	1837.76	44	1760.06	36	1760.06	36	1687.96	32	0.229585	677304	0.00161962	0.135829	0.135325	0.30661	0.0119461	[0.283,0.330]	16.358	15.0413	0.136486	0.135927	0.31443
I30300	I13888	198.049	1754.19	19	1754.19	19	1754.19	19	1754.19	19	0.21765	746690	0.00164251	0.125072	0.12678	0.271602	0.0130435	[0.246,0.297]	0	0	0.125072	0.12678	0.271602
RISE670_noUDG.SG	RISE674_noUDG.SG	232.55	1789.98	36	1752.05	32	1736.76	31	1736.76	31	0.216006	626433	0.00179332	0.124488	0.130088	0.30302	0.0140887	[0.275,0.331]			0.124488	0.130088	0.30302
MIB064	MIB071	119.795	1778.27	37	1747.02	34	1747.02	34	1711.24	32	0.22682	489834	0.00160685	0.130087	0.131121	0.263301	0.0123032	[0.239,0.287]	0	0	0.130087	0.131121	0.263301
OLN011	OLN002	157.148	1755.68	21	1744.58	20	1744.58	20	1726.33	19	0.230543	847652	0.00158281	0.13269	0.129854	0.243781	0.0120574	[0.220,0.267]	0	0	0.13269	0.129854	0.243781
I4303	I4304	167.994	1749.64	38	1731.21	36	1661.92	31	1627.97	29	0.213653	667761	0.00172702	0.121529	0.128776	0.292855	0.0137994	[0.266,0.320]	207.808	0	0.12944	0.128776	0.34516
RISE1169_noUDG.SG	RISE1172_noUDG.SG	174.509	1748.94	40	1726.74	38	1701.83	36	1648.69	33	0.224557	778588	0.00152347	0.131927	0.132422	0.301063	0.0115261	[0.278,0.324]			0.131927	0.132422	0.301063
RISE1164_noUDG.SG	RISE1172_noUDG.SG	197.194	1744.31	26	1725.53	24	1697.48	22	1680.68	21	0.225701	809886	0.00151188	0.128861	0.132422	0.272368	0.0115727	[0.250,0.295]			0.128861	0.132422	0.272368
I13506_d	I13518	158.708	1740.81	33	1710.8	30	1683.6	28	1646.19	26	0.221388	453904	0.00194443	0.129221	0.1275	0.275264	0.0151482	[0.246,0.305]		209.1	0.129221	0.135855	0.329626
RISE1165_noUDG.SG	RISE1171_noUDG.SG	197.798	1712.63	25	1702.99	24	1677.44	22	1657.82	21	0.224353	1010747	0.0015968	0.131211	0.129897	0.281532	0.0122309	[0.258,0.306]			0.131211	0.129897	0.281532
MIB020	MIB052	174.886	1708.05	20	1697.76	19	1672.77	17	1672.77	17	0.227899	602031	0.00170801	0.128601	0.132513	0.254419	0.0130825	[0.229,0.280]	38.9223	0	0.130091	0.132513	0.264318
MIB022	MIB042	99.288	1740.36	44	1696.45	40	1652.85	37	1598.28	34	0.226099	672793	0.00152504	0.128728	0.129939	0.251813	0.0117915	[0.229,0.275]	0	0	0.128728	0.129939	0.251813
I4885	I4886	127.685	1716.44	33	1686.64	30	1642.13	27	1571.84	23	0.226064	712974	0.0016146	0.134566	0.128679	0.282484	0.0122668	[0.258,0.307]	0	0	0.134566	0.128679	0.282484
I18489	I18492	145.989	1706.27	32	1684.18	30	1654.81	28	1581.52	24	0.226642	778705	0.00158394	0.1312	0.129661	0.262359	0.0121439	[0.239,0.286]	0	0	0.1312	0.129661	0.262359
C1703.SG	C1699	123.107	1710.49	39	1679.27	36	1622.47	32	1588.06	30	0.220381	754707	0.00160689	0.13171	0.123893	0.275598	0.0125734	[0.251,0.300]	0	16.0022	0.13171	0.124479	0.279542
QED-2_noUDG.SG	QED-7_noUDG.SG	268.788	1678.26	17	1678.26	17	1678.26	17	1678.26	17	0.23783	786242	0.00161955	0.134875	0.137046	0.250739	0.011912	[0.227,0.274]			0.134875	0.137046	0.250739
Aes23	Aes3	195.272	1685.2	22	1676.96	21	1662.09	20	1645.88	19	0.219459	411963	0.00165632	0.124618	0.126394	0.251412	0.0131971	[0.226,0.277]	0	0	0.124618	0.126394	0.251412
MIB038	MIB046	141.788	1673.97	23	1673.97	23	1673.97	23	1673.97	23	0.228448	534752	0.00161265	0.131068	0.129723	0.248039	0.0123674	[0.224,0.272]	0	0	0.131068	0.129723	0.248039
RISE515_noUDG.SG	RISE674_noUDG.SG	146.047	1732.89	38	1670.6	32	1643.18	30	1573.09	26	0.219953	556383	0.00173893	0.12083	0.130088	0.246815	0.0138606	[0.220,0.274]			0.12083	0.130088	0.246815
I14498	I13167	207.55	1665.48	18	1665.48	18	1650.65	17	1650.65	17	0.228465	534196	0.00169233	0.129893	0.13118	0.249802	0.0129644	[0.224,0.275]	0	0	0.129893	0.13118	0.249802
I20656	I20640	202.412	1683.22	34	1655.19	31	1630.1	29	1557.17	25	0.2273	702491	0.00169868	0.132076	0.130562	0.269103	0.0129356	[0.244,0.294]	0	18.2975	0.132076	0.131268	0.273746
MK5001	MK5004	180.902	1653.91	22	1653.91	22	1597.17	18	1578.31	17	0.226283	640098	0.00167546	0.128365	0.130273	0.250197	0.012956	[0.225,0.276]	17.2899	0	0.129021	0.130273	0.254625
Aes24	Aes3	179.832	1657.07	26	1648.83	25	1648.83	25	1630.4	24	0.220606	391993	0.00180733	0.122238	0.126394	0.225446	0.0145382	[0.197,0.254]	27.1974	0	0.123224	0.126394	0.232453
I7780	I1526	144.614	1700.49	36	1645.94	30	1604.3	27	1585.69	26	0.200387	804603	0.00165896	0.114569	0.11207	0.231668	0.0146396	[0.203,0.260]	0	0	0.114569	0.11207	0.231668
MIB017	MIB087	87.8419	1678.36	44	1638.39	40	1592.76	37	1592.76	37	0.226165	406517	0.00171075	0.131088	0.132757	0.285621	0.0129679	[0.260,0.311]	0	0	0.131088	0.132757	0.285621
RISE1167_noUDG.SG	RISE1172_noUDG.SG	172.884	1640.38	19	1630.63	18	1618.02	17	1618.02	17	0.229538	1049929	0.00166206	0.129916	0.132422	0.250057	0.0126711	[0.225,0.275]			0.129916	0.132422	0.250057
N44_noUDG.SG	N45_noUDG.SG	194.299	1637.81	18	1629.52	17	1629.52	17	1629.52	17	0.222386	943098	0.0016137	0.12444	0.124794	0.215439	0.0129493	[0.190,0.241]			0.12444	0.124794	0.215439
NEO232_noUDG.SG	I7780	144.614	1682.55	37	1628.51	31	1585.67	28	1548.04	26	0.203064	636912	0.00165747	0.115089	0.114569	0.231601	0.0144342	[0.203,0.260]		0	0.115089	0.114569	0.231601
I12440	I12439	153.428	1628.1	21	1605.87	19	1605.87	19	1605.87	19	0.218841	628919	0.00163035	0.128744	0.125503	0.278518	0.012825	[0.253,0.304]	0	0	0.128744	0.125503	0.278518
I13891	I30299	124.671	1626.16	32	1605.64	30	1605.64	30	1588.02	29	0.218561	713049	0.0016092	0.128205	0.124697	0.271573	0.0127259	[0.247,0.297]	0	0	0.128205	0.124697	0.271573
I13888	I12439	145.988	1611.98	37	1603.67	36	1579	34	1520.9	31	0.215427	689444	0.00183255	0.12678	0.125503	0.292176	0.0145277	[0.264,0.321]	0	0	0.12678	0.125503	0.292176
I13891	I30300	184.519	1607.1	16	1597.15	15	1597.15	15	1597.15	15	0.218609	678641	0.00163793	0.128205	0.125072	0.273759	0.0129339	[0.248,0.299]	0	0	0.128205	0.125072	0.273759
I14541	I14534	128.717	1611	38	1589.11	36	1562.03	34	1509.96	31	0.227518	664210	0.00156854	0.132472	0.131767	0.277931	0.0118722	[0.255,0.301]	0	0	0.132472	0.131767	0.277931
MIB048	MIB042	223.236	1595.1	15	1583.61	14	1583.61	14	1583.61	14	0.229282	614053	0.00168031	0.12998	0.129939	0.235746	0.0129295	[0.210,0.261]	17.4284	0	0.130649	0.129939	0.24028
ALM086	ALM064	201.051	1581.82	21	1581.82	21	1535.21	18	1535.21	18	0.22656	482980	0.00163912	0.130694	0.128133	0.249332	0.0126658	[0.225,0.274]	0	0	0.130694	0.128133	0.249332
I21276	I21277	109.472	1609.43	39	1580.69	36	1519.89	32	1481.65	30	0.2276	707052	0.00155433	0.130731	0.131721	0.265586	0.0118447	[0.242,0.289]	0	0	0.130731	0.131721	0.265586
I6900	I1985	159.258	1600.11	19	1580.31	17	1580.31	17	1580.31	17	0.235586	693351	0.0016447	0.136169	0.133518	0.252888	0.0121971	[0.229,0.277]	0	0	0.136169	0.133518	0.252888
Aes19	Aes24	164.256	1624.2	41	1575.6	36	1575.6	36	1467.68	30	0.218668	382205	0.00171445	0.120866	0.122238	0.201037	0.0141047	[0.173,0.229]	0	27.1974	0.120866	0.123224	0.208302
RISE1164_noUDG.SG	RISE1173_noUDG.SG	107.358	1600.84	34	1570.64	31	1541.91	29	1454.18	24	0.223891	808069	0.00163081	0.128861	0.130169	0.271316	0.0125917	[0.247,0.296]			0.128861	0.130169	0.271316
I15952	I15039	166.129	1570.5	25	1570.5	25	1570.5	25	1553.42	24	0.229057	653799	0.00159721	0.133283	0.129195	0.254656	0.0121702	[0.231,0.279]	0	0	0.133283	0.129195	0.254656
I15741	I15463	133.132	1584.85	36	1566.44	34	1538.54	32	1445.39	27	0.228595	691822	0.00161157	0.129539	0.132659	0.25632	0.0122928	[0.232,0.280]	0	0	0.129539	0.132659	0.25632
IND003.A_noUDG	IND017.A_noUDG	123.56	1572.11	39	1560.96	38	1450.87	30	1377.39	26	0.236139	666149	0.0015459	0.143495	0.142832	0.350561	0.0107981	[0.329,0.372]			0.143495	0.142832	0.350561
TAQ015	TAQ018	168.045	1560.62	17	1560.62	17	1560.62	17	1560.62	17	0.228625	691609	0.00162152	0.130486	0.130342	0.24693	0.0124336	[0.223,0.271]	0	0	0.130486	0.130342	0.24693
I21314	I21313	174.501	1567.98	20	1559.56	19	1547.38	18	1530.1	17	0.227579	720102	0.00172402	0.127509	0.127681	0.216398	0.0135116	[0.190,0.243]	0	34.8592	0.127509	0.129004	0.225595
RISE1169_noUDG.SG	RISE1160_noUDG.SG	118.103	1579.74	36	1558.48	34	1517.35	31	1483.01	29	0.227495	730523	0.00152177	0.131927	0.131615	0.27356	0.0115486	[0.251,0.296]			0.131927	0.131615	0.27356
I14065	I14617	195.121	1588.79	37	1550.87	33	1480.63	28	1413.04	24	0.230304	641075	0.00161777	0.135478	0.129588	0.262287	0.0122066	[0.238,0.286]	0	0	0.135478	0.129588	0.262287
MIB017	MIB020	129.058	1606.72	35	1542.79	29	1526.82	28	1508.15	27	0.224818	449502	0.00173763	0.131088	0.128601	0.268568	0.0133823	[0.242,0.295]	0	38.9223	0.131088	0.130091	0.278441
R10508.SG	R10501.SG	143.404	1584.36	35	1542.12	31	1514.52	29	1494.73	28	0.228957	512241	0.00162588	0.132471	0.131292	0.263923	0.0123283	[0.240,0.288]	0	0	0.132471	0.131292	0.263923
VK236_noUDG.SG	VK238_noUDG.SG	119.265	1550.29	37	1540.56	36	1527.41	35	1416.75	29	0.231753	754696	0.00159345	0.130112	0.131015	0.224982	0.0122044	[0.201,0.249]			0.130112	0.131015	0.224982
MIB087	MIB042	256.148	1547.99	23	1536.19	22	1536.19	22	1518.86	21	0.229587	528049	0.00166727	0.132757	0.129939	0.252073	0.0126935	[0.227,0.277]	0	0	0.132757	0.129939	0.252073
GRG041	GRG015	180.901	1555.92	22	1535.74	20	1535.74	20	1517.55	19	0.218029	485005	0.00170079	0.121708	0.123129	0.218991	0.0138932	[0.192,0.246]	0	13.4514	0.121708	0.123618	0.222542
MIB017	MIB058	126.867	1563.89	33	1532.78	30	1490.93	27	1419.5	23	0.228788	554072	0.001732	0.131088	0.132337	0.262976	0.0131498	[0.237,0.289]	0	0	0.131088	0.132337	0.262976
I15744	I15741	145.245	1542.28	35	1531.58	34	1476.02	30	1456.65	29	0.228511	693009	0.00160995	0.130418	0.129539	0.241931	0.0123863	[0.218,0.266]	0	0	0.130418	0.129539	0.241931
I6712	I3387	121.498	1550.3	33	1530.56	31	1501.71	29	1501.71	29	0.221296	457188	0.00172458	0.126341	0.128674	0.264447	0.0135253	[0.238,0.291]	0	0	0.126341	0.128674	0.264447
I21390	I20821	209.865	1547.8	19	1530.31	17	1515.32	16	1497.92	15	0.223355	839723	0.00160015	0.124169	0.125003	0.207224	0.0128438	[0.182,0.232]	0	0	0.124169	0.125003	0.207224
DA340_noUDG.SG	DA341_noUDG.SG	187.039	1555.4	27	1530.26	24	1516.43	23	1516.43	23	0.200383	382588	0.00164138	0.111744	0.112435	0.212293	0.0146435	[0.184,0.241]			0.111744	0.112435	0.212293
VK245_noUDG.SG	VK46_noUDG.SG	180.901	1549.48	18	1529.46	16	1514.2	15	1514.2	15	0.230436	807549	0.00170438	0.129266	0.132859	0.241786	0.0130043	[0.216,0.267]			0.129266	0.132859	0.241786
MIB020	MIB058	164.457	1548.67	24	1526.98	22	1486.27	19	1486.27	19	0.228986	627195	0.00169435	0.128601	0.132337	0.244901	0.0129866	[0.219,0.270]	38.9223	0	0.130091	0.132337	0.254861
RISE1171_noUDG.SG	RISE1172_noUDG.SG	197.123	1543.16	20	1524.98	18	1524.98	18	1524.98	18	0.231247	1059040	0.0016122	0.129897	0.132422	0.236904	0.0122919	[0.213,0.261]			0.129897	0.132422	0.236904
I21276	I20584	156.89	1532.49	37	1523.51	36	1453.63	31	1416.97	29	0.228512	625276	0.00161372	0.130731	0.134191	0.274871	0.0121826	[0.251,0.299]	0	0	0.130731	0.134191	0.274871
MOK19A.SG	MOK22.SG	183.135	1522.98	23	1513.99	22	1499.62	21	1499.62	21	0.230309	451840	0.00169889	0.132146	0.129273	0.238001	0.0129975	[0.213,0.263]	0	0	0.132146	0.129273	0.238001
MIB021	MIB036	242.173	1508.99	13	1508.99	13	1508.99	13	1508.99	13	0.229294	708903	0.00167216	0.128739	0.128996	0.220702	0.0129758	[0.195,0.246]	0	0	0.128739	0.128996	0.220702
RISE515_noUDG.SG	RISE672_noUDG.SG	164.226	1540.96	36	1502.87	32	1473.66	30	1365.84	24	0.218005	430994	0.00168149	0.12083	0.123279	0.213865	0.0137766	[0.187,0.241]			0.12083	0.123279	0.213865
RISE1165_noUDG.SG	RISE1163_noUDG.SG	156.068	1564.3	35	1501.87	29	1477.19	27	1441	25	0.224953	1049325	0.00158953	0.131211	0.130296	0.279562	0.0121567	[0.256,0.303]			0.131211	0.130296	0.279562
RISE1171_noUDG.SG	RISE1163_noUDG.SG	120.451	1555.52	41	1499.72	35	1472.51	33	1417.37	30	0.227107	1083157	0.00160176	0.129897	0.130296	0.254313	0.0123121	[0.230,0.278]			0.129897	0.130296	0.254313
I17139	I14985	167.993	1498.81	27	1498.81	27	1469.7	25	1469.7	25	0.231747	523688	0.00161443	0.13086	0.132236	0.238304	0.0122726	[0.214,0.262]	0	0	0.13086	0.132236	0.238304
MIB054	MIB052	213.352	1507.7	22	1498.22	21	1483.46	20	1465.72	19	0.229721	736841	0.00167384	0.128134	0.132513	0.237303	0.0128437	[0.212,0.262]	0	0	0.128134	0.132513	0.237303
VK156_noUDG.SG	VK154_noUDG.SG	166.135	1504.63	25	1495.74	24	1495.74	24	1477.47	23	0.232342	759252	0.0015164	0.133397	0.134725	0.266894	0.0113113	[0.245,0.289]			0.133397	0.134725	0.266894
MOK27.SG	MOK10B.SG	134.019	1501.92	20	1493.4	19	1493.4	19	1493.4	19	0.232837	419435	0.00169317	0.133346	0.131428	0.241236	0.0127896	[0.216,0.266]	0	0	0.133346	0.131428	0.241236
I4074	I4073	214.186	1489.41	17	1489.41	17	1475.54	16	1475.54	16	0.233247	645604	0.00165287	0.129345	0.131876	0.214182	0.0126549	[0.189,0.239]	0	0	0.129345	0.131876	0.214182
tem002_noUDG.SG	tem003_noUDG.SG	140.562	1488.67	21	1488.67	21	1474.27	20	1438.35	18	0.236147	390430	0.00161933	0.122843	0.123085	0.0795455	0.0131691	[0.054,0.105]		257.791	0.122843	0.133183	0.155291
RISE671_noUDG.SG	RISE515_noUDG.SG	133.392	1494.58	31	1483.73	30	1426.48	26	1391.34	24	0.213264	180298	0.00192618	0.124263	0.120457	0.257081	0.0157419	[0.226,0.288]			0.124263	0.120457	0.257081
RISE1168_noUDG.SG	RISE1172_noUDG.SG	169.199	1501.9	30	1478.61	28	1466.21	27	1449.92	26	0.225992	1051612	0.00161426	0.12726	0.132422	0.259471	0.0124326	[0.235,0.284]			0.12726	0.132422	0.259471
MIB017	MIB054	98.4819	1516.99	40	1474.2	36	1443.43	34	1352.32	29	0.226357	538587	0.0016828	0.131088	0.128134	0.253569	0.0129835	[0.228,0.279]	0	0	0.131088	0.128134	0.253569
TRM006	TRM003	126.09	1524.95	39	1474.12	34	1429.75	31	1412.23	30	0.227645	657560	0.00165968	0.127542	0.129393	0.227998	0.012919	[0.203,0.253]	0	0	0.127542	0.129393	0.227998
I10045	I10068	116.075	1506.01	37	1468.73	33	1456.45	32	1418.65	30	0.225994	695646	0.00156437	0.129509	0.128473	0.247984	0.0121277	[0.224,0.272]	0	0	0.129509	0.128473	0.247984
KSH003	AKB001	203.181	1493.3	23	1466.29	20	1436.62	18	1398.44	16	0.223023	781257	0.00187851	0.125567	0.1199	0.182877	0.0153056	[0.153,0.213]	31.8061	181.893	0.126753	0.126677	0.239971
RISE1173_noUDG.SG	RISE1162_noUDG.SG	127.922	1507.91	39	1461.45	34	1406.62	30	1354.37	27	0.229733	1074988	0.00162146	0.130169	0.130724	0.238877	0.01243	[0.215,0.263]			0.130169	0.130724	0.238877
OLN010	OLN009	257.895	1480.39	20	1460.63	18	1460.63	18	1444.37	17	0.234245	651108	0.00168871	0.130149	0.1336	0.22373	0.0128054	[0.199,0.249]	0	0	0.130149	0.1336	0.22373
RISE1165_noUDG.SG	RISE1172_noUDG.SG	204.017	1465.27	18	1455.17	17	1426.77	15	1409.24	14	0.23207	1026324	0.00155148	0.131211	0.132422	0.239451	0.01177	[0.216,0.263]			0.131211	0.132422	0.239451
I18276	I19326	134.025	1482.29	33	1454.77	30	1427	28	1407.95	27	0.229919	742160	0.00162636	0.128195	0.128843	0.211009	0.0126546	[0.186,0.236]	0	0	0.128195	0.128843	0.211009
KSH001	AKB001	215.357	1485.26	23	1452.56	19	1407.56	16	1407.56	16	0.229833	891565	0.0017875	0.124671	0.1199	0.120523	0.0146175	[0.092,0.149]	31.2897	181.893	0.125829	0.126677	0.179585
I1097	I0744	109.777	1460.42	32	1449.15	31	1404.4	28	1387.89	27	0.224314	657702	0.00152223	0.130819	0.127236	0.261499	0.0117977	[0.238,0.285]	0	0	0.130819	0.127236	0.261499
SZ22	SZ7	146.939	1489.43	30	1446.69	26	1417.95	24	1383.64	22	0.2257	573668	0.00162261	0.126304	0.126836	0.216795	0.0128199	[0.192,0.242]	0	0	0.126304	0.126836	0.216795
I6624	I5835	161.157	1463.82	33	1445.8	31	1417.14	29	1382.95	27	0.230226	473065	0.00157785	0.132988	0.129051	0.242808	0.0120429	[0.219,0.266]	0	0	0.132988	0.129051	0.242808
I3256	I3255	93.5666	1485.17	38	1441.4	34	1414.88	32	1342.7	28	0.230951	746161	0.00168874	0.131504	0.127937	0.219622	0.0130183	[0.194,0.245]	0	0	0.131504	0.127937	0.219622
C1701	C1702	93.4232	1451.32	40	1440.2	39	1372.42	34	1283.06	29	0.223407	635303	0.00167472	0.126711	0.131113	0.266985	0.0129912	[0.242,0.292]	12.2514	0	0.127169	0.131113	0.27006
MIB046	MIB059	105.697	1461.79	33	1439.19	31	1425.3	30	1389.02	28	0.231141	657117	0.00163805	0.129723	0.130806	0.2256	0.0125748	[0.201,0.250]	0	0	0.129723	0.130806	0.2256
I30302	I13891	260.216	1454.17	21	1435.22	19	1422.14	18	1402.7	17	0.223516	495543	0.00166925	0.126371	0.128205	0.244014	0.0131139	[0.218,0.270]	0	0	0.126371	0.128205	0.244014
TUH001	TUH002	134.013	1427.03	28	1427.03	28	1427.03	28	1391.29	26	0.223798	752889	0.00156396	0.121165	0.128597	0.207913	0.0125236	[0.183,0.232]	0	0	0.121165	0.128597	0.207913
I6712	RISE511_noUDG.SG	148.694	1468.18	34	1425.93	30	1369.09	26	1331.28	24	0.227505	710362	0.00160788	0.126341	0.128245	0.212747	0.0126313	[0.188,0.238]	0		0.126341	0.128245	0.212747
JAG82_noUDG.SG	JAG58_noUDG.SG	207.454	1425.49	18	1425.49	18	1413.04	17	1413.04	17	0.231897	589679	0.00167815	0.133323	0.13328	0.260358	0.0125891	[0.236,0.285]			0.133323	0.13328	0.260358
RISE1167_noUDG.SG	RISE1163_noUDG.SG	187.039	1479.27	35	1424.27	30	1382.89	27	1347.86	25	0.229451	1073714	0.00162037	0.129916	0.130296	0.236424	0.0124543	[0.212,0.261]			0.129916	0.130296	0.236424
I13891	I12440	119.142	1448.29	31	1417.71	28	1374.31	25	1374.31	25	0.22276	578933	0.00161732	0.128205	0.128744	0.266119	0.0125886	[0.241,0.291]	0	0	0.128205	0.128744	0.266119
MOK27.SG	MOK24A.SG	134.553	1423.94	34	1415.86	33	1390.03	31	1332.44	28	0.233783	435262	0.0016447	0.133346	0.132583	0.241759	0.0123695	[0.218,0.266]	0	0	0.133346	0.132583	0.241759
RISE1167_noUDG.SG	RISE1173_noUDG.SG	110.169	1425.04	33	1415.75	32	1384.71	30	1332.25	27	0.228334	1047608	0.00165671	0.129916	0.130169	0.244153	0.0127398	[0.219,0.269]			0.129916	0.130169	0.244153
Aes19	Aes23	145.245	1465.37	30	1415.57	25	1401.51	24	1329.21	20	0.22198	400915	0.0016191	0.120866	0.124618	0.191499	0.0131911	[0.166,0.217]	0	0	0.120866	0.124618	0.191499
MIB032	MIB031	122.52	1422.01	24	1412.5	23	1412.5	23	1412.5	23	0.231383	622915	0.00160683	0.131123	0.127951	0.213767	0.0124044	[0.189,0.238]	0	0	0.131123	0.127951	0.213767
A1814	A1813	130.623	1409.43	30	1409.43	30	1367.89	27	1350.21	26	0.228863	848079	0.00176712	0.12595	0.123503	0.165084	0.014168	[0.137,0.193]	0	0	0.12595	0.123503	0.165084
I4351_noUDG	I4349_noUDG	186.616	1444.63	30	1404.68	26	1389.94	25	1354.7	23	0.241034	713674	0.0015397	0.14301	0.137632	0.282266	0.0109727	[0.261,0.304]			0.14301	0.137632	0.282266
I20257	I20229	192.096	1404.51	18	1404.51	18	1391.9	17	1391.9	17	0.235423	732129	0.0015737	0.134467	0.13239	0.235586	0.0117943	[0.212,0.259]	0	0	0.134467	0.13239	0.235586
RISE1171_noUDG.SG	RISE1173_noUDG.SG	117.124	1399.64	32	1390.35	31	1345.54	28	1310.34	26	0.229489	1056785	0.00159276	0.129897	0.130169	0.235144	0.0122489	[0.211,0.259]			0.129897	0.130169	0.235144
I10974	I12987	207.257	1417.53	34	1389.2	31	1360.03	29	1325.56	27	0.240151	525810	0.00165367	0.137219	0.133704	0.227157	0.0122077	[0.203,0.251]	17.2764	0	0.13792	0.133704	0.231732
MIB064	MIB068	157.54	1408.72	21	1385.33	19	1385.33	19	1385.33	19	0.232608	381560	0.00179512	0.130087	0.132688	0.2296	0.0136628	[0.203,0.256]	0	0	0.130087	0.132688	0.2296
I20329	I20570	179.101	1415.63	31	1384.53	28	1355.19	26	1318.48	24	0.241164	755603	0.0016419	0.135667	0.133879	0.210591	0.0121828	[0.187,0.234]	0	0	0.135667	0.133879	0.210591
s19_X14_1_noUDG.SG	s19_V16_1_noUDG.SG	88.9896	1434.88	41	1376.48	35	1310.96	30	1255.39	27	0.213849	83615	0.00209411	0.118433	0.120971	0.213481	0.0174944	[0.179,0.248]			0.118433	0.120971	0.213481
CL93	CL145	127.532	1392.06	30	1375.39	28	1360.46	27	1360.46	27	0.229679	692110	0.00159812	0.127869	0.128745	0.209924	0.0124555	[0.186,0.234]	0	0	0.127869	0.128745	0.209924
MOK31.SG	I16803	210.337	1380.8	15	1369.15	14	1354.27	13	1354.27	13	0.232708	499729	0.00166551	0.133092	0.128337	0.219717	0.0127416	[0.195,0.245]	0	0	0.133092	0.128337	0.219717
PLTM310_noUDG	PLTM311_noUDG	138.924	1406.3	34	1368.86	30	1355.69	29	1335.78	28	0.2167	985802	0.00163235	0.121559	0.123853	0.233995	0.0133029	[0.208,0.260]			0.121559	0.123853	0.233995
MIB052	MIB058	191.654	1353.45	14	1353.45	14	1353.45	14	1334.32	13	0.234471	760360	0.00164104	0.132513	0.132337	0.229409	0.0123922	[0.205,0.254]	0	0	0.132513	0.132337	0.229409
RISE1162_noUDG.SG	RISE1163_noUDG.SG	132.67	1361.21	28	1351.14	27	1325.1	25	1272.45	22	0.22862	1101900	0.00160506	0.130724	0.130296	0.248261	0.0122984	[0.224,0.272]			0.130724	0.130296	0.248261
DER002	DER013	178.559	1349.24	17	1349.24	17	1336.44	16	1336.44	16	0.22738	665806	0.00159903	0.127215	0.125926	0.203531	0.0126335	[0.179,0.228]	0	0	0.127215	0.125926	0.203531
I20646	I20654	138.367	1357.49	29	1346.06	28	1304.07	25	1250.34	22	0.230605	672934	0.00155145	0.130714	0.127961	0.217023	0.0119954	[0.194,0.241]	0	0	0.130714	0.127961	0.217023
MOK20.SG	I23205	97.9042	1364.55	31	1334.5	28	1305.82	26	1286.93	25	0.234077	471703	0.00162295	0.1326	0.12914	0.211372	0.0124012	[0.187,0.236]	0	0	0.1326	0.12914	0.211372
CL93	CL146	180.11	1336.77	28	1328.46	27	1298.99	25	1298.99	25	0.229701	696071	0.00165509	0.127869	0.129461	0.214739	0.0128636	[0.190,0.240]	0	0	0.127869	0.129461	0.214739
RISE1162_noUDG.SG	RISE1172_noUDG.SG	174.509	1327.01	16	1317.48	15	1303.43	14	1285.55	13	0.233567	1077346	0.00163936	0.130724	0.132422	0.22482	0.0124596	[0.200,0.249]			0.130724	0.132422	0.22482
KO1013	KO1014	187.981	1309.17	19	1300.51	18	1300.51	18	1300.51	18	0.236592	359154	0.0017612	0.130815	0.129315	0.180972	0.0135409	[0.154,0.208]	0	0	0.130815	0.129315	0.180972
DA41_noUDG.SG	SKT002	138.823	1358.16	33	1299.64	27	1258.4	24	1222.1	22	0.230368	498953	0.00156916	0.127744	0.12827	0.200348	0.0122584	[0.176,0.224]		0	0.127744	0.12827	0.200348
GRG021	GRG027	120.107	1328.76	33	1299.04	30	1243.88	26	1191.58	23	0.222532	563132	0.00162457	0.12126	0.120802	0.161362	0.0134227	[0.135,0.188]	21.7315	44.0697	0.12204	0.122389	0.179163
RISE1165_noUDG.SG	RISE1173_noUDG.SG	152.659	1335.52	30	1290.92	25	1260.54	23	1260.54	23	0.230399	1024087	0.0015644	0.131211	0.130169	0.237056	0.0119703	[0.214,0.261]			0.131211	0.130169	0.237056
ROU003	ROU004	131.621	1301.21	31	1279.4	29	1252.87	27	1199.21	24	0.233019	339384	0.00175846	0.129328	0.132284	0.218585	0.0134433	[0.192,0.245]	0	0	0.129328	0.132284	0.218585
MIB053	MIB021	136.754	1288	29	1277.47	28	1265.26	27	1194.73	23	0.232992	565041	0.00162945	0.13593	0.128739	0.239371	0.0123131	[0.215,0.264]	0	0	0.13593	0.128739	0.239371
RISE1243_noUDG.SG	RISE1246_noUDG.SG	156.544	1297.33	33	1272.31	30	1202.83	25	1146.41	22	0.225141	124802	0.00191402	0.128296	0.129071	0.250436	0.0148738	[0.221,0.280]			0.128296	0.129071	0.250436
RISE1169_noUDG.SG	RISE1162_noUDG.SG	132.351	1320.05	32	1271.55	27	1213.39	23	1194.06	22	0.231255	779936	0.00153223	0.131927	0.130724	0.239074	0.0116674	[0.216,0.262]			0.131927	0.130724	0.239074
KNE001	KNE003	149.012	1294	35	1263.42	32	1209.46	28	1135.51	24	0.230003	496029	0.00161852	0.128236	0.127535	0.201498	0.012656	[0.177,0.226]	0	0	0.128236	0.127535	0.201498
DER015	DER012	92.8466	1289.46	37	1241.61	32	1186.04	28	1112.76	24	0.224275	336128	0.00162991	0.125478	0.127408	0.226284	0.0128905	[0.201,0.252]	15.9243	0	0.126069	0.127408	0.230416
VK238_noUDG.SG	VK25_noUDG.SG	80.1854	1214.16	35	1214.16	35	1183.63	33	1133.77	30	0.236524	840317	0.00160072	0.131015	0.129457	0.183885	0.0122909	[0.160,0.208]			0.131015	0.129457	0.183885
SEC006	I14677	108.074	1255.94	39	1207.38	34	1167.51	31	1078.19	26	0.227702	640205	0.00159728	0.121286	0.126897	0.165049	0.0128718	[0.140,0.190]	29.2656	0	0.122339	0.126897	0.172801
ALA001_d	ALA002	161.568	1198.19	16	1198.19	16	1198.19	16	1163.8	14	0.23895	556902	0.00158662	0.126467	0.125284	0.101691	0.0126046	[0.077,0.126]		0	0.126467	0.125284	0.101691
I10065	I10054	93.1523	1213.41	29	1191	27	1165	25	1147.02	24	0.229014	555303	0.00162745	0.128277	0.129237	0.221347	0.0126397	[0.197,0.246]	0	0	0.128277	0.129237	0.221347
RISE1168_noUDG.SG	RISE1162_noUDG.SG	132.351	1220.8	36	1172	31	1117.18	27	1078.51	25	0.232194	1053413	0.00164806	0.12726	0.130724	0.199937	0.0127764	[0.175,0.225]			0.12726	0.130724	0.199937
I18490	I18489	137.431	1241.39	35	1160.23	27	1130.46	25	1073.45	22	0.235057	667136	0.00158712	0.132672	0.1312	0.218398	0.0120295	[0.195,0.242]	0	0	0.132672	0.1312	0.218398
I20225	I20258	105.414	1207.53	35	1147.28	29	1071.59	24	1017.26	21	0.236875	665975	0.0016683	0.137134	0.134795	0.257814	0.0122701	[0.234,0.282]	0	28.7209	0.137134	0.135943	0.26514
RISE1169_noUDG.SG	RISE1164_noUDG.SG	123.572	1194.79	35	1146.67	30	1077.67	25	1043.24	23	0.23011	589958	0.0015343	0.131927	0.128861	0.235275	0.0117666	[0.212,0.258]			0.131927	0.128861	0.235275
MIB045	MIB039	137.04	1184.6	32	1144.32	28	1090.06	24	1037.68	21	0.233592	637565	0.00164415	0.129396	0.12969	0.196798	0.012692	[0.172,0.222]	0	0	0.129396	0.12969	0.196798
SZ18	SZ23	90.6692	1190.01	32	1141.07	27	1125.44	26	1090.63	24	0.227518	569819	0.0016641	0.127895	0.126895	0.214081	0.0130625	[0.188,0.240]	0	0	0.127895	0.126895	0.214081
RISE1165_noUDG.SG	RISE1167_noUDG.SG	140.941	1177.5	23	1135.15	19	1106.4	17	1106.4	17	0.235276	1002059	0.00155321	0.131211	0.129916	0.197997	0.0118962	[0.175,0.221]			0.131211	0.129916	0.197997
ALM016_merged	ALM017	157.485	1129.7	15	1129.7	15	1129.7	15	1092.52	13	0.234399	666704	0.00161946	0.127253	0.128684	0.168308	0.0126551	[0.144,0.193]	0	0	0.127253	0.128684	0.168308
MIB072	MIB008	117.465	1145.61	29	1125.88	27	1095.99	25	1062.22	23	0.235336	377689	0.00156388	0.129395	0.128386	0.174134	0.0121334	[0.150,0.198]	0	0	0.129395	0.128386	0.174134
I14108	I5508	161.417	1139.89	16	1118.28	14	1103.84	13	1103.84	13	0.237444	690175	0.00160824	0.13182	0.13009	0.186826	0.0122809	[0.163,0.211]	0	0	0.13182	0.13009	0.186826
RISE1169_noUDG.SG	RISE1171_noUDG.SG	117.408	1135.7	25	1102.73	22	1087.85	21	1033.98	18	0.235536	767199	0.00150801	0.131927	0.129897	0.200806	0.0115193	[0.178,0.223]			0.131927	0.129897	0.200806
I1382	I1381	128.825	1162.57	32	1091.3	25	1047.39	22	1008.79	20	0.236	506940	0.00174674	0.127778	0.13344	0.193078	0.0133738	[0.167,0.219]	32.4776	0	0.12901	0.13344	0.201563
RISE1160_noUDG.SG	RISE1173_noUDG.SG	137.711	1113.44	26	1085.76	23	1055.2	21	1016.9	19	0.235374	1005138	0.00159885	0.131615	0.130169	0.201771	0.0122151	[0.178,0.226]			0.131615	0.130169	0.201771
RISE1160_noUDG.SG	RISE1163_noUDG.SG	115.748	1091.04	25	1080.29	24	1038.06	21	988.284	18	0.23415	1030036	0.0015819	0.131615	0.130296	0.211985	0.0120797	[0.188,0.236]			0.131615	0.130296	0.211985
RISE1169_noUDG.SG	RISE1165_noUDG.SG	121.568	1143.02	32	1076.66	25	1037.91	22	1020.62	21	0.232926	744321	0.00154211	0.131927	0.131211	0.229626	0.0117209	[0.207,0.253]			0.131927	0.131211	0.229626
ALM036	ALM063	214.186	1069.62	17	1069.62	17	1069.62	17	1053.05	16	0.23754	417728	0.00173494	0.130629	0.129498	0.173658	0.0133392	[0.148,0.200]	0	0	0.130629	0.129498	0.173658
I7197	I14190	103.939	1071.4	31	1063.24	30	1004.9	26	950.327	23	0.232902	651176	0.00153276	0.126768	0.127178	0.165742	0.0120715	[0.142,0.189]	18.2893	0	0.127454	0.127178	0.170681
GRG025	GRG016	134.981	1070.05	27	1052.52	25	1039.57	24	986.349	21	0.229228	492828	0.00159362	0.123982	0.122572	0.14055	0.0129271	[0.115,0.166]	0	0	0.123982	0.122572	0.14055
TAF014_noUDG	TAF011_noUDG	117.968	1123.73	30	1047.97	22	1016.68	20	981.235	18	0.193441	896052	0.00139249	0.112357	0.110346	0.262792	0.0125054	[0.238,0.287]			0.112357	0.110346	0.262792
RISE1165_noUDG.SG	RISE1168_noUDG.SG	133.156	1072.64	23	1046.08	20	1046.08	20	974.253	16	0.234591	1003472	0.00156269	0.131211	0.12726	0.184781	0.0120918	[0.161,0.208]			0.131211	0.12726	0.184781
I13777	I13168	99.2442	1076.24	27	1037.72	23	998.359	20	998.359	20	0.237202	731376	0.00156754	0.130121	0.130252	0.177977	0.0120408	[0.154,0.202]	0	0	0.130121	0.130252	0.177977
R11675.SG	I18470	192.186	1045.47	21	1037.2	20	1037.2	20	1037.2	20	0.241936	557164	0.0016899	0.130249	0.133902	0.168201	0.0127949	[0.143,0.193]	0	0	0.130249	0.133902	0.168201
MX191	MX188	130.699	1032.3	22	1032.3	22	1003.49	20	948.891	17	0.236135	469448	0.00167367	0.128226	0.127779	0.155233	0.0130753	[0.130,0.181]	0	0	0.128226	0.127779	0.155233
RISE1168_noUDG.SG	RISE1167_noUDG.SG	197.802	1075.43	27	1021.1	21	994.17	19	956.174	17	0.236232	1026574	0.00157026	0.12726	0.129916	0.162869	0.0122116	[0.139,0.187]			0.12726	0.129916	0.162869
POP07_noUDG.SG	POP24_noUDG.SG	105.695	1013.58	24	1013.58	24	943.236	19	852.647	14	0.237209	608270	0.00158014	0.128654	0.132216	0.181402	0.0121144	[0.158,0.205]			0.128654	0.132216	0.181402
RISE671_noUDG.SG	RISE672_noUDG.SG	105.81	1092.92	36	1007.17	27	952.595	23	901.103	20	0.226921	268208	0.00183812	0.123532	0.123279	0.161174	0.014895	[0.132,0.190]			0.123532	0.123279	0.161174
MOK31.SG	MOK29A.SG	125.158	1001.88	14	1001.88	14	1001.88	14	983.088	13	0.240375	604438	0.0015974	0.133092	0.131557	0.183436	0.0120719	[0.160,0.207]	0	0	0.133092	0.131557	0.183436
GRG035	GRG016	77.9962	1012.08	28	992.297	26	977.574	25	977.574	25	0.230837	437594	0.00164365	0.12194	0.122572	0.111855	0.0134443	[0.086,0.138]	14.7686	0	0.122472	0.122572	0.115954
I2457	I6777	119.688	984.804	20	984.804	20	957.192	18	938.685	17	0.238969	625830	0.00157057	0.126692	0.129726	0.136097	0.0122501	[0.112,0.160]	73.435	0	0.129489	0.129726	0.156207
I13888	I30299	163.934	995.513	17	983.949	16	971.582	15	933.649	13	0.232378	784931	0.00158398	0.12678	0.124697	0.151886	0.0125974	[0.127,0.177]	0	0	0.12678	0.124697	0.151886
MIB087	MIB054	111.138	1003.87	24	980.769	22	980.769	22	964.181	21	0.240197	548657	0.00163412	0.132757	0.128134	0.158635	0.0125272	[0.134,0.183]	0	0	0.132757	0.128134	0.158635
BNL006	BNL005	123.385	988.346	22	979.377	21	965.223	20	965.223	20	0.238314	478079	0.00164539	0.129671	0.130253	0.166276	0.0126606	[0.141,0.191]	0	0	0.129671	0.130253	0.166276
I12440	I13888	174.979	1000.1	20	977.683	18	947.464	16	928.424	15	0.232146	635307	0.00153499	0.128744	0.12678	0.182977	0.0120145	[0.159,0.207]	0	0	0.128744	0.12678	0.182977
I6194	I3262	97.3859	1001.4	27	973.513	24	959.569	23	924.945	21	0.245808	668055	0.00161619	0.135829	0.138238	0.206224	0.0117941	[0.183,0.229]	16.358	0	0.136486	0.138238	0.210512
RISE1171_noUDG.SG	RISE1168_noUDG.SG	151.212	1002.77	22	972.001	19	929.983	16	911.819	15	0.236996	1035447	0.00151314	0.129897	0.12726	0.156794	0.0117683	[0.134,0.180]			0.129897	0.12726	0.156794
RISE1164_noUDG.SG	RISE1168_noUDG.SG	71.9213	984.532	27	966.784	25	937.742	23	937.742	23	0.236088	792288	0.00159348	0.128861	0.12726	0.156429	0.0124432	[0.132,0.181]			0.128861	0.12726	0.156429
RISE670_noUDG.SG	RISE515_noUDG.SG	73.504	996.273	33	965.861	30	864.182	23	774.712	18	0.228315	333916	0.0017791	0.124488	0.12083	0.13862	0.0145045	[0.110,0.167]			0.124488	0.12083	0.13862
MIB070	MIB066	148.229	993.588	26	959.485	23	946.599	22	878.811	18	0.240461	487318	0.00166545	0.130407	0.129766	0.151534	0.0128026	[0.126,0.177]	0	0	0.130407	0.129766	0.151534
I18839	I18527	121.355	968.029	21	958.984	20	946.562	19	927.118	18	0.244186	534686	0.00149806	0.132953	0.134138	0.17151	0.0112176	[0.150,0.193]	0	0	0.132953	0.134138	0.17151
BNL006	BNL002	83.4585	963.769	21	955.206	20	955.206	20	955.206	20	0.238791	431302	0.00160057	0.129671	0.12936	0.156275	0.0123581	[0.132,0.180]	0	0	0.129671	0.12936	0.156275
RISE671_noUDG.SG	RISE516_noUDG.SG	112.691	1030.95	36	943.464	27	862.557	21	827.851	19	0.228985	238064	0.00177979	0.124263	0.127893	0.183781	0.0141166	[0.156,0.211]			0.124263	0.127893	0.183781
I15733	I15749	159.05	937.592	13	937.592	13	925.242	12	925.242	12	0.24379	709242	0.00157562	0.131699	0.129725	0.134907	0.0120542	[0.111,0.159]	0	0	0.131699	0.129725	0.134907
vbj012_noUDG.SG	vbj018_noUDG.SG	150.576	968.321	22	929.316	18	898.846	16	864.666	14	0.228349	847558	0.00171595	0.124702	0.128574	0.19684	0.01355	[0.170,0.223]			0.124702	0.128574	0.19684
I30300	I12439	98.2735	920.435	13	920.435	13	920.435	13	920.435	13	0.23317	726582	0.0015906	0.125072	0.125503	0.138921	0.0126956	[0.114,0.164]	0	0	0.125072	0.125503	0.138921
RISE1167_noUDG.SG	RISE1162_noUDG.SG	88.3854	950.94	28	920.022	25	878.631	22	862.52	21	0.238541	1051704	0.00154317	0.129916	0.130724	0.169579	0.0118414	[0.146,0.193]			0.129916	0.130724	0.169579
I6899	I1985	137.146	936.443	24	917.084	22	834.648	16	816.688	15	0.247188	743874	0.00160285	0.134926	0.133518	0.15836	0.0119418	[0.135,0.182]	0	0	0.134926	0.133518	0.15836
GRG041	GRG027	73.9206	953.343	33	914.18	29	828.229	23	773.623	20	0.231845	473609	0.00172438	0.121708	0.120802	0.0879576	0.0142211	[0.060,0.116]	0	44.0697	0.121708	0.122389	0.100384
MIB087	MIB058	116.737	918.216	21	906.686	20	891.277	19	872.782	18	0.242012	564591	0.00163823	0.132757	0.132337	0.174134	0.0123597	[0.150,0.198]	0	0	0.132757	0.132337	0.174134
MIB054	MIB058	155.443	937.315	26	905.744	23	848.104	19	810.634	17	0.241156	771893	0.00156961	0.128134	0.132337	0.148303	0.0120521	[0.125,0.172]	0	0	0.128134	0.132337	0.148303
I15741	I15743	93.3742	926.401	27	904.043	25	847.292	21	776.125	17	0.239024	706581	0.00157372	0.129539	0.129947	0.157707	0.0121296	[0.134,0.181]	0	0	0.129539	0.129947	0.157707
I6570	I6566	134.058	911.244	12	901.546	11	888.678	10	888.678	10	0.246472	654832	0.00155924	0.132041	0.134338	0.149463	0.0117069	[0.127,0.172]	0	0	0.132041	0.134338	0.149463
RISE1247_noUDG.SG	RISE1246_noUDG.SG	103.415	930.042	27	899.063	24	842.893	20	789.663	17	0.236941	285333	0.00172676	0.129875	0.129071	0.16996	0.0133369	[0.144,0.196]			0.129875	0.129071	0.16996
I30299	I12439	93.3803	901.377	20	890.634	19	890.634	19	853.387	17	0.233912	763786	0.00154994	0.124697	0.125503	0.130194	0.0123897	[0.106,0.154]	0	0	0.124697	0.125503	0.130194
MIB068	MIB008	119.82	925.218	18	885.923	14	885.923	14	885.923	14	0.245033	391503	0.00167627	0.132688	0.128386	0.12289	0.0128413	[0.098,0.148]	0	0	0.132688	0.128386	0.12289
I3612_noUDG	I3611_noUDG	70.1399	909.106	31	884.406	28	829.458	24	739.214	19	0.214131	638407	0.00152293	0.117178	0.116272	0.165506	0.0130472	[0.140,0.191]			0.117178	0.116272	0.165506
I6899	I1799	154.947	909.942	20	877.814	17	848.474	15	848.474	15	0.249239	701129	0.00168784	0.1346	0.135325	0.153273	0.012506	[0.129,0.178]	0	15.0413	0.1346	0.135927	0.157378
RISE680_noUDG.SG	RISE683_noUDG.SG	104.527	895.819	27	877.731	25	799.003	19	760.07	17	0.234566	853157	0.00147977	0.129619	0.131816	0.205542	0.0113204	[0.183,0.228]			0.129619	0.131816	0.205542
ALM020	ALM041	120.768	897.589	20	874.899	18	848.249	16	811.695	14	0.237934	510836	0.0015912	0.123746	0.127577	0.10655	0.0126626	[0.082,0.131]	0	0	0.123746	0.127577	0.10655
I18470	I19321	156.524	891.463	13	873.321	11	873.321	11	873.321	11	0.243998	749441	0.00157669	0.133913	0.13153	0.161581	0.0118797	[0.138,0.185]	0	0	0.133913	0.13153	0.161581
I15622	I20810	77.0776	872.603	29	872.603	29	787.623	23	702.63	18	0.239893	586107	0.0015945	0.129583	0.129189	0.145912	0.0123236	[0.122,0.170]	0	0	0.129583	0.129189	0.145912
I13168	I13169	100.288	881.454	20	871.284	19	871.284	19	852.193	18	0.239862	754575	0.00163912	0.130252	0.129198	0.150993	0.0126354	[0.126,0.176]	0	15.1786	0.130252	0.129777	0.155112
MIB018	MIB033	100.899	870.118	17	870.118	17	843.39	15	807.647	13	0.244659	561189	0.00163496	0.129827	0.130673	0.121622	0.0125525	[0.097,0.146]	0	0	0.129827	0.130673	0.121622
I11696	I11697	85.5634	877.937	24	868.623	23	853.167	22	816.182	20	0.214885	744043	0.00160354	0.113754	0.115466	0.125076	0.0139913	[0.098,0.152]	29.9722	16.1551	0.114766	0.116018	0.137774
MIB011	MIB033	146.835	901.674	19	865.602	15	851.672	14	851.672	14	0.243693	410405	0.00166328	0.12795	0.130673	0.115458	0.0128625	[0.090,0.141]	0	0	0.12795	0.130673	0.115458
GLZ001	GLZ002	89.2616	919.364	30	863.139	24	822.532	21	768.393	18	0.219224	532865	0.0016247	0.111489	0.116914	0.0803779	0.0142265	[0.052,0.108]	120.727	84.6335	0.115594	0.119899	0.138164
I10045	I10070	81.9676	891.941	25	862.495	22	834.171	20	781.417	17	0.23862	465452	0.00160009	0.129509	0.133527	0.185652	0.0121663	[0.162,0.209]	0	0	0.129509	0.133527	0.185652
OBN010	OBN003	113.531	896.622	29	858.357	25	778.628	19	760.208	18	0.238366	414208	0.00166096	0.127415	0.119798	0.0715783	0.0134375	[0.045,0.098]	0	0	0.127415	0.119798	0.0715783
I13751	I14105	85.2327	896.522	32	854.394	28	786.479	23	732.685	20	0.238669	552356	0.00168275	0.131966	0.126902	0.15606	0.0130008	[0.131,0.182]	21.5209	94.4622	0.132806	0.130529	0.18734
AITI_2	AITI_72	110.204	873.193	19	853.992	17	853.992	17	801.22	14	0.236807	588041	0.00157527	0.118598	0.124715	0.0534824	0.0129485	[0.028,0.079]	0	47.3108	0.118598	0.126475	0.0674605
I1799	I1985	121.78	887.064	24	844.334	20	844.334	20	792.334	17	0.250576	738092	0.0016026	0.135325	0.135467	0.149311	0.0118364	[0.126,0.173]	15.0413	0	0.135927	0.135467	0.153411
BNL002	BNL003	106.918	849.305	18	838.509	17	807.715	15	789.424	14	0.243144	518877	0.00161783	0.12936	0.130627	0.129568	0.0124455	[0.105,0.154]	0	0	0.12936	0.130627	0.129568
MIB040	MIB009	74.1082	868.576	28	837.034	25	821.667	24	766.114	21	0.242531	539695	0.00163764	0.130222	0.130668	0.140739	0.0125542	[0.116,0.165]	0	0	0.130222	0.130668	0.140739
I13759	I12411	59.48	879.354	33	836.771	29	765.712	24	697.512	20	0.243283	668654	0.00154571	0.131263	0.129925	0.13711	0.0118359	[0.114,0.160]	0	0	0.131263	0.129925	0.13711
RISE1248_noUDG.SG	RISE1246_noUDG.SG	76.3098	909.899	34	835.959	27	766.456	22	709.831	19	0.240332	286620	0.00164456	0.130536	0.129071	0.148497	0.0126696	[0.124,0.173]			0.130536	0.129071	0.148497
BOO004.A0101	BOO005.A0101	102.624	880.301	33	825.452	28	729.968	21	638.26	16	0.22986	635070	0.00172827	0.119279	0.118175	0.063966	0.0145567	[0.035,0.092]	71.0749	73.6539	0.121826	0.120792	0.105169
Aes24	Aes23	73.5375	852.695	28	821.051	25	778.382	22	741.353	20	0.232512	403428	0.00156862	0.122238	0.124618	0.116214	0.0127088	[0.091,0.141]	27.1974	0	0.123224	0.124618	0.123706
I5506	I12412	69.9631	835.204	25	815.233	23	787.396	21	752.689	19	0.244755	729571	0.00146189	0.129867	0.129723	0.114296	0.0112631	[0.092,0.136]	28.171	0	0.130952	0.129723	0.122145
MIB017	MIB022	75.742	816.722	25	807.606	24	768.84	21	719.23	18	0.242503	508407	0.00153473	0.131088	0.128728	0.133276	0.011814	[0.110,0.156]	0	0	0.131088	0.128728	0.133276
I11585	I20655	85.7641	818.955	20	807.054	19	807.054	19	788.944	18	0.245175	449279	0.00157193	0.131989	0.129843	0.127235	0.0120072	[0.104,0.151]	0	0	0.131989	0.129843	0.127235
RISE516_noUDG.SG	RISE674_noUDG.SG	78.5547	818.312	25	798.889	23	728.36	18	691.783	16	0.237269	738554	0.00151724	0.127326	0.130088	0.156523	0.0117883	[0.133,0.180]			0.127326	0.130088	0.156523
I20680	I20677	66.5463	860.207	27	798.25	21	743.143	17	743.143	17	0.243138	741974	0.0016383	0.134714	0.128597	0.153227	0.0124438	[0.129,0.178]	0	0	0.134714	0.128597	0.153227
MIB010	MIB033	95.9584	809.329	16	791.684	14	765.428	12	747.972	11	0.245045	547119	0.00161642	0.130934	0.130673	0.126614	0.0123576	[0.102,0.151]	0	0	0.130934	0.130673	0.126614
MA971_noUDG.SG	MA973_noUDG.SG	131.927	847.404	24	786.659	18	786.659	18	770.497	17	0.251624	441762	0.00153715	0.138687	0.141239	0.202211	0.0109825	[0.181,0.224]			0.138687	0.141239	0.202211
BRE009	BRE005	157.762	807.96	17	786.541	15	758.68	13	740.753	12	0.246924	875335	0.00159233	0.130023	0.130362	0.1034	0.0122305	[0.079,0.127]	25.0435	0	0.130988	0.130362	0.110401
RISE1169_noUDG.SG	RISE1167_noUDG.SG	125.417	848.463	25	786.374	19	760.357	17	685.124	13	0.240772	760441	0.00145985	0.131927	0.129916	0.16094	0.0111506	[0.139,0.183]			0.131927	0.129916	0.16094
MIB018	MIB034	138.33	784.336	12	784.336	12	757.286	10	740.276	9	0.246711	595660	0.00161072	0.129827	0.129663	0.098491	0.0124145	[0.074,0.123]	0	0	0.129827	0.129663	0.098491
yak024_noUDG.SG	yak022_noUDG.SG	114.782	938.516	40	780.91	25	662.144	16	607.662	13	0.209308	1147092	0.00166656	0.111987	0.106792	0.0865787	0.0152351	[0.057,0.116]	28.7344	13.4231	0.112941	0.107216	0.0985532
I15952	I15953	112.017	801.203	18	780.2	16	764.501	15	764.501	15	0.247305	601677	0.00148245	0.133283	0.128929	0.113697	0.0113072	[0.092,0.136]	0	0	0.133283	0.128929	0.113697
MIB059	MIB037	91.1158	778.759	19	778.759	19	736.267	16	718.917	15	0.243638	654240	0.00146595	0.130806	0.128161	0.118387	0.0113215	[0.096,0.141]	0	0	0.130806	0.128161	0.118387
RISE1164_noUDG.SG	RISE1167_noUDG.SG	67.9218	827.954	29	775.696	24	763.693	23	637.684	16	0.239471	790767	0.0015441	0.128861	0.129916	0.149205	0.0119338	[0.126,0.173]			0.128861	0.129916	0.149205
RISE672_noUDG.SG	RISE674_noUDG.SG	85.4919	824.657	31	775.235	26	650.091	17	579.003	13	0.235763	820418	0.00156125	0.123279	0.130088	0.138962	0.012324	[0.115,0.163]			0.123279	0.130088	0.138962
I20646	I20655	108.729	770.271	15	760.78	14	748.388	13	731.596	12	0.245106	615880	0.00151485	0.130714	0.129843	0.118594	0.0116278	[0.096,0.141]	0	0	0.130714	0.129843	0.118594
MIB046	MIB039	80.5053	767.153	24	745.598	22	731.024	21	713.243	20	0.243754	653010	0.00156271	0.129723	0.12969	0.120723	0.0120481	[0.097,0.144]	0	0	0.129723	0.12969	0.120723
MOK17A.SG	I23205	160.512	744.386	13	744.386	13	730.67	12	694.558	10	0.246521	461664	0.00159544	0.134341	0.12914	0.128735	0.0121105	[0.105,0.152]	0	0	0.134341	0.12914	0.128735
N44_noUDG.SG	N47_noUDG.SG	108.918	742.63	15	742.63	15	742.63	15	704.324	13	0.24032	944653	0.00140941	0.12444	0.125378	0.0760363	0.0112835	[0.054,0.098]			0.12444	0.125378	0.0760363
I15953	I15042	97.9588	779.837	22	741.974	18	741.974	18	708.774	16	0.245283	649459	0.00153298	0.128929	0.130248	0.10722	0.0118296	[0.084,0.130]	0	0	0.128929	0.130248	0.10722
I18481	I18470	153.144	752.165	15	741.962	14	729.26	13	710.808	12	0.248601	638578	0.00154293	0.132466	0.133913	0.133484	0.0115844	[0.111,0.156]	0	0	0.132466	0.133913	0.133484
I6624	I6590	114.768	771.705	20	741.789	17	726.168	16	726.168	16	0.244259	570927	0.00151662	0.132988	0.133013	0.163473	0.0114031	[0.141,0.186]	0	0	0.132988	0.133013	0.163473
MIB011	MIB034	102.156	776.262	21	740.096	17	727.69	16	710.633	15	0.248337	435654	0.00160567	0.12795	0.129663	0.0720152	0.0124658	[0.048,0.096]	0	0	0.12795	0.129663	0.0720152
MIB010	MIB034	98.9075	756.406	14	737.735	12	724.835	11	724.835	11	0.246491	577907	0.00154068	0.130934	0.129663	0.108254	0.0118242	[0.085,0.131]	0	0	0.130934	0.129663	0.108254
MIB087	MIB020	116.737	791.351	22	737.109	17	724.344	16	689.287	14	0.244847	456175	0.0016034	0.132757	0.128601	0.12635	0.0122698	[0.102,0.150]	0	38.9223	0.132757	0.130091	0.136966
POP05_noUDG.SG	POP02_noUDG.SG	168.659	751.404	22	724.339	19	664.328	15	611.485	12	0.236115	601833	0.00168293	0.122532	0.129568	0.12681	0.0133513	[0.101,0.153]			0.122532	0.129568	0.12681
ALM015_merged	ALM017	158.203	722.861	8	722.861	8	722.861	8	722.861	8	0.242464	556449	0.00158088	0.125978	0.128684	0.0957957	0.0124155	[0.071,0.120]	0	0	0.125978	0.128684	0.0957957
vbj013_noUDG.SG	vbj001_noUDG.SG	91.6221	828.133	28	722.572	17	709.859	16	655.838	13	0.230467	1085210	0.00163048	0.126087	0.122643	0.146855	0.0131104	[0.121,0.173]			0.126087	0.122643	0.146855
I0939	I1089	89.4855	777.759	24	720.153	18	694.343	16	694.343	16	0.242453	430740	0.00165353	0.124723	0.130142	0.0974017	0.0129757	[0.072,0.123]	0	0	0.124723	0.130142	0.0974017
I30302	I12439	105.532	747.948	15	718.213	12	704.297	11	684.898	10	0.236521	530477	0.00157238	0.126371	0.125503	0.121909	0.0124854	[0.097,0.146]	0	0	0.126371	0.125503	0.121909
ALM060	ALM016_merged	154.016	715.792	10	715.792	10	715.792	10	697.338	9	0.241919	662485	0.00153046	0.127779	0.127253	0.102829	0.0120021	[0.079,0.126]	0	0	0.127779	0.127253	0.102829
OBKR_80	WEHR_1586	83.0921	762.451	27	715.041	22	662.204	18	642.55	17	0.241943	698379	0.00150868	0.12743	0.126173	0.0919511	0.011898	[0.069,0.115]	0	0	0.12743	0.126173	0.0919511
MIB066	MIB071	69.4836	731.228	21	712.082	19	697.112	18	664.247	16	0.245825	590586	0.00155714	0.129766	0.131121	0.115469	0.0119373	[0.092,0.139]	0	0	0.129766	0.131121	0.115469
I6459	I6566	95.8708	709.641	13	709.641	13	696.229	12	696.229	12	0.249962	678542	0.00140484	0.132572	0.134338	0.126988	0.0105267	[0.106,0.148]	22.4594	0	0.133453	0.134338	0.133154
RISE1160_noUDG.SG	RISE1172_noUDG.SG	127.132	708.592	16	708.592	16	695.396	15	678.794	14	0.242564	1007330	0.00146905	0.131615	0.132422	0.162654	0.0111276	[0.141,0.184]			0.131615	0.132422	0.162654
RISE1250_noUDG.SG	RISE1241_noUDG.SG	91.7881	716.944	21	708.063	20	648.018	16	614.111	14	0.238216	326637	0.0016465	0.130764	0.131823	0.185631	0.0125405	[0.161,0.210]			0.130764	0.131823	0.185631
I15643	I15646	78.133	756.219	24	706.481	19	677.162	17	619.989	14	0.244351	559617	0.0015912	0.134378	0.129374	0.147117	0.0120659	[0.123,0.171]	0	0	0.134378	0.129374	0.147117
I11501	I11531	65.615	762.249	28	704.286	22	676.848	20	586.005	15	0.238226	529464	0.00167103	0.12305	0.126071	0.0874658	0.0134155	[0.061,0.114]	0	51.1158	0.12305	0.127995	0.102126
RISE1164_noUDG.SG	RISE1165_noUDG.SG	76.3352	737.212	23	697.296	19	682.194	18	608.146	14	0.242327	774250	0.00148781	0.128861	0.131211	0.136461	0.0114415	[0.114,0.159]			0.128861	0.131211	0.136461
RISE1164_noUDG.SG	RISE1171_noUDG.SG	102.463	726.386	23	697.241	20	669.126	18	596.51	14	0.24221	797626	0.00150264	0.128861	0.129897	0.127903	0.0116142	[0.105,0.151]			0.128861	0.129897	0.127903
CL57	CL47	80.8916	708.494	18	696.653	17	696.653	17	604.393	12	0.247329	650982	0.00146579	0.131924	0.13105	0.118986	0.0111478	[0.097,0.141]	0	0	0.131924	0.13105	0.118986
RISE671_noUDG.SG	RISE674_noUDG.SG	66.1462	753.092	29	691.183	22	651.868	19	560.233	14	0.234703	342113	0.00160508	0.123532	0.130088	0.149175	0.0126574	[0.124,0.174]			0.123532	0.130088	0.149175
MX190	MX191	92.0239	706.902	17	688.578	15	673.493	14	654.61	13	0.241749	387646	0.0016422	0.129378	0.128226	0.123099	0.0127498	[0.098,0.148]	13.9912	0	0.129913	0.128226	0.126986
I14105	I5508	53.5264	722.559	31	686.948	27	570.303	19	500.387	15	0.244016	684745	0.0015238	0.126902	0.13009	0.100986	0.0118587	[0.078,0.124]	94.4622	0	0.130529	0.13009	0.12741
I16814	I16813	74.3745	721.624	24	671.503	19	614.897	15	614.897	15	0.246372	649202	0.00144495	0.130452	0.130292	0.110247	0.0110832	[0.089,0.132]	0	0	0.130452	0.130292	0.110247
I7290	I7214	68.8298	692.782	22	654.332	18	623.275	16	584.255	14	0.245644	667408	0.00150843	0.131071	0.129503	0.114591	0.0115778	[0.092,0.137]	0	0	0.131071	0.129503	0.114591
MX283_d	MX288	130.013	660.313	12	648.81	11	648.81	11	648.81	11	0.246382	483818	0.00154133	0.12803	0.127477	0.0714269	0.0120649	[0.048,0.095]		0	0.12803	0.127477	0.0714269
TAF011_noUDG	TAF013_noUDG	99.3909	696.594	25	648.77	20	579.997	15	510.878	11	0.201887	909530	0.00135541	0.110346	0.113753	0.198235	0.0120965	[0.175,0.222]			0.110346	0.113753	0.198235
MIB035	MIB034	96.9521	657.001	13	647.268	12	634.357	11	634.357	11	0.246869	630872	0.00150597	0.128279	0.129663	0.0858503	0.0116768	[0.063,0.109]	0	0	0.128279	0.129663	0.0858503
NUR002	KSH003	71.3332	683.045	28	644.695	24	549.131	17	493.817	14	0.243839	654166	0.00159136	0.128537	0.125567	0.0807976	0.0125252	[0.056,0.105]	12.6493	31.8061	0.129017	0.126753	0.0932966
I12415	I12412	92.2135	665.956	19	643.523	17	614.225	15	614.225	15	0.244674	724723	0.00154747	0.127645	0.129723	0.09864	0.0120253	[0.075,0.122]	26.394	0	0.128643	0.129723	0.105989
I2495_noUDG	I2683_noUDG	84.034	675.159	23	642.081	20	598.243	17	561.639	15	0.249561	916314	0.00142555	0.13106	0.135986	0.130957	0.0106764	[0.110,0.152]			0.13106	0.135986	0.130957
I13775	I13777	88.1791	685.007	23	638.252	18	594.785	15	558.865	13	0.245141	526819	0.00155058	0.131366	0.130121	0.125016	0.0118597	[0.102,0.148]	0	0	0.131366	0.130121	0.125016
RISE1243_noUDG.SG	RISE1247_noUDG.SG	101.139	673.641	22	636.804	18	621.329	17	550.824	13	0.239524	176208	0.001673	0.128296	0.129875	0.144457	0.0129604	[0.119,0.170]			0.128296	0.129875	0.144457
I6294	I0371	93.3077	646.012	15	634.992	14	604.398	12	547.565	9	0.244374	421580	0.00156295	0.126809	0.136436	0.143375	0.0118745	[0.120,0.167]	0	0	0.126809	0.136436	0.143375
BRE003	BRE009	85.9638	673.469	25	633.865	21	550.668	15	496.259	12	0.247248	809093	0.0015728	0.127534	0.130023	0.0800509	0.0122132	[0.056,0.104]	29.1359	25.0435	0.128636	0.130988	0.0953377
I20225	I20230	104.772	643.369	17	632.463	16	632.463	16	593.29	14	0.248067	688608	0.00141384	0.137134	0.13526	0.178618	0.0103809	[0.158,0.199]	0	0	0.137134	0.13526	0.178618
MIB037	MIB045	164.719	639.919	16	630.186	15	602.75	13	529.779	9	0.246047	632616	0.001522	0.128161	0.129396	0.0893816	0.0118187	[0.066,0.113]	0	0	0.128161	0.129396	0.0893816
N49_noUDG.SG	N47_noUDG.SG	92.9918	654.875	21	626.909	18	582.513	15	508.552	11	0.238904	951504	0.00144247	0.12426	0.125378	0.085997	0.0115565	[0.063,0.109]			0.12426	0.125378	0.085997
R54.SG	R53.SG	83.5974	654.702	21	626.161	18	626.161	18	590.631	16	0.247735	585299	0.00146266	0.133456	0.132424	0.136491	0.0110024	[0.115,0.158]	0	0	0.133456	0.132424	0.136491
I20327	I20329	62.481	658.331	24	619.17	20	603.566	19	530.049	15	0.254899	755224	0.00144532	0.134931	0.135667	0.116029	0.0106824	[0.095,0.137]	0	0	0.134931	0.135667	0.116029
I13888	I13898	70.5354	628.832	19	618.57	18	591.189	16	572.683	15	0.237935	784051	0.00141767	0.12678	0.125427	0.113173	0.0112421	[0.091,0.135]	0	0	0.12678	0.125427	0.113173
MIB022	MIB054	110.73	613.291	17	605.162	16	577.106	14	561.074	13	0.246633	701424	0.00145853	0.128728	0.128134	0.0796483	0.0113566	[0.057,0.102]	0	0	0.128728	0.128134	0.0796483
I6624	I5833	65.541	610.567	18	602.101	17	586.302	16	550.68	14	0.248512	497916	0.0015018	0.132988	0.131388	0.120016	0.011361	[0.098,0.142]	0	0	0.132988	0.131388	0.120016
A1822	A1821	88.2922	625.548	17	594.915	14	580.224	13	528.927	10	0.263294	996696	0.00103957	0.131159	0.131028	-0.00844713	0.00792998	[-0.024,0.007]	0	0	0.131159	0.131028	-0.00844713
MIB035	MIB033	135.747	603.931	12	594.713	11	567.753	9	550.234	8	0.246164	594753	0.00157218	0.128279	0.130673	0.0987647	0.0121426	[0.075,0.123]	0	0	0.128279	0.130673	0.0987647
I13896	I30300	114.034	600.461	12	591.299	11	563.533	9	563.533	9	0.239372	617988	0.00151365	0.126884	0.125072	0.0998899	0.0120152	[0.076,0.123]	0	0	0.126884	0.125072	0.0998899
s19_0LS11_1_noUDG.SG	s19_V9_2_noUDG.SG	60.3057	634.108	23	587.958	18	544.69	15	510.335	13	0.233506	103055	0.00198951	0.121295	0.119361	0.0594209	0.0165341	[0.027,0.092]			0.121295	0.119361	0.0594209
I15034	I15028	103.467	585.872	11	585.872	11	557.894	9	538.274	8	0.244749	688183	0.00155695	0.127429	0.130151	0.099628	0.012089	[0.076,0.123]	0	14.9691	0.127429	0.130726	0.103865
Latvia_MN2_noUDG.SG	I4554	69.6744	622.096	22	582.183	18	524.939	14	508.573	13	0.227987	512280	0.00157749	0.120903	0.122972	0.130305	0.0129369	[0.105,0.156]		0	0.120903	0.122972	0.130305
I0012	I0014	53.1414	702.823	30	581.147	18	581.147	18	490.596	13	0.207881	599097	0.00149513	0.111267	0.106397	0.089889	0.0137379	[0.063,0.117]	0	14.4759	0.111267	0.106852	0.093873
N49_noUDG.SG	N44_noUDG.SG	120.873	600.917	13	578.664	11	564.996	10	564.996	10	0.239265	922572	0.00140629	0.12426	0.12444	0.0758716	0.0113092	[0.054,0.098]			0.12426	0.12444	0.0758716
I6590	I5835	114.8	606.46	16	577.865	13	547.555	11	510.148	9	0.250685	588850	0.00143562	0.133013	0.129051	0.0868374	0.0109562	[0.065,0.108]	0	0	0.133013	0.129051	0.0868374
I20649	I20680	102.401	614.894	20	574.348	16	546.077	14	527.857	13	0.248201	571830	0.00149508	0.130644	0.134714	0.12931	0.0112684	[0.107,0.151]	0	0	0.130644	0.134714	0.12931
BRE007	BRE006	77.6705	582.874	14	574.273	13	546.834	11	546.834	11	0.25057	852186	0.00146611	0.129951	0.130043	0.0724942	0.011278	[0.050,0.095]	0	0	0.129951	0.130043	0.0724942
CHN007	CHN016	60.021	622.891	23	567.165	18	512.284	14	458.702	11	0.249894	703522	0.00150808	0.133919	0.129059	0.0995067	0.0114692	[0.077,0.122]	0	0	0.133919	0.129059	0.0995067
DA339_noUDG.SG	DA335_noUDG.SG	63.5162	632.768	28	563.985	21	492.406	16	439.574	13	0.22287	152937	0.00189958	0.113075	0.120481	0.0915095	0.0162666	[0.060,0.123]			0.113075	0.120481	0.0915095
CHN007	I12970	62.1735	624.66	22	559.627	16	532.48	14	461.871	10	0.249115	635573	0.0015309	0.133919	0.129352	0.107538	0.0116298	[0.085,0.130]	0	0	0.133919	0.129352	0.107538
MIB020	MIB054	89.3524	577.019	19	557.796	17	516.709	14	483.515	12	0.24848	609707	0.00154193	0.128601	0.128134	0.0643118	0.0120118	[0.041,0.088]	38.9223	0	0.130091	0.128134	0.0754753
MOK29A.SG	I16803	72.7758	576.931	22	557.19	20	497.99	16	427.895	12	0.249305	659634	0.00146453	0.131557	0.128337	0.081481	0.0112702	[0.059,0.104]	0	0	0.131557	0.128337	0.081481
BLSM45_noUDG	BLSM27S_noUDG	81.6545	633.293	31	554.133	23	495.3	19	369.007	12	0.221895	870562	0.00152934	0.116144	0.10985	0.0362806	0.0135343	[0.010,0.063]			0.116144	0.10985	0.0362807
PB357.SG	PB675.SG	72.9726	582.166	15	552.499	12	540.341	11	503.074	9	0.244837	1046387	0.00146025	0.129455	0.131331	0.122322	0.0111988	[0.100,0.144]	0	0	0.129455	0.131331	0.122322
I13758	I12411	58.8701	594.491	22	550.576	18	536.439	17	449.367	12	0.247235	543678	0.00155179	0.129028	0.129925	0.0905072	0.0119851	[0.067,0.114]	0	0	0.129028	0.129925	0.0905072
ber2F_noUDG.SG	ber1M_noUDG.SG	51.3407	590.506	23	546.804	19	488.328	15	470.243	14	0.25301	352528	0.00150796	0.132989	0.13408	0.105287	0.0112926	[0.083,0.127]			0.132989	0.13408	0.105287
JAG82_noUDG.SG	JAG34_noUDG.SG	71.0994	600.844	19	542.135	13	529.683	12	529.683	12	0.248934	708568	0.00148426	0.133323	0.134173	0.138785	0.0110974	[0.117,0.161]			0.133323	0.134173	0.138785
NUR002	KSH001	95.6825	575.72	21	537.798	17	467.544	12	415.955	9	0.247158	733631	0.00152197	0.128537	0.124671	0.0477806	0.0120215	[0.024,0.071]	12.6493	31.2897	0.129017	0.125829	0.0603281
I11698	I14000	64.1348	596.544	25	535.63	19	483.358	15	429.684	12	0.223698	761501	0.00151382	0.11662	0.11512	0.0694075	0.0130648	[0.044,0.095]	0	27.2146	0.11662	0.116049	0.077115
POP04_noUDG.SG	POP24_noUDG.SG	77.6337	553.088	18	533.503	16	506.715	14	471.182	12	0.244497	624785	0.00143059	0.132645	0.132216	0.153774	0.0108026	[0.133,0.175]			0.132645	0.132216	0.153774
Sunghir3_noUDG.SG	Sunghir2_noUDG.SG	54.3367	679.873	36	530.554	21	437.432	14	364.613	10	0.22343	1137082	0.00176749	0.110629	0.110471	-0.0210689	0.0159881	[-0.052,0.010]			0.110629	0.110471	-0.0210689
I12792	I12790	67.6311	565.164	18	525.835	14	494.591	12	477.93	11	0.248016	568916	0.00152563	0.126959	0.131867	0.0835365	0.0117889	[0.060,0.107]	98.3069	0	0.130739	0.131867	0.111124
UKY001	KPT003	90.0963	618.395	26	525.274	16	469.177	12	469.177	12	0.220878	536338	0.00164791	0.115798	0.117143	0.10357	0.0141488	[0.076,0.131]	104.661	86.6458	0.119475	0.120206	0.156908
POP05_noUDG.SG	POP24_noUDG.SG	84.2431	533.454	17	521.477	16	481.313	13	481.313	13	0.240333	560498	0.00157725	0.122532	0.132216	0.113174	0.0123828	[0.089,0.137]			0.122532	0.132216	0.113174
DA204_noUDG.SG	DA222_noUDG.SG	108.08	529.876	13	520.193	12	495.11	10	477.755	9	0.256624	800392	0.00153062	0.135359	0.134186	0.0958696	0.0113571	[0.074,0.118]			0.135359	0.134186	0.0958696
AITI_2	AITI_43	76.9659	546.099	19	517.195	16	501.591	15	451.062	12	0.241038	686041	0.00140998	0.118598	0.121708	-0.00609065	0.0117349	[-0.029,0.017]	0	0	0.118598	0.121708	-0.00609064
KPT002_petrous	KPT003	90.0963	618.94	27	516.086	16	461.004	12	461.004	12	0.220723	529564	0.00166253	0.114743	0.11668	0.0924643	0.0143679	[0.064,0.121]	0	86.6458	0.114743	0.119731	0.117287
RISE1164_noUDG.SG	RISE1160_noUDG.SG	72.5282	524.241	16	516.056	15	502.589	14	450.494	11	0.246621	760135	0.00141562	0.128861	0.131615	0.106384	0.0108695	[0.085,0.128]			0.128861	0.131615	0.106384
RISE1160_noUDG.SG	RISE1162_noUDG.SG	81.4043	519.586	14	510.061	13	510.061	13	472.344	11	0.24708	1009089	0.00148255	0.131615	0.130724	0.116331	0.0113026	[0.094,0.138]			0.131615	0.130724	0.116331
CL92	CL146	82.5549	516.218	14	506.606	13	506.606	13	470.465	11	0.247376	673942	0.00144005	0.128442	0.129461	0.081639	0.0111674	[0.060,0.104]	0	0	0.128442	0.129461	0.081639
gun012_noUDG.SG	gun011_noUDG.SG	74.5663	613.291	29	506.079	18	465.541	15	374.837	10	0.254687	498733	0.00157811	0.132277	0.135932	0.100835	0.0117678	[0.078,0.124]			0.132277	0.135932	0.100835
KS20_KS25_noUDG	KM4_noUDG	70.4221	533.019	19	504.288	16	462.003	13	442.824	12	0.227855	1139775	0.00141343	0.115044	0.121766	0.0756313	0.0119372	[0.052,0.099]			0.115044	0.121766	0.0756313
KD061.SG	KD047.SG	51.418	600.371	29	500.814	19	402.853	12	385.307	11	0.243332	90876	0.00207907	0.127599	0.126874	0.0875607	0.0163402	[0.056,0.120]	29.7344		0.128724	0.126874	0.0959838
MIB064	MIB072	67.555	530.285	19	499.971	16	484.613	15	414.888	11									0	0
MIB070	MIB072	53.9283	538.469	21	499.864	17	484.626	16	394.283	11									0	0
RISE1160_noUDG.SG	RISE1165_noUDG.SG	109.046	506.89	13	497.222	12	481.771	11	408.027	7
I4885	I4887	72.6655	509.864	12	489.334	10	489.334	10	489.334	10									0	0
I11531	I11732	124.961	496.524	15	488.316	14	430.923	10	414.668	9									51.1158	24.1494
RISE1165_noUDG.SG	RISE1162_noUDG.SG	86.8963	495.764	17	486.399	16	445.191	13	409.962	11
MIB017	MIB042	64.1274	551.084	22	484.579	15	440.97	12	422.382	11									0	0
RISE1160_noUDG.SG	RISE1171_noUDG.SG	85.8762	503.744	14	483.758	12	453.973	10	418.849	8
RISE1171_noUDG.SG	RISE1162_noUDG.SG	79.8705	523.847	20	482.866	16	453.07	14	399.25	11
I15744	I15743	79.9083	512.446	15	481.463	12	466.941	11	446.958	10									0	0
DA58_noUDG.SG	DA57_noUDG.SG	84.1991	501.962	16	481.358	14	481.358	14	462.259	13
AITI_78	AITI_72	95.7554	488.424	12	477.982	11	448.887	9	448.887	9									0	47.3108
RISE670_noUDG.SG	RISE672_noUDG.SG	57.4464	561.394	24	477.918	15	446.312	13	376.195	9
I7287	I7290	94.2995	495.623	14	475.974	12	431.542	9	431.542	9									0	0
I14620	I14618	96.6683	496.761	13	475.869	11	462.012	10	442.289	9									0	0
I13758	I13759	70.3832	506.49	18	475.397	15	447.574	13	430.345	12									0	0
POP05_noUDG.SG	POP04_noUDG.SG	69.5059	485.324	15	475.08	14	419.189	10	419.189	10
I12136	I10001	43.4928	473.881	21	473.881	21	393.623	15	303.864	10									0	0
MIB075	MIB084	153.332	483.855	12	472.97	11	430.97	8	430.97	8									0	0
I11585	I20646	121.935	482.849	12	472.285	11	472.285	11	434.768	9									0	0
AITI_72	AITI_43	81.6912	508.132	17	468.364	13	456.15	12	456.15	12									47.3108	0
I20258	I20224	101.191	543.688	20	467.404	12	435.766	10	400.025	8									28.7209	241.605
I6194	I1985	91.7747	495.827	15	464.981	12	426.023	9	426.023	9									16.358	0
I13712	I13713	89.2916	512.443	18	464.197	13	438.535	11	419.117	10									0	19.3849
I30300	I13898	91.6327	455.81	10	455.81	10	441.72	9	424.027	8									0	0
GRG041	GRG021	46.711	512.265	21	454.404	15	442.32	14	403.981	12									0	21.7315
RISE670_noUDG.SG	RISE516_noUDG.SG	57.3295	507.356	20	453.46	15	424.935	13	373.084	10
I13758	I12413	70.588	462.298	18	451.036	17	379.772	12	342.523	10									0	142.72
DA339_noUDG.SG	DA334_noUDG.SG	44.5967	545.449	30	449.256	20	354.93	13	316.998	11
I13891	I13888	124.851	468.356	9	449.068	7	449.068	7	432.057	6									0	0
I4259	I4634	51.5966	507.082	25	444.335	19	359.856	13	288.294	9									42.7992	108.099
I7335	KPT001	61.6482	536.085	33	443.718	23	249.504	9	178.944	5									28.9786	0
irk022_noUDG.SG	irk025_noUDG.SG	48.5773	546.007	29	443.479	19	388.361	15	281.336	9
Plinkaigalis242	Gyvakarai1_10bp_noUDG	59.4143	481.11	18	442.448	14	416.958	12	361.489	9									23.0988
I14189	I7200	115.777	459.628	10	441.562	8	441.562	8	441.562	8									0	0
BOO003.A0101	BOO005.A0101	53.1721	544.886	30	439.026	19	371.555	14	266.337	8									43.5757	73.6539
MIB070	MIB068	73.4216	462.224	15	438.965	13	409.278	11	370.017	9									0	0
I13775	I13169	66.2245	447.888	15	438.186	14	408.076	12	391.042	11									0	15.1786
I1736	I1734	60.2539	474.363	18	437.344	14	409.378	12	372.182	10									0	0
MOK28A.SG	I23205	49.1536	458.097	17	435.7	15	366.021	10	348.982	9									0	0
s19_V11_1_noUDG.SG	s19_V12_1_noUDG.SG	68.2812	444.878	14	435.027	13	410.002	11	393.144	10
I20258	I20230	63.713	443.672	14	434.471	13	389.358	10	335.647	7									28.7209	0
BOO003.A0101	BOO004.A0101	45.6182	492.391	24	432.03	18	386.227	15	296.702	10									43.5757	71.0749
RISE1243_noUDG.SG	RISE1248_noUDG.SG	49.2733	460.59	20	430.931	17	389.559	14	355.994	12
ARS007.B0101	ARS008.A0101	96.0584	448.71	13	428.57	11	403.169	9	384.638	8									0	0
I14000	I11697	94.2626	505.443	24	427.129	16	345.039	10	270.742	6									27.2146	16.1551
KO1005	KO1003	67.3092	433.979	15	425.923	14	368.725	10	334.862	8									0	0
POP02_noUDG.SG	POP24_noUDG.SG	103.006	435.632	9	424.281	8	411.218	7	411.218	7
MIB022	MIB058	109.739	422.902	11	422.902	11	392.683	9	392.683	9									0	0
I5833	I6590	107.07	433.531	12	422.571	11	422.571	11	369.578	8									0	0
CBT004	CBT011	51.4013	460.522	17	422.323	13	422.323	13	384.689	11									0	40.5407
I12978	I12957	56.3293	460.016	19	422.189	15	377.417	12	359.403	11									12.4024	0
RISE671_noUDG.SG	RISE670_noUDG.SG	81.9209	450.563	18	420.652	15	377.566	12	342.425	10
R11675.SG	I19321	62.1443	437.269	14	419.801	12	405.089	11	405.089	11									0	0
CL92	CL145	69.5848	426.116	12	417.658	11	417.658	11	401.457	10									0	0
GNM1007.SG	GNM1076.SG	64.3956	434.381	13	413.813	11	413.813	11	395.849	10									0	0
VK490_noUDG.SG	VK555_noUDG.SG	73.3423	434.044	14	412.836	12	400.267	11	366.601	9
I11501	I11732	73.7537	469.099	20	407.729	14	366.496	11	349.478	10									0	24.1494
KIL047.B_noUDG	KIL034.A_noUDG	48.358	467.156	20	407.215	14	392.038	13	337.976	10
I23995	I23996	41.647	453.864	24	405.183	19	292.413	11	217.709	7									192.457	433.433
vbj013_noUDG.SG	vbj006_noUDG.SG	116.507	494.738	22	404.613	13	352.368	9	298.224	6
MIB037	MIB039	94.6729	425.953	10	403.511	8	403.511	8	367.205	6									0	0
VK527_noUDG.SG	VK342_noUDG.SG	64.2213	430.635	15	401.692	12	362.897	9	343.75	8
I20583	I21275	71.3676	445.59	17	398.504	12	354.355	9	300.986	6									115.215	51.9831
MIB060	MIB063	59.3052	407.086	13	397.698	12	355.802	9	355.802	9									0	0
I14000	I13698	51.9095	444.814	20	396.56	15	383.94	14	298.744	9									27.2146	19.2564
ZKO_BON001.A0101_Luk7	Bon002_noUDG.WGC	37.7391	476.68	25	396.433	17	335.957	13	279.876	10									0
MIB075	MIB083	57.7697	403.504	13	394.142	12	381.879	11	362.714	10									0	0
GRG041	GRG016	58.49	420.183	17	393.049	14	335.431	10	318.674	9									0	0
R12233.SG	R12229.SG	58.8592	431.74	19	390.878	15	323.052	10	306.966	9										28.5189
MIB075	MIS002	113.254	420.912	10	388.397	7	388.397	7	388.397	7									0	0
I3262	I1985	48.4404	427.5	16	385.098	12	385.098	12	328.945	9									0	0
I4635	I4634	61.5641	484.292	24	384.069	14	368.573	13	332.435	11									0	108.099
I14601	I14619	98.6681	403.801	11	383.968	9	370.225	8	370.225	8									0	0
Vestonice16	I2483_noUDG	71.7645	582.157	37	383.314	17	319.04	12	173.497	4									197.71
MIB075	MIS001	75.769	411.063	11	380.321	8	368.077	7	368.077	7									0	0
I10343	I10342	56.4242	410.039	14	379.084	11	363.764	10	345.158	9									0	0
R9823.SG	R3473.SG	49.1058	378.283	13	378.283	13	353.88	11	317.031	9									0	0
I6750_noUDG.SG	I6751_noUDG.SG	66.9649	431.109	17	376.873	11	348.999	9	348.999	9
GRG035	GRG041	57.3734	404.452	17	375.941	14	330.801	11	259.55	7									14.7686	0
DA356_noUDG.SG	irk022_noUDG.SG	36.0103	442.178	26	373.785	19	276.588	12	185.488	7
MOK20.SG	MOK28A.SG	67.4248	403.324	14	371.939	11	344.496	9	307.596	7									0	0
DA246_noUDG.SG	DA249_noUDG.SG	68.8604	413.395	18	368.744	13	344.662	11	274.248	7
GRG041	GRG008	44.4082	386.083	17	368.492	15	330.454	12	259.34	8									0	0
I13896	I13890	39.7964	415.458	20	368.062	15	284.644	9	284.644	9									0	0
RISE1160_noUDG.SG	RISE1167_noUDG.SG	72.7201	411.112	16	364.642	11	350.246	10	295.08	7
I13896	I12440	113.253	374.455	7	364.003	6	364.003	6	364.003	6									0	0
DA356_noUDG.SG	I7335	48.9201	409.118	22	363.945	17	253.358	9	216.198	7										28.9786
NEO236_noUDG.SG	NEO240_noUDG.SG	61.8418	417.973	21	363.234	15	249.503	7	249.503	7
ALM015_merged	ALM060	114.03	363.12	6	363.12	6	363.12	6	363.12	6									0	0
I2600	I6777	67.9668	371.271	11	362.36	10	333.842	8	315.121	7									0	0
I20649	I20679	82.2849	371.949	10	360.554	9	330.135	7	313.527	6									0	0
I12793	I12790	54.4382	370.569	13	359.758	12	333.061	10	313.714	9									265.626	0
I11698	I13698	71.457	378.276	13	359.498	11	303.914	7	303.914	7									0	19.2564
MIB072	MIB071	73.5451	389.159	14	357.72	11	315.258	8	279.05	6									0	0
I6900	I1799	58.8464	372.561	11	352.118	9	339.836	8	339.836	8									0	15.0413
S153_S183_noUDG	S8_noUDG	109.176	380.188	14	351.163	11	309.484	8	293.01	7
BNL002	BNL005	91.3341	376.432	10	348.749	7	335.515	6	335.515	6									0	0
DA335_noUDG.SG	DA338_noUDG.SG	45.8033	412.661	23	346.398	16	250.173	9	233.592	8
MOK18A.SG	I23205	59.0874	366.528	12	345.636	10	316.607	8	282.023	6										0
M4681_noUDG	M2113_noUDG	48.6023	421.328	22	345.422	14	302.098	11	233.072	7
I13896	I30299	83.9373	344.164	9	344.164	9	332.125	8	315.973	7									0	0
I13892	I13890	53.8321	353.948	15	343.005	14	288.08	10	236.707	7									0	0
MIB009	MIB028	104.007	372.539	12	342.457	9	312.169	7	293.984	6									0	0
I0070	I0073	46.3058	384.84	18	342.324	14	286.284	10	251.651	8									0	28.9145
PER503.SG	PER3023.SG	77.3007	474.371	28	339.776	15	248.749	8	212.525	6
NEO235_noUDG.SG	NEO236_noUDG.SG	45.9242	428.541	23	339.406	14	283.274	10	210.25	6
DA39_noUDG.SG	ATS001	47.6517	367.336	17	338.849	14	287.332	10	230.668	7										199.992
I15463	I15743	85.165	369.824	13	337.661	10	307.776	8	291.253	7									0	0
BNL006	BNL003	81.6798	347.628	8	337.472	7	337.472	7	337.472	7									0	0
s19_X08_1_noUDG.SG	s19_X10_1_noUDG.SG	48.3731	356.995	13	337.291	11	306.136	9	289.086	8
TAF014_noUDG	TAF013_noUDG	43.5813	409.622	23	335.666	15	267.445	10	234.394	8
I14065	I14601	48.8516	355.248	14	335.418	12	282.183	8	282.183	8									0	0
I14191	I11160	93.7808	353.886	11	334.465	9	291.429	6	291.429	6									0	0
R11834.SG	R11833.SG	68.6602	364.226	15	334.024	12	334.024	12	209.714	5									0	78.8383
DA336_noUDG.SG	DA337_noUDG.SG	40.4316	380.025	19	330.166	14	273.415	10	257.307	9
DA334_noUDG.SG	DA338_noUDG.SG	45.7204	381.8	23	329.284	17	232.621	10	164.086	6
MOK12.SG	I23205	110.887	346.53	10	328.217	8	300.93	6	300.93	6									0	0
I20649	I20677	52.4889	375.704	16	328.002	11	313.799	10	280.342	8									0	0
I4259	I4635	42.5338	401.44	21	322.994	13	297.658	11	240.657	8									42.7992	0
S153_S183_noUDG	S35_noUDG.SG	51.4819	368.178	19	320.987	14	234.55	8	218.358	7
I11698	I11697	82.3133	359.21	14	318.725	10	293.214	8	254.927	6									0	16.1551
I6901	I6897	102.283	317.151	6	317.151	6	303.66	5	284.145	4									33.9453	0
MIB060	MIB007	41.0904	325.939	12	316.261	11	302.314	10	245.187	7									0	0
MIB020	MIB022	62.3749	349.893	14	316.215	11	276.311	8	276.311	8									38.9223	0
VK554_noUDG.SG	VK484_noUDG.SG	43.5994	314.958	13	314.958	13	275.553	10	238.081	8
SFI-35_noUDG.SG	SFI-36_noUDG.SG	48.7521	324.812	13	314.256	12	269.69	9	252.939	8
GRG025	GRG019	85.1813	334.29	12	313.955	10	273.281	7	253.314	6									0	0
FLR003	FLR004	86.8941	329.672	10	308.514	8	308.514	8	308.514	8									0	0
MIB083	MIB084	71.6441	325.877	10	306.933	8	306.933	8	306.933	8									0	0
R10501.SG	R10506.SG	52.3484	338.27	14	306.631	11	280.076	9	224.935	6									0	0
I13759	I12413	35.7869	357.94	18	306.595	13	277.881	11	245.472	9									0	142.72
I1639	I1636	68.609	306.023	8	306.023	8	280.322	6	263.223	5									0	0
MIB046	MIB037	109.813	317.275	8	305.841	7	291.878	6	291.878	6									0	0
MIB068	MIB071	51.5036	343.088	14	305.444	10	262.549	7	245.735	6									0	0
DA204_noUDG.SG	DA230_noUDG.SG	69.7298	333.705	13	304.457	10	289.077	9	233.345	6
I16457	I16450	59.6819	341.784	15	303.842	11	275.543	9	221.93	6									50.6395	0
MIB042	MIB054	56.2111	302.893	12	302.893	12	261.397	9	243.903	8									0	0
DA336_noUDG.SG	irk022_noUDG.SG	35.2698	395.31	24	302.478	15	233.501	10	164.54	6
I30299	I13898	53.8009	310.394	9	299.78	8	299.78	8	280.339	7									0	0
DA59_noUDG.SG	DA58_noUDG.SG	42.969	317.872	12	297.873	10	284.913	9	265.931	8
MIB083	MIS002	70.2833	306.306	11	296.019	10	254.926	7	220.772	5									0	0
I13754	I12412	54.7922	311.602	12	293.426	10	265.24	8	228.148	6									49.983	0
C4263	C4257	50.0226	311.446	13	292.57	11	263.598	9	205.662	6
I14617	I14601	97.1906	303.515	7	292.062	6	292.062	6	292.062	6									0	0
SGZ001	SGZ002	60.181	322.105	15	291.979	12	210.223	6	174.361	4									0	235.141
MIB072	MIB066	65.0143	306.938	11	290.674	9	290.674	9	253.728	7									0	0
vbj018_noUDG.SG	vbj013_noUDG.SG	73.1672	360.334	17	288.671	10	246.286	7	194.24	4
MOK17A.SG	MOK12.SG	60.0901	286.032	7	286.032	7	286.032	7	268.112	6									0	0
MIB047	MIB057	63.8631	316.199	12	285.421	9	256.39	7	223.026	5									0	15.1564
DA334_noUDG.SG	DA337_noUDG.SG	36.0838	412.439	27	284.207	14	241.75	11	112.065	4
I6194	I6899	61.7959	304.629	11	284.162	9	272.118	8	253.036	7									16.358	0
RISE1252_noUDG.SG	RISE1241_noUDG.SG	75.6999	311.005	12	281.457	9	229.481	5	229.481	5
vbj012_noUDG.SG	vbj013_noUDG.SG	109.653	362.867	19	278.042	10	225.255	6	190.32	4
MIB009	MIS002	59.4012	285.969	11	277.693	10	237.815	7	237.815	7									0	0
Sunghir1_noUDG.SG	Sunghir2_noUDG.SG	40.1088	414.85	28	277.251	14	187.826	8	133.486	5
I18222	I18224	73.4282	275.436	6	275.436	6	261.844	5	261.844	5									0	0
I0012	I0017	58.7348	300.795	14	274.16	11	236.969	8	219.444	7									0	0
CL83	CL93	51.0952	284.568	10	273.291	9	257.929	8	220.456	6									0	0
KD057.SG	KD061.SG	56.5655	360.217	21	273.284	12	206.02	7	151.188	4										29.7344
VK485_noUDG.SG	VK555_noUDG.SG	58.6284	283.51	10	272.69	9	260.601	8	260.601	8
I6197	I1799	75.0424	283.994	9	272.146	8	256.435	7	219.017	5									0	15.0413
vbj018_noUDG.SG	vbj001_noUDG.SG	29.5432	393.318	28	268.96	15	170.33	8	100.585	4
DA336_noUDG.SG	DA334_noUDG.SG	57.1144	370.032	23	261.79	11	192.353	6	155.708	4
DA361_noUDG.SG	DA356_noUDG.SG	43.0664	349.692	22	260.846	13	193.314	8	106.431	3
GRG016	GRG027	79.8962	297.925	9	259.625	5	247.131	4	247.131	4									0	44.0697
ILK001	ILK002	83.4958	271.375	7	259.531	6	259.531	6	243.479	5									0	59.3524
DA338_noUDG.SG	DA337_noUDG.SG	70.2427	317.343	18	259.281	12	165.803	5	129.661	3
I11696	I13698	44.3048	319.017	17	258.29	11	217.254	8	198.936	7									29.9722	19.2564
I14000	I11696	64.2704	319.346	15	258.278	9	242.886	8	189.192	5									27.2146	29.9722
I23995	I23904	39.491	318.991	19	257.952	13	188.454	8	137.281	5									192.457	0
I20674	I20654	60.6689	278.203	9	257.563	7	257.563	7	221.018	5									0	0
MX288	MX254	78.6576	300.443	11	257.306	7	257.306	7	219.361	5									0	0
POP04_noUDG.SG	POP07_noUDG.SG	40.7552	268.765	11	257.24	10	213.511	7	195.378	6
I13179	I14000	53.0677	298.643	15	257.211	11	167.575	5	167.575	5									86.6002	27.2146
MIB061	MIB063	51.4624	254.992	9	254.992	9	254.992	9	221.405	7									0	0
DA338_noUDG.SG	irk022_noUDG.SG	28.3388	322.241	21	254.438	14	187.29	9	117.273	5
DA334_noUDG.SG	DA356_noUDG.SG	42.5787	303.447	19	253.767	14	172.677	8	62.936	2
KD057.SG	KD047.SG	45.7804	346.338	20	253.157	10	223.726	8	185.49	6
I20233	I20229	67.3963	293.55	11	252.509	7	252.509	7	233.847	6									0	0
GRG035	GRG025	103.557	279.922	9	251.085	6	222.986	4	206.068	3									14.7686	0
I13179	I11697	67.4956	293.017	13	250.843	9	192.49	5	192.49	5									86.6002	16.1551
DA356_noUDG.SG	irk025_noUDG.SG	35.9722	338.672	22	249.981	13	169.364	7	116.796	4
I13775	I13168	81.0866	267.525	10	249.312	8	195.79	4	195.79	4									0	0
vbj018_noUDG.SG	vbj006_noUDG.SG	54.5216	361.231	22	248.53	10	206.421	7	152.75	4
MIB083	MIB009	94.7875	247.116	5	247.116	5	247.116	5	230.283	4									0	0
I14106	I13759	30.1193	264.903	14	247.093	12	205.434	9	131.32	5									0	0
Aes11	Aes23	66.6905	266.968	9	246.972	7	220.054	5	220.054	5									0	0
Spiginas1	Donkalnis6	31.1255	303.017	19	246.55	13	152.853	6	152.853	6									74.4034	13.0477
I7963	I13468	71.2319	266.903	9	245.665	7	245.665	7	245.665	7									0	0
I12413	I12411	35.8768	311.943	17	244.906	10	218.307	8	184.608	6									142.72	0
I21277	I21275	30.4655	276.379	15	244.39	12	174.021	7	154.464	6									0	51.9831
UKY001	KPT004	40.0871	286.68	16	242.576	11	200.746	8	167.006	6									104.661	75.2366
I20224	I20230	45.3089	273.183	12	241.74	9	212.303	7	174.831	5									241.605	0
KPT002_petrous	KPT004	40.0645	295.538	17	240.445	11	200.772	8	166.995	6									0	75.2366
KIL047.B_noUDG	KIL004.B_noUDG	42.4785	286.345	15	239.039	10	213.306	8	177.855	6
GRG035	GRG027	41.7398	260.477	11	239.017	9	226.866	8	226.866	8									14.7686	44.0697
s19_X14_1_noUDG.SG	s19_V9_2_noUDG.SG	75.0849	336.426	17	238.395	7	223.772	6	223.772	6
I20227	I20233	87.7644	258.208	8	238.287	6	210.742	4	210.742	4									0	0
I20227	I20229	52.3734	237.655	9	237.655	9	194.003	6	137.086	3									0	0
I1064	I1053	94.3631	286.133	11	236.03	6	221.633	5	221.633	5									0	17.6496
KPT003	irk061_noUDG.SG	76.6357	343.486	20	235.562	9	197.317	6	180.99	5									86.6458
DA111_noUDG.SG	I14980	50.4073	243.484	12	235.207	11	178.699	7	124.936	4										0
SKT001	DA38_noUDG.SG	59.1393	280.957	15	233.835	10	178.458	6	144.913	4									0
SEC001	SEC002	108.801	232.565	4	232.565	4	232.565	4	232.565	4									0	15.8725
I14191	I14185	42.6745	259.842	13	230.153	10	187.531	7	133.308	4									0	0
MIB061	MIB007	57.5001	238.883	9	230.098	8	230.098	8	211.297	7									0	0
QED-4_noUDG.SG	QED-2_noUDG.SG	117.671	248.966	6	229.998	4	229.998	4	229.998	4
I23904	I24639	45.6343	268.243	14	228.095	10	213.584	9	143.443	5									0	0
I7779	I1526	51.7696	263.377	12	226.864	8	199.923	6	181.45	5									0	0
I7779	NEO232_noUDG.SG	51.4554	281.161	14	226.34	8	199.422	6	180.94	5									0
I7780	irk071_noUDG.SG	51.2424	318.116	16	224.906	7	212.651	6	212.651	6									0
DA251_noUDG.SG	DA253_noUDG.SG	41.6456	280.702	18	224.038	12	139.598	6	87.3849	3
I7579	I7626	103.401	234.413	6	222.672	5	208.395	4	189.026	3									0	0
R11651.SG	R11543.SG	54.9666	221.921	7	221.921	7	221.921	7	202.146	6									13.4871	0
I2635	I2636	76.0393	248.008	12	221.119	9	165.446	5	129.399	3									21.1415	0
DA41_noUDG.SG	SKT001	56.0102	229.855	9	220.501	8	191.53	6	174.215	5										0
DA358_noUDG.SG	irk071_noUDG.SG	44.1147	338.031	21	219.803	9	163.995	5	145.2	4
I6569	I6564	70.0445	228.799	8	219.507	7	207.331	6	189.733	5									0	0
DA339_noUDG.SG	DA337_noUDG.SG	36.744	314.536	19	216.771	9	203.757	8	169.238	6
I20650	I20661	60.7614	235.242	9	216.158	7	203.529	6	165.69	4									0	0
MIB083	MIS001	68.0629	225.501	9	215.463	8	201.392	7	147.724	4									0	0
TEV002	TEV003	31.9058	223.812	12	214.282	11	177.454	8	104.611	4									0	0
MOK17A.SG	MOK18A.SG	57.3883	224.317	8	213.324	7	213.324	7	159.338	4									0
s19_V16_1_noUDG.SG	s19_0LS11_1_noUDG.SG	59.0504	274.694	13	211.484	7	182.78	5	148.026	3
irk040.SG	irk034_noUDG.SG	53.3019	287.622	17	211.322	9	150.908	5	133.58	4									52.8274
VK517_noUDG.SG	VK342_noUDG.SG	63.1608	241.516	9	211.027	6	198.309	5	178.582	4
I18487	I19323	53.4728	240.034	9	210.724	6	210.724	6	192.023	5									0	0
vbj006_noUDG.SG	vbj001_noUDG.SG	58.0049	295.857	19	209.989	10	138.432	5	81.5353	2
s19_V11_1_noUDG.SG	s19_X04_1_noUDG.SG	52.9989	228.125	8	209.808	6	209.808	6	190.087	5
DA334_noUDG.SG	irk025_noUDG.SG	35.6122	303.667	21	208.273	11	168.585	8	82.6771	3
I13891	I12439	85.9815	262.782	10	205.576	4	205.576	4	205.576	4									0	0
KD060.SG	KD047.SG	35.3477	252.936	17	203.767	12	124.556	6	35.3477	1									39.315
I2459	I2417	59.894	212.226	8	203.717	7	162.363	4	162.363	4									0	0
RIX4.SG	RIX2.SG	44.0018	203.654	6	203.654	6	203.654	6	184.232	5
A1821	I18222	62.7261	203.082	5	203.082	5	203.082	5	203.082	5									0	0
I6900	I6899	72.2048	244.411	10	202.869	6	190.474	5	170.746	4									0	0
ALM067	ALM039	63.6923	231.169	9	202.724	6	173.749	4	173.749	4									0	0
GRG052	GRG015	52.3895	233.797	13	202.609	10	133.298	5	99.6178	3									0	13.4514
Aes19	Aes18	49.8643	230.792	10	202.498	7	176.087	5	176.087	5									0	0
Sunghir1_noUDG.SG	Sunghir3_noUDG.SG	28.0249	311.116	22	201.909	11	114.452	5	76.2792	3
I3262	I6197	63.0464	201.868	6	201.868	6	201.868	6	148.398	3									0	0
DA338_noUDG.SG	DA356_noUDG.SG	26.7555	286.778	20	201.534	11	134.607	6	96.2035	4
C1229	C1220	44.9825	262.554	16	201.45	10	137.48	5	100.578	3									0	0
I6194	I6900	57.3439	232.782	9	201.434	6	201.434	6	182.661	5									16.358	0
R10508.SG	R10506.SG	47.8583	267.892	15	200.975	8	200.975	8	128.901	4									0	0
VK555_noUDG.SG	VK482_noUDG.SG	67.7136	218.723	9	200.205	7	184.659	6	149.505	4
PN04.SG	PN107.SG	59.2233	199.826	6	199.826	6	186.142	5	186.142	5									0	0
MIB046	MIB063	71.6397	219.377	9	199.765	7	186.524	6	151.062	4									0	0
I13751	I12415	45.5198	218.618	9	199.524	7	187.228	6	150.496	4									21.5209	26.394
I13758	I14099	59.3101	225.598	10	199.217	7	186.565	6	168.382	5									0	0
I13898	I13895	107.043	208.504	5	199.206	4	171.957	2	171.957	2									0	0
N49_noUDG.SG	N45_noUDG.SG	48.2314	216.289	9	198.905	7	173.536	5	173.536	5
MIB084	MIS001	59.9252	226.341	9	197.741	6	197.741	6	159.889	4									0	0
KM4_noUDG	KS9_noUDG	72.0694	265.862	13	197.693	6	172.177	4	172.177	4
I2633	I2636	46.3601	215.868	8	197.667	6	182.961	5	182.961	5									0	0
MIB062	MIB063	54.0112	205.876	8	197.661	7	184.846	6	147.622	4									0	0
I11698	I11696	38.2653	228.221	11	197.608	8	155.322	5	155.322	5									0	29.9722
DA335_noUDG.SG	DA337_noUDG.SG	29.3143	286.376	19	197.558	10	155.303	7	122.265	5
s19_X14_1_noUDG.SG	s19_0LS11_1_noUDG.SG	52.7196	272.226	15	197.529	7	155.059	4	155.059	4
I11972	I26830	45.8605	232.47	11	197.476	7	197.476	7	180.91	6									13.1858	0
BRE001	I0562	68.9097	228.178	9	197.021	6	184.365	5	166.243	4									13.4622	0
DA336_noUDG.SG	DA335_noUDG.SG	26.0295	387.431	32	196.862	12	103.212	5	69.5816	3
DA41_noUDG.SG	DA38_noUDG.SG	53.793	215.894	7	196.321	5	196.321	5	196.321	5
MIB009	MIS001	37.3111	231.487	13	195.543	9	152.403	6	98.3072	3									0	0
CL84	CL145	54.3816	194.666	6	194.666	6	179.504	5	160.033	4									0	0
C4255.SG	AKB001	43.1457	286.504	19	194.38	10	111.589	4	74.728	2									0	181.893
GRG041	GRG003	64.5361	222.467	9	194.184	6	194.184	6	174.425	5									0	0
MIB046	MIB052	42.876	224.592	10	193.818	7	166.283	5	148.192	4									0	0
L5213	GMGM1.SG	25.6769	347.714	27	193.516	11	135.438	7	25.6769	1									15.0353
ZPL001	irk022_noUDG.SG	30.8001	287.486	21	193.278	11	107.498	5	73.8384	3									58.8988
TAF010_noUDG	TAF011_noUDG	43.1939	270.888	18	192.831	10	133.953	6	43.1939	1
ajv36_noUDG.SG	hem005.SG	30.4427	285.383	19	192.43	10	151.931	7	101.149	4										0
DA356_noUDG.SG	DA337_noUDG.SG	72.9669	283.627	18	191.481	8	134.735	4	101.816	2
RISE1246_noUDG.SG	RISE1168_noUDG.SG	59.2612	220.036	10	190.887	7	148.093	4	129.215	3
irk040.SG	irk075_noUDG.SG	32.0252	249.224	15	190.85	9	164.611	7	148.5	6									52.8274
C4255.SG	NUR002	43.1554	254.232	16	190.816	10	121.98	5	68.3358	2									0	12.6493
I20147	I20145	61.2414	189.657	7	189.657	7	189.657	7	153.672	5									0	0
DA334_noUDG.SG	irk022_noUDG.SG	31.2927	256.04	16	189.502	9	146.358	6	110.679	4
DA344_noUDG.SG	DA342_noUDG.SG	37.3431	224.697	14	189.25	10	102.88	4	66.6045	2
I2651	I2633	40.5331	217.289	11	187.337	8	162.457	6	162.457	6									0	0
DA341_noUDG.SG	DA248_noUDG.SG	63.3135	217.046	9	186.607	6	172.756	5	136.533	3
I13896	I13891	66.8376	206.031	6	186.538	4	186.538	4	186.538	4									0	0
I14983	I14980	66.7102	194.331	7	185.888	6	185.888	6	169.721	5									13.2482	0
RISE1249_noUDG.SG	RISE1171_noUDG.SG	40.1373	202.614	8	185.779	6	185.779	6	185.779	6
DA361_noUDG.SG	irk025_noUDG.SG	36.3505	241.079	14	185.349	8	172.883	7	136.117	5
MIB028	MIB063	45.5976	185.149	7	185.149	7	171.945	6	171.945	6									0	0
KS26_noUDG	KM4_noUDG	32.7933	237.716	14	185.09	9	127.473	5	127.473	5
I12440	I13898	61.2212	193.217	6	184.734	5	184.734	5	166.091	4									0	0
MIB020	MIB042	32.2558	213.692	12	184.596	9	142.993	6	124.547	5									38.9223	0
I4351_noUDG	I4241_noUDG	51.4598	224.883	11	184.353	7	171.782	6	119.833	3
C1206	C1229	44.9536	239.742	14	184.32	8	130.255	4	111.859	3									0	0
I7335	irk061_noUDG.SG	38.9558	253.325	16	184.11	9	116.582	4	96.7159	3									28.9786
CL83	CL146	53.9609	194.152	6	183.873	5	183.873	5	183.873	5									0	0
I20655	I20654	84.8089	192.645	5	183.557	4	171.116	3	171.116	3									0	0
TUC003	TUC004	90.859	202.716	7	183.293	5	183.293	5	166.445	4									0	0
I30300	I13895	77.8138	210.863	9	183.167	6	169.868	5	133.851	3									0	0
DA360_noUDG.SG	NEO232_noUDG.SG	56.9461	239.561	13	183.115	7	155.809	5	155.809	5
R10620.SG	R10631.SG	51.6924	189.957	9	181.899	8	151.096	6	98.4629	3									0	50.7854
MIB062	MIB028	53.6944	191.26	8	181.689	7	154.678	5	137.132	4									0	0
I0443	I0438	29.5679	210.497	11	180.938	8	168.246	7	130.874	5									16.8284	0
DA338_noUDG.SG	irk025_noUDG.SG	26.3604	238.276	16	179.777	10	108.828	5	72.8692	3
BOO001.A0101	BOO004.A0101	38.5033	278.206	18	179.662	8	166.35	7	130.748	5									102.889	71.0749
I4628	I4552	43.2728	240.018	14	179.391	8	139.709	5	120.739	4									0	32.2558
VK555_noUDG.SG	VK497_noUDG.SG	83.197	200.562	6	178.979	4	165.943	3	165.943	3
I23995	I24639	37.7072	253.902	17	178.784	9	136.02	6	84.2519	3									192.457	0
BRE013	BRE012	47.3284	252.143	17	178.568	9	108.402	4	92.1842	3									0	12.0475
DA336_noUDG.SG	irk025_noUDG.SG	35.6916	219.107	12	178.426	8	149.299	6	94.6092	3
R10506.SG	R10507.SG	47.871	207.592	7	178.136	4	178.136	4	178.136	4									0	0
ajv54_noUDG.SG	hem005.SG	28.0147	267.315	19	178.111	10	109.948	5	73.7984	3										0
C1222	C1229	62.7263	229.313	12	178.082	7	138.619	4	121.641	3									0	0
MIB068	MIB072	66.4247	186.08	6	177.947	5	165.04	4	148.776	3									0	0
I18479	I19329	70.5075	198.445	7	177.231	5	161.329	4	144.231	3									50.8277	0
GRG027	GRG015	60.8904	186.765	6	176.743	5	176.743	5	176.743	5									44.0697	13.4514
I4887	I4886	80.5624	209.93	8	176.247	5	163.719	4	147.474	3									0	0
I13754	I12415	37.7424	245.115	15	175.992	8	148.029	6	110.269	4									49.983	26.394
RISE1250_noUDG.SG	RISE1170_noUDG.SG	84.93	195.702	8	174.45	6	149.526	4	131.471	3
I30300	I13890	59.3341	194.23	8	174.022	6	174.022	6	157.199	5									0	0
ALM034	ALM016_merged	68.2248	184.494	7	173.428	6	146.985	4	127.758	3									0	0
POP04_noUDG.SG	POP02_noUDG.SG	47.7444	172.312	6	172.312	6	144.543	4	144.543	4
I12415	I5506	51.7011	189.828	7	171.176	5	171.176	5	171.176	5									26.394	28.171
I4790	I4789	42.4184	170.274	7	170.274	7	170.274	7	117.965	4									0	38.358
MIB060	MIB062	62.2456	170.236	5	170.236	5	154.454	4	154.454	4									0	0
S153_S183_noUDG	S143_S173_noUDG	56.5233	225.335	13	169.069	7	141.247	5	105.825	3
I7335	KPT004	27.8844	228.195	16	168.339	10	99.0946	5	27.8844	1									28.9786	75.2366
DA339_noUDG.SG	DA338_noUDG.SG	36.6153	283.816	20	167.902	8	167.902	8	60.8884	2
KPT004	irk061_noUDG.SG	20.344	253.157	20	167.794	11	72.1644	4	20.344	1									75.2366
DA339_noUDG.SG	DA336_noUDG.SG	30.0849	300.83	23	166.953	9	98.5455	4	80.9526	3
DA337_noUDG.SG	irk025_noUDG.SG	33.1285	195.972	11	166.917	8	110.174	4	90.9013	3
ajv36_noUDG.SG	vbj012_noUDG.SG	42.9931	248.919	15	166.826	7	139.589	5	139.589	5
Sunghir3_noUDG.SG	Sunghir4_noUDG.SG	30.8624	259.911	19	166.556	9	94.8101	4	56.8403	2
I11034	I12411	45.0561	177.279	8	166.481	7	123.887	4	107.415	3									0	0
I1064	I1054	71.9458	222.253	11	166.21	5	166.21	5	127.508	3									0	0
DA360_noUDG.SG	I1526	56.9437	222.655	12	165.9	6	152.294	5	133.971	4										0
I13890	I30299	50.9142	196.302	9	165.462	6	165.462	6	129.367	4									0	0
ORC005	ORC009	60.9865	165.378	4	165.378	4	151.744	3	151.744	3									0	13.105
ajv28_noUDG.SG	hem005.SG	26.724	206.639	13	165.255	9	108.073	5	51.502	2										0
I11442	I11443	53.269	194.627	8	164.875	5	149.033	4	149.033	4									0	0
CL93	CL84	51.3968	173.927	6	164.503	5	164.503	5	145.271	4									0	0
RISE684_noUDG.SG	RISE680_noUDG.SG	33.1527	204.578	13	163.983	9	95.0874	4	61.4677	2
DA360_noUDG.SG	irk071_noUDG.SG	28.3124	261.868	19	163.803	9	109.286	5	90.1308	4
I11752	SHT002	39.7576	235.768	14	163.455	7	121.815	4	121.815	4									116.237	18.8938
TUC006	VPR001	34.2063	203.166	12	163.2	8	120.442	5	103.492	4									0	0
I11752	I6221	39.394	235.463	14	163.108	7	121.465	4	121.465	4									116.237	18.3826
rath2_noUDG.SG	rath1_noUDG.SG	46.1565	183.816	8	162.296	6	149.524	5	133.171	4
MIB002	MIB028	53.9894	170.695	7	162.195	6	149.413	5	131.492	4									0	0
Aes11	Aes18	47.8058	180.196	7	161.75	5	147.094	4	147.094	4									0	0
DA362_noUDG.SG	DA253_noUDG.SG	24.1138	217.494	16	161.666	10	82.1904	4	46.2634	2
MIB084	MIS002	59.934	161.661	5	161.661	5	148.583	4	130.53	3									0	0
TAF010_noUDG	TAF013_noUDG	29.2714	235.951	17	161.317	9	135.349	7	50.2425	2
RISE719_noUDG.SG	RISE681_noUDG.SG	36.503	193.995	11	160.328	8	120.082	5	86.9778	3
MIB060	MIB002	62.1157	160.279	5	160.279	5	146.88	4	129.678	3									0	0
DA339_noUDG.SG	irk022_noUDG.SG	34.4525	216.321	14	159.135	8	102.716	4	86.6256	3
MIB032	MIB057	47.1572	179.595	7	159.084	5	143.931	4	126.777	3									0	15.1564
GRG008	GRG021	39.8853	185.86	8	158.962	5	158.962	5	139.736	4									0	21.7315
MIB002	MIB063	37.5341	168.863	8	158.793	7	132.606	5	97.7173	3									0	0
hem005.SG	vbj013_noUDG.SG	34.0355	265.044	19	157.991	8	116.014	5	80.227	3									0
irk068_noUDG.SG	irk075_noUDG.SG	28.2419	264.39	20	157.92	9	103.467	5	50.9106	2
DA345_noUDG.SG	DA342_noUDG.SG	38.1722	193.79	12	157.602	8	99.3173	4	80.8223	3
Aes24	Aes18	36.7603	177.819	8	157.412	6	157.412	6	123.1	4									27.1974	0
DA251_noUDG.SG	DA252_noUDG.SG	34.4395	185.519	11	157.398	8	116.068	5	82.593	3
I13833	I13835	26.6218	274.274	22	156.955	10	79.9225	4	26.6218	1									0	59.343
I5508	I12413	45.6252	194.875	11	156.881	7	112.473	4	94.9412	3									0	142.72
DA247_noUDG.SG	DA249_noUDG.SG	32.5883	223.75	16	156.85	9	85.7472	4	32.5883	1
I14105	I12413	27.8216	193.568	12	156.207	8	126.16	6	70.8879	3									94.4622	142.72
VDP-A-7_38_noUDG.SG	VDP-A-5_38_noUDG.SG	64.892	177.32	6	155.986	4	155.986	4	155.986	4
VK489_noUDG.SG	VK512_noUDG.SG	56.5165	163.987	6	155.947	5	155.947	5	122.214	3
XHM110.SG	XHM100.SG	27.4338	283.732	23	155.891	9	116.553	6	48.5157	2									0
I12458	I12136	42.2287	155.056	6	155.056	6	127.209	4	107.236	3									0	0
ajv28_noUDG.SG	vbj001_noUDG.SG	38.9174	245.118	17	155.013	8	115.827	5	81.1058	3
I17015	I11147	29.4269	171.59	10	154.896	8	115.845	5	80.462	3									31.5828	0
ZHAG_BON004.A0101_Luk10	Bon002_noUDG.WGC	28.3617	163.016	11	154.767	10	47.6497	2	28.3617	1									38.8514
CL84	CL146	46.5988	176.92	7	154.638	5	139.233	4	139.233	4									0	0
DER002	I0025	53.3952	176.393	7	154.353	5	154.353	5	154.353	5									0	0
I6459	I6570	49.6055	173.726	7	153.342	5	153.342	5	134.427	4									22.4594	0
KPT004	irk022_noUDG.SG	24.1532	250.045	19	153.336	9	82.3741	4	48.0741	2									75.2366
RISE1241_noUDG.SG	RISE1170_noUDG.SG	24.6339	183.028	12	153.236	9	68.7542	3	68.7542	3
L5209	XHM75.SG	25.3218	243.321	20	152.821	10	42.8827	2	25.3218	1									0
S8_noUDG	S143_S173_noUDG	39.3708	224.388	12	152.754	5	152.754	5	152.754	5
vbj012_noUDG.SG	vbj006_noUDG.SG	94.3612	230.748	13	152.492	5	113.07	2	94.3612	1
I11698	I13179	50.9475	215.166	11	152.41	5	122.878	3	122.878	3									0	86.6002
VK348_noUDG.SG	VK352_noUDG.SG	44.8183	160.889	7	152.374	6	122.364	4	102.815	3
hem005.SG	vbj001_noUDG.SG	29.5216	245.11	18	152.061	8	93.8579	4	58.4806	2									0
I5519	UNTA85_1343	35.2446	161.978	7	151.94	6	139.216	5	139.216	5									0	0
R11536.SG	I19323	91.7155	159.875	4	151.743	3	151.743	3	151.743	3									0	0
I13753	I12414	40.5133	170.223	8	151.718	6	125.598	4	107.058	3									0	33.8015
Aes20	Aes18	49.4786	162.819	7	151.604	6	122.662	4	104.814	3									0	0
PG2004	PG2001	55.3216	178.363	9	151.558	6	126.009	4	109.503	3									0	0
BOO001.A0101	BOO005.A0101	23.8288	215.97	16	150.799	9	97.7683	5	46.6758	2									102.889	73.6539
JXNTM23_noUDG	XW-M1R18_noUDG	46.7565	167.672	7	150.653	5	136.824	4	119.447	3
KPT003	irk022_noUDG.SG	29.1312	209.527	15	150.434	9	100.106	5	29.1312	1									86.6458
s19_X14_1_noUDG.SG	s19_X17_2_noUDG.SG	28.0678	199.554	13	150.43	8	108.493	5	54.4934	2
I14106	I14099	32.5879	158.965	8	150.294	7	121.873	5	83.8518	3									0	0
N45_noUDG.SG	N47_noUDG.SG	43.4212	150.109	6	150.109	6	121.33	4	104.932	3
irk017_noUDG.SG	STB001	25.4991	199.819	14	149.762	9	82.7627	4	45.6498	2										38.8387
DA248_noUDG.SG	DA249_noUDG.SG	44.7502	178.267	9	149.711	6	122.119	4	122.119	4
RISE1249_noUDG.SG	RISE1166_noUDG.SG	43.4371	159.738	6	149.619	5	135.365	4	115.366	3
ZPL001	irk025_noUDG.SG	26.8587	237.566	18	149.18	8	111.369	5	76.7374	3									58.8988
I20266	I20265	29.6663	177.137	10	148.983	7	106.222	4	106.222	4									0	0
I3947	I3433	47.7469	178.229	9	148.633	6	136.546	5	118.659	4									0	0
I13753	I13759	48.1933	177.046	8	148.396	5	148.396	5	130.475	4									0	0
I13179	I13698	46.8951	218.813	13	148.224	6	135.195	5	100.379	3									86.6002	19.2564
S8_noUDG	S35_noUDG.SG	34.8626	177.755	11	148.085	8	66.8429	2	66.8429	2
I20232	I20225	47.6564	167.029	7	147.741	5	133.339	4	133.339	4									19.8864	0
XHM100.SG	XHM135.SG	21.4445	298.039	26	147.249	10	42.8495	2	42.8495	2										14.8231
KD061.SG	KD060.SG	28.5116	246.479	18	146.883	8	106.235	5	53.1217	2									29.7344	39.315
MIB084	MIB009	58.3818	157.297	5	146.592	4	132.123	3	132.123	3									0	0
I11148	I11147	27.3942	174.699	11	145.786	8	75.6083	3	75.6083	3									41.7037	0
DA253_noUDG.SG	DA249_noUDG.SG	27.0642	180.495	13	145.736	9	78.8606	4	27.0642	1
Kretuonas2	Kretuonas4	28.6791	229.8	17	145.552	8	106.862	5	71.7739	3									0	51.6511
LBR005	PEN001_real1	36.1103	175.494	10	145.324	7	118.753	5	81.565	3									0	22.3572
R54.SG	R64.SG	58.4031	155.652	5	144.966	4	144.966	4	144.966	4									0	0
I1526	irk075_noUDG.SG	31.2043	204.101	14	144.949	8	103.162	5	51.3488	2									0
I7335	UKY001	31.8731	219.128	16	144.887	8	78.9685	3	78.9685	3									28.9786	104.661
ORC007	I10553	45.3284	154.248	7	144.87	6	113.564	4	96.3385	3									0	0
RISE671_noUDG.SG	RISE719_noUDG.SG	37.9132	182.455	10	144.733	6	114.974	4	96.6811	3
MIB037	MIB057	39.9515	156.198	7	144.636	6	120.453	4	100.693	3									0	15.1564
I20679	I20677	25.513	143.996	7	143.996	7	129.74	6	93.1444	4									0	0
I18737	I18416	49.0083	169.7	8	143.818	5	131.598	4	131.598	4									0	0
I15732	I15734	45.4408	170.537	8	143.659	5	143.659	5	143.659	5									0	0
NEO232_noUDG.SG	irk071_noUDG.SG	53.0244	185.586	9	143.43	5	117.465	3	117.465	3
NEO232_noUDG.SG	irk075_noUDG.SG	31.2043	216.696	16	142.983	8	85.0435	4	51.334	2
ajv54_noUDG.SG	vbj001_noUDG.SG	24.9446	246.926	19	142.975	8	115.297	6	46.141	2
I11590	I20678	32.2924	152.376	7	142.674	6	128.232	5	90.568	3									192.383	0
ajv36_noUDG.SG	vbj001_noUDG.SG	28.7471	239.656	17	142.465	7	113.416	5	78.1563	3
DA337_noUDG.SG	irk022_noUDG.SG	25.9216	227.289	18	141.813	9	59.5501	3	25.9216	1
MIB075	MIB009	42.4229	159.431	7	141.764	5	141.764	5	106.51	3									0	0
RISE1250_noUDG.SG	RISE1162_noUDG.SG	49.5139	179.057	9	141.741	5	129.459	4	129.459	4
MIB084	MIB052	53.1363	167.818	7	141.642	4	127.62	3	127.62	3									0	0
I6900	I3262	46.4751	183.502	8	141.61	4	141.61	4	141.61	4									0	0
KPT001	irk061_noUDG.SG	22.7579	251.397	20	141.593	9	58.9306	3	22.7579	1									0
R53.SG	R64.SG	53.4958	153.038	4	141.515	3	141.515	3	141.515	3									0	0
GRG035	GRG015	42.6512	160.915	7	141.494	5	141.494	5	103.749	3									14.7686	13.4514
ajv54_noUDG.SG	vbj013_noUDG.SG	73.4553	256.929	17	140.886	5	116.342	3	116.342	3
KPT004	irk025_noUDG.SG	24.1092	246.784	19	140.635	8	97.4802	5	45.7599	2									75.2366
ZPL001	KPT004	28.6129	266.934	21	140.608	8	87.1476	4	49.5979	2									58.8988	75.2366
XHM110.SG	L5213	21.0104	223.876	18	139.272	9	58.6113	3	41.4146	2									0	15.0353
I14099	I12411	46.7873	148.53	6	139.213	5	126.596	4	126.596	4									0	0
I14104	I12412	37.7363	167.832	8	138.856	5	138.856	5	120.373	4									0	0
I7782	STB001	39.0882	179.618	11	138.639	7	96.3552	4	39.0882	1									32.3028	38.8387
irk071_noUDG.SG	irk075_noUDG.SG	36.4037	300.638	24	138.542	7	97.4557	4	64.2478	2
I14099	I5506	26.5878	185.76	12	138.364	7	109.591	5	93.1476	4									0	28.171
DA339_noUDG.SG	irk025_noUDG.SG	23.5194	197.838	14	137.887	8	98.1805	5	46.4205	2
I7779	GLZ001	48.6882	136.945	5	136.945	5	122.479	4	103.397	3									0	120.727
KD057.SG	KD060.SG	29.6565	187.552	13	136.864	8	84.5374	4	29.6565	1										39.315
UKY001	irk061_noUDG.SG	41.3858	191.789	12	136.725	6	122.546	5	85.5378	3									104.661
I13751	I5508	39.4923	180.114	12	136.091	7	79.5101	3	61.0564	2									21.5209	0
I13775	I13172	39.4202	156.411	8	135.876	6	120.981	5	65.8745	2									0	42.6014
I15824	I14585	47.7752	135.791	4	135.791	4	135.791	4	135.791	4									0	0
TAF010_noUDG	TAF014_noUDG	32.7692	221.128	16	135.135	7	92.5273	4	56.9853	2
vbj012_noUDG.SG	vbj001_noUDG.SG	39.1972	230.936	17	135.077	7	80.0179	3	61.8156	2
RISE1243_noUDG.SG	RISE1171_noUDG.SG	39.9449	161.855	8	134.08	5	134.08	5	114.406	4
RISE681_noUDG.SG	RISE685_noUDG.SG	38.7359	160.972	9	133.548	6	92.5627	3	73.1419	2
I7335	KPT002_petrous	31.8731	245.247	19	132.58	7	78.9675	3	78.9675	3									28.9786	0
MIB061	MIB002	61.8512	132.351	5	132.351	5	118.939	4	85.4564	2									0	0
KKM001	ESZ001	37.8057	132.059	6	132.059	6	104.998	4	68.975	2									0	0
I0014	I0017	63.666	160.468	7	132.008	4	132.008	4	112.482	3									14.4759	0
MIB048	MIB057	53.9451	131.547	3	131.547	3	131.547	3	131.547	3									17.4284	15.1564
I11697	I13698	41.2386	218.204	13	131.519	4	131.519	4	131.519	4									16.1551	19.2564
I14106	I14105	34.1072	131.266	6	131.266	6	104.724	4	85.1769	3									0	94.4622
S143_S173_noUDG	S10_noUDG.SG	48.233	184.212	11	131.14	5	103.133	3	103.133	3
I7335	KPT003	24.1002	228.107	17	131.024	7	104.032	5	71.0738	3									28.9786	86.6458
I20232	I20224	45.1653	147.546	6	130.854	4	130.854	4	130.854	4									19.8864	241.605
MIB059	MIB057	37.9299	153.397	7	130.834	5	130.834	5	93.9733	3									0	15.1564
DA336_noUDG.SG	DA356_noUDG.SG	26.998	257.859	21	129.935	8	49.2651	2	49.2651	2
DA336_noUDG.SG	irk061_noUDG.SG	30.8056	188.721	13	128.906	7	89.2548	4	52.4892	2
DA360_noUDG.SG	irk068_noUDG.SG	27.6752	180.767	12	128.903	7	89.1877	4	71.8483	3
I20680	I20679	43.2262	149.111	6	128.58	4	128.58	4	110.694	3									0	0
AITI_66	POST_99	45.1747	148.265	7	128.431	5	100.299	3	82.9843	2									0	0
AY2003	SA6004	72.6785	149.181	6	128.058	4	112.489	3	95.6678	2									58.8968	0
GRG008	GRG027	39.3645	165.412	9	127.968	5	98.6481	3	98.6481	3									0	44.0697
I0744	I1581_enhanced	29.4433	127.767	6	127.767	6	98.9949	4	81.614	3									0
I20443	I19323	38.0032	127.426	5	127.426	5	127.426	5	93.2983	3									0	0
C1206	C1222	49.4596	157.6	7	127.424	4	127.424	4	111.129	3									0	0
I11143	I11992	27.9174	168.42	10	127.319	6	111.762	5	76.3473	3									21.809	0
RISE1171_noUDG.SG	ILK002	26.612	137.157	8	126.79	7	86.5395	4	52.2108	2										59.3524
I13171	I13172	28.8076	144.765	8	126.127	6	110.173	5	73.0191	3									63.3878	42.6014
VK555_noUDG.SG	VK483_noUDG.SG	69.6787	137.521	5	126.113	4	112.186	3	112.186	3
POP07_noUDG.SG	POP02_noUDG.SG	49.0227	126.092	3	126.092	3	126.092	3	126.092	3
I0070	I0071	41.7024	144.672	6	126.004	4	126.004	4	126.004	4									0	16.7067
MIB061	MIB062	62.3269	125.749	4	125.749	4	125.749	4	91.8108	2									0	0
DA357_noUDG.SG	irk051_noUDG.SG	22.5669	155.81	11	125.698	8	74.1764	4	22.5669	1
I26830	I26832	28.1767	155.863	9	125.574	6	110.177	5	71.8091	3									0	12.3528
BRE004	BRE012	34.0144	165.34	10	125.504	6	96.4379	4	62.4367	2									0	12.0475
R10501.SG	R10507.SG	37.3712	155.842	8	125.459	5	125.459	5	89.4169	3									0	0
I7779	GLZ002	31.5142	152.988	9	125.401	6	112.249	5	79.6119	3									0	84.6335
ajv28_noUDG.SG	vbj018_noUDG.SG	18.5902	206.67	17	125.383	8	68.6485	4	0	0
DA111_noUDG.SG	I14983	40.0023	134.113	7	125.337	6	96.6547	4	40.0023	1										13.2482
MIB007	MIB063	42.0169	147.464	8	125.185	6	84.4647	3	65.8887	2									0	0
MIB008	MIB036	46.7422	154.896	7	125.129	4	111.821	3	111.821	3									0	0
DA335_noUDG.SG	DA356_noUDG.SG	27.8234	176.561	12	124.999	7	81.3666	4	27.8234	1
I19341	I19352	41.7606	124.84	4	124.84	4	110.469	3	110.469	3									0	0
DA247_noUDG.SG	DA248_noUDG.SG	65.0397	142.223	7	124.414	5	99.3454	3	65.0397	1
L5209	GMGM1.SG	29.2223	258.066	20	124.24	6	94.8782	4	77.6931	3									0
RISE1241_noUDG.SG	RISE1162_noUDG.SG	25.3154	160.85	11	124	7	69.7634	3	69.7634	3
DA356_noUDG.SG	KPT004	23.6747	220.431	16	123.55	6	108.937	5	90.9211	4										75.2366
I23911	I23904	26.6179	131.583	8	123.453	7	84.5635	4	47.8334	2									12.7649	0
RISE1246_noUDG.SG	RISE1163_noUDG.SG	36.0806	150.507	8	123.259	5	108.913	4	90.036	3
PN06.SG	PB186.SG	40.4808	163.413	10	123.247	6	98.3712	4	63.2783	2									0	0
LBR004	LBR003	27.6129	191.632	13	122.99	6	92.3931	4	73.9831	3									0	13.9253
I6194	I6197	39.7657	142.214	7	122.953	5	107.508	4	73.0343	2									16.358	0
I16753	I16752	44.7841	122.947	5	122.947	5	110.262	4	110.262	4									0	0
GRG035	GRG021	46.6679	131.394	5	122.883	4	122.883	4	103.881	3									14.7686	21.7315
I13179	I11696	56.5452	209.843	14	122.751	5	81.768	2	81.768	2									86.6002	29.9722
I13757	I12412	31.8876	153.217	9	122.659	6	95.4859	4	60.5898	2									0	0
RISE1249_noUDG.SG	RISE1167_noUDG.SG	43.1526	151.051	7	122.579	4	122.579	4	122.579	4
I11752	I2069	34.3802	140.956	8	122.506	6	93.8728	4	58.6257	2									116.237	0
I23911	I24638	36.499	170.411	11	122.059	6	95.9709	4	58.9879	2									12.7649	0
DA251_noUDG.SG	DA250_noUDG.SG	20.793	150.647	11	121.919	8	39.3393	2	20.793	1
I16495	I16499	41.3841	129.682	6	121.08	5	92.1213	3	92.1213	3									12.3207	18.9939
DA337_noUDG.SG	I7335	57.377	170.026	10	120.971	5	96.2047	3	78.7033	2										28.9786
MA968.MA976_noUDG.SG	MA969_noUDG.SG	36.4583	129.678	5	120.897	4	120.897	4	120.897	4
KS21_KS23_KS4_noUDG	KM4_noUDG	60.7026	161.378	9	120.536	5	77.9353	2	60.7026	1
I13898	I20821	61.606	130.973	5	120.52	4	93.1706	2	93.1706	2									0	0
I1058	I1053	37.6865	140.928	8	120.38	6	80.5037	3	63.6323	2									0	17.6496
RISE1249_noUDG.SG	RISE1161_noUDG.SG	38.2795	129.211	7	120.371	6	73.8709	3	38.2795	1
RISE685_noUDG.SG	RISE683_noUDG.SG	20.3769	158.72	11	120.369	7	94.9727	5	40.6733	2
KPT003	KPT004	26.1908	228.726	18	120.245	7	79.937	4	26.1908	1									86.6458	75.2366
I13751	I12413	26.2843	138.652	9	120.072	7	51.0686	2	51.0686	2									21.5209	142.72
DA344_noUDG.SG	DA345_noUDG.SG	37.6656	148.185	8	119.984	5	94.004	3	94.004	3
Aes19	Aes11	52.5883	129.076	5	119.976	4	107.386	3	90.8163	2									0	0
I3356	I3355	31.4419	220.758	16	119.849	6	106.978	5	51.9328	2									91.1006	102.726
MIB031	MIB052	35.2856	139.494	7	119.708	5	119.708	5	65.6397	2									0	0
DA356_noUDG.SG	ZPL001	22.9965	215.712	17	119.588	7	61.6821	3	44.332	2										58.8988
RISE1249_noUDG.SG	RISE1168_noUDG.SG	49.9792	146.346	7	119.162	4	119.162	4	99.1645	3
C1194	C1220	35.6671	148.563	7	118.411	4	118.411	4	118.411	4									0	0
DA338_noUDG.SG	ZPL001	37.6744	216.618	16	118.355	6	75.0456	3	58.9178	2										58.8988
DA245_noUDG.SG	DA249_noUDG.SG	39.6531	197.111	12	118.24	4	118.24	4	99.3855	3
Sunghir1_noUDG.SG	Sunghir4_noUDG.SG	27.5964	209.784	16	118.167	7	53.2537	2	53.2537	2
I4876	I4877	42.9887	155.376	7	118.149	3	118.149	3	118.149	3									0	0
R9920.SG	R9919.SG	25.2335	128.046	7	117.959	6	92.6713	4	73.5021	3									0	0
S10_S13_noUDG	S143_S173_noUDG	48.2231	191.607	12	117.843	4	103.123	3	103.123	3
I24638	I23904	21.6569	147.464	10	117.689	7	91.4336	5	21.6569	1									0	0
KPT001	KPT004	62.8407	184.429	11	117.585	4	103.368	3	83.9841	2									0	75.2366
I6459	I6571	44.5299	126.895	5	117.508	4	117.508	4	100.419	3									22.4594	0
C1206	C1220	51.2547	164.235	10	117.145	5	102.457	4	51.2547	1									0	0
irk071_noUDG.SG	I1526	52.7009	180.446	9	117.142	3	117.142	3	117.142	3										0
DA335_noUDG.SG	irk061_noUDG.SG	23.3377	164.121	11	117.133	6	117.133	6	45.7337	2
KPT002_petrous	irk061_noUDG.SG	41.3858	182.883	12	117.069	5	102.898	4	85.4609	3									0
I11249	I7606	39.2838	137.055	8	116.989	6	78.3436	3	39.2838	1									53.5847	0
NE5_noUDG	NE34_noUDG	44.5328	183.493	12	116.965	5	90.8469	3	90.8469	3
KD057.SG	KD049.SG	25.8488	176.167	12	116.916	6	87.6252	4	69.9276	3										0
NEO232_noUDG.SG	KPT003	29.5935	154.509	11	116.912	7	50.3928	2	50.3928	2										86.6458
KNE002	I16109	69.8631	133.937	4	116.603	2	116.603	2	116.603	2									0	0
R10836.SG	R10830.SG	63.4275	116.579	4	116.579	4	103.157	3	84.4644	2									12.6102	0
DA358_noUDG.SG	NEO232_noUDG.SG	27.1614	163.248	10	116.356	5	116.356	5	99.8402	4
RISE1246_noUDG.SG	RISE1173_noUDG.SG	55.6806	143.711	7	116.318	4	116.318	4	80.8444	2
C1206	C1203	39.1154	146.421	8	116.295	5	103.3	4	87.0095	3									0	0
irk017_noUDG.SG	irk040.SG	20.4803	162.247	12	116.232	7	56.8652	3	20.4803	1										52.8274
I18483	I18486	43.4967	126.534	6	116.217	5	88.4227	3	72.2155	2									0	0
I14106	I13753	32.1423	116.035	6	116.035	6	88.9376	4	54.7731	2									0	0
I14099	I12412	33.7792	116.022	6	116.022	6	91.0683	4	55.2034	2									0	0
VK404_noUDG.SG	VK399_noUDG.SG	63.5789	127.249	4	115.979	3	100.508	2	100.508	2
I23911	I24639	59.9473	137.544	6	115.888	4	101.108	3	83.0283	2									12.7649	0
I13888	I13895	77.9791	115.847	3	115.847	3	115.847	3	98.586	2									0	0
CL83	CL145	34.7527	125.891	5	115.643	4	115.643	4	96.182	3									0	0
TUC006	TUC001	47.1876	131.931	5	115.037	3	115.037	3	115.037	3									0	0
ESZ003	KKM001	25.1538	133.935	9	114.872	7	45.9477	2	45.9477	2									0	0
I13891	I13890	52.7812	126.089	5	114.871	4	114.871	4	97.6536	3									0	0
Latvia_HG2_noUDG.SG	I4552	29.257	178.699	12	114.849	6	74.2048	3	55.4006	2										32.2558
DA361_noUDG.SG	DA337_noUDG.SG	34.2073	178.814	13	114.718	6	70.2571	3	34.2073	1
MOK9B.SG	I23206	82.8301	114.196	2	114.196	2	114.196	2	114.196	2									0	0
C1229	C1194	30.4547	152.565	10	113.957	6	74.9534	3	74.9534	3									0	0
DA359_noUDG.SG	DA249_noUDG.SG	33.666	132.814	6	113.902	4	113.902	4	113.902	4
DA143_noUDG.SG	DA139_noUDG.SG	19.7561	133.758	9	113.627	7	54.1291	3	0	0
DA355_noUDG.SG	DA342_noUDG.SG	31.4358	132.111	8	113.618	6	86.6962	4	51.522	2
PUC002	PUC004	26.2646	113.402	6	113.402	6	73.6173	3	73.6173	3									0	0
I4241_noUDG	I4349_noUDG	25.5781	142.497	9	113.356	6	84.0103	4	50.4965	2
ajv28_noUDG.SG	vbj013_noUDG.SG	24.9728	186.261	14	113.325	6	87.3897	4	69.9014	3
I23911	I23995	52.719	132.698	5	113.284	3	113.284	3	113.284	3									12.7649	192.457
DA356_noUDG.SG	irk061_noUDG.SG	25.4604	176.835	13	112.842	6	100.599	5	48.2776	2
RISE395_noUDG.SG	I1053	96.8467	112.482	2	112.482	2	96.8467	1	96.8467	1										17.6496
I1054	RISE395_noUDG.SG	96.8467	112.454	2	112.454	2	96.8467	1	96.8467	1									0
hem005.SG	Ajvide58_noUDG.SG	20.3593	194.662	15	112.445	7	74.0294	4	20.3593	1									0
I5411	M96_noUDG.SG	25.2194	181.023	13	112.147	6	86.4831	4	69.8578	3									0
DA251_noUDG.SG	DA362_noUDG.SG	37.363	183.168	11	111.564	4	111.564	4	93.6682	3
MIB061	MIB028	44.9045	120.732	5	111.052	4	96.3832	3	78.8421	2									0	0
DA358_noUDG.SG	I1526	45.0487	148.68	8	110.813	4	97.463	3	97.463	3										0
RISE1250_noUDG.SG	RISE1161_noUDG.SG	44.8745	110.41	4	110.41	4	110.41	4	92.5965	3
STB001	irk068_noUDG.SG	23.4419	190.084	14	110.144	6	81.9866	4	44.5035	2									38.8387
AITI_78	AITI_2	63.4541	109.769	3	109.769	3	94.8078	2	94.8078	2									0	0
SBj_noUDG.SG	SF12.SG	27.485	128.649	9	109.768	7	27.485	1	27.485	1										0
L5213	XHM75.SG	23.9656	244.295	21	109.694	6	67.8588	3	67.8588	3									15.0353
IUO001	STB002	17.9566	149.703	11	109.515	7	51.5842	3	0	0									15.8091	15.123
I14099	I12415	37.2086	130.74	6	109.473	4	97.3137	3	97.3137	3									0	26.394
BOO001.A0101	BOO003.A0101	21.7933	192.86	15	109.414	7	54.3455	3	21.7933	1									102.889	43.5757
I12136	I12985	23.5464	138.027	9	109.389	6	81.8297	4	45.4123	2									0	0
I13757	I5505	31.8693	137.442	8	109.248	5	96.0732	4	79.204	3									0	15.2401
I3703	I6566	53.5877	109.228	4	109.228	4	95.4645	3	95.4645	3									0	0
STB001	irk075_noUDG.SG	28.4021	174.697	13	109.112	6	66.8809	3	49.1166	2									38.8387
SEC004	SEC001	44.9944	116.985	5	108.777	4	94.2516	3	74.3225	2									0	0
I6713	I11752	35.3649	159.409	11	108.671	6	56.5998	2	56.5998	2									0	116.237
DA245_noUDG.SG	DA248_noUDG.SG	18.1303	135.463	10	108.641	7	67.8996	4	0	0
DA361_noUDG.SG	I7780	24.2235	155.377	11	108.539	6	80.3316	4	44.2259	2										0
I0011	I0017	52.5459	156.649	8	108.343	3	108.343	3	92.2315	2									15.7416	0
XHM110.SG	XHM135.SG	18.7089	245.446	22	108.068	7	52.9003	3	0	0									0	14.8231
I19323	I19329	38.4601	135.691	7	107.98	4	94.313	3	76.3107	2									0	0
I3262	I6899	36.714	138.177	7	107.936	4	92.7726	3	92.7726	3									0	0
MIB017	MIB046	33.2575	126.443	7	107.57	5	82.8928	3	66.4461	2									0	0
ALM067	BAS002	40.1874	126.384	6	107.488	4	93.1358	3	93.1358	3									0	0
I20673	I20646	36.482	148.944	9	107.321	5	76.1877	3	58.0341	2									0	0
I13751	I13757	42.0699	107.249	5	107.249	5	65.1848	2	65.1848	2									21.5209	0
RISE684_noUDG.SG	RISE674_noUDG.SG	35.3776	170.488	13	107.17	6	54.3446	2	35.3776	1
I4628	I4632	24.2293	146.475	10	107.079	6	80.0591	4	44.9888	2									0	82.3797
DA336_noUDG.SG	ZPL001	35.1429	207.793	16	106.965	6	35.1429	1	35.1429	1										58.8988
GRG035	GRG008	30.0362	116.513	6	106.867	5	92.6481	4	57.2963	2									14.7686	0
BKT001	AKB001	28.6752	135.085	9	106.814	6	64.263	3	28.6752	1									0	181.893
STB001	irk071_noUDG.SG	26.1193	171.291	14	106.378	7	42.7487	2	26.1193	1									38.8387
DA343_noUDG.SG	irk036_noUDG.SG	21.0395	195.395	16	106.336	7	21.0395	1	21.0395	1
I20145	I20574	67.0381	106.166	3	106.166	3	92.7079	2	92.7079	2									0	0
ORC009	ORC003	31.9418	106.005	4	106.005	4	106.005	4	106.005	4									13.105	0
DA334_noUDG.SG	irk061_noUDG.SG	40.0107	211.672	16	105.955	5	93.7721	4	60.073	2
XHM100.SG	GMGM1.SG	26.3712	237.436	20	105.898	6	67.9789	3	67.9789	3
C1222	C1194	32.9342	147.505	9	105.581	5	77.5918	3	58.4164	2									0	0
Ajvide58_noUDG.SG	vbj013_noUDG.SG	21.4902	203.613	17	105.424	7	55.5099	3	21.4902	1
I3759	I3758	34.3601	122.375	7	105.229	5	77.7286	3	77.7286	3									0	17.0919
I11112	I11752	22.9853	134.201	10	105.011	7	39.6695	2	22.9853	1									0	116.237
I13752	I13759	30.9307	113.952	5	104.962	4	104.962	4	85.3778	3									13.7202	0
RISE1243_noUDG.SG	RISE1168_noUDG.SG	53.2676	122.826	6	104.861	4	77.4148	2	77.4148	2
GRG008	GRG019	54.5086	141.844	7	104.744	3	91.3506	2	91.3506	2									0	0
RISE507.508.merge_noUDG.SG	SHT001	30.6218	182.125	13	104.722	5	78.5793	3	59.9907	2										0
DA361_noUDG.SG	I7335	26.9618	150.748	11	104.637	6	77.9466	4	26.9618	1										28.9786
I2651	I2636	35.2358	132.969	8	104.615	5	79.886	3	62.1082	2									0	0
hem005.SG	vbj006_noUDG.SG	21.412	151.625	11	104.523	6	78.8726	4	62.3297	3									0
RISE1161_noUDG.SG	RISE1170_noUDG.SG	35.6892	130.683	8	104.504	5	78.1385	3	62.0586	2
CL83	CL92	41.5252	104.355	4	104.355	4	104.355	4	67.0051	2									0	0
DA334_noUDG.SG	KPT004	21.9729	209.991	17	104.189	6	76.7813	4	42.6335	2										75.2366
pcw211_noUDG.SG	pcw040_noUDG.SG	38.3948	129.886	8	104.159	5	76.0703	3	59.8092	2
irk040.SG	irk036_noUDG.SG	18.2403	185.132	16	103.879	7	18.2403	1	0	0									52.8274
I18479	I18486	38.0013	145.424	9	103.553	5	91.5468	4	38.0013	1									50.8277	0
GRG008	GRG015	49.5998	125.421	6	103.366	4	90.4769	3	73.2829	2									0	13.4514
RISE681_noUDG.SG	RISE684_noUDG.SG	23.9344	152.714	10	103.122	5	88.9159	4	70.9765	3
MX254	POST_35	34.1424	103.119	5	103.119	5	75.5143	3	75.5143	3									0	0
DA51_noUDG.SG	DA47_noUDG.SG	57.975	122.702	5	103.047	3	103.047	3	84.438	2
RISE1164_noUDG.SG	RISE1161_noUDG.SG	32.1755	147.847	10	103.033	5	75.0391	3	58.539	2
I3703	I6564	41.9102	102.891	4	102.891	4	102.891	4	85.8603	3									0	0
BIY009	BIY008	35.8529	120.299	6	102.714	4	89.3381	3	69.4998	2									0	0
I7779	irk068_noUDG.SG	20.0241	160.737	13	102.712	7	20.0241	1	20.0241	1									0
DA341_noUDG.SG	DA249_noUDG.SG	29.3028	113.197	6	102.665	5	75.549	3	57.8502	2
NE3_noUDG	NE4_noUDG	36.6136	140.853	9	102.629	5	78.145	3	58.607	2
I6707	I6799	25.3929	120.209	8	102.241	6	61.2955	3	25.3929	1									31.7666	0
DA251_noUDG.SG	DA249_noUDG.SG	42.1094	155.954	10	102.116	5	60.2915	2	42.1094	1
RISE1254_noUDG.SG	RISE1171_noUDG.SG	18.1238	112.63	7	102.072	6	88.4415	5	0	0
irk017_noUDG.SG	irk061_noUDG.SG	24.4958	131.922	9	101.97	6	75.5605	4	24.4958	1
I13228	I5400	36.5044	113.307	4	101.597	3	101.597	3	101.597	3									0	0
irk061_noUDG.SG	irk025_noUDG.SG	25.0942	150.445	10	101.333	5	87.565	4	68.3227	3
KPT003	I1526	28.1711	129.973	9	101.322	6	49.0419	2	49.0419	2									86.6458	0
DA339_noUDG.SG	ZPL001	18.92	122.357	9	101.171	7	18.92	1	0	0										58.8988
I13758	I14100	31.082	101.122	5	101.122	5	87.0589	4	31.082	1									0	0
KD047.SG	KD049.SG	23.291	172.457	13	100.974	6	61.4286	3	23.291	1										0
irk071_noUDG.SG	irk034_noUDG.SG	18.2111	152.791	12	100.582	7	34.6013	2	0	0
MIB022	MIB057	36.1469	108.892	4	100.325	3	100.325	3	100.325	3									0	15.1564
RISE507.508.merge_noUDG.SG	I2069	46.8381	130.274	8	100.285	5	46.8381	1	46.8381	1										0
DA361_noUDG.SG	KPT001	21.5456	166.365	13	100.267	6	72.8124	4	21.5456	1										0
I24638	I23996	36.2231	126.731	7	100.26	4	84.9826	3	67.5011	2									0	433.433
RISE1243_noUDG.SG	RISE1166_noUDG.SG	43.0013	108.52	5	100.19	4	86.0272	3	86.0272	3
DA361_noUDG.SG	I7779	22.6754	108.467	7	100.029	6	43.325	2	43.325	2										0
I11034	I12413	56.7773	109.546	4	99.8814	3	86.7941	2	86.7941	2									0	142.72
NEO232_noUDG.SG	irk068_noUDG.SG	36.8806	129.393	8	99.4761	5	74.3586	3	36.8806	1
AH4_noUDG.SG	AH1_noUDG.SG	48.8471	117.688	5	99.4194	3	86.9012	2	86.9012	2
I4432	I4596	23.5498	180.216	14	99.1844	6	43.2831	2	23.5498	1									34.9785	50.4264
I13753	I12411	33.5159	130.61	6	99.1694	3	99.1694	3	99.1694	3									0	0
s19_V16_1_noUDG.SG	s19_V9_2_noUDG.SG	21.8752	198.748	16	98.6827	6	73.04	4	21.8752	1
I7335	ZPL001	33.3483	136.494	8	98.3743	4	98.3743	4	79.9933	3									28.9786	58.8988
irk068_noUDG.SG	I1526	36.8766	129.139	8	98.2637	5	71.4821	3	36.8766	1										0
KS20_KS25_noUDG	KS21_KS23_KS4_noUDG	39.3429	144.106	9	98.0951	4	83.5164	3	63.6508	2
DA105_noUDG.SG	DA96_noUDG.SG	43.3985	119.224	6	98.0747	4	71.2113	2	71.2113	2
RISE1254_noUDG.SG	RISE1170_noUDG.SG	20.1907	107.276	7	98.0497	6	57.1347	3	20.1907	1
KPT003	irk025_noUDG.SG	25.9253	245.928	21	98.0226	6	45.5869	2	25.9253	1									86.6458
I20443	I19329	31.4733	117.27	7	97.9885	5	52.1213	2	52.1213	2									0	0
I4632	I4438	16.6582	164.296	14	97.8684	7	16.6582	1	0	0									82.3797	0
KPT004	I7780	21.8904	144.248	11	97.5466	6	39.8085	2	21.8904	1									75.2366	0
RISE1248_noUDG.SG	RISE1241_noUDG.SG	29.4176	106.124	6	97.5245	5	69.9398	3	51.7914	2
SEC004	SEC002	31.3882	124.698	8	97.5174	5	69.0459	3	31.3882	1									0	15.8725
DA335_noUDG.SG	irk022_noUDG.SG	33.5058	162.712	10	97.4165	4	81.4531	3	62.8654	2
I12136	I12987	48.9294	97.3867	2	97.3867	2	97.3867	2	97.3867	2									0	0
I13751	I14099	21.9765	117.379	7	97.2536	5	97.2536	5	42.8118	2									21.5209	0
I7782	irk068_noUDG.SG	20.648	180.613	15	96.9994	6	58.3408	3	20.648	1									32.3028
gun008_noUDG.SG	gun005_noUDG.SG	15.4669	204.291	19	96.6077	7	0	0	0	0
RISE677_noUDG.SG	RISE675_noUDG.SG	34.0501	105.056	5	96.5499	4	66.5263	2	66.5263	2
UKY001	irk068_noUDG.SG	25.4043	174.758	15	96.4907	6	25.4043	1	25.4043	1									104.661
I14106	I12411	23.6432	104.63	6	96.4853	5	83.6239	4	45.5994	2									0	0
DA340_noUDG.SG	DA249_noUDG.SG	29.0622	123.31	8	96.2893	5	81.4845	4	29.0622	1
ALM064	ALM019_merged	45.8189	96.1103	3	96.1103	3	96.1103	3	96.1103	3									0	0
I3041	I3135	24.8347	117.813	7	96.0941	5	68.6022	3	68.6022	3									0	0
DA247_noUDG.SG	irk051_noUDG.SG	23.6566	125.43	8	95.8537	5	80.394	4	44.8031	2
vbj013_noUDG.SG	vbj004.SG	17.7752	159.982	13	95.7274	6	51.3539	3	0	0										21.3501
I13753	I14101	25.2357	105.463	6	95.3781	5	67.2423	3	49.0274	2									0	0
I13752	I12411	22.6059	157.179	11	95.2125	5	80.445	4	44.5496	2									13.7202	0
SA6001	SA6004	46.6401	95.1241	4	95.1241	4	66.4717	2	46.6401	1									0	0
DA359_noUDG.SG	DA357_noUDG.SG	28.5852	141.516	9	95.0625	4	95.0625	4	76.008	3
DA334_noUDG.SG	I7335	20.4318	103.349	7	94.9159	6	54.3568	3	20.4318	1										28.9786
RISE1164_noUDG.SG	RISE1166_noUDG.SG	39.3172	94.7388	4	94.7388	4	82.6597	3	65.3609	2
DA343_noUDG.SG	irk034_noUDG.SG	20.509	132.593	10	94.7244	6	56.4484	3	20.509	1
I14105	I12414	32.358	104.569	5	94.7182	4	80.5421	3	62.5269	2									94.4622	33.8015
DA360_noUDG.SG	STB001	17.9314	183.145	15	94.6708	6	68.0118	4	0	0										38.8387
RISE515_noUDG.SG	RISE685_noUDG.SG	31.0169	160.36	12	94.5506	5	79.7608	4	31.0169	1
I10056	I10063	25.9075	124.864	8	94.3814	5	78.8183	4	25.9075	1									0	0
KPT003	irk068_noUDG.SG	35.0169	131.971	8	94.3732	4	79.6189	3	61.6958	2									86.6458
DA39_noUDG.SG	CHN010	33.3764	94.3403	4	94.3403	4	65.3236	2	65.3236	2										0
MIB002	MIB058	57.2237	94.3275	3	94.3275	3	78.5044	2	78.5044	2									0	0
I12146	I12968	32.419	114.029	6	93.8349	4	63.7015	2	63.7015	2									0	0
I23996	I24639	23.4351	124.483	8	93.7917	5	64.5824	3	64.5824	3									433.433	0
DA245_noUDG.SG	irk051_noUDG.SG	33.6817	124.522	8	93.7756	5	66.0581	3	33.6817	1
S10_noUDG.SG	S35_noUDG.SG	39.4247	125.621	8	93.7072	5	39.4247	1	39.4247	1
S10_S13_noUDG	S35_noUDG.SG	39.4263	125.592	8	93.6811	5	39.4263	1	39.4263	1
I13752	I14105	32.8501	93.499	4	93.499	4	80.7454	3	64.4581	2									13.7202	94.4622
UKY001	irk025_noUDG.SG	32.62	121.507	7	93.392	4	79.3855	3	61.0698	2									104.661
RISE600_noUDG.SG	BRE012	23.849	93.3079	5	93.3079	5	63.4147	3	46.5957	2										12.0475
irk017_noUDG.SG	irk071_noUDG.SG	25.6529	164.963	12	93.2992	5	64.659	3	47.1194	2
VK259_noUDG.SG	VK449_noUDG.SG	54.2371	104.604	4	93.2882	3	77.7907	2	77.7907	2
DA340_noUDG.SG	DA245_noUDG.SG	29.6837	116.224	7	93.2038	5	66.3796	3	29.6837	1
I23904	I23996	25.6419	147.493	12	93.1423	6	42.1426	2	25.6419	1									0	433.433
I17270	I17271	45.6839	113.193	5	92.9239	3	92.9239	3	73.6561	2									0	0
ZPL001	KPT001	29.7037	155.548	12	92.8085	5	68.2578	3	51.9856	2									58.8988	0
I12968	I1799	43.1532	92.6954	3	92.6954	3	92.6954	3	92.6954	3									0	15.0413
C1207	C1203	22.8783	124.489	8	92.6851	5	77.5085	4	22.8783	1									0	0
DA10_noUDG.SG	DA11_noUDG.SG	36.6343	100.439	5	92.3632	4	79.0921	3	63.0815	2
I1057	I7480	52.0576	101.975	4	92.3305	3	78.1191	2	78.1191	2									0	15.6261
RISE675_noUDG.SG	RISE516_noUDG.SG	23.8202	146.732	12	92.1378	6	23.8202	1	23.8202	1
I1058	I1054	29.3512	102.277	6	91.8844	5	48.1798	2	29.3512	1									0	0
R9823.SG	R3477.SG	23.6772	122.087	8	91.7655	5	62.2251	3	23.6772	1									0	0
MIB084	MIB058	54.4897	91.692	2	91.692	2	91.692	2	91.692	2									0	0
R9823.SG	R3476.SG	23.6772	121.658	8	91.6071	5	62.1241	3	23.6772	1									0	0
RISE392_noUDG.SG	I1089	34.1003	129.995	8	91.5411	4	78.3395	3	78.3395	3										0
DA358_noUDG.SG	I7780	38.3304	144.31	9	91.5179	3	91.5179	3	91.5179	3										0
MIB060	MIB028	45.4766	91.5013	4	91.5013	4	63.0177	2	45.4766	1									0	0
VK490_noUDG.SG	VK511_noUDG.SG	33.8655	100.273	4	91.469	3	91.469	3	91.469	3
I14107	I14101	27.2096	112.203	7	91.4493	5	78.489	4	27.2096	1									0	0
I10000	I6194	33.995	91.3945	4	91.3945	4	78.0136	3	60.9332	2									12.5036	16.358
MJ-56_noUDG.SG	BSB001	23.6528	100.844	6	91.287	5	61.3074	3	44.4122	2										0
RISE675_noUDG.SG	RISE672_noUDG.SG	21.7688	113.232	8	91.0682	6	21.7688	1	21.7688	1
KPT002_petrous	irk025_noUDG.SG	32.5804	118.595	7	91.0426	4	77.0361	3	77.0361	3									0
I12440	I13890	30.3627	111.032	6	91.0259	4	77.3578	3	77.3578	3									0	0
I13751	I13759	30.6204	119.672	8	91.0031	5	63.4009	3	30.6204	1									21.5209	0
DA338_noUDG.SG	irk061_noUDG.SG	19.1187	178.138	15	90.7692	6	53.0824	3	0	0
I14101	I12412	55.6318	100.165	4	90.6687	3	78.5159	2	78.5159	2									0	0
RISE685_noUDG.SG	RISE680_noUDG.SG	23.2802	128.91	9	90.5151	5	64.1014	3	45.7157	2
RISE718_noUDG.SG	RISE685_noUDG.SG	23.0832	135.684	10	90.4928	5	62.1268	3	23.0832	1
GRG016	GRG015	47.7163	90.3406	4	90.3406	4	47.7163	1	47.7163	1									0	13.4514
I14166	I11902	25.6644	99.63	5	90.1923	4	90.1923	4	71.164	3									0	0
s19_V9_2_noUDG.SG	s19_X17_2_noUDG.SG	32.6436	166.826	12	89.9963	4	77.3171	3	57.6173	2
I4632	I4552	25.2927	148.525	11	89.9392	5	48.4902	2	48.4902	2									82.3797	32.2558
ajv36_noUDG.SG	vbj006_noUDG.SG	24.5013	138.149	10	89.8929	5	61.9374	3	45.4668	2
I0984	I7480	21.8488	132.397	9	89.8759	5	42.4623	2	42.4623	2									0	15.6261
ajv54_noUDG.SG	vbj004.SG	21.4425	126.173	9	89.8604	5	77.193	4	42.391	2										21.3501
I7779	DA358_noUDG.SG	31.1824	154.393	12	89.8038	5	50.378	2	31.1824	1									0
ZKO_BON001.A0101_Luk7	ZHAG_BON004.A0101_Luk10	25.5205	149.625	12	89.6582	5	62.9685	3	25.5205	1									0	38.8514
KPT003	irk071_noUDG.SG	16.576	130.621	10	89.6514	6	16.576	1	0	0									86.6458
MIB008	MIB053	34.54	97.6087	4	89.5695	3	89.5695	3	89.5695	3									0	0
I14101	I12413	34.7055	89.2379	4	89.2379	4	60.6216	2	60.6216	2									0	142.72
RISE1249_noUDG.SG	RISE1163_noUDG.SG	41.7005	126.058	7	89.0889	3	89.0889	3	89.0889	3
KPT001	irk022_noUDG.SG	19.5135	126.707	10	89.021	6	19.5135	1	0	0									0
C3671.SG	C3652.SG	60.2599	88.9973	3	88.9973	3	60.2599	1	60.2599	1									105.257	0
DA360_noUDG.SG	I7780	22.7279	150.799	11	88.8424	5	74.4469	4	22.7279	1										0
DA360_noUDG.SG	KPT004	20.5395	123.043	10	88.5999	6	20.5395	1	20.5395	1										75.2366
I6715	RISE511_noUDG.SG	16.5974	128.391	10	88.532	6	16.5974	1	0	0									0
DA334_noUDG.SG	ZPL001	23.2348	164.169	13	88.4974	5	59.0982	3	23.2348	1										58.8988
I5396	I12968	50.2231	88.4706	2	88.4706	2	88.4706	2	88.4706	2									0	0
I13957	I12977	40.5586	88.4389	4	88.4389	4	61.4004	2	61.4004	2									0	0
ALM036	ALM068	88.4383	88.4383	1	88.4383	1	88.4383	1	88.4383	1									0	0
I14186	I14585	27.4604	88.0405	4	88.0405	4	88.0405	4	68.6034	3									0	0
I9005	I0073	29.4908	130.317	9	87.9088	5	48.4532	2	29.4908	1										28.9145
RISE1243_noUDG.SG	RISE1252_noUDG.SG	24.835	104.993	7	87.8164	5	58.6426	3	24.835	1
XHM110.SG	GMGM1.SG	16.4412	249.651	23	87.8102	6	32.8266	2	0	0									0
I0444	I0357	27.455	145.917	10	87.7805	4	74.3969	3	54.7263	2									0	0
PUC001	PUC004	33.9633	87.6645	4	87.6645	4	75.1977	3	55.6084	2									0	0
I7782	irk034_noUDG.SG	23.0046	147.444	11	87.6122	5	61.4825	3	45.3639	2									32.3028
I14104	I12411	57.134	106.052	5	87.5881	3	73.5582	2	57.134	1									0	0
NUR002	BKT001	24.4677	116.185	8	87.4053	5	60.4229	3	24.4677	1									12.6493	0
RISE718_noUDG.SG	RISE680_noUDG.SG	17.7629	126.994	10	87.4009	6	17.7629	1	0	0
ROS45.SG	ROS78.SG	38.5419	97.6131	5	87.3889	4	61.4373	2	61.4373	2										12.8322
I20147	I20574	59.5136	97.7385	3	87.2884	2	87.2884	2	87.2884	2									0	0
DA357_noUDG.SG	DA245_noUDG.SG	22.4285	106.208	7	87.2686	5	58.3468	3	22.4285	1
RISE1249_noUDG.SG	RISE1160_noUDG.SG	50.2271	95.6611	4	87.1062	3	75.0499	2	75.0499	2
bal004_noUDG.SG	I2635	26.6041	96.1856	5	87.0995	4	87.0995	4	52.0078	2										21.1415
I12459	I12988	30.2627	87.0794	4	87.0794	4	72.4524	3	72.4524	3									0	0
RISE392_noUDG.SG	I6800	45.3896	87.0355	3	87.0355	3	73.6802	2	73.6802	2										0
POP05_noUDG.SG	POP07_noUDG.SG	44.6875	98.2378	4	86.9824	3	86.9824	3	68.2828	2
DA339_noUDG.SG	KPT004	19.0377	150.079	13	86.7131	6	19.0377	1	0	0										75.2366
KNT001	KNT003	22.4476	154.386	12	86.6642	5	41.1646	2	22.4476	1									0	257.711
KO1013	KO1007	23.4431	86.5577	5	86.5577	5	60.0071	3	43.7411	2									0	0
RISE1243_noUDG.SG	RISE1169_noUDG.SG	28.1737	97.2324	5	86.5304	4	72.5343	3	72.5343	3
MIB047	MIB052	37.4267	106.592	6	86.4376	4	55.7625	2	37.4267	1									0	0
I14106	I14104	29.6708	106.266	6	86.42	4	86.42	4	53.2844	2									0	0
MIB045	MIB057	53.9716	117.615	6	86.2338	3	73.7322	2	53.9716	1									0	15.1564
RISE1243_noUDG.SG	RISE1167_noUDG.SG	39.659	104.387	5	86.1749	3	86.1749	3	66.503	2
MIB020	MIB031	55.7712	113.645	6	85.9412	3	73.6292	2	55.7712	1									38.9223	0
MIB061	MIB066	42.4821	85.9189	4	85.9189	4	61.4829	2	42.4821	1									0	0
yak021_noUDG.SG	yak022_noUDG.SG	19.4931	173.358	15	85.8859	6	19.4931	1	0	0										13.4231
RISE1252_noUDG.SG	RISE1249_noUDG.SG	16.8647	105.594	8	85.8432	6	16.8647	1	0	0
hem005.SG	vbj004.SG	19.1869	174.616	15	85.7991	6	19.1869	1	0	0									0	21.3501
RISE1241_noUDG.SG	RISE1161_noUDG.SG	37.4945	96.4526	5	85.744	4	55.6646	2	37.4945	1
UKY001	irk022_noUDG.SG	21.6905	168.523	14	85.7437	5	58.1999	3	21.6905	1									104.661
RISE1250_noUDG.SG	RISE1164_noUDG.SG	49.6279	117.536	6	85.6536	3	72.8428	2	72.8428	2
Aes19	Aes20	30.9361	107.094	6	85.6472	4	72.6389	3	52.7788	2									0	0
C4255.SG	KSH001	33.1514	125.279	8	85.5198	4	71.3556	3	33.1514	1									0	31.2897
DA361_noUDG.SG	DA338_noUDG.SG	16.0895	162.21	14	85.3765	6	16.0895	1	0	0
DA345_noUDG.SG	irk030_noUDG.SG	31.9517	94.673	6	85.3268	5	31.9517	1	31.9517	1
MIB017	MIB084	48.0811	103.327	4	85.2891	2	85.2891	2	85.2891	2									0	0
GRG016	GRG003	39.7998	85.2623	3	85.2623	3	85.2623	3	67.0283	2									0	0
Kivutkalns222	Kivutkalns25	39.2516	103.145	6	85.2409	4	59.5305	2	59.5305	2									0	0
I18481	I18486	85.1724	95.8261	2	85.1724	1	85.1724	1	85.1724	1									0	0
I11971	I12082	30.9988	106.033	6	85.1688	4	69.6743	3	53.2713	2									0	0
DA360_noUDG.SG	irk017_noUDG.SG	25.5477	179.392	15	85.0959	5	42.2176	2	25.5477	1
RISE1246_noUDG.SG	RISE1171_noUDG.SG	45.4762	93.1226	4	85.0869	3	70.4187	2	70.4187	2
RISE601_noUDG.SG	BRE012	22.895	116.495	8	85.0484	5	43.0227	2	43.0227	2										12.0475
DA339_noUDG.SG	DA356_noUDG.SG	23.7199	152.981	12	84.9362	5	58.9031	3	23.7199	1
irk068_noUDG.SG	irk061_noUDG.SG	21.1831	151.444	12	84.8212	5	57.4454	3	21.1831	1
RISE515_noUDG.SG	RISE681_noUDG.SG	21.9606	102.207	7	84.8091	5	43.5715	2	43.5715	2
I18830	I18746	48.8956	93.7322	4	84.6592	3	68.7924	2	48.8956	1									15.0182	112.25
DA340_noUDG.SG	DA247_noUDG.SG	36.6613	119.105	8	84.6505	4	57.9629	2	57.9629	2
DA343_noUDG.SG	irk075_noUDG.SG	15.4706	200.082	18	84.6049	6	0	0	0	0
SHT001	I10565	55.1368	126.298	7	84.4894	3	55.1368	1	55.1368	1									0	0
DA248_noUDG.SG	DA253_noUDG.SG	37.7906	93.7724	5	84.3596	4	54.7108	2	37.7906	1
NUR002	KYZ002	21.8671	84.3267	5	84.3267	5	56.4012	3	21.8671	1									12.6493	0
I19613	I20577	31.1759	92.8218	4	84.31	3	84.31	3	84.31	3									0	0
R52.SG	R53.SG	30.3386	101.086	6	84.2811	4	70.1973	3	51.6281	2									0	0
RISE718_noUDG.SG	RISE674_noUDG.SG	23.4022	133.162	10	84.2675	5	43.8696	2	43.8696	2
Sunghir2_noUDG.SG	Sunghir4_noUDG.SG	20.1696	180.059	15	84.2551	5	70.1645	4	20.1696	1
I16109	I7958	84.232	84.232	1	84.232	1	84.232	1	84.232	1									0	0
DA361_noUDG.SG	irk022_noUDG.SG	19.9898	152.436	12	84.2	5	39.361	2	0	0
s19_X14_1_noUDG.SG	s19_X11_1_noUDG.SG	37.5599	120.022	7	84.0663	3	84.0663	3	84.0663	3
DA361_noUDG.SG	KPT004	25.2694	104.433	7	84.0464	5	59.1574	3	25.2694	1										75.2366
DA341_noUDG.SG	DA246_noUDG.SG	27.376	106.607	6	84.0405	4	70.872	3	70.872	3
I7335	irk068_noUDG.SG	26.4054	124.18	8	83.9866	4	69.8808	3	50.0602	2									28.9786
S153_S183_noUDG	S10_noUDG.SG	25.5235	160.558	13	83.9605	5	25.5235	1	25.5235	1
S153_S183_noUDG	S10_S13_noUDG	25.5235	160.562	13	83.9354	5	25.5235	1	25.5235	1
I18487	I20443	23.9242	100.449	6	83.7849	4	83.7849	4	45.0999	2									0	0
MIB066	I7201	53.7625	83.7199	3	83.7199	3	70.3651	2	53.7625	1									0	0
RISE1249_noUDG.SG	RISE1173_noUDG.SG	33.6406	132.242	8	83.3967	3	83.3967	3	83.3967	3
RISE1254_noUDG.SG	RISE1172_noUDG.SG	20.9492	93.7603	6	83.3575	5	54.5322	3	20.9492	1
irk068_noUDG.SG	irk040.SG	20.6769	122.346	9	83.2137	5	38.3982	2	20.6769	1										52.8274
I0409	I0413	38.0476	145.532	11	83.0075	4	54.7495	2	38.0476	1									0	29.3799
GMGM1.SG	XHM75.SG	26.5178	238.759	22	82.7063	5	43.0973	2	26.5178	1
ajv28_noUDG.SG	Ajvide58_noUDG.SG	30.2626	132.991	9	82.5309	4	54.0469	2	54.0469	2
vbj006_noUDG.SG	vbj004.SG	32.7624	127.379	9	82.4434	4	53.8022	2	53.8022	2										21.3501
KPT002_petrous	irk068_noUDG.SG	25.4043	162.301	14	82.3028	5	25.4043	1	25.4043	1									0
DA359_noUDG.SG	DA248_noUDG.SG	20.9469	82.1171	5	82.1171	5	56.6791	3	20.9469	1
I10000	I1799	51.8309	82.0986	3	82.0986	3	69.3055	2	51.8309	1									12.5036	15.0413
AYIM22BY.SG	I12978	21.7293	90.7506	6	81.9958	5	40.1036	2	21.7293	1										12.4024
ajv54_noUDG.SG	ajv36_noUDG.SG	20.6595	149.634	12	81.955	5	20.6595	1	20.6595	1
GRG025	GRG027	26.2902	99.6517	6	81.9213	4	81.9213	4	26.2902	1									0	44.0697
I4070	I26828	25.823	118.671	8	81.9039	4	69.1265	3	50.2504	2									27.2322	14.567
KS21_KS23_KS4_noUDG	KS5_noUDG	65.19	99.8026	4	81.8527	2	81.8527	2	65.19	1
KS20_KS25_noUDG	KS26_noUDG	53.6285	139.508	9	81.8414	3	53.6285	1	53.6285	1
RISE1247_noUDG.SG	RISE1171_noUDG.SG	25.3576	118.762	8	81.6806	4	68.8345	3	68.8345	3
I5505	I12411	22.4051	81.6401	5	81.6401	5	39.8638	2	22.4051	1									15.2401	0
I11752	I10565	43.5887	110.722	6	81.6176	3	65.822	2	65.822	2									116.237	0
I13896	I12439	46.6844	111.929	5	81.467	2	81.467	2	81.467	2									0	0
DA334_noUDG.SG	I7779	30.8853	126.139	9	81.4668	4	54.6751	2	54.6751	2										0
RISE1243_noUDG.SG	RISE1160_noUDG.SG	53.9276	108.563	6	81.4617	3	53.9276	1	53.9276	1
FLR004	FLR007	36.1358	102.312	6	81.4185	4	36.1358	1	36.1358	1									0	0
I6715	I3387	20.7223	130.503	10	81.3965	5	38.984	2	20.7223	1									0	0
RISE1243_noUDG.SG	RISE1173_noUDG.SG	33.8026	99.289	5	81.3237	3	67.3865	2	67.3865	2
MIB017	MIB008	24.1937	92.7494	5	81.297	4	67.0748	3	67.0748	3									0	0
DA343_noUDG.SG	NEO232_noUDG.SG	26.1563	109.121	8	81.2339	5	26.1563	1	26.1563	1
RISE685_noUDG.SG	RISE674_noUDG.SG	29.6707	140.196	10	81.1624	4	68.1208	3	51.5975	2
Aes24	Aes11	38.7821	92.0615	4	81.086	3	66.3634	2	66.3634	2									27.1974	0
I3753	I4267	23.5928	80.9803	5	80.9803	5	41.1206	2	23.5928	1									0	0
RISE1167_noUDG.SG	RISE1170_noUDG.SG	35.3916	89.5267	4	80.9318	3	80.9318	3	61.3697	2
RISE1246_noUDG.SG	RISE1169_noUDG.SG	31.9825	91.4747	4	80.8489	3	80.8489	3	80.8489	3
UKY001	KPT001	20.3928	177.923	15	80.7753	5	55.1192	3	20.3928	1									104.661	0
DA360_noUDG.SG	KPT003	28.0254	136.317	10	80.7653	4	50.8995	2	50.8995	2										86.6458
I2433	RISE1161_noUDG.SG	29.457	80.6629	4	80.6629	4	50.5703	2	50.5703	2									30.4041
RISE1169_noUDG.SG	RISE1249_noUDG.SG	28.445	105.979	6	80.5869	3	80.5869	3	80.5869	3
DA360_noUDG.SG	irk061_noUDG.SG	15.6823	170.731	15	80.5387	6	0	0	0	0
BRE005	BRE012	17.6136	117.88	9	80.4749	5	67.6763	4	0	0									0	12.0475
I14101	I11034	29.2332	80.2652	4	80.2652	4	53.3007	2	53.3007	2									0	0
RISE1246_noUDG.SG	RISE1167_noUDG.SG	61.0778	87.9911	3	79.9554	2	79.9554	2	61.0778	1
I21276	I21275	19.9583	89.0111	6	79.7856	5	35.9654	2	0	0									0	51.9831
KPT002_petrous	KPT001	20.3952	177.213	15	79.7611	5	54.0798	3	20.3952	1									0	0
CAK532.SG	NG10.SG	29.5431	97.683	6	79.6525	4	64.589	3	29.5431	1									0	768.18
RISE1243_noUDG.SG	RISE1163_noUDG.SG	42.8032	115.273	7	79.466	3	65.5279	2	65.5279	2
DA343_noUDG.SG	I1526	26.1563	105.848	8	79.4238	5	26.1563	1	26.1563	1										0
C4255.SG	KSH003	25.4369	141.121	10	79.291	4	63.7558	3	45.905	2									0	31.8061
KPN004.A_noUDG	KPN006.A_noUDG	47.765	79.1842	3	79.1842	3	65.305	2	47.765	1
DA356_noUDG.SG	KPT001	31.2422	153.157	12	79.1717	4	65.1129	3	31.2422	1										0
RISE1254_noUDG.SG	RISE1167_noUDG.SG	18.2517	78.9639	5	78.9639	5	36.3755	2	0	0
DA361_noUDG.SG	irk061_noUDG.SG	19.761	116.16	9	78.7263	5	36.4107	2	0	0
I7603	I7604	38.0889	115.447	7	78.4559	3	78.4559	3	78.4559	3									0	0
RISE1249_noUDG.SG	RISE1162_noUDG.SG	24.5849	98.0396	6	78.452	4	63.8217	3	47.3265	2
ALM036	ALM041	52.1643	99.2697	4	78.3835	2	78.3835	2	78.3835	2									0	0
vbj018_noUDG.SG	hem005.SG	31.7436	125.938	9	78.352	4	50.3458	2	31.7436	1										0
I11752	I6714	23.9175	145.313	12	78.2751	5	23.9175	1	23.9175	1									116.237	0
KO7001	MIB032	39.4223	107.385	6	78.2665	3	63.5722	2	63.5722	2									0	0
I1024	I6793	23.2798	86.4352	5	78.1981	4	64.559	3	46.2086	2									0	0
DA355_noUDG.SG	DA345_noUDG.SG	28.2435	120.25	8	78.0953	4	51.698	2	51.698	2
RISE672_noUDG.SG	RISE685_noUDG.SG	20.9043	102.911	8	78.066	5	37.9172	2	20.9043	1
RISE1252_noUDG.SG	ILK001	26.3892	109.428	7	78.0304	4	50.1454	2	50.1454	2										0
RISE670_noUDG.SG	RISE684_noUDG.SG	18.7998	126.869	10	77.9249	5	18.7998	1	0	0
I11478	I11462	77.7491	86.1603	2	77.7491	1	77.7491	1	77.7491	1									0	0
KPT004	irk068_noUDG.SG	22.5714	114.647	8	77.7124	4	77.7124	4	42.8339	2									75.2366
I13758	I14105	32.0948	77.7113	3	77.7113	3	77.7113	3	77.7113	3									0	94.4622
I0070	I9005	33.079	118.231	8	77.6899	4	33.079	1	33.079	1									0
I24638	I23995	21.5863	86.5904	5	77.6659	4	77.6659	4	21.5863	1									0	192.457
I20225	I20233	33.4551	77.614	4	77.614	4	49.81	2	33.4551	1									0	0
KPT001	irk071_noUDG.SG	22.6775	186.903	15	77.5375	4	77.5375	4	44.6732	2									0
VK483_noUDG.SG	VK511_noUDG.SG	30.3309	86.7771	4	77.4151	3	77.4151	3	57.5584	2
S143_S173_noUDG	S35_noUDG.SG	25.9855	144.007	11	77.3443	4	64.5935	3	25.9855	1
BNL003	BNL005	77.3034	77.3034	1	77.3034	1	77.3034	1	77.3034	1									0	0
I11112	SHT001	39.6646	93.3835	6	77.2003	4	39.6646	1	39.6646	1									0	0
I13759	I14105	26.8762	88.762	5	77.1786	4	64.5615	3	47.7657	2									0	94.4622
MIB017	MIB048	35.7422	97.2815	5	77.1394	3	77.1394	3	59.4089	2									0	17.4284
I1029	I4262	37.7433	77.0337	3	77.0337	3	77.0337	3	60.5774	2									0	0
ILK003	ILK002	33.782	86.2991	5	76.9695	4	51.0159	2	33.782	1									62.1346	59.3524
DA338_noUDG.SG	KPT003	21.8419	113.194	9	76.9233	5	38.0564	2	21.8419	1										86.6458
GLZ002	I7780	23.2811	97.0389	6	76.7834	4	62.0505	3	23.2811	1									84.6335	0
RISE1248_noUDG.SG	RISE1161_noUDG.SG	26.7842	104.937	7	76.7798	4	62.9495	3	26.7842	1
DA337_noUDG.SG	KPT004	27.0109	135.908	10	76.7286	4	63.4719	3	47.1158	2										75.2366
MIB048	MIB052	35.6791	105.054	6	76.6701	3	76.6701	3	60.1207	2									17.4284	0
RISE1173_noUDG.SG	RISE1170_noUDG.SG	24.3606	87.667	5	76.5935	4	61.9754	3	44.7979	2
DA356_noUDG.SG	I7779	19.4437	105.898	8	76.561	5	19.4437	1	0	0										0
DA7_noUDG.SG	DA5_noUDG.SG	25.1893	76.5353	4	76.5353	4	61.4183	3	25.1893	1
MIB028	MIB007	41.8878	76.5066	2	76.5066	2	76.5066	2	76.5066	2									0	0
I12459	I6292	27.5594	95.2783	5	76.448	3	76.448	3	76.448	3									0	0
GRG041	GRG025	47.7418	97.5196	5	76.4119	3	47.7418	1	47.7418	1									0	0
I13891	I13898	25.921	87.412	5	76.2806	4	61.5751	3	25.921	1									0	0
RISE1161_noUDG.SG	RISE1162_noUDG.SG	31.9122	94.117	6	76.277	4	48.4123	2	31.9122	1
I6197	I1985	32.7236	85.2082	4	76.2727	3	63.883	2	63.883	2									0	0
KO1006	BNL008	36.7574	87.1295	4	76.1991	3	63.7331	2	63.7331	2									0	0
DA341_noUDG.SG	DA247_noUDG.SG	21.1187	115.594	9	76.009	5	21.1187	1	21.1187	1
MIB020	MIB010	34.5934	76.0019	3	76.0019	3	76.0019	3	56.0449	2									38.9223	0
RISE681_noUDG.SG	RISE683_noUDG.SG	19.8291	115.092	9	75.9691	5	38.1525	2	0	0
I13752	I14104	19.7445	87.7339	6	75.9509	5	19.7445	1	0	0									13.7202	0
irk071_noUDG.SG	irk025_noUDG.SG	16.7878	175.829	16	75.9421	5	49.0652	3	0	0
I18277	I18267	26.6052	75.8678	4	75.8678	4	62.8276	3	26.6052	1									0	0
MIB064	I7201	53.9783	75.8362	2	75.8362	2	75.8362	2	75.8362	2									0	0
VK406_noUDG.SG	VK29_noUDG.SG	37.076	75.8201	3	75.8201	3	62.6011	2	62.6011	2
MIB017	MIB059	53.0958	75.8128	2	75.8128	2	75.8128	2	75.8128	2									0	0
VK419_noUDG.SG	VK393_noUDG.SG	42.3351	75.7197	2	75.7197	2	75.7197	2	75.7197	2
ajv54_noUDG.SG	vbj006_noUDG.SG	17.239	154.321	13	75.3497	5	33.2517	2	0	0
I13889	I13893	29.5816	74.9804	4	74.9804	4	61.8424	3	29.5816	1									0	0
DA338_noUDG.SG	I7335	21.4283	157.834	14	74.7827	5	21.4283	1	21.4283	1										28.9786
GRG021	GRG003	34.0013	74.7483	3	74.7483	3	60.976	2	60.976	2									21.7315	0
STD001	MX195	33.9561	74.6796	4	74.6796	4	33.9561	1	33.9561	1									0	0
RISE1254_noUDG.SG	RISE1164_noUDG.SG	21.5395	104.647	7	74.6197	4	58.6224	3	21.5395	1
RISE1254_noUDG.SG	RISE1162_noUDG.SG	27.9656	84.532	5	74.3633	4	44.5491	2	27.9656	1
I4073	I5748	48.5808	84.3465	3	74.3458	2	74.3458	2	74.3458	2									0	56.8367
DA361_noUDG.SG	NEO232_noUDG.SG	26.1891	127.361	9	74.2817	4	45.0267	2	26.1891	1
I13757	I5506	18.7829	74.1926	5	74.1926	5	35.6409	2	0	0									0	28.171
I6712	SHT001	56.8435	112.533	6	74.0061	2	74.0061	2	56.8435	1									0	0
DA360_noUDG.SG	DA361_noUDG.SG	23.3744	142.299	11	73.8767	4	58.4786	3	23.3744	1
I1024	RISE394_noUDG.SG	24.5081	95.6671	6	73.8643	4	57.9918	3	24.5081	1									0
I7962	I7963	36.301	95.0621	5	73.8588	3	73.8588	3	56.8889	2									0	0
MIB062	MIS002	29.4523	73.8152	3	73.8152	3	73.8152	3	55.5104	2									0	0
I7335	irk036_noUDG.SG	32.8769	113.182	8	73.5322	4	32.8769	1	32.8769	1									28.9786
RISE719_noUDG.SG	RISE680_noUDG.SG	21.9114	91.9078	6	73.4364	4	60.0543	3	21.9114	1
DA248_noUDG.SG	DA246_noUDG.SG	37.0488	93.4956	5	73.3701	3	59.8892	2	59.8892	2
DA250_noUDG.SG	DA253_noUDG.SG	38.1265	144.457	10	73.3153	3	58.4311	2	58.4311	2
irk075_noUDG.SG	irk025_noUDG.SG	23.8211	100.48	7	73.1687	4	45.6807	2	45.6807	2
I7335	irk022_noUDG.SG	26.5114	111.681	8	73.148	4	44.0447	2	26.5114	1									28.9786
Aes11	Aes20	29.6625	73.1439	3	73.1439	3	73.1439	3	53.3635	2									0	0
MIB046	MIB031	30.453	73.1433	4	73.1433	4	46.9119	2	30.453	1									0	0
DA360_noUDG.SG	I7335	20.7004	110.413	8	73.1165	4	58.9156	3	20.7004	1										28.9786
I7671	I0440	47.4105	81.3024	4	73.0689	3	47.4105	1	47.4105	1									0	0
Tep006_noUDG.WGC	Tep002_noUDG.WGC	27.3649	91.5002	5	72.983	3	72.983	3	72.983	3
STB001	irk036_noUDG.SG	28.2802	140.249	11	72.9343	4	46.5407	2	28.2802	1									38.8387
I14101	I12415	36.7375	72.8363	3	72.8363	3	56.8904	2	56.8904	2									0	26.394
I14585	I7964	26.8278	72.7835	4	72.7835	4	45.3183	2	26.8278	1									0	0
I13760	I14105	26.7097	72.7589	3	72.7589	3	72.7589	3	72.7589	3									0	94.4622
KPT002_petrous	irk022_noUDG.SG	20.8242	161.947	13	72.6711	4	58.5433	3	20.8242	1									0
I3387	I3949	19.5807	122.469	9	72.6228	4	72.6228	4	0	0									0	0
I7671	I0443	24.181	80.6289	5	72.6209	4	44.1198	2	24.181	1									0	16.8284
ARS007.B0101	ARS016.A0101	37.6707	83.8699	4	72.5712	3	60.4496	2	60.4496	2									0	0
DA358_noUDG.SG	irk075_noUDG.SG	19.7737	235.362	22	72.4554	5	19.7737	1	0	0
BOL003_noUDG.SG	NAU001_noUDG.SG	21.5296	72.3882	4	72.3882	4	58.9787	3	21.5296	1
I4950	I2417	29.3106	81.654	5	72.3668	4	29.3106	1	29.3106	1									0	0
DA338_noUDG.SG	I7779	24.2648	80.8752	5	72.3329	4	58.1196	3	24.2648	1										0
RISE507.508.merge_noUDG.SG	I3950	19.4965	80.6825	6	72.3044	5	19.4965	1	0	0										0
RISE671_noUDG.SG	RISE683_noUDG.SG	26.5552	100.105	7	72.2097	4	45.3906	2	26.5552	1
RISE515_noUDG.SG	RISE683_noUDG.SG	18.4551	121.752	10	72.1669	5	18.4551	1	0	0
RISE502_noUDG.SG	RISE499_noUDG.SG	72.1356	81.7573	2	72.1356	1	72.1356	1	72.1356	1
RISE1246_noUDG.SG	RISE1164_noUDG.SG	26.1295	119.189	9	72.0916	4	45.1223	2	26.1295	1
JAG93_noUDG.SG	JAG58_noUDG.SG	41.8306	81.5088	3	72.0563	2	72.0563	2	72.0563	2
I13757	I14099	24.8335	121.591	9	72.0442	4	41.5837	2	24.8335	1									0	0
DA335_noUDG.SG	I7335	33.5746	93.6974	5	72.0008	3	72.0008	3	55.3276	2										28.9786
NEO232_noUDG.SG	I7335	16.8231	110.022	9	71.8721	5	16.8231	1	0	0										28.9786
I13751	I13758	30.4148	101.691	6	71.8252	3	56.5009	2	56.5009	2									21.5209	0
DA359_noUDG.SG	DA251_noUDG.SG	17.4638	113.598	9	71.7078	5	17.4638	1	0	0
I13752	I12415	37.9971	80.8125	4	71.5688	3	58.2541	2	58.2541	2									13.7202	26.394
DA336_noUDG.SG	I7335	23.1435	112.338	8	71.5678	4	44.5739	2	44.5739	2										28.9786
RISE718_noUDG.SG	RISE683_noUDG.SG	23.4344	93.3663	6	71.4061	4	57.4761	3	23.4344	1
I4264	I6792	39.576	101.944	6	71.401	3	58.5964	2	39.576	1									0	12.4423
irk017_noUDG.SG	irk075_noUDG.SG	21.3291	134.245	10	71.3691	4	41.0356	2	21.3291	1
L5213	XHM135.SG	18.1862	131.279	11	71.3158	5	18.1862	1	0	0									15.0353	14.8231
I17260	I17264	71.2867	88.0173	3	71.2867	1	71.2867	1	71.2867	1									0	0
I2635	I2979	24.9134	90.8263	6	71.1213	4	42.7336	2	24.9134	1									21.1415	0
DA361_noUDG.SG	KPT003	32.5676	136.928	10	71.1031	3	71.1031	3	54.1067	2										86.6458
RISE719_noUDG.SG	RISE684_noUDG.SG	28.8399	108.684	7	71.0338	3	55.2103	2	55.2103	2
I1090	I1029	20.8719	91.0381	6	70.9819	4	41.5903	2	41.5903	2									13.9082	0
KD061.SG	KD049.SG	19.9797	134.779	11	70.9817	4	56.5544	3	0	0									29.7344	0
I1089	I6707	27.105	88.7105	6	70.9378	4	44.1209	2	27.105	1									0	31.7666
TU911_SX23	MX254	22.6362	89.7746	6	70.8484	4	40.3575	2	22.6362	1									12.2495	0
RISE515_noUDG.SG	RISE718_noUDG.SG	28.5516	133.267	10	70.7648	4	28.5516	1	28.5516	1
MIB042	MIB058	24.1159	126.324	8	70.6928	3	70.6928	3	70.6928	3									0	0
I6901	I1799	35.477	81.0119	4	70.6522	3	55.9641	2	55.9641	2									33.9453	15.0413
I0984	RISE395_noUDG.SG	26.9803	100.183	7	70.647	4	44.4635	2	26.9803	1									0
RISE600_noUDG.SG	RISE601_noUDG.SG	22.3198	92.2265	6	70.595	4	58.4044	3	22.3198	1
DA231_noUDG.SG	I6790	24.1844	90.6382	6	70.3537	4	42.8822	2	24.1844	1										0
DA339_noUDG.SG	DA361_noUDG.SG	25.6241	146.716	12	70.3504	4	43.0597	2	25.6241	1
RISE670_noUDG.SG	RISE718_noUDG.SG	23.2731	135.001	11	70.2315	4	41.6972	2	23.2731	1
DA337_noUDG.SG	irk061_noUDG.SG	25.0895	125.361	10	69.9341	4	44.8227	2	25.0895	1
SFI-39_noUDG.SG	SFI-45_noUDG.SG	34.0712	88.6898	5	69.7596	3	54.4803	2	54.4803	2
I17259	I17261	24.0946	69.7177	3	69.7177	3	69.7177	3	69.7177	3									0	0
SEC001	I14677	29.445	78.7802	4	69.6557	3	56.4913	2	56.4913	2									0	0
I20266	I20264	26.6232	79.6179	4	69.6311	3	69.6311	3	51.8683	2									0	0
Ajvide58_noUDG.SG	vbj004.SG	17.0304	117.147	10	69.6298	5	17.0304	1	0	0										21.3501
SKT002	DA38_noUDG.SG	33.509	69.5801	3	69.5801	3	69.5801	3	33.509	1									0
I13752	I13753	24.0599	87.9724	6	69.5239	4	40.2631	2	24.0599	1									13.7202	0
DA245_noUDG.SG	DA253_noUDG.SG	24.3009	103.54	8	69.4951	4	41.8614	2	24.3009	1
Latvia_LN1_noUDG.SG	MA973_noUDG.SG	44.5788	80.9848	3	69.3686	2	69.3686	2	69.3686	2
RISE1250_noUDG.SG	RISE1159_noUDG.SG	31.3058	88.0685	5	69.2388	3	69.2388	3	31.3058	1
XHM75.SG	XHM135.SG	28.8885	171.416	14	69.1219	3	56.8937	2	56.8937	2										14.8231
I4628	Latvia_HG2_noUDG.SG	15.7329	115.282	10	69.0286	5	0	0	0	0									0
I12146	I12985	30.1161	69.017	3	69.017	3	53.4857	2	53.4857	2									0	0
RISE1246_noUDG.SG	RISE1160_noUDG.SG	46.592	87.4228	4	68.9649	2	68.9649	2	68.9649	2
RISE1166_noUDG.SG	ILK001	21.0632	77.216	5	68.8977	4	39.3221	2	21.0632	1										0
DA336_noUDG.SG	KPT003	24.0284	154.177	13	68.8883	4	56.3122	3	24.0284	1										86.6458
KIL034.A_noUDG	KIL004.B_noUDG	28.727	76.9029	4	68.7276	3	53.6481	2	53.6481	2
NUR002	TAL003	25.9993	85.867	5	68.7079	3	68.7079	3	51.6944	2									12.6493	0
DA3_noUDG.SG	DA6_noUDG.SG	68.6902	68.6902	1	68.6902	1	68.6902	1	68.6902	1
AITI_78	AITI_43	47.2344	77.9206	3	68.6714	2	68.6714	2	68.6714	2									0	0
ZPL001	UKY001	25.4189	136.635	11	68.4572	4	41.8209	2	25.4189	1									58.8988	104.661
DA358_noUDG.SG	irk017_noUDG.SG	22.6988	95.7139	7	68.4534	4	43.0088	2	43.0088	2
I1660	I1630	46.5597	90.874	4	68.4429	2	68.4429	2	68.4429	2									0	0
I10974	I12459	68.3327	68.3327	1	68.3327	1	68.3327	1	68.3327	1									17.2764	0
I8075	I3612_noUDG	30.0277	98.6112	7	68.3187	4	30.0277	1	30.0277	1									0
MA88_noUDG	SUA002	42.8896	77.7541	3	68.2371	2	68.2371	2	68.2371	2										0
RISE719_noUDG.SG	RISE674_noUDG.SG	25.8651	124.783	10	68.1007	4	25.8651	1	25.8651	1
C1222	C1203	21.3228	99.9541	7	68.0082	4	39.5494	2	21.3228	1									0	0
RISE1166_noUDG.SG	RISE1170_noUDG.SG	42.7592	79.4703	3	67.9916	2	67.9916	2	67.9916	2
ZKO_BON001.A0101_Luk7	ZHJ_BON024.A0101_Luk84	18.9616	115.022	9	67.8906	4	54.4926	3	0	0									0	12.0234
I1852_V52.dupcheck_d	RISE394_noUDG.SG	27.9553	67.887	4	67.887	4	27.9553	1	27.9553	1
PDA004	MIB032	36.1901	86.3745	5	67.7175	3	54.5612	2	36.1901	1									0	0
RISE1161_noUDG.SG	ILK002	36.3241	77.0328	4	67.7067	3	53.6852	2	36.3241	1										59.3524
KPT004	irk075_noUDG.SG	21.8589	85.7679	6	67.6473	4	55.3035	3	21.8589	1									75.2366
I14105	I12411	28.405	87.9828	5	67.5832	3	52.6389	2	52.6389	2									94.4622	0
U1_noUDG	L2	19.8148	86.5031	6	67.5806	4	38.867	2	0	0										58.9474
I13726	I11148	19.2241	77.5018	5	67.3711	4	38.0232	2	0	0									14.1266	41.7037
DA356_noUDG.SG	KPT002_petrous	21.2853	161.389	14	67.294	4	39.2575	2	21.2853	1										0
VK316_noUDG.SG	VK58_noUDG.SG	50.7004	67.2925	2	67.2925	2	67.2925	2	50.7004	1
ajv54_noUDG.SG	ajv28_noUDG.SG	23.5756	105.802	8	67.1793	4	23.5756	1	23.5756	1
MIT001	I13505	36.1848	85.6227	5	67.1774	3	54.7384	2	36.1848	1									18.3524	0
RISE681_noUDG.SG	RISE674_noUDG.SG	20.9837	97.8924	7	67.0305	4	38.5082	2	20.9837	1
VK245_noUDG.SG	VK237_noUDG.SG	30.1098	116.094	8	67.0054	3	67.0054	3	30.1098	1
I14105	I14104	27.5637	75.1177	4	66.9929	3	52.6065	2	52.6065	2									94.4622	0
M368_noUDG	M4580_noUDG	33.9299	130.282	10	66.9829	3	53.3989	2	33.9299	1
DA338_noUDG.SG	KPT004	20.3502	193.269	17	66.87	4	53.5667	3	20.3502	1										75.2366
I13758	I5506	18.968	84.5755	6	66.8604	4	54.6231	3	0	0									0	28.171
I7779	irk025_noUDG.SG	18.072	124.557	10	66.8421	4	52.0671	3	0	0									0
KPT001	KPT003	19.8956	216.847	19	66.7742	4	53.6065	3	0	0									0	86.6458
UZZ079_noUDG	UZZ069_noUDG	24.8869	159.011	12	66.766	3	66.766	3	48.3795	2
PRU004	I7283	37.8984	84.6008	5	66.7077	3	37.8984	1	37.8984	1									0	0
I3770	I4774	25.3026	75.7723	5	66.6717	4	25.3026	1	25.3026	1									0	0
RISE1246_noUDG.SG	RISE1165_noUDG.SG	45.8971	66.6557	2	66.6557	2	66.6557	2	66.6557	2
ajv36_noUDG.SG	vbj004.SG	20.8474	114.96	9	66.6318	4	41.123	2	41.123	2										21.3501
C1701	C1700	23.1622	76.017	5	66.6066	4	39.6274	2	23.1622	1									12.2514	0
MIB061	MIB046	21.9463	76.7091	5	66.5843	4	41.112	2	21.9463	1									0	0
I1027	I7480	14.4234	78.424	6	66.5039	5	0	0	0	0									0	15.6261
irk075_noUDG.SG	irk061_noUDG.SG	14.7705	96.5718	8	66.5036	5	0	0	0	0
I13896	I13888	31.2494	88.2344	5	66.4904	3	66.4904	3	31.2494	1									0	0
I18486	I18276	20.4168	76.5155	5	66.3282	4	36.7087	2	20.4168	1									0	0
I13753	I14105	19.2869	114.951	9	66.3109	4	37.0508	2	0	0									0	94.4622
ULN007	ULN010	46.0449	112.376	7	66.3038	2	66.3038	2	66.3038	2									0	0
I0432	I6789	19.5962	66.2882	4	66.2882	4	37.5305	2	0	0									12.6321	0
C4282.SG	I4789	17.4354	85.359	6	66.2175	4	51.424	3	0	0									0	38.358
MIB087	MIB002	43.7073	76.7644	3	66.1442	2	66.1442	2	66.1442	2									0	0
I13777	I13172	27.0952	75.8269	5	66.1021	4	27.0952	1	27.0952	1									0	42.6014
I11034	I5508	13.6019	65.8077	5	65.8077	5	0	0	0	0									0	0
SEC004	I14678	36.8534	84.5451	5	65.7894	3	36.8534	1	36.8534	1									0	0
I2978	I2935	21.6704	83.5972	6	65.7838	4	39.5423	2	21.6704	1									12.691	0
I7480	I4776	18.8724	76.971	5	65.7733	4	36.3153	2	0	0									15.6261	0
I5690	I5697	65.7564	65.7564	1	65.7564	1	65.7564	1	65.7564	1									39.8066	33.3254
I12411	I12414	49.4157	91.7144	5	65.692	2	65.692	2	49.4157	1									0	33.8015
DA337_noUDG.SG	GLZ001	21.3076	92.1296	7	65.6846	4	21.3076	1	21.3076	1										120.727
I0011	I0015	17.3164	83.6486	6	65.6706	4	50.8661	3	0	0									15.7416	0
DA360_noUDG.SG	I7779	26.9525	99.5629	8	65.4588	4	26.9525	1	26.9525	1										0
R10620.SG	R11391.SG	31.1928	65.4058	3	65.4058	3	50.2201	2	31.1928	1									0	0
RISE515_noUDG.SG	RISE680_noUDG.SG	22.2148	94.7607	7	65.3296	4	40.873	2	22.2148	1
Yana_old_noUDG.SG	Yana_old2_noUDG.SG	14.7464	123.173	11	65.2382	5	0	0	0	0
RISE1173_noUDG.SG	ILK002	27.3045	94.2258	7	65.2321	4	27.3045	1	27.3045	1										59.3524
I8999	I12136	32.6843	65.202	3	65.202	3	50.129	2	32.6843	1									16.7272	0
I1027	I6799	13.6265	94.0047	8	65.1986	5	0	0	0	0									0	0
GRG035	GRG003	24.0511	76.5056	4	65.1618	3	65.1618	3	45.8308	2									14.7686	0
I7779	irk061_noUDG.SG	26.5775	81.9012	6	65.1249	4	26.5775	1	26.5775	1									0
Damgaard2018Yamnaya_noUDG.SG	I10565	36.7724	92.2173	6	64.9684	3	52.8781	2	36.7724	1										0
KGH6.SG	SRA62.SG	24.4904	100.742	8	64.8898	4	24.4904	1	24.4904	1									0	0
I13758	I14101	22.6783	94.7477	7	64.8803	4	22.6783	1	22.6783	1									0	0
VK237_noUDG.SG	VK46_noUDG.SG	18.0144	94.9203	7	64.8088	4	51.9044	3	0	0
I13759	I14104	24.2697	64.7172	3	64.7172	3	64.7172	3	46.5966	2									0	0
I13757	I12415	21.8016	72.9949	5	64.6901	4	21.8016	1	21.8016	1									0	26.394
irk075_noUDG.SG	irk034_noUDG.SG	19.2685	131.178	11	64.6222	4	19.2685	1	0	0
MIB039	MIB057	31.4338	74.883	4	64.5367	3	52.1938	2	52.1938	2									0	15.1564
MIB002	MIB007	32.7072	74.5492	4	64.4736	3	49.3324	2	32.7072	1									0	0
BER002	I7033	35.7556	73.6972	4	64.4512	3	35.7556	1	35.7556	1									0	38.3589
I14099	I14104	22.7849	76.1364	5	64.4127	4	22.7849	1	22.7849	1									0	0
MIB035	MIB031	22.697	64.3202	4	64.3202	4	39.4131	2	22.697	1									0	0
vbj012_noUDG.SG	Ajvide58_noUDG.SG	16.8201	102.451	8	64.2599	4	49.9029	3	0	0
MIB017	MIB045	64.2154	64.2154	1	64.2154	1	64.2154	1	64.2154	1									0	0
DA335_noUDG.SG	KPT004	17.6339	130.335	11	64.1879	4	34.6374	2	0	0										75.2366
DA360_noUDG.SG	irk025_noUDG.SG	20.0124	113.094	9	64.098	4	37.4145	2	20.0124	1
RISE547_noUDG.SG	I11752	20.8739	94.1113	7	64.0842	4	20.8739	1	20.8739	1										116.237
KPT003	I7780	25.9052	104.22	7	64.078	3	64.078	3	47.1453	2									86.6458	0
I2934	I2979	18.1595	111.536	9	64.0511	4	35.9627	2	0	0									19.1374	0
I19868	I19862	31.1829	63.9956	3	63.9956	3	48.6606	2	31.1829	1									0	14.0513
RISE601_noUDG.SG	BRE004	22.9808	110.861	8	63.8596	3	63.8596	3	45.2424	2										0
SBj_noUDG.SG	SF9_noUDG.SG	20.5635	149.586	13	63.855	4	20.5635	1	20.5635	1
I0939	I0984	19.1242	72.7535	5	63.7634	4	36.7634	2	0	0									0	0
ALM021	LHO003	27.9284	63.6759	3	63.6759	3	50.2474	2	50.2474	2									0	0
DA245_noUDG.SG	DA246_noUDG.SG	31.1713	84.615	5	63.6555	3	50.3289	2	31.1713	1
M95_noUDG.SG	I5411	31.8312	72.9739	4	63.6354	3	48.2498	2	31.8312	1										0
DA356_noUDG.SG	UKY001	21.2853	166.527	15	63.6259	4	39.2575	2	21.2853	1										104.661
DA336_noUDG.SG	NEO232_noUDG.SG	20.6662	103.635	8	63.566	4	37.6838	2	20.6662	1
GRG003	GRG027	43.4137	63.5367	2	63.5367	2	63.5367	2	63.5367	2									0	44.0697
I13752	I14106	17.5334	72.5844	5	63.5181	4	34.2179	2	0	0									13.7202	0
GLZ002	irk022_noUDG.SG	20.3742	82.232	6	63.5147	4	37.0223	2	20.3742	1									84.6335
PNL001	DRO001	26.4607	74.5505	4	63.4134	3	63.4134	3	46.5917	2									0	0
I18730	I18732	63.3957	72.3781	2	63.3957	1	63.3957	1	63.3957	1									0	0
I0429	I0371	27.8019	100.891	7	63.3742	3	50.3884	2	50.3884	2									26.7032	0
C1700	I11112	19.1861	92.4666	7	63.3187	4	36.4107	2	0	0									0	0
I12317	I3135	27.31	103.819	7	63.3047	3	49.0349	2	49.0349	2									0	0
MJ-43_noUDG.SG	LS-13_noUDG.SG	18.2105	72.4358	5	63.2928	4	35.3822	2	0	0
I7335	irk071_noUDG.SG	20.3194	147.798	13	63.2795	4	20.3194	1	20.3194	1									28.9786
KS20_KS25_noUDG	KS9_noUDG	21.4411	99.5673	7	63.2596	3	63.2596	3	63.2596	3
I0939	I1064	21.7796	73.0886	5	63.258	4	39.1219	2	21.7796	1									0	0
MIB042	MIB052	24.9871	80.9563	5	63.2535	3	48.2685	2	48.2685	2									0	0
I6712	I11752	32.4459	100.747	7	63.2156	3	50.2942	2	32.4459	1									0	116.237
DA336_noUDG.SG	I1526	20.7992	101.907	8	63.1549	4	37.7369	2	20.7992	1										0
STR355c_noUDG.SG	SZ13	32.3113	71.6483	3	63.1486	2	63.1486	2	63.1486	2										0
R12233.SG	R12245.SG	27.6801	80.3858	5	63.1321	3	47.4074	2	27.6801	1
I6800	I6790	19.5658	87.6814	7	63.1263	4	38.7365	2	0	0									0	0
MX198	KON004	18.0867	88.9792	7	63.1258	4	18.0867	1	0	0									0	0
I18737	I18724	28.8949	71.3469	4	63.1005	3	48.5673	2	28.8949	1									0	0
Aes23	Aes18	35.5732	100.57	6	63.0734	2	63.0734	2	63.0734	2									0	0
RISE510_noUDG.SG	I6712	30.1406	92.8177	6	63.0568	3	50.0094	2	30.1406	1										0
RISE1252_noUDG.SG	ILK002	21.5946	130.239	10	63.044	3	63.044	3	43.0845	2										59.3524
VDP-A-6_38_noUDG.SG	FSS-A-1_38_noUDG.SG	41.497	63.0303	2	63.0303	2	63.0303	2	63.0303	2
VLI067	VLI071	24.9327	80.5582	5	63.0202	3	63.0202	3	24.9327	1									0	0
MIB013	MIB039	45.0749	62.9829	2	62.9829	2	62.9829	2	45.0749	1									0	0
I12459	I6554	22.3229	81.378	5	62.9775	3	62.9775	3	43.8833	2									0	33.8487
MIB062	MIB057	35.9593	62.9494	2	62.9494	2	62.9494	2	62.9494	2									0	15.1564
DA340_noUDG.SG	DA357_noUDG.SG	21.7691	138.368	12	62.858	4	21.7691	1	21.7691	1
I7411	I11027	40.0684	72.061	3	62.8067	2	62.8067	2	62.8067	2									0	0
KPT001	irk025_noUDG.SG	18.0435	174.391	15	62.7865	4	34.3948	2	0	0									0
KPT003	irk036_noUDG.SG	27.3626	112.924	8	62.7525	3	49.549	2	49.549	2									86.6458
I24638	I24639	26.8371	110.291	8	62.7015	3	48.6169	2	48.6169	2									0	0
I12136	I6292	23.7513	62.6465	3	62.6465	3	62.6465	3	44.7623	2									0	0
VLI020	VLI007	18.9683	62.5544	4	62.5544	4	37.8041	2	0	0									0	0
PNL001	Gyvakarai1_10bp_noUDG	28.464	72.5542	4	62.4217	3	62.4217	3	28.464	1									0
I2633	I2635	37.4152	99.2575	6	62.4008	2	62.4008	2	62.4008	2									0	21.1415
I2934	I2935	25.7029	91.0112	6	62.3357	3	62.3357	3	25.7029	1									19.1374	0
MX195	MX191	29.9706	81.2884	5	62.2503	3	48.3963	2	29.9706	1									0	0
DA361_noUDG.SG	KPT002_petrous	33.3069	109.914	8	62.1356	3	49.4032	2	33.3069	1										0
I13753	I5508	27.6869	73.2371	4	62.0555	3	62.0555	3	27.6869	1									0	0
ALM063	ALM041	44.8702	62.0348	2	62.0348	2	62.0348	2	44.8702	1									0	0
I19332	I19333	37.5217	62.0348	2	62.0348	2	62.0348	2	62.0348	2									0	0
DA344_noUDG.SG	irk030_noUDG.SG	23.3839	128.054	10	62.0012	3	62.0012	3	23.3839	1
BRE006	BRE005	36.3906	125.302	8	61.9953	2	61.9953	2	61.9953	2									0	0
MIB072	MIB036	38.3209	80.6552	4	61.8504	2	61.8504	2	61.8504	2									0	0
RISE1254_noUDG.SG	VLI008	17.5311	71.2224	5	61.8282	4	34.6151	2	0	0										0
I0984	I4789	21.8811	61.8056	4	61.8056	4	21.8811	1	21.8811	1									0	38.358
s19_V16_1_noUDG.SG	s19_X17_2_noUDG.SG	17.2808	119.027	10	61.7886	4	33.672	2	0	0
vbj012_noUDG.SG	vbj004.SG	17.9358	121.368	10	61.7844	4	17.9358	1	0	0										21.3501
RISE392_noUDG.SG	I4255	18.6234	70.2653	5	61.7838	4	36.0865	2	0	0										12.7027
ajv54_noUDG.SG	vbj012_noUDG.SG	18.8965	140.63	12	61.7474	4	18.8965	1	0	0
SHT001	I11752	20.7341	88.6888	7	61.713	4	20.7341	1	20.7341	1									0	116.237
DA362_noUDG.SG	DA245_noUDG.SG	18.1179	80.4509	6	61.7006	4	35.228	2	0	0
I13219	I12136	26.1499	84.8229	5	61.6754	3	46.3355	2	46.3355	2									0	0
RISE1247_noUDG.SG	RISE1165_noUDG.SG	20.0651	71.326	5	61.6575	4	20.0651	1	20.0651	1
I7779	irk075_noUDG.SG	18.4467	136.306	12	61.6049	4	18.4467	1	0	0									0
I20584	I21275	18.4696	61.5565	4	61.5565	4	18.4696	1	0	0									0	51.9831
I12458	I12987	16.4924	69.9655	5	61.5472	4	32.817	2	0	0									0	0
KD070.SG	I18606	17.3989	61.3881	4	61.3881	4	17.3989	1	0	0										0
I14100	I12412	26.1655	61.3001	3	61.3001	3	48.0012	2	48.0012	2									0	0
irk017_noUDG.SG	I7782	16.2284	120.077	10	61.2341	4	16.2284	1	0	0										32.3028
RISE1249_noUDG.SG	RISE1165_noUDG.SG	23.862	95.2793	7	61.2299	3	61.2299	3	43.8664	2
I13752	I13756	24.4318	80.5352	5	61.2031	3	61.2031	3	44.6307	2									13.7202	44.8862
I13752	I5505	21.4854	61.1952	3	61.1952	3	61.1952	3	41.9112	2									13.7202	15.2401
I13758	I13753	23.1041	61.1249	3	61.1249	3	61.1249	3	23.1041	1									0	0
I13758	I14106	22.2841	93.5432	6	61.0863	3	61.0863	3	43.4071	2									0	0
I6561	I6797	27.3559	61.0672	3	61.0672	3	47.9964	2	47.9964	2									30.2495	0
DA360_noUDG.SG	DA338_noUDG.SG	17.1435	90.7039	7	61.0517	4	33.2292	2	0	0
DA361_noUDG.SG	UKY001	33.3069	109.414	8	61.0474	3	33.3069	1	33.3069	1										104.661
NUR002	KKM001	30.5856	81.9199	5	61.0334	3	47.5242	2	30.5856	1									12.6493	0
DA231_noUDG.SG	RISE394_noUDG.SG	32.6859	69.5396	4	61.0086	3	32.6859	1	32.6859	1
I18470	I18486	33.2073	60.9828	2	60.9828	2	60.9828	2	60.9828	2									0	0
I30299	I13895	26.1536	71.093	4	60.9355	3	60.9355	3	26.1536	1									0	0
RISE670_noUDG.SG	RISE719_noUDG.SG	20.3626	104.079	9	60.9216	4	20.3626	1	20.3626	1
I2934	I2978	37.9875	79.8501	4	60.7638	2	60.7638	2	60.7638	2									19.1374	12.691
DA250_noUDG.SG	DA362_noUDG.SG	16.951	123.087	10	60.7354	4	16.951	1	0	0
I7282	I7210	60.7334	60.7334	1	60.7334	1	60.7334	1	60.7334	1									0	0
RISE684_noUDG.SG	RISE516_noUDG.SG	18.1896	81.291	6	60.673	4	18.1896	1	0	0
I6564	I6566	42.5014	60.6143	2	60.6143	2	60.6143	2	42.5014	1									0	0
I7779	I7780	19.0044	141.071	12	60.5403	4	19.0044	1	0	0									0	0
MIB011	MIB031	17.5197	60.487	4	60.487	4	34.0702	2	0	0									0	0
I3041	I3138	25.6829	60.4513	3	60.4513	3	46.8278	2	46.8278	2									0	0
PN07.SG	PB186.SG	31.8602	78.676	5	60.431	3	31.8602	1	31.8602	1									0	0
DA360_noUDG.SG	irk075_noUDG.SG	17.9609	172.663	16	60.4224	4	33.9799	2	0	0
DA339_noUDG.SG	NEO232_noUDG.SG	18.2584	77.0484	6	60.3927	4	18.2584	1	0	0
I2631	I2636	15.9852	72.1203	5	60.3876	4	0	0	0	0									0	0
BOT2016	BOT14_noUDG.SG	17.9325	96.1273	8	60.2732	4	17.9325	1	0	0									0
DA358_noUDG.SG	KPT001	17.374	111.179	9	60.2686	4	17.374	1	0	0										0
I0073	I0071	45.7617	60.2231	2	60.2231	2	45.7617	1	45.7617	1									28.9145	16.7067
RISE1171_noUDG.SG	RISE1170_noUDG.SG	25.9781	89.6384	6	60.1947	3	45.5402	2	25.9781	1
GRG025	GRG015	47.7105	83.562	4	60.1854	2	47.7105	1	47.7105	1									0	13.4514
DA343_noUDG.SG	irk071_noUDG.SG	23.1628	123.307	10	60.1789	3	44.3468	2	44.3468	2
DA356_noUDG.SG	KPT003	21.8329	143.233	12	60.1496	3	60.1496	3	42.5333	2										86.6458
I6624	MIB062	34.4666	60.1418	2	60.1418	2	60.1418	2	60.1418	2									0	0
DA253_noUDG.SG	DA246_noUDG.SG	16.5795	79.9273	6	60.1307	4	16.5795	1	0	0
I8745	I0357	29.2039	97.882	7	60.1277	3	46.1501	2	29.2039	1									0	0
VK127_noUDG.SG	VDP-A-5_38_noUDG.SG	24.7971	91.3978	6	60.1268	3	60.1268	3	24.7971	1
DA250_noUDG.SG	DA246_noUDG.SG	17.8521	87.1015	7	60.0768	4	34.2477	2	0	0
pcw041_noUDG.SG	pcw211_noUDG.SG	39.2829	85.7848	5	60.0088	2	60.0088	2	60.0088	2
I6901	I6197	59.9886	68.915	2	59.9886	1	59.9886	1	59.9886	1									33.9453	0
I0432	RISE395_noUDG.SG	34.7505	59.9318	2	59.9318	2	59.9318	2	59.9318	2									12.6321
I7335	I1526	16.8231	89.4809	7	59.9199	4	33.6087	2	0	0									28.9786	0
RISE670_noUDG.SG	RISE681_noUDG.SG	16.6877	100.48	8	59.8642	4	16.6877	1	0	0
PRU004	I7282	44.4791	85.5721	5	59.8622	2	44.4791	1	44.4791	1									0	0
AYIM22BY.SG	RISE511_noUDG.SG	21.1626	81.1947	5	59.8613	3	59.8613	3	41.9009	2
ajv28_noUDG.SG	vbj004.SG	29.2933	126.92	10	59.858	3	46.2193	2	29.2933	1										21.3501
I6714	I2069	17.111	88.3261	7	59.8309	4	17.111	1	0	0									0	0
I10000	I6197	31.3838	68.559	3	59.7432	2	59.7432	2	59.7432	2									12.5036	0
DA361_noUDG.SG	ZPL001	18.8774	124.353	11	59.74	4	18.8774	1	0	0										58.8988
VLI067	RISE1172_noUDG.SG	24.4834	70.4203	4	59.7074	3	44.8454	2	44.8454	2									0
I13757	I14101	27.4379	94.2274	7	59.705	3	47.4979	2	47.4979	2									0	0
I0943	I1027	17.2216	78.8206	6	59.6491	4	17.2216	1	0	0									19.5049	0
RISE395_noUDG.SG	I1027	16.8432	67.6472	5	59.646	4	33.2134	2	0	0										0
S10_S13_noUDG	S8_noUDG	26.0701	77.9749	5	59.6443	3	45.2383	2	26.0701	1
I1024	I6561	29.7679	80.2714	5	59.6438	3	29.7679	1	29.7679	1									0	30.2495
S8_noUDG	S10_noUDG.SG	26.0745	77.9415	5	59.6109	3	45.2427	2	26.0745	1
DA10_noUDG.SG	ESZ003	45.5366	68.3133	3	59.4963	2	45.5366	1	45.5366	1										0
ORC003	I10552	31.5304	59.454	3	59.454	3	31.5304	1	31.5304	1									0	0
XHM100.SG	XHM75.SG	15.3553	232.458	22	59.3108	4	0	0	0	0
I6900	I6197	31.1594	67.6846	4	59.2937	3	31.1594	1	31.1594	1									0	0
DA343_noUDG.SG	irk068_noUDG.SG	20.4797	107.442	9	59.2229	4	20.4797	1	20.4797	1
ALM068	ALM060	31.4997	67.3737	3	59.2198	2	59.2198	2	59.2198	2									0	0
KPT003	irk075_noUDG.SG	16.4995	135.984	12	59.2023	4	16.4995	1	0	0									86.6458
I10974	I10000	59.1286	70.9363	2	59.1286	1	59.1286	1	59.1286	1									17.2764	12.5036
PNL001	MA969_noUDG.SG	23.9719	78.8044	5	59.099	3	44.2779	2	44.2779	2									0
DA340_noUDG.SG	DA246_noUDG.SG	32.856	68.5326	4	59.0733	3	32.856	1	32.856	1
MIB028	MIB021	17.3841	80.4282	6	59.0122	4	17.3841	1	0	0									0	0
RISE1247_noUDG.SG	RISE1163_noUDG.SG	24.0657	95.5182	7	58.9328	3	45.543	2	45.543	2
I13757	I13754	42.499	70.0131	3	58.9102	2	58.9102	2	42.499	1									0	49.983
ZPL001	irk068_noUDG.SG	15.7519	120.96	10	58.6377	4	0	0	0	0									58.8988
C1699	I11752	23.1255	78.3824	5	58.5921	3	45.7566	2	45.7566	2									16.0022	116.237
VK122_noUDG.SG	VK101_noUDG.SG	27.0281	67.9724	4	58.5729	3	43.7342	2	27.0281	1
DA342_noUDG.SG	irk034_noUDG.SG	29.0497	85.8544	6	58.5653	3	29.0497	1	29.0497	1
I10565	I2069	19.9985	58.4727	4	58.4727	4	19.9985	1	0	0									0	0
MIB020	MIB033	19.6251	58.4714	3	58.4714	3	58.4714	3	0	0									38.9223	0
CAH010	VLI016	46.1615	67.7681	3	58.3917	2	46.1615	1	46.1615	1									0	0
MIB072	MIB044	33.5341	58.382	2	58.382	2	58.382	2	58.382	2									0	70.0342
ZPL001	irk071_noUDG.SG	17.4122	130.67	12	58.3328	4	17.4122	1	0	0									58.8988
ajv28_noUDG.SG	vbj012_noUDG.SG	32.3048	105.459	8	58.3317	3	32.3048	1	32.3048	1
I2605	TRPTN_611_noUDG.SG	30.3905	58.3125	3	58.3125	3	30.3905	1	30.3905	1									0
I0744	Bar31_noUDG.SG	22.3974	89.2906	6	58.3024	3	58.3024	3	22.3974	1									0
DA343_noUDG.SG	DA335_noUDG.SG	21.9322	97.0334	7	58.2489	3	42.87	2	42.87	2
L5213	XHM100.SG	18.3831	222.153	22	58.2242	4	18.3831	1	0	0									15.0353
HUGO_190	I3601	24.9039	77.9979	5	58.2069	3	45.3744	2	45.3744	2									0	0
ros3_noUDG.SG	ros005_renamed_noUDG.SG	36.1871	75.9267	4	58.1565	2	58.1565	2	58.1565	2
C1703.SG	I11752	26.562	103.421	8	58.1352	3	44.2711	2	26.562	1									0	116.237
I5396	I10000	26.26	66.7404	4	58.1341	3	44.6033	2	26.26	1									0	12.5036
I5750	I4069	27.9596	85.765	6	58.0707	3	27.9596	1	27.9596	1									56.1691	0
ber2F_noUDG.SG	MA826.RISE00_noUDG.SG	25.4387	58.0424	3	58.0424	3	58.0424	3	25.4387	1
I5272	I0370	16.1434	88.5774	7	58.0308	4	16.1434	1	0	0									0	0
s19_X08_1_noUDG.SG	s19_V9_2_noUDG.SG	23.0199	84.3795	6	57.8865	3	43.4659	2	43.4659	2
I13891	I13895	57.8754	76.4166	3	57.8754	1	57.8754	1	57.8754	1									0	0
I2979	I2636	24.1063	69.0254	4	57.8624	3	45.0521	2	45.0521	2									0	0
I12477	I13228	38.5115	66.0844	3	57.8587	2	57.8587	2	38.5115	1									0	0
DA250_noUDG.SG	DA249_noUDG.SG	16.6581	74.6213	6	57.8489	4	16.6581	1	0	0
I5073	I18746	57.8474	76.378	3	57.8474	1	57.8474	1	57.8474	1									24.9639	112.25
DA251_noUDG.SG	DA247_noUDG.SG	17.2954	108.414	9	57.7996	4	17.2954	1	0	0
DA252_noUDG.SG	DA249_noUDG.SG	22.176	135.649	11	57.7294	3	43.1534	2	43.1534	2
DA361_noUDG.SG	I1526	22.9303	107.499	8	57.6324	3	41.7624	2	22.9303	1										0
ZPL001	irk061_noUDG.SG	16.1898	142.308	13	57.5872	4	16.1898	1	0	0									58.8988
MIB032	PDA002	26.6058	83.1937	6	57.5806	3	44.426	2	26.6058	1									0	0
rath3_noUDG.SG	rath2_noUDG.SG	23.673	67.8029	4	57.5798	3	44.5804	2	44.5804	2
DA4_noUDG.SG	RISE496_noUDG.SG	22.4872	68.4697	4	57.477	3	42.0303	2	22.4872	1
TGS-A-1_38_noUDG.SG	VK127_noUDG.SG	41.8371	57.4668	2	57.4668	2	41.8371	1	41.8371	1
RISE1254_noUDG.SG	ILK003	26.6027	77.0511	5	57.4115	3	42.9295	2	26.6027	1										62.1346
I0943	I0507	23.0147	65.5235	4	57.3503	3	45.1322	2	45.1322	2									19.5049	0
I0361	I4264	18.3304	65.3705	5	57.2727	4	18.3304	1	0	0									0	0
I7782	I7780	31.0682	73.8173	5	57.2629	3	31.0682	1	31.0682	1									32.3028	0
I1054	I7480	28.7443	90.4989	6	57.2312	3	28.7443	1	28.7443	1									0	15.6261
SFI-45_noUDG.SG	SFI-47_noUDG.SG	30.9211	74.4561	4	57.1918	2	57.1918	2	57.1918	2
I12987	I8998	27.5954	57.1495	3	57.1495	3	44.5164	2	27.5954	1									0	0
DA343_noUDG.SG	irk040.SG	16.6204	155.769	14	57.1177	4	16.6204	1	0	0										52.8274
I16109	I4139	30.4693	57.1143	2	57.1143	2	57.1143	2	57.1143	2									0	0
DA250_noUDG.SG	DA252_noUDG.SG	26.9556	150.229	12	57.0816	3	44.9581	2	26.9556	1
I3393	I10111	30.7556	66.2198	4	56.9989	3	30.7556	1	30.7556	1									0	0
I20671	I20679	30.4842	56.984	2	56.984	2	56.984	2	56.984	2									0	0
C1206	C1194	16.6988	97.1655	8	56.9383	4	16.6988	1	0	0									0	0
NEO232_noUDG.SG	GLZ002	31.7704	66.9396	3	56.9104	2	56.9104	2	56.9104	2										84.6335
brn008_noUDG.SG	brn003_noUDG.SG	16.4699	111.251	10	56.8979	4	16.4699	1	0	0
vbj018_noUDG.SG	vbj004.SG	21.0955	125.205	10	56.8945	3	56.8945	3	21.0955	1										21.3501
MIB017	MIB002	32.3294	68.3581	3	56.8841	2	56.8841	2	56.8841	2									0	0
DA358_noUDG.SG	irk061_noUDG.SG	18.5257	117.447	10	56.8072	4	18.5257	1	0	0
DA360_noUDG.SG	DA358_noUDG.SG	15.8365	95.0916	8	56.7812	4	0	0	0	0
MA826.RISE00_noUDG.SG	STD002	18.0566	56.706	4	56.706	4	18.0566	1	0	0										0
RISE395_noUDG.SG	I4318	17.3527	66.0042	5	56.6491	4	17.3527	1	0	0										0
L5209	XHM100.SG	16.0577	154.041	14	56.6343	4	16.0577	1	0	0									0
RISE1166_noUDG.SG	ILK002	25.5976	95.2048	7	56.6251	3	43.5954	2	25.5976	1										59.3524
I2417	I2597	25.1882	67.8699	4	56.6165	3	42.3288	2	25.1882	1									0	96.8633
PNL001	TRM003	18.6576	66.0162	5	56.5982	4	18.6576	1	0	0									0	0
DA358_noUDG.SG	KPT003	16.5708	103.463	9	56.5753	4	16.5708	1	0	0										86.6458
I8745	I2069	14.5053	66.1853	5	56.5326	4	0	0	0	0									0	0
MIB020	MIB035	34.5934	68.419	3	56.5222	2	56.5222	2	56.5222	2									38.9223	0
I13219	I12459	21.8837	65.2577	4	56.4589	3	42.8496	2	42.8496	2									0	0
I4877	I4875	19.8753	84.0569	6	56.4461	3	56.4461	3	0	0									0	0
DA358_noUDG.SG	STB001	44.1435	86.7586	5	56.4198	2	44.1435	1	44.1435	1										38.8387
I13759	I12414	32.3506	56.4079	2	56.4079	2	56.4079	2	56.4079	2									0	33.8015
I11585	I20654	56.3675	65.003	2	56.3675	1	56.3675	1	56.3675	1									0	0
DA360_noUDG.SG	irk022_noUDG.SG	15.5597	121.635	11	56.2832	4	0	0	0	0
BRE001	NUR002	25.7199	83.5753	6	56.28	3	43.2241	2	25.7199	1									13.4622	12.6493
I14099	I13759	25.6049	64.554	4	56.2612	3	42.1218	2	25.6049	1									0	0
RISE1248_noUDG.SG	RISE1254_noUDG.SG	35.5958	66.23	3	56.2344	2	56.2344	2	56.2344	2
DA245_noUDG.SG	DA247_noUDG.SG	21.7517	75.9289	5	56.0794	3	40.1614	2	21.7517	1
I13760	I13758	42.3907	67.0128	3	56.0583	2	42.3907	1	42.3907	1									0	0
VK482_noUDG.SG	VK511_noUDG.SG	55.9905	65.7167	2	55.9905	1	55.9905	1	55.9905	1
RISE1246_noUDG.SG	RISE1170_noUDG.SG	16.1845	74.6838	6	55.9764	4	16.1845	1	0	0
I7489	I11752	15.3843	93.6683	8	55.9727	4	0	0	0	0									13.8998	116.237
I13752	I12413	15.781	103.304	9	55.936	4	0	0	0	0									13.7202	142.72
s19_X14_1_noUDG.SG	s19_V14_2_noUDG.SG	23.4503	82.6245	6	55.9176	3	55.9176	3	23.4503	1
MIB061	MIB040	55.9168	55.9168	1	55.9168	1	55.9168	1	55.9168	1									0	0
DA339_noUDG.SG	KPT001	22.5165	73.8348	5	55.8965	3	43.6968	2	43.6968	2										0
DA338_noUDG.SG	DA358_noUDG.SG	26.8593	87.8577	6	55.8142	3	26.8593	1	26.8593	1
RISE394_noUDG.SG	I10140	19.3076	73.2837	5	55.7337	3	55.7337	3	0	0										0
I6561	I6789	17.3861	55.7264	4	55.7264	4	17.3861	1	0	0									30.2495	0
ALM068	ALM017	32.135	55.715	2	55.715	2	55.715	2	55.715	2									0	0
SHT001	I3950	21.6872	128.281	11	55.7033	3	55.7033	3	21.6872	1									0	0
MIB087	MIB008	22.0476	55.6964	3	55.6964	3	41.1663	2	22.0476	1									0	0
GMGM1.SG	XHM135.SG	26.5887	211.35	19	55.6958	3	42.9861	2	26.5887	1										14.8231
MIB062	MIS001	29.599	64.3143	3	55.6571	2	55.6571	2	55.6571	2									0	0
C1702	C1700	16.0383	55.6334	4	55.6334	4	16.0383	1	0	0									0	0
RISE507.508.merge_noUDG.SG	I11112	16.127	93.5665	8	55.5778	4	16.127	1	0	0										0
ALM036	ALM020	29.3539	64.3423	3	55.5684	2	55.5684	2	55.5684	2									0	0
Aes20	Aes23	40.3842	74.1915	4	55.5133	2	40.3842	1	40.3842	1									0	0
I5506	I5508	40.637	55.4585	2	55.4585	2	40.637	1	40.637	1									28.171	0
I5272	I6712	14.8368	99.8258	9	55.4202	4	0	0	0	0									0	0
RISE1241_noUDG.SG	ILK002	28.5932	55.2954	3	55.2954	3	28.5932	1	28.5932	1										59.3524
ZPL001	KPT002_petrous	25.4189	122.408	10	55.2935	3	41.8209	2	25.4189	1									58.8988	0
SFI-47_noUDG.SG	SFI-34_noUDG.SG	33.0307	66.7084	3	55.2856	2	55.2856	2	55.2856	2
RISE1252_noUDG.SG	RISE1161_noUDG.SG	24.213	83.7419	6	55.2443	3	41.586	2	24.213	1
I5521	I7269	55.1565	55.1565	1	55.1565	1	55.1565	1	55.1565	1									0	0
I3950	RISE511_noUDG.SG	21.5466	94.7745	7	55.1179	3	41.6736	2	41.6736	2									0
I3977	I4267	29.5547	55.0933	3	55.0933	3	29.5547	1	29.5547	1									48.6671	0
I2651	I2934	22.4899	55.0894	3	55.0894	3	42.962	2	42.962	2									0	19.1374
I5400	I12988	55.0342	55.0342	1	55.0342	1	55.0342	1	55.0342	1									0	0
RISE1247_noUDG.SG	RISE1161_noUDG.SG	25.8166	64.091	4	55.0225	3	25.8166	1	25.8166	1
DA343_noUDG.SG	I7779	31.967	134.394	10	55.0042	2	55.0042	2	55.0042	2										0
I5272	SHT001	14.5024	82.6994	7	54.9918	4	0	0	0	0									0	0
I13754	I13753	36.949	64.4037	3	54.9642	2	54.9642	2	36.949	1									49.983	0
BRE009	BRE013	18.074	91.3689	8	54.954	4	18.074	1	0	0									25.0435	0
DA250_noUDG.SG	DA247_noUDG.SG	21.2107	126.304	10	54.9451	3	40.7199	2	21.2107	1
I7489	I0370	36.8934	54.8889	2	54.8889	2	54.8889	2	36.8934	1									13.8998	0
I24638	I24879	36.7387	54.8534	2	54.8534	2	54.8534	2	36.7387	1									0	134.999
DA250_noUDG.SG	irk051_noUDG.SG	14.5308	75.4284	6	54.8318	4	0	0	0	0
I13757	I12413	23.4379	64.1734	4	54.7481	3	41.1505	2	23.4379	1									0	142.72
RISE510_noUDG.SG	RISE507.508.merge_noUDG.SG	15.6827	89.2703	8	54.7402	4	0	0	0	0
DA336_noUDG.SG	irk068_noUDG.SG	26.1455	116.763	9	54.729	3	26.1455	1	26.1455	1
L5213	L5209	15.1921	178.432	17	54.7218	4	0	0	0	0									15.0353	0
I1024	I1053	21.656	84.2575	6	54.7084	3	41.1128	2	21.656	1									0	17.6496
RISE507.508.merge_noUDG.SG	SHT002	32.5129	144.14	11	54.6971	2	54.6971	2	54.6971	2										18.8938
I17015	I11991	21.9607	76.5578	5	54.6668	3	54.6668	3	21.9607	1									31.5828	20.5229
AH2_noUDG.SG	I1290	16.0282	82.2813	7	54.6145	4	16.0282	1	0	0										0
I0370	I6294	22.6508	64.923	4	54.5942	3	40.2085	2	22.6508	1									0	0
I4070	I12082	24.7493	64.2558	4	54.5762	3	41.632	2	24.7493	1									27.2322	0
RISE671_noUDG.SG	RISE718_noUDG.SG	21.4247	111.415	9	54.5217	3	54.5217	3	21.4247	1
RISE507.508.merge_noUDG.SG	I6221	32.3364	133.746	10	54.5187	2	54.5187	2	54.5187	2										18.3826
STR355c_noUDG.SG	SZ7	32.2946	54.4862	2	54.4862	2	54.4862	2	54.4862	2										0
I1027	I1053	24.1696	74.9754	5	54.4083	3	24.1696	1	24.1696	1									0	17.6496
VLI071	TRM003	26.6042	54.3976	3	54.3976	3	26.6042	1	26.6042	1									0	0
DA360_noUDG.SG	I7782	15.2364	131.296	12	54.3619	4	0	0	0	0										32.3028
I6292	I12985	22.6501	88.4327	6	54.2662	3	41.4849	2	22.6501	1									0	0
I14107	I13757	25.8051	84.2639	6	54.2526	3	41.827	2	25.8051	1									0	0
DA334_noUDG.SG	irk071_noUDG.SG	24.4393	125.805	11	54.155	3	24.4393	1	24.4393	1
I13219	I10000	20.0022	54.1013	3	54.1013	3	39.9833	2	20.0022	1									0	12.5036
MIB068	MIB061	41.8581	54.0975	2	54.0975	2	41.8581	1	41.8581	1									0	0
MIB064	MIB036	31.5958	63.7491	3	54.0692	2	54.0692	2	54.0692	2									0	0
GRG025	GRG003	22.124	54.0519	3	54.0519	3	40.0882	2	22.124	1									0	0
I2651	I2980	24.4567	54.0341	3	54.0341	3	41.1385	2	24.4567	1									0	0
I5506	I5503	18.4211	84.8575	6	53.9874	3	53.9874	3	0	0									28.171	0
RISE1247_noUDG.SG	RISE1241_noUDG.SG	21.0018	80.5672	6	53.9753	3	40.5366	2	21.0018	1
SHT002	I6714	20.6599	88.3219	7	53.9585	3	40.0203	2	20.6599	1									18.8938	0
MIB047	MIB060	26.986	53.9057	2	53.9057	2	53.9057	2	53.9057	2									0	0
RISE670_noUDG.SG	RISE683_noUDG.SG	25.2735	87.4378	7	53.8691	3	41.2741	2	25.2735	1
ZPL001	irk075_noUDG.SG	15.1837	119.188	11	53.8454	4	0	0	0	0									58.8988
C1707	I2069	15.7406	88.4197	8	53.7965	4	0	0	0	0									48.5466	0
RISE671_noUDG.SG	RISE685_noUDG.SG	24.8552	91.9657	7	53.7705	3	41.3979	2	24.8552	1
SHT001	I2069	25.6422	86.6024	6	53.6493	3	25.6422	1	25.6422	1									0	0
MA826.RISE00_noUDG.SG	Plinkaigalis242	25.3866	73.0187	5	53.642	3	25.3866	1	25.3866	1										23.0988
BRE006	BRE013	25.8788	64.8801	4	53.6284	3	25.8788	1	25.8788	1									0	0
I2433	RISE1172_noUDG.SG	26.48	53.6261	3	53.6261	3	26.48	1	26.48	1									30.4041
RISE1171_noUDG.SG	ILK001	20.7449	53.598	3	53.598	3	39.4351	2	20.7449	1										0
JAG93_noUDG.SG	JAG34_noUDG.SG	41.3894	93.4757	6	53.482	2	41.3894	1	41.3894	1
RISE1243_noUDG.SG	RISE1162_noUDG.SG	23.6001	61.5225	4	53.4684	3	39.8652	2	23.6001	1
I1029	I1057	53.4624	63.3955	2	53.4624	1	53.4624	1	53.4624	1									0	0
JAG82_noUDG.SG	JAG93_noUDG.SG	38.653	74.4	4	53.4299	2	38.653	1	38.653	1
I6714	I6221	20.6642	79.7447	6	53.3943	3	40.1088	2	20.6642	1									0	18.3826
ros3_noUDG.SG	Gokhem2_noUDG.SG	34.5275	62.3259	3	53.3385	2	53.3385	2	34.5275	1
MIB010	MIB031	21.6139	53.2387	3	53.2387	3	38.1366	2	21.6139	1									0	0
I1090	I4318	20.1166	64.3876	4	53.2016	3	37.8704	2	20.1166	1									13.9082	0
MX283_d	POST_35	20.4565	53.1745	3	53.1745	3	38.6015	2	20.4565	1										0
RISE719_noUDG.SG	RISE685_noUDG.SG	14.5225	53.1555	4	53.1555	4	0	0	0	0
KS26_noUDG	KS21_KS23_KS4_noUDG	24.3837	61.4605	4	53.1361	3	24.3837	1	24.3837	1
KS20_KS25_noUDG	KS5_noUDG	32.0697	63.1622	3	53.1161	2	53.1161	2	53.1161	2
I1029	I1027	25.2862	63.65	4	53.1043	3	25.2862	1	25.2862	1									0	0
HUGO_190	HUGO_168	37.119	63.6113	3	53.103	2	37.119	1	37.119	1									0	0
I14106	I12413	24.1996	80.512	6	53.1021	3	40.3383	2	24.1996	1									0	142.72
PN13.SG	PB2031.SG	53.0918	53.0918	1	53.0918	1	53.0918	1	53.0918	1									0	0
MIB020	MIB084	53.0902	53.0902	1	53.0902	1	53.0902	1	53.0902	1									38.9223	0
I15750	I19329	28.4458	53.0825	2	53.0825	2	53.0825	2	53.0825	2									0	0
I12413	I12414	26.1473	53.047	3	53.047	3	26.1473	1	26.1473	1									142.72	33.8015
I7759	DA248_noUDG.SG	38.5189	80.4602	5	53.0455	2	38.5189	1	38.5189	1									0
DA343_noUDG.SG	I7782	14.2105	166.15	16	53.0451	4	0	0	0	0										32.3028
I7779	KPT001	14.2903	128.429	12	52.9941	4	0	0	0	0									0	0
I13685	I17015	33.5817	82.9163	5	52.9922	2	52.9922	2	33.5817	1									0	31.5828
RISE516_noUDG.SG	RISE680_noUDG.SG	23.353	108.354	9	52.9636	3	40.9193	2	23.353	1
KYZ002	AKB001	21.9327	52.9454	3	52.9454	3	40.0571	2	21.9327	1									0	181.893
I6561	kzb002.SG	25.822	73.3294	5	52.9355	3	25.822	1	25.822	1									30.2495	0
I13726	I11992	24.3082	71.1117	5	52.9226	3	24.3082	1	24.3082	1									14.1266	0
I14104	I12415	36.6055	52.8373	2	52.8373	2	52.8373	2	36.6055	1									0	26.394
MA826.RISE00_noUDG.SG	VOR004_noUDG.SG	24.7751	60.8919	4	52.783	3	24.7751	1	24.7751	1
MIB046	MIB057	20.889	52.7333	3	52.7333	3	40.6623	2	20.889	1									0	15.1564
I2567	I7214	32.9401	52.6547	2	52.6547	2	52.6547	2	32.9401	1									0	0
I7782	irk071_noUDG.SG	19.2418	157.869	14	52.6518	3	37.7292	2	0	0									32.3028
SKT002	DA39_noUDG.SG	23.4867	52.6035	3	52.6035	3	40.2987	2	23.4867	1									0
MIB062	MIB007	36.4136	52.6017	2	52.6017	2	52.6017	2	36.4136	1									0	0
C1701	C2048	38.1032	52.5632	2	52.5632	2	38.1032	1	38.1032	1									12.2514	0
I5379	I2604	40.0242	79.3724	5	52.5408	2	40.0242	1	40.0242	1									0	0
I6713	RISE511_noUDG.SG	35.7484	80.6932	5	52.4849	2	52.4849	2	35.7484	1									0
I1029	I4778	22.6622	63.7684	4	52.4706	3	22.6622	1	22.6622	1									0	0
PDA001	MIB032	39.7939	60.5275	3	52.4203	2	39.7939	1	39.7939	1									0	0
DA30_noUDG.SG	DA56_noUDG.SG	22.5721	62.5904	4	52.4116	3	39.1825	2	22.5721	1
I11112	I2069	20.7028	93.4296	7	52.4076	3	38.9787	2	20.7028	1									0	0
DA356_noUDG.SG	irk068_noUDG.SG	19.7094	89.6192	7	52.401	3	37.0849	2	0	0
irk040.SG	irk030_noUDG.SG	25.0708	99.9393	8	52.2813	3	25.0708	1	25.0708	1									52.8274
DA339_noUDG.SG	irk061_noUDG.SG	14.7564	126.057	12	52.2738	4	0	0	0	0
I7335	irk017_noUDG.SG	19.935	60.829	4	52.2698	3	37.1583	2	0	0									28.9786
SHT001	I6714	22.2817	131.933	11	52.2079	3	22.2817	1	22.2817	1									0	0
I6715	I6712	20.04	88.3633	7	52.2068	3	36.3633	2	20.04	1									0	0
I5505	I5506	18.88	61.7908	4	52.148	3	37.6181	2	0	0									15.2401	28.171
RISE671_noUDG.SG	RISE680_noUDG.SG	14.4305	92.8209	8	52.0847	4	0	0	0	0
MIB066	MIB031	20.8546	52.0732	3	52.0732	3	38.4386	2	20.8546	1									0	0
s19_X08_1_noUDG.SG	s19_V16_1_noUDG.SG	22.0536	91.242	7	52.0686	3	39.0025	2	22.0536	1
ESZ003	TAL003	18.1239	72.2383	5	52.0646	3	36.0979	2	0	0									0	0
SEC002	I14677	30.7728	82.1603	5	52.0487	2	52.0487	2	52.0487	2									15.8725	0
I7782	irk075_noUDG.SG	21.6155	138.807	12	52.046	3	38.6935	2	21.6155	1									32.3028
DA341_noUDG.SG	DA245_noUDG.SG	33.5198	115.412	9	52.0295	2	52.0295	2	33.5198	1
DA336_noUDG.SG	KPT004	23.0598	110.149	9	52.021	3	23.0598	1	23.0598	1										75.2366
SHT001	SHT002	28.0491	94.5711	7	52.0081	2	52.0081	2	52.0081	2									0	18.8938
SHT001	I6221	28.0503	89.499	6	52.003	2	52.003	2	52.003	2									0	18.3826
I0432	I0359	25.5915	60.2488	4	52.0005	3	25.5915	1	25.5915	1									12.6321	0
RISE671_noUDG.SG	RISE684_noUDG.SG	13.8338	90.3562	8	51.9955	4	0	0	0	0
MA968.MA976_noUDG.SG	PRU003	20.2618	60.2736	4	51.9949	3	39.7221	2	20.2618	1										19.7405
RISE1247_noUDG.SG	RISE1254_noUDG.SG	30.7747	90.9829	6	51.9658	2	51.9658	2	51.9658	2
I13758	I11034	29.9004	61.4365	3	51.9479	2	51.9479	2	51.9479	2									0	0
irk071_noUDG.SG	irk040.SG	17.6193	177.095	16	51.8517	3	51.8517	3	0	0										52.8274
VLI007	KO1002	19.9343	80.1584	6	51.8178	3	36.1575	2	0	0									0	63.2131
s19_X15_2_noUDG.SG	s19_V14_2_noUDG.SG	13.6763	84.082	7	51.7922	4	0	0	0	0
MIB072	MIB034	18.5541	51.7288	3	51.7288	3	35.7562	2	0	0									0	0
I6556	I12459	37.1308	68.5118	4	51.7252	2	37.1308	1	37.1308	1									0	0
MIB072	MIB033	33.0859	51.7026	2	51.7026	2	51.7026	2	33.0859	1									0	0
KO7001	I15646	28.822	51.6986	2	51.6986	2	51.6986	2	51.6986	2									0	0
RISE1243_noUDG.SG	RISE1161_noUDG.SG	20.1018	77.7012	6	51.6913	3	36.3642	2	20.1018	1
I20670	I0773	39.6235	51.6407	2	51.6407	2	39.6235	1	39.6235	1									0	0
I1027	I6797	18.9297	70.7491	5	51.6294	3	37.8019	2	0	0									0	0
DA336_noUDG.SG	DA361_noUDG.SG	23.8643	145.885	13	51.5801	3	23.8643	1	23.8643	1
KO7001	I15643	27.7696	51.547	2	51.547	2	51.547	2	51.547	2									0	0
I30300	I20821	19.4997	97.608	8	51.5142	3	36.78	2	0	0									0	0
DA4_noUDG.SG	DA9_noUDG.SG	22.7874	62.2	4	51.4451	3	22.7874	1	22.7874	1
VK554_noUDG.SG	VK555_noUDG.SG	34.4854	51.4222	2	51.4222	2	51.4222	2	34.4854	1
I4889	HUGO_168	51.3894	51.3894	1	51.3894	1	51.3894	1	51.3894	1									0	0
[truncated: 18,487 more rows]

## Sheet: Table2_3b
iid1	iid2	max_IBD	sum_IBD>8	n_IBD>8	sum_IBD>12	n_IBD>12	sum_IBD>16	n_IBD>16	sum_IBD>20	n_IBD>20	relationship
sib100_g2-b1-i1	sib100_g2-b2-i1	153.517	2497.23	44	2446.92	39	2434.54	38	2364.02	34	Full Sib
sib10_g2-b1-i1	sib10_g2-b2-i1	224.347	2622.29	44	2593.13	41	2539.92	37	2483.99	34	Full Sib
sib11_g2-b1-i1	sib11_g2-b2-i1	189.418	2560.64	44	2541.12	42	2514.15	40	2459.36	37	Full Sib
sib12_g2-b1-i1	sib12_g2-b2-i1	216.849	2586.7	47	2526.12	41	2470.65	37	2395.86	33	Full Sib
sib13_g2-b1-i1	sib13_g2-b2-i1	196.339	2718.85	40	2689.26	37	2674.7	36	2655.67	35	Full Sib
sib14_g2-b1-i1	sib14_g2-b2-i1	181.287	2284.52	50	2267.3	48	2191.21	43	2157.4	41	Full Sib
sib15_g2-b1-i1	sib15_g2-b2-i1	162.642	2642.16	34	2642.16	34	2628.51	33	2576.78	30	Full Sib
sib16_g2-b1-i1	sib16_g2-b2-i1	183.836	2492.96	43	2492.96	43	2479.86	42	2425.15	39	Full Sib
sib17_g2-b1-i1	sib17_g2-b2-i1	167.155	2198.59	41	2157.64	37	2143.38	36	2050.44	31	Full Sib
sib18_g2-b1-i1	sib18_g2-b2-i1	200.226	2535.7	42	2506.31	39	2490.59	38	2473.1	37	Full Sib
sib19_g2-b1-i1	sib19_g2-b2-i1	176.041	2571.08	47	2535.59	43	2494.52	40	2475.34	39	Full Sib
sib1_g2-b1-i1	sib1_g2-b2-i1	145.017	2436.46	46	2414.78	44	2358.52	40	2289.91	36	Full Sib
sib20_g2-b1-i1	sib20_g2-b2-i1	152.628	2639.44	43	2628.56	42	2615.44	41	2525.09	36	Full Sib
sib21_g2-b1-i1	sib21_g2-b2-i1	200.226	2455.77	42	2417.3	38	2389.13	36	2369.49	35	Full Sib
sib22_g2-b1-i1	sib22_g2-b2-i1	159.968	2623.65	42	2572.46	37	2544.78	35	2525.29	34	Full Sib
sib23_g2-b1-i1	sib23_g2-b2-i1	172.879	2494.18	46	2466.13	43	2410.65	39	2341.35	35	Full Sib
sib24_g2-b1-i1	sib24_g2-b2-i1	261.713	2569.59	42	2532.3	38	2519.43	37	2483.41	35	Full Sib
sib25_g2-b1-i1	sib25_g2-b2-i1	203.762	2403.14	41	2351.24	36	2296.4	32	2209.35	27	Full Sib
sib26_g2-b1-i1	sib26_g2-b2-i1	168.127	2420.87	49	2379.1	45	2322.04	41	2252.16	37	Full Sib
sib27_g2-b1-i1	sib27_g2-b2-i1	251.403	2542.95	42	2533.83	41	2496.31	38	2422.43	34	Full Sib
sib28_g2-b1-i1	sib28_g2-b2-i1	154.186	2354.72	44	2346.35	43	2261.29	37	2189.26	33	Full Sib
sib29_g2-b1-i1	sib29_g2-b2-i1	125.099	2435.15	46	2425.5	45	2382.24	42	2346.85	40	Full Sib
sib2_g2-b1-i1	sib2_g2-b2-i1	183.836	2310.13	44	2269.7	40	2269.7	40	2183.23	35	Full Sib
sib30_g2-b1-i1	sib30_g2-b2-i1	216.849	2702.75	41	2683.27	39	2668.38	38	2631.25	36	Full Sib
sib31_g2-b1-i1	sib31_g2-b2-i1	153.608	2545.75	44	2526.52	42	2497.77	40	2479.8	39	Full Sib
sib32_g2-b1-i1	sib32_g2-b2-i1	180.333	2524.59	47	2515.71	46	2488.45	44	2381.61	38	Full Sib
sib33_g2-b1-i1	sib33_g2-b2-i1	149.084	2396.49	56	2357.03	52	2315.58	49	2171.59	41	Full Sib
sib34_g2-b1-i1	sib34_g2-b2-i1	131.52	2472.83	50	2413.4	44	2356.18	40	2321.66	38	Full Sib
sib35_g2-b1-i1	sib35_g2-b2-i1	154.186	2541.57	50	2506.46	46	2421.55	40	2403.11	39	Full Sib
sib36_g2-b1-i1	sib36_g2-b2-i1	125.071	2407.59	46	2368.65	42	2355.92	41	2337.66	40	Full Sib
sib37_g2-b1-i1	sib37_g2-b2-i1	115.622	2211.17	43	2183.61	40	2127.82	36	2110.07	35	Full Sib
sib38_g2-b1-i1	sib38_g2-b2-i1	202.628	2698.85	37	2682.16	35	2668.64	34	2668.64	34	Full Sib
sib39_g2-b1-i1	sib39_g2-b2-i1	180.018	2387.53	50	2359.1	47	2286.9	42	2195.71	37	Full Sib
sib3_g2-b1-i1	sib3_g2-b2-i1	196.339	2442.67	40	2403.66	36	2378.5	34	2342.35	32	Full Sib
sib40_g2-b1-i1	sib40_g2-b2-i1	237.537	2588.47	44	2539.21	39	2500.57	36	2425.85	32	Full Sib
sib41_g2-b1-i1	sib41_g2-b2-i1	196.339	2580.56	38	2552.22	35	2552.22	35	2515.86	33	Full Sib
sib42_g2-b1-i1	sib42_g2-b2-i1	159.271	2316.34	47	2237.76	39	2210.04	37	2210.04	37	Full Sib
sib43_g2-b1-i1	sib43_g2-b2-i1	157.819	2654.79	40	2643.45	39	2616.76	37	2579.78	35	Full Sib
sib44_g2-b1-i1	sib44_g2-b2-i1	174.998	2594.51	42	2594.51	42	2540.4	38	2540.4	38	Full Sib
sib45_g2-b1-i1	sib45_g2-b2-i1	161.285	2470.5	51	2461.38	50	2432.18	48	2340.32	43	Full Sib
sib46_g2-b1-i1	sib46_g2-b2-i1	153.505	2705.81	45	2688.84	43	2659.45	41	2608.25	38	Full Sib
sib47_g2-b1-i1	sib47_g2-b2-i1	200.135	2469.73	49	2428.02	45	2413.5	44	2340.01	40	Full Sib
sib48_g2-b1-i1	sib48_g2-b2-i1	130.837	2540.02	37	2529.65	36	2515.69	35	2515.69	35	Full Sib
sib49_g2-b1-i1	sib49_g2-b2-i1	222.398	2425.18	42	2408.21	40	2339.13	35	2300.82	33	Full Sib
sib4_g2-b1-i1	sib4_g2-b2-i1	153.561	2535.87	41	2517.82	39	2474.71	36	2439.48	34	Full Sib
sib50_g2-b1-i1	sib50_g2-b2-i1	165.63	2416.54	42	2386.48	39	2357.61	37	2287.15	33	Full Sib
sib51_g2-b1-i1	sib51_g2-b2-i1	261.713	2474.23	42	2431	38	2345.66	32	2311.57	30	Full Sib
sib52_g2-b1-i1	sib52_g2-b2-i1	169.534	2545.14	45	2545.14	45	2529.99	44	2454.93	40	Full Sib
sib53_g2-b1-i1	sib53_g2-b2-i1	162.642	2501.2	48	2460.2	44	2417.91	41	2365.92	38	Full Sib
sib54_g2-b1-i1	sib54_g2-b2-i1	165.63	2321.5	46	2288.53	43	2204.59	37	2150.73	34	Full Sib
sib55_g2-b1-i1	sib55_g2-b2-i1	196.339	2381.26	38	2372.95	37	2317.83	33	2317.83	33	Full Sib
sib56_g2-b1-i1	sib56_g2-b2-i1	146.789	2493.46	46	2475.52	44	2450.75	42	2377.95	38	Full Sib
sib57_g2-b1-i1	sib57_g2-b2-i1	166.473	2360.67	48	2301.85	42	2235.89	37	2144.24	32	Full Sib
sib58_g2-b1-i1	sib58_g2-b2-i1	216.849	2800.15	37	2800.15	37	2770.67	35	2750.81	34	Full Sib
sib59_g2-b1-i1	sib59_g2-b2-i1	159.674	2597.49	51	2568.11	48	2489.45	42	2489.45	42	Full Sib
sib5_g2-b1-i1	sib5_g2-b2-i1	196.339	2377.07	44	2360.47	42	2315.5	39	2278.73	37	Full Sib
sib60_g2-b1-i1	sib60_g2-b2-i1	154.186	2467.74	45	2438.3	42	2424.12	41	2317.14	35	Full Sib
sib61_g2-b1-i1	sib61_g2-b2-i1	169.666	2233.74	40	2189.71	36	2147.23	33	2130.65	32	Full Sib
sib62_g2-b1-i1	sib62_g2-b2-i1	164.771	2593.99	45	2551.8	41	2498.1	37	2389.82	31	Full Sib
sib63_g2-b1-i1	sib63_g2-b2-i1	174.431	2537.08	45	2506.12	42	2429.25	37	2355.08	33	Full Sib
sib64_g2-b1-i1	sib64_g2-b2-i1	196.339	2467.36	41	2435.69	38	2393.96	35	2376.77	34	Full Sib
sib65_g2-b1-i1	sib65_g2-b2-i1	142.569	2395.06	51	2355.36	47	2326.81	45	2287.5	43	Full Sib
sib66_g2-b1-i1	sib66_g2-b2-i1	179.098	2597.14	40	2574.98	38	2533.33	35	2514.38	34	Full Sib
sib67_g2-b1-i1	sib67_g2-b2-i1	200.672	2428.2	45	2396.24	42	2366.83	40	2331.31	38	Full Sib
sib68_g2-b1-i1	sib68_g2-b2-i1	162.642	2429.69	38	2408.24	36	2362.84	33	2327.28	31	Full Sib
sib69_g2-b1-i1	sib69_g2-b2-i1	172.351	2322.77	39	2268.74	34	2209.9	30	2176.04	28	Full Sib
sib6_g2-b1-i1	sib6_g2-b2-i1	161.588	2442.76	45	2394.77	40	2378.86	39	2284.64	34	Full Sib
sib70_g2-b1-i1	sib70_g2-b2-i1	194.721	2731.34	40	2713.58	38	2675.64	35	2622.37	32	Full Sib
sib71_g2-b1-i1	sib71_g2-b2-i1	167.871	2540.75	40	2496.83	36	2469.63	34	2432.68	32	Full Sib
sib72_g2-b1-i1	sib72_g2-b2-i1	145.776	2383.02	47	2352.43	44	2308.74	41	2254.25	38	Full Sib
sib73_g2-b1-i1	sib73_g2-b2-i1	200.226	2397.11	40	2397.11	40	2328.42	35	2259.72	31	Full Sib
sib74_g2-b1-i1	sib74_g2-b2-i1	200.226	2549.59	45	2509.33	41	2452.15	37	2378.06	33	Full Sib
sib75_g2-b1-i1	sib75_g2-b2-i1	164.064	2144.02	42	2111.4	39	2074.78	36	2007.21	32	Full Sib
sib76_g2-b1-i1	sib76_g2-b2-i1	143.298	2417.9	44	2408.12	43	2339.87	38	2268.36	34	Full Sib
sib77_g2-b1-i1	sib77_g2-b2-i1	159.956	2667.93	45	2658.03	44	2642.32	43	2535.78	37	Full Sib
sib78_g2-b1-i1	sib78_g2-b2-i1	183.836	2481.1	46	2460.62	44	2448.04	43	2412.63	41	Full Sib
sib79_g2-b1-i1	sib79_g2-b2-i1	173.21	2379.95	47	2351.93	44	2336.15	43	2206.37	36	Full Sib
sib7_g2-b1-i1	sib7_g2-b2-i1	196.339	2249.19	40	2194.12	35	2164.41	33	2130.05	31	Full Sib
sib80_g2-b1-i1	sib80_g2-b2-i1	233.065	2399.19	40	2369.14	37	2298.6	32	2246.43	29	Full Sib
sib81_g2-b1-i1	sib81_g2-b2-i1	158.151	2302.05	37	2292.95	36	2251.05	33	2215.4	31	Full Sib
sib82_g2-b1-i1	sib82_g2-b2-i1	176.041	2655.86	46	2623.01	43	2593.95	41	2484.75	35	Full Sib
sib83_g2-b1-i1	sib83_g2-b2-i1	165.63	2652.19	41	2632.06	39	2618.66	38	2599.71	37	Full Sib
sib84_g2-b1-i1	sib84_g2-b2-i1	231.539	2567.03	45	2533.54	42	2468.56	37	2452.23	36	Full Sib
sib85_g2-b1-i1	sib85_g2-b2-i1	206.442	2419.31	37	2409.14	36	2396.5	35	2320.81	31	Full Sib
sib86_g2-b1-i1	sib86_g2-b2-i1	209.495	2327.03	39	2307.92	37	2279.94	35	2243.19	33	Full Sib
sib87_g2-b1-i1	sib87_g2-b2-i1	186.731	2430.99	44	2412.71	42	2373.1	39	2354.51	38	Full Sib
sib88_g2-b1-i1	sib88_g2-b2-i1	196.339	2696.87	44	2655.06	40	2655.06	40	2599.2	37	Full Sib
sib89_g2-b1-i1	sib89_g2-b2-i1	169.948	2636.7	40	2596.99	36	2582.98	35	2566.17	34	Full Sib
sib8_g2-b1-i1	sib8_g2-b2-i1	147.936	2463.42	43	2454.25	42	2426.88	40	2389.6	38	Full Sib
sib90_g2-b1-i1	sib90_g2-b2-i1	176.041	2423.99	45	2423.99	45	2395.47	43	2329.18	39	Full Sib
sib91_g2-b1-i1	sib91_g2-b2-i1	261.713	2644.77	40	2602.55	36	2552.65	32	2534.5	31	Full Sib
sib92_g2-b1-i1	sib92_g2-b2-i1	176.724	2265.38	46	2238.3	43	2198.63	40	2127.67	36	Full Sib
sib93_g2-b1-i1	sib93_g2-b2-i1	248.707	2430.26	44	2388.71	40	2360.92	38	2324.92	36	Full Sib
sib94_g2-b1-i1	sib94_g2-b2-i1	216.566	2387.25	47	2349.87	43	2277.96	38	2185.54	33	Full Sib
sib95_g2-b1-i1	sib95_g2-b2-i1	159.956	2602.46	47	2573.76	44	2489.56	38	2453.2	36	Full Sib
sib96_g2-b1-i1	sib96_g2-b2-i1	200.226	2810.2	37	2800.21	36	2800.21	36	2766.06	34	Full Sib
sib97_g2-b1-i1	sib97_g2-b2-i1	248.707	2356.17	45	2313.11	41	2285.62	39	2250.23	37	Full Sib
sib98_g2-b1-i1	sib98_g2-b2-i1	178.753	2531.05	45	2513.33	43	2473.13	40	2454.34	39	Full Sib
sib99_g2-b1-i1	sib99_g2-b2-i1	216.849	2578.67	44	2549.56	41	2533.76	40	2480.8	37	Full Sib
sib9_g2-b1-i1	sib9_g2-b2-i1	217.501	2559.75	44	2548.38	43	2492.19	39	2455.84	37	Full Sib
av1100_g2-b2-i1	av1100_g3-b1-i1	148.766	1597.9	35	1577.11	33	1535.54	30	1517.84	29	Uncle/Aunt
av110_g2-b2-i1	av110_g3-b1-i1	144.465	1543.52	45	1467.35	37	1423.1	34	1313.22	28	Uncle/Aunt
av111_g2-b2-i1	av111_g3-b1-i1	104.255	1783.6	43	1719.26	37	1664.69	33	1627.26	31	Uncle/Aunt
av112_g2-b2-i1	av112_g3-b1-i1	129.842	1555.49	42	1524.88	39	1427.1	32	1314.91	26	Uncle/Aunt
av113_g2-b2-i1	av113_g3-b1-i1	149.6	1725.59	40	1696.2	37	1582.5	29	1566	28	Uncle/Aunt
av114_g2-b2-i1	av114_g3-b1-i1	123.451	1597.46	44	1546.1	39	1487.98	35	1451.87	33	Uncle/Aunt
av115_g2-b2-i1	av115_g3-b1-i1	117.183	1767.46	41	1741.73	38	1681.82	34	1643.43	32	Uncle/Aunt
av116_g2-b2-i1	av116_g3-b1-i1	132.192	1526.6	38	1497.36	35	1456.29	32	1347.66	26	Uncle/Aunt
av117_g2-b2-i1	av117_g3-b1-i1	103.572	1384.64	42	1354.07	39	1251.6	32	1129.51	25	Uncle/Aunt
av118_g2-b2-i1	av118_g3-b1-i1	138.535	1874.09	47	1825.84	42	1798.03	40	1707.13	35	Uncle/Aunt
av119_g2-b2-i1	av119_g3-b1-i1	139.512	1680.16	47	1603.02	39	1526.8	34	1457.28	30	Uncle/Aunt
av11_g2-b2-i1	av11_g3-b1-i1	122.866	1615.03	42	1558.23	36	1531.27	34	1459.89	30	Uncle/Aunt
av120_g2-b2-i1	av120_g3-b1-i1	144.295	1665.62	39	1655.91	38	1630.26	36	1516.8	30	Uncle/Aunt
av121_g2-b2-i1	av121_g3-b1-i1	116.868	1674.26	44	1632.51	40	1544.43	34	1491.55	31	Uncle/Aunt
av122_g2-b2-i1	av122_g3-b1-i1	124.219	1656.81	44	1596.87	38	1542.86	34	1415.16	27	Uncle/Aunt
av123_g2-b2-i1	av123_g3-b1-i1	92.8348	1652.73	41	1611.7	37	1558.39	33	1518.88	31	Uncle/Aunt
av124_g2-b2-i1	av124_g3-b1-i1	131.404	1789.82	47	1748.86	43	1696.75	39	1624.97	35	Uncle/Aunt
av125_g2-b2-i1	av125_g3-b1-i1	134.686	1270.7	35	1222.19	30	1178.66	27	1125.76	24	Uncle/Aunt
av126_g2-b2-i1	av126_g3-b1-i1	82.1237	1403.97	39	1364.88	35	1318.86	32	1266.23	29	Uncle/Aunt
av127_g2-b2-i1	av127_g3-b1-i1	101.42	1602.57	40	1591.65	39	1537.15	35	1517.32	34	Uncle/Aunt
av128_g2-b2-i1	av128_g3-b1-i1	131.75	1845.98	55	1795.72	50	1724.75	45	1636.45	40	Uncle/Aunt
av129_g2-b2-i1	av129_g3-b1-i1	119.939	1418.51	37	1381.96	33	1328.71	29	1292.22	27	Uncle/Aunt
av12_g2-b2-i1	av12_g3-b1-i1	103.111	1868.04	53	1837.96	50	1725.26	42	1602.29	35	Uncle/Aunt
av130_g2-b2-i1	av130_g3-b1-i1	132.45	1803.32	44	1751.07	39	1706.34	36	1638	32	Uncle/Aunt
av131_g2-b2-i1	av131_g3-b1-i1	152.768	1696.42	50	1634.75	44	1566.76	39	1456.76	33	Uncle/Aunt
av132_g2-b2-i1	av132_g3-b1-i1	116.434	1587.92	40	1570.56	38	1478.29	31	1422.87	28	Uncle/Aunt
av133_g2-b2-i1	av133_g3-b1-i1	182.03	1715.65	41	1683.55	38	1640.54	35	1533.96	29	Uncle/Aunt
av134_g2-b2-i1	av134_g3-b1-i1	102.555	1566.43	47	1524.16	43	1441.09	37	1350.37	32	Uncle/Aunt
av135_g2-b2-i1	av135_g3-b1-i1	142.886	1924.46	39	1905.81	37	1850.23	33	1850.23	33	Uncle/Aunt
av136_g2-b2-i1	av136_g3-b1-i1	154.186	1830.05	40	1793.23	36	1778.82	35	1708.32	31	Uncle/Aunt
av137_g2-b2-i1	av137_g3-b1-i1	164.715	1793.21	41	1767.41	38	1653.39	30	1618.04	28	Uncle/Aunt
av138_g2-b2-i1	av138_g3-b1-i1	153.344	1498.44	37	1428.49	30	1414.14	29	1414.14	29	Uncle/Aunt
av139_g2-b2-i1	av139_g3-b1-i1	90.7156	1577.33	41	1549.89	38	1493.54	34	1439.54	31	Uncle/Aunt
av13_g2-b2-i1	av13_g3-b1-i1	120.626	1662.59	41	1632.25	38	1591.46	35	1444.73	27	Uncle/Aunt
av140_g2-b2-i1	av140_g3-b1-i1	87.6606	1697.11	50	1658.17	46	1555.83	39	1449.45	33	Uncle/Aunt
av141_g2-b2-i1	av141_g3-b1-i1	115.593	1605.98	46	1576.21	43	1490.98	37	1386.11	31	Uncle/Aunt
av142_g2-b2-i1	av142_g3-b1-i1	121.398	1610.45	41	1561.61	36	1561.61	36	1474.44	31	Uncle/Aunt
av143_g2-b2-i1	av143_g3-b1-i1	110.755	1545.74	39	1534.37	38	1491.19	35	1421.13	31	Uncle/Aunt
av144_g2-b2-i1	av144_g3-b1-i1	117.915	1550.47	47	1522.03	44	1439.47	38	1276.68	29	Uncle/Aunt
av145_g2-b2-i1	av145_g3-b1-i1	96.7488	1809.84	44	1758.25	39	1731.18	37	1694.47	35	Uncle/Aunt
av146_g2-b2-i1	av146_g3-b1-i1	80.1587	1552.55	52	1436.78	40	1379.19	36	1304.4	32	Uncle/Aunt
av147_g2-b2-i1	av147_g3-b1-i1	111.373	1741.52	43	1710.51	40	1655.09	36	1616.61	34	Uncle/Aunt
av148_g2-b2-i1	av148_g3-b1-i1	120.462	1667.42	46	1602.38	40	1573.48	38	1518.76	35	Uncle/Aunt
av149_g2-b2-i1	av149_g3-b1-i1	125.339	1907.04	48	1855.68	43	1804.2	39	1730.13	35	Uncle/Aunt
av14_g2-b2-i1	av14_g3-b1-i1	139.32	1797.15	41	1744.02	36	1716.01	34	1677.85	32	Uncle/Aunt
av150_g2-b2-i1	av150_g3-b1-i1	115.693	2073.04	45	2050.5	43	1950.46	36	1914.97	34	Uncle/Aunt
av151_g2-b2-i1	av151_g3-b1-i1	108.131	1659.68	40	1650.65	39	1598.1	35	1528.25	31	Uncle/Aunt
av152_g2-b2-i1	av152_g3-b1-i1	153.144	1770.96	46	1721.52	41	1677.83	38	1621.33	35	Uncle/Aunt
av153_g2-b2-i1	av153_g3-b1-i1	166.201	1652.99	44	1626.43	41	1560.05	36	1504.88	33	Uncle/Aunt
av154_g2-b2-i1	av154_g3-b1-i1	116.486	1681.2	43	1626.13	38	1560.95	33	1505.44	30	Uncle/Aunt
av155_g2-b2-i1	av155_g3-b1-i1	118.897	1609.23	46	1531.3	38	1446.52	32	1427.63	31	Uncle/Aunt
av156_g2-b2-i1	av156_g3-b1-i1	103.572	1576.56	44	1546.62	41	1490.22	37	1454.58	35	Uncle/Aunt
av157_g2-b2-i1	av157_g3-b1-i1	114.024	1570.86	44	1494	37	1439.86	33	1331.28	27	Uncle/Aunt
av158_g2-b2-i1	av158_g3-b1-i1	118.431	1523.78	44	1471.22	39	1399.64	34	1292.68	28	Uncle/Aunt
av159_g2-b2-i1	av159_g3-b1-i1	81.4247	1068.93	33	1050.34	31	950.415	24	898.453	21	Uncle/Aunt
av15_g2-b2-i1	av15_g3-b1-i1	102.956	1616.52	48	1563.65	43	1467.03	36	1380.13	31	Uncle/Aunt
av160_g2-b2-i1	av160_g3-b1-i1	118.431	1831.41	44	1792.93	40	1779.06	39	1741.96	37	Uncle/Aunt
av161_g2-b2-i1	av161_g3-b1-i1	94.2563	1647.1	44	1607.11	40	1553.41	36	1501.41	33	Uncle/Aunt
av162_g2-b2-i1	av162_g3-b1-i1	165.371	1468.55	37	1411.17	31	1316.81	24	1209.66	18	Uncle/Aunt
av163_g2-b2-i1	av163_g3-b1-i1	122.299	1696.03	42	1654.03	38	1600.77	34	1529.53	30	Uncle/Aunt
av164_g2-b2-i1	av164_g3-b1-i1	120.55	1722.04	41	1682.81	37	1657.69	35	1565.85	30	Uncle/Aunt
av165_g2-b2-i1	av165_g3-b1-i1	138.085	1585.46	47	1513.61	40	1433.11	34	1318.85	28	Uncle/Aunt
av166_g2-b2-i1	av166_g3-b1-i1	118.431	1620.56	43	1541.92	35	1442.48	28	1424.19	27	Uncle/Aunt
av167_g2-b2-i1	av167_g3-b1-i1	154.083	1828.3	46	1789.77	42	1736	38	1661.29	34	Uncle/Aunt
av168_g2-b2-i1	av168_g3-b1-i1	122.363	1472.57	43	1453.14	41	1354.28	34	1191.76	25	Uncle/Aunt
av169_g2-b2-i1	av169_g3-b1-i1	126.753	1670.28	45	1670.28	45	1603.32	40	1494.5	34	Uncle/Aunt
av16_g2-b2-i1	av16_g3-b1-i1	126.685	1669.56	46	1647.53	44	1546.2	37	1442.15	31	Uncle/Aunt
av170_g2-b2-i1	av170_g3-b1-i1	110.149	1557.75	39	1503.87	34	1444.08	30	1444.08	30	Uncle/Aunt
av171_g2-b2-i1	av171_g3-b1-i1	143.339	1707.31	41	1678.26	38	1638.07	35	1603.27	33	Uncle/Aunt
av172_g2-b2-i1	av172_g3-b1-i1	124.696	1679.21	40	1657.4	38	1572.67	32	1553.44	31	Uncle/Aunt
av173_g2-b2-i1	av173_g3-b1-i1	115.366	1346.58	38	1289.11	32	1219.76	27	1130.3	22	Uncle/Aunt
av174_g2-b2-i1	av174_g3-b1-i1	149.415	1923.06	46	1901.6	44	1819.59	38	1746.5	34	Uncle/Aunt
av175_g2-b2-i1	av175_g3-b1-i1	97.7789	1581.61	45	1510.67	38	1468.71	35	1434.23	33	Uncle/Aunt
av176_g2-b2-i1	av176_g3-b1-i1	120.01	1694.78	49	1613.98	41	1525.97	35	1470.79	32	Uncle/Aunt
av177_g2-b2-i1	av177_g3-b1-i1	133.475	1491.6	46	1389.92	36	1345.75	33	1274.54	29	Uncle/Aunt
av178_g2-b2-i1	av178_g3-b1-i1	151.79	1785.17	39	1777.02	38	1709.27	33	1639.72	29	Uncle/Aunt
av179_g2-b2-i1	av179_g3-b1-i1	110.974	1457.15	44	1382.09	36	1339.62	33	1235.74	27	Uncle/Aunt
av17_g2-b2-i1	av17_g3-b1-i1	111.996	1827.92	42	1819.56	41	1724.09	34	1669.37	31	Uncle/Aunt
av180_g2-b2-i1	av180_g3-b1-i1	135.969	1910.44	39	1883.41	36	1839.2	33	1802.36	31	Uncle/Aunt
av181_g2-b2-i1	av181_g3-b1-i1	134.643	1664.41	40	1620.11	35	1575.65	32	1519.45	29	Uncle/Aunt
av182_g2-b2-i1	av182_g3-b1-i1	102.403	1418.75	45	1381.73	41	1279.92	34	1175.5	28	Uncle/Aunt
av183_g2-b2-i1	av183_g3-b1-i1	87.2873	1554.94	41	1503.75	36	1465.21	33	1432.52	31	Uncle/Aunt
av184_g2-b2-i1	av184_g3-b1-i1	116.915	1855.22	54	1756.08	44	1671.6	38	1563.81	32	Uncle/Aunt
av185_g2-b2-i1	av185_g3-b1-i1	88.3841	1834.31	46	1796.38	42	1755.4	39	1697.55	36	Uncle/Aunt
av186_g2-b2-i1	av186_g3-b1-i1	149.509	1780.23	43	1747.11	40	1731.5	39	1676.52	36	Uncle/Aunt
av187_g2-b2-i1	av187_g3-b1-i1	127.08	1595.5	41	1545.95	36	1481.75	31	1428.93	28	Uncle/Aunt
av188_g2-b2-i1	av188_g3-b1-i1	162.573	1476.61	41	1440.31	37	1399.48	34	1270.01	27	Uncle/Aunt
av189_g2-b2-i1	av189_g3-b1-i1	114.298	1939.81	43	1898.63	39	1831.27	34	1774.61	31	Uncle/Aunt
av18_g2-b2-i1	av18_g3-b1-i1	133.731	1860.85	42	1813.43	37	1771.81	34	1736.94	32	Uncle/Aunt
av190_g2-b2-i1	av190_g3-b1-i1	158.193	1652.14	46	1596.92	41	1554.7	38	1386.64	29	Uncle/Aunt
av191_g2-b2-i1	av191_g3-b1-i1	99.7636	1482.55	43	1416.59	36	1401.93	35	1297.33	29	Uncle/Aunt
av192_g2-b2-i1	av192_g3-b1-i1	94.3639	1348.97	43	1263.89	35	1224.17	32	1187.19	30	Uncle/Aunt
av193_g2-b2-i1	av193_g3-b1-i1	106.797	1483.56	43	1453.89	40	1370.02	34	1297.38	30	Uncle/Aunt
av194_g2-b2-i1	av194_g3-b1-i1	110.297	1726.85	47	1707.53	45	1649.83	41	1631.68	40	Uncle/Aunt
av195_g2-b2-i1	av195_g3-b1-i1	151.861	2094.53	36	2043.33	31	2043.33	31	2007.4	29	Uncle/Aunt
av196_g2-b2-i1	av196_g3-b1-i1	103.881	1476.35	42	1417.22	36	1334.79	30	1263.27	26	Uncle/Aunt
av197_g2-b2-i1	av197_g3-b1-i1	153.715	1977.61	44	1927.57	39	1875.39	35	1855.46	34	Uncle/Aunt
av198_g2-b2-i1	av198_g3-b1-i1	122.057	1818.54	46	1796.29	44	1724.43	39	1652.01	35	Uncle/Aunt
av199_g2-b2-i1	av199_g3-b1-i1	135.948	1624.13	39	1613.57	38	1572.95	35	1482.17	30	Uncle/Aunt
av19_g2-b2-i1	av19_g3-b1-i1	82.756	1705.3	46	1646.69	40	1606.75	37	1550.23	34	Uncle/Aunt
av2100_g2-b2-i1	av2100_g4-b1-i1	65.5326	825.494	25	802.432	23	760.45	20	740.505	19	Via Full Sib Deg. 3
av210_g2-b2-i1	av210_g4-b1-i1	87.9344	975.68	28	944.533	25	888.072	21	834.616	18	Via Full Sib Deg. 3
av211_g2-b2-i1	av211_g4-b1-i1	167.227	484.562	16	437.567	11	407.474	9	391.164	8	Via Full Sib Deg. 3
av212_g2-b2-i1	av212_g4-b1-i1	70.3063	534.742	20	505.669	17	448.454	13	413.817	11	Via Full Sib Deg. 3
av213_g2-b2-i1	av213_g4-b1-i1	76.9249	540.228	19	493.267	14	481.014	13	464.489	12	Via Full Sib Deg. 3
av214_g2-b2-i1	av214_g4-b1-i1	68.1682	606.851	22	554.507	17	500.189	13	500.189	13	Via Full Sib Deg. 3
av215_g2-b2-i1	av215_g4-b1-i1	73.9781	772.141	25	752.893	23	739.533	22	632.602	16	Via Full Sib Deg. 3
av216_g2-b2-i1	av216_g4-b1-i1	53.3995	885.301	32	854.589	29	768.842	23	731.853	21	Via Full Sib Deg. 3
av217_g2-b2-i1	av217_g4-b1-i1	155.5	1105.44	32	1062.19	28	976.727	22	959.461	21	Via Full Sib Deg. 3
av218_g2-b2-i1	av218_g4-b1-i1	86.7628	822.674	31	763.325	25	706.946	21	580.527	14	Via Full Sib Deg. 3
av219_g2-b2-i1	av219_g4-b1-i1	49.8955	544.003	23	492.546	18	437.443	14	420.955	13	Via Full Sib Deg. 3
av21_g2-b2-i1	av21_g4-b1-i1	72.2975	970.512	31	960.587	30	904.162	26	830.249	22	Via Full Sib Deg. 3
av220_g2-b2-i1	av220_g4-b1-i1	103.572	746.167	21	717.791	18	690.041	16	617.686	12	Via Full Sib Deg. 3
av221_g2-b2-i1	av221_g4-b1-i1	75.8746	814.931	27	782.982	24	713.206	19	680.032	17	Via Full Sib Deg. 3
av222_g2-b2-i1	av222_g4-b1-i1	111.85	1041.14	31	988.104	26	972.493	25	864.464	19	Via Full Sib Deg. 3
av223_g2-b2-i1	av223_g4-b1-i1	46.0219	689.494	28	644.847	24	586.548	20	528.808	17	Via Full Sib Deg. 3
av224_g2-b2-i1	av224_g4-b1-i1	74.8067	821.558	31	768.644	26	696.316	21	643.128	18	Via Full Sib Deg. 3
av225_g2-b2-i1	av225_g4-b1-i1	78.8896	690.513	22	651.842	18	624.746	16	607.925	15	Via Full Sib Deg. 3
av226_g2-b2-i1	av226_g4-b1-i1	62.3525	771.572	29	698.208	22	673.111	20	586.809	15	Via Full Sib Deg. 3
av227_g2-b2-i1	av227_g4-b1-i1	63.5388	564.45	25	488.397	17	461.719	15	347.078	9	Via Full Sib Deg. 3
av228_g2-b2-i1	av228_g4-b1-i1	79.4078	842.347	26	810.752	23	810.752	23	683.44	16	Via Full Sib Deg. 3
av229_g2-b2-i1	av229_g4-b1-i1	47.578	605.93	25	574.959	22	531.177	19	444.935	14	Via Full Sib Deg. 3
av22_g2-b2-i1	av22_g4-b1-i1	69.2349	852.898	33	822.803	30	697.056	21	645.006	18	Via Full Sib Deg. 3
av230_g2-b2-i1	av230_g4-b1-i1	105.187	774.189	22	753.503	20	710.102	17	693.352	16	Via Full Sib Deg. 3
av231_g2-b2-i1	av231_g4-b1-i1	81.0158	632.315	22	598.484	19	586.19	18	515.263	14	Via Full Sib Deg. 3
av232_g2-b2-i1	av232_g4-b1-i1	106.9	931.328	25	912.147	23	872.445	20	819.354	17	Via Full Sib Deg. 3
av233_g2-b2-i1	av233_g4-b1-i1	101.541	897.724	28	846.042	23	789.332	19	789.332	19	Via Full Sib Deg. 3
av234_g2-b2-i1	av234_g4-b1-i1	65.6777	634.896	26	605.476	23	536.092	18	424.916	12	Via Full Sib Deg. 3
av235_g2-b2-i1	av235_g4-b1-i1	104.188	853.972	29	812.664	25	770.337	22	712.846	19	Via Full Sib Deg. 3
av236_g2-b2-i1	av236_g4-b1-i1	125.287	759.854	23	728.52	20	671.152	16	671.152	16	Via Full Sib Deg. 3
av237_g2-b2-i1	av237_g4-b1-i1	121.28	779.288	25	726.44	20	640.012	14	624.002	13	Via Full Sib Deg. 3
av238_g2-b2-i1	av238_g4-b1-i1	86.5588	1118	30	1078.59	26	1047.24	24	1047.24	24	Via Full Sib Deg. 3
av239_g2-b2-i1	av239_g4-b1-i1	49.1179	692.298	30	649.839	26	565.972	20	480.941	15	Via Full Sib Deg. 3
av23_g2-b2-i1	av23_g4-b1-i1	89.0914	598.289	21	566.818	18	537.918	16	521.8	15	Via Full Sib Deg. 3
av240_g2-b2-i1	av240_g4-b1-i1	64.7397	750.754	27	742.055	26	672.876	21	636.109	19	Via Full Sib Deg. 3
av241_g2-b2-i1	av241_g4-b1-i1	153.12	1074.33	24	1062.99	23	1062.99	23	970.015	18	Via Full Sib Deg. 3
av242_g2-b2-i1	av242_g4-b1-i1	118.132	693.19	21	665.242	18	608.02	14	552.648	11	Via Full Sib Deg. 3
av243_g2-b2-i1	av243_g4-b1-i1	73.2681	1029.74	32	999.443	29	972.431	27	845.188	20	Via Full Sib Deg. 3
av244_g2-b2-i1	av244_g4-b1-i1	91.3207	751.586	25	709.247	21	641.269	16	603.865	14	Via Full Sib Deg. 3
av245_g2-b2-i1	av245_g4-b1-i1	70.1625	693.816	29	630.833	23	546.402	17	491.496	14	Via Full Sib Deg. 3
av246_g2-b2-i1	av246_g4-b1-i1	85.3837	705.837	26	676.668	23	565.148	15	512.325	12	Via Full Sib Deg. 3
av247_g2-b2-i1	av247_g4-b1-i1	92.8881	703.423	20	685.445	18	656.211	16	600.327	13	Via Full Sib Deg. 3
av248_g2-b2-i1	av248_g4-b1-i1	87.6102	675.469	21	655.913	19	630.118	17	576.551	14	Via Full Sib Deg. 3
av249_g2-b2-i1	av249_g4-b1-i1	87.2911	871.852	25	871.852	25	840.654	23	767.107	19	Via Full Sib Deg. 3
av24_g2-b2-i1	av24_g4-b1-i1	58.7463	737.047	32	665.37	25	565.64	18	495.981	14	Via Full Sib Deg. 3
av250_g2-b2-i1	av250_g4-b1-i1	74.4391	819.182	28	787.85	25	735.239	21	699.923	19	Via Full Sib Deg. 3
av251_g2-b2-i1	av251_g4-b1-i1	84.7381	854.932	26	782.149	19	768.643	18	733.632	16	Via Full Sib Deg. 3
av252_g2-b2-i1	av252_g4-b1-i1	68.9301	785.441	25	775.974	24	702.187	19	663.066	17	Via Full Sib Deg. 3
av253_g2-b2-i1	av253_g4-b1-i1	80.1501	663.037	23	632.299	20	604.193	18	528.558	14	Via Full Sib Deg. 3
av254_g2-b2-i1	av254_g4-b1-i1	85.7635	894.458	28	862.864	25	805.266	21	769.79	19	Via Full Sib Deg. 3
av255_g2-b2-i1	av255_g4-b1-i1	110.622	643.535	22	597.153	17	536.937	13	536.937	13	Via Full Sib Deg. 3
av256_g2-b2-i1	av256_g4-b1-i1	81.6333	847.161	29	774.825	22	746.648	20	676.533	16	Via Full Sib Deg. 3
av257_g2-b2-i1	av257_g4-b1-i1	119.31	1072.8	29	1051.23	27	1009.37	24	973.418	22	Via Full Sib Deg. 3
av258_g2-b2-i1	av258_g4-b1-i1	89.9939	620.967	21	583.647	17	538.066	14	501.85	12	Via Full Sib Deg. 3
av259_g2-b2-i1	av259_g4-b1-i1	68.665	587.402	20	568.633	18	568.633	18	497.985	14	Via Full Sib Deg. 3
av25_g2-b2-i1	av25_g4-b1-i1	78.9139	702.638	24	674.773	21	620.099	17	550.543	13	Via Full Sib Deg. 3
av260_g2-b2-i1	av260_g4-b1-i1	90.8262	744.029	21	744.029	21	729.436	20	657.96	16	Via Full Sib Deg. 3
av261_g2-b2-i1	av261_g4-b1-i1	110.124	1048.9	26	1011.59	22	939.467	17	939.467	17	Via Full Sib Deg. 3
av262_g2-b2-i1	av262_g4-b1-i1	72.7393	701.838	26	643.325	20	588.264	16	551.352	14	Via Full Sib Deg. 3
av263_g2-b2-i1	av263_g4-b1-i1	69.0437	661.712	20	661.712	20	649.207	19	632.197	18	Via Full Sib Deg. 3
av264_g2-b2-i1	av264_g4-b1-i1	56.2792	791.939	30	753.295	26	696.069	22	657.857	20	Via Full Sib Deg. 3
av265_g2-b2-i1	av265_g4-b1-i1	67.8938	485.917	18	455.286	15	428.477	13	411.959	12	Via Full Sib Deg. 3
av266_g2-b2-i1	av266_g4-b1-i1	129.083	886.417	21	859.589	18	832.957	16	760.915	12	Via Full Sib Deg. 3
av267_g2-b2-i1	av267_g4-b1-i1	59.9216	611.852	23	559.53	18	520.388	15	444.815	11	Via Full Sib Deg. 3
av268_g2-b2-i1	av268_g4-b1-i1	89.536	632.423	21	603.283	18	576.699	16	559.721	15	Via Full Sib Deg. 3
av269_g2-b2-i1	av269_g4-b1-i1	101.866	674.139	24	626.58	19	584.667	16	548.439	14	Via Full Sib Deg. 3
av26_g2-b2-i1	av26_g4-b1-i1	95.3714	729.305	25	686.387	21	613.79	16	579.194	14	Via Full Sib Deg. 3
av270_g2-b2-i1	av270_g4-b1-i1	125.071	938.38	25	907.867	22	853.295	18	814.997	16	Via Full Sib Deg. 3
av271_g2-b2-i1	av271_g4-b1-i1	80.6052	1164.11	36	1145.31	34	1060.93	28	955.27	22	Via Full Sib Deg. 3
av272_g2-b2-i1	av272_g4-b1-i1	97.2259	646.704	22	598.187	17	538.877	13	501.348	11	Via Full Sib Deg. 3
av273_g2-b2-i1	av273_g4-b1-i1	95.2507	873.745	27	855.317	25	827.309	23	808.041	22	Via Full Sib Deg. 3
av274_g2-b2-i1	av274_g4-b1-i1	75.2862	575.9	16	567.454	15	539.946	13	522.327	12	Via Full Sib Deg. 3
av275_g2-b2-i1	av275_g4-b1-i1	91.2522	735.214	28	695.603	24	625.609	19	551.714	15	Via Full Sib Deg. 3
av276_g2-b2-i1	av276_g4-b1-i1	65.3904	845.397	37	751.701	28	670.422	22	618.563	19	Via Full Sib Deg. 3
av277_g2-b2-i1	av277_g4-b1-i1	72.0202	923.056	28	913.797	27	860.148	23	826.359	21	Via Full Sib Deg. 3
av278_g2-b2-i1	av278_g4-b1-i1	62.0406	568.529	20	549.828	18	481.357	13	441.871	11	Via Full Sib Deg. 3
av279_g2-b2-i1	av279_g4-b1-i1	73.3742	825.138	32	765.201	26	718.68	23	647.553	19	Via Full Sib Deg. 3
av27_g2-b2-i1	av27_g4-b1-i1	64.8109	769.068	28	741.74	25	703.165	22	670.295	20	Via Full Sib Deg. 3
av280_g2-b2-i1	av280_g4-b1-i1	67.3383	942.036	36	901.319	32	802.079	25	730.268	21	Via Full Sib Deg. 3
av281_g2-b2-i1	av281_g4-b1-i1	98.8103	733.617	25	702.193	22	621.623	16	570.693	13	Via Full Sib Deg. 3
av282_g2-b2-i1	av282_g4-b1-i1	82.1009	760.339	26	717.584	22	675.253	19	622.207	16	Via Full Sib Deg. 3
av283_g2-b2-i1	av283_g4-b1-i1	70.0484	701.691	24	674.724	21	620.04	17	564.665	14	Via Full Sib Deg. 3
av284_g2-b2-i1	av284_g4-b1-i1	80.1932	659.082	25	584.202	18	499.148	12	499.148	12	Via Full Sib Deg. 3
av285_g2-b2-i1	av285_g4-b1-i1	146.854	1060.06	32	1031.19	29	975.31	25	922.949	22	Via Full Sib Deg. 3
av286_g2-b2-i1	av286_g4-b1-i1	64.1586	808.531	32	747.754	26	660.563	20	605.514	17	Via Full Sib Deg. 3
av287_g2-b2-i1	av287_g4-b1-i1	56.7485	582.387	21	552.719	18	538.489	17	447.574	12	Via Full Sib Deg. 3
av288_g2-b2-i1	av288_g4-b1-i1	54.4917	784.365	26	774.532	25	747.451	23	674.343	19	Via Full Sib Deg. 3
av289_g2-b2-i1	av289_g4-b1-i1	86.5031	833.024	29	769.139	23	704.326	18	684.94	17	Via Full Sib Deg. 3
av28_g2-b2-i1	av28_g4-b1-i1	70.4143	891.96	30	858.086	27	803.03	23	731.072	19	Via Full Sib Deg. 3
av290_g2-b2-i1	av290_g4-b1-i1	73.4941	721.017	20	710.293	19	668.575	16	651.38	15	Via Full Sib Deg. 3
av291_g2-b2-i1	av291_g4-b1-i1	92.802	989.341	36	959.724	33	846.91	25	719.72	18	Via Full Sib Deg. 3
av292_g2-b2-i1	av292_g4-b1-i1	104.064	1037.48	33	1016.33	31	948.697	26	879.137	22	Via Full Sib Deg. 3
av293_g2-b2-i1	av293_g4-b1-i1	64.6267	811.392	27	799.842	26	772.549	24	645.434	17	Via Full Sib Deg. 3
av294_g2-b2-i1	av294_g4-b1-i1	105.89	698.21	20	698.21	20	643.67	16	606.746	14	Via Full Sib Deg. 3
av295_g2-b2-i1	av295_g4-b1-i1	45.6331	608.428	25	569.467	21	524.303	18	490.248	16	Via Full Sib Deg. 3
av296_g2-b2-i1	av296_g4-b1-i1	103.572	836.153	24	807.362	21	792.933	20	758.332	18	Via Full Sib Deg. 3
av297_g2-b2-i1	av297_g4-b1-i1	76.6119	407.033	16	370.705	12	345.713	10	326.875	9	Via Full Sib Deg. 3
av298_g2-b2-i1	av298_g4-b1-i1	102.605	908.87	30	876.079	27	860.647	26	790.354	22	Via Full Sib Deg. 3
av299_g2-b2-i1	av299_g4-b1-i1	110.309	850.39	28	800.302	23	745.727	19	709.821	17	Via Full Sib Deg. 3
av29_g2-b2-i1	av29_g4-b1-i1	93.6799	806.284	22	785.77	20	772.309	19	737.713	17	Via Full Sib Deg. 3
av3100_g2-b2-i1	av3100_g5-b1-i1	66.8705	231.624	8	215.11	6	199.166	5	180.808	4	Via Full Sib Deg. 4
av310_g2-b2-i1	av310_g5-b1-i1	34.9314	340.026	18	307.296	15	223.169	9	188.603	7	Via Full Sib Deg. 4
av311_g2-b2-i1	av311_g5-b1-i1	92.7753	439.788	15	428.696	14	400.237	12	329.332	8	Via Full Sib Deg. 4
av312_g2-b2-i1	av312_g5-b1-i1	82.0792	339.436	15	309.506	12	254.406	8	199.909	5	Via Full Sib Deg. 4
av313_g2-b2-i1	av313_g5-b1-i1	96.3656	717.14	18	697.062	16	668.283	14	668.283	14	Via Full Sib Deg. 4
av314_g2-b2-i1	av314_g5-b1-i1	66.4517	295.063	11	295.063	11	227.162	6	208.447	5	Via Full Sib Deg. 4
av315_g2-b2-i1	av315_g5-b1-i1	48.6407	372.038	12	360.908	11	348.181	10	330.357	9	Via Full Sib Deg. 4
av316_g2-b2-i1	av316_g5-b1-i1	61.6146	261.157	9	261.157	9	231.161	7	214.406	6	Via Full Sib Deg. 4
av317_g2-b2-i1	av317_g5-b1-i1	90.0808	658.246	16	658.246	16	645.965	15	626.978	14	Via Full Sib Deg. 4
av318_g2-b2-i1	av318_g5-b1-i1	51.368	426.171	15	398.098	12	353.958	9	353.958	9	Via Full Sib Deg. 4
av319_g2-b2-i1	av319_g5-b1-i1	46.5274	459.148	17	440.991	15	400.379	12	383.014	11	Via Full Sib Deg. 4
av31_g2-b2-i1	av31_g5-b1-i1	69.1688	377.682	15	350.672	12	308.583	9	288.996	8	Via Full Sib Deg. 4
av320_g2-b2-i1	av320_g5-b1-i1	60.8114	247.587	11	220.974	8	195.794	6	177.127	5	Via Full Sib Deg. 4
av321_g2-b2-i1	av321_g5-b1-i1	56.2525	391.521	16	362.038	13	335.681	11	299.893	9	Via Full Sib Deg. 4
av322_g2-b2-i1	av322_g5-b1-i1	90.4655	457.792	17	416.28	13	335.472	7	335.472	7	Via Full Sib Deg. 4
av323_g2-b2-i1	av323_g5-b1-i1	50.2443	364.981	18	326.219	14	260.044	9	206.377	6	Via Full Sib Deg. 4
av324_g2-b2-i1	av324_g5-b1-i1	61.3138	355.035	14	338.434	12	306.687	10	250.214	7	Via Full Sib Deg. 4
av325_g2-b2-i1	av325_g5-b1-i1	52.5443	385.812	17	366.179	15	319.668	12	265.18	9	Via Full Sib Deg. 4
av326_g2-b2-i1	av326_g5-b1-i1	149.914	362.439	10	352.453	9	311.83	6	293.849	5	Via Full Sib Deg. 4
av327_g2-b2-i1	av327_g5-b1-i1	66.6249	493.354	21	441.922	16	372.308	11	337.65	9	Via Full Sib Deg. 4
av328_g2-b2-i1	av328_g5-b1-i1	68.06	408.185	13	399.753	12	399.753	12	349.876	9	Via Full Sib Deg. 4
av329_g2-b2-i1	av329_g5-b1-i1	57.128	463.803	20	419.784	16	391.36	14	371.478	13	Via Full Sib Deg. 4
av32_g2-b2-i1	av32_g5-b1-i1	62.7202	382.974	18	343.189	14	270.681	9	212.369	6	Via Full Sib Deg. 4
av330_g2-b2-i1	av330_g5-b1-i1	65.9166	370.192	12	353.168	10	340.216	9	321.302	8	Via Full Sib Deg. 4
av331_g2-b2-i1	av331_g5-b1-i1	62.6074	459.241	17	416.535	13	387.523	11	352.756	9	Via Full Sib Deg. 4
av332_g2-b2-i1	av332_g5-b1-i1	73.5776	428.275	15	394.742	12	353.096	9	333.805	8	Via Full Sib Deg. 4
av333_g2-b2-i1	av333_g5-b1-i1	36.8385	294.981	16	249.249	11	192.554	7	174.258	6	Via Full Sib Deg. 4
av334_g2-b2-i1	av334_g5-b1-i1	62.2478	381.736	15	352.314	12	352.314	12	276.885	8	Via Full Sib Deg. 4
av335_g2-b2-i1	av335_g5-b1-i1	95.7304	405.397	15	383.222	13	369.612	12	279.697	7	Via Full Sib Deg. 4
av336_g2-b2-i1	av336_g5-b1-i1	37.8657	319.334	15	284.378	11	241.357	8	224.435	7	Via Full Sib Deg. 4
av337_g2-b2-i1	av337_g5-b1-i1	70.0433	302.243	10	293.643	9	280.423	8	243.093	6	Via Full Sib Deg. 4
av338_g2-b2-i1	av338_g5-b1-i1	47.5842	399.429	15	380.995	13	355.092	11	320.489	9	Via Full Sib Deg. 4
av339_g2-b2-i1	av339_g5-b1-i1	73.2981	282.394	15	240.221	11	184.14	7	115.674	3	Via Full Sib Deg. 4
av33_g2-b2-i1	av33_g5-b1-i1	64.0919	411.222	14	399.816	13	343.066	9	323.818	8	Via Full Sib Deg. 4
av340_g2-b2-i1	av340_g5-b1-i1	64.2776	351.533	11	330.478	9	315.817	8	315.817	8	Via Full Sib Deg. 4
av341_g2-b2-i1	av341_g5-b1-i1	54.9945	408.559	18	365.801	14	339.168	12	302.355	10	Via Full Sib Deg. 4
av342_g2-b2-i1	av342_g5-b1-i1	43.7102	345.95	13	334.901	12	278.414	8	278.414	8	Via Full Sib Deg. 4
av343_g2-b2-i1	av343_g5-b1-i1	75.9117	451.208	20	421.468	17	346.92	12	254.678	7	Via Full Sib Deg. 4
av344_g2-b2-i1	av344_g5-b1-i1	32.269	307.274	17	276.026	14	206.832	9	190.692	8	Via Full Sib Deg. 4
av345_g2-b2-i1	av345_g5-b1-i1	47.7304	420.677	18	409.778	17	357.286	13	288.049	9	Via Full Sib Deg. 4
av346_g2-b2-i1	av346_g5-b1-i1	65.1844	496.304	16	487.022	15	455.939	13	436.097	12	Via Full Sib Deg. 4
av347_g2-b2-i1	av347_g5-b1-i1	55.3424	338.396	11	319.079	9	303.459	8	303.459	8	Via Full Sib Deg. 4
av348_g2-b2-i1	av348_g5-b1-i1	47.6195	429.934	22	338.868	13	324.172	12	250.316	8	Via Full Sib Deg. 4
av349_g2-b2-i1	av349_g5-b1-i1	44.3152	304.705	14	268.843	10	239.83	8	220.261	7	Via Full Sib Deg. 4
av34_g2-b2-i1	av34_g5-b1-i1	53.8536	345.359	14	318.935	11	318.935	11	250.159	7	Via Full Sib Deg. 4
av350_g2-b2-i1	av350_g5-b1-i1	90.3126	449.501	13	449.501	13	420.321	11	383.423	9	Via Full Sib Deg. 4
av351_g2-b2-i1	av351_g5-b1-i1	45.416	320.145	12	299.315	10	274.494	8	254.587	7	Via Full Sib Deg. 4
av352_g2-b2-i1	av352_g5-b1-i1	81.5197	634.962	23	577.38	17	577.38	17	453.417	10	Via Full Sib Deg. 4
av353_g2-b2-i1	av353_g5-b1-i1	53.8892	298.395	10	298.395	10	285.275	9	268.538	8	Via Full Sib Deg. 4
av354_g2-b2-i1	av354_g5-b1-i1	92.703	586.041	15	567.761	13	554.836	12	537.569	11	Via Full Sib Deg. 4
av355_g2-b2-i1	av355_g5-b1-i1	81.9443	442.57	15	422.178	13	407.555	12	371.793	10	Via Full Sib Deg. 4
av356_g2-b2-i1	av356_g5-b1-i1	52.8287	502.946	22	451.036	17	395.911	13	326.572	9	Via Full Sib Deg. 4
av357_g2-b2-i1	av357_g5-b1-i1	98.2936	610.129	17	576.124	14	560.896	13	509.386	10	Via Full Sib Deg. 4
av358_g2-b2-i1	av358_g5-b1-i1	54.7746	478.609	18	439.716	14	393.7	11	375.66	10	Via Full Sib Deg. 4
av359_g2-b2-i1	av359_g5-b1-i1	74.709	413.232	13	413.232	13	373.512	10	335.638	8	Via Full Sib Deg. 4
av35_g2-b2-i1	av35_g5-b1-i1	44.3234	414.587	17	414.587	17	347.632	12	272.471	8	Via Full Sib Deg. 4
av360_g2-b2-i1	av360_g5-b1-i1	33.6796	273.042	14	246.643	11	203.215	8	203.215	8	Via Full Sib Deg. 4
av361_g2-b2-i1	av361_g5-b1-i1	52.9161	369.084	15	351.172	13	311.245	10	311.245	10	Via Full Sib Deg. 4
av362_g2-b2-i1	av362_g5-b1-i1	80.8966	336.893	12	328.44	11	316.309	10	264.461	7	Via Full Sib Deg. 4
av363_g2-b2-i1	av363_g5-b1-i1	40.9423	243.017	11	210.234	8	195.526	7	161.226	5	Via Full Sib Deg. 4
av364_g2-b2-i1	av364_g5-b1-i1	48.9457	349.07	13	330.822	11	287.124	8	268.477	7	Via Full Sib Deg. 4
av365_g2-b2-i1	av365_g5-b1-i1	111.948	536.577	19	497.938	15	460.08	12	406.218	9	Via Full Sib Deg. 4
av366_g2-b2-i1	av366_g5-b1-i1	49.7272	418.652	15	407.673	14	362.727	11	346.623	10	Via Full Sib Deg. 4
av367_g2-b2-i1	av367_g5-b1-i1	81.6308	414.194	13	393.589	11	381.434	10	343.831	8	Via Full Sib Deg. 4
av368_g2-b2-i1	av368_g5-b1-i1	110.373	664.534	21	605.499	15	560.311	12	544.127	11	Via Full Sib Deg. 4
av369_g2-b2-i1	av369_g5-b1-i1	78.8611	319.186	15	291.944	12	233.732	8	179.077	5	Via Full Sib Deg. 4
av36_g2-b2-i1	av36_g5-b1-i1	119.238	435.098	15	386.825	10	360.251	8	325.721	6	Via Full Sib Deg. 4
av370_g2-b2-i1	av370_g5-b1-i1	88.25	688.279	18	688.279	18	605.772	12	605.772	12	Via Full Sib Deg. 4
av371_g2-b2-i1	av371_g5-b1-i1	92.0407	511.468	15	502.406	14	502.406	14	482.612	13	Via Full Sib Deg. 4
av372_g2-b2-i1	av372_g5-b1-i1	44.7149	394.713	20	345.796	15	290.924	11	274.341	10	Via Full Sib Deg. 4
av373_g2-b2-i1	av373_g5-b1-i1	71.6556	545.267	18	514.683	15	502.254	14	484.551	13	Via Full Sib Deg. 4
av374_g2-b2-i1	av374_g5-b1-i1	36.2451	291.136	13	282.226	12	254.585	10	179.409	6	Via Full Sib Deg. 4
av375_g2-b2-i1	av375_g5-b1-i1	106.781	551.562	16	539.891	15	472.355	10	436.54	8	Via Full Sib Deg. 4
av376_g2-b2-i1	av376_g5-b1-i1	52.0355	310.189	12	293.838	10	269.345	8	251.315	7	Via Full Sib Deg. 4
av377_g2-b2-i1	av377_g5-b1-i1	52.7242	418.849	20	367.869	15	323.249	12	231.356	7	Via Full Sib Deg. 4
av378_g2-b2-i1	av378_g5-b1-i1	51.2279	484.245	18	474.085	17	418.269	13	361.497	10	Via Full Sib Deg. 4
av379_g2-b2-i1	av379_g5-b1-i1	115.843	509.14	15	476.167	12	476.167	12	438.512	10	Via Full Sib Deg. 4
av37_g2-b2-i1	av37_g5-b1-i1	53.6545	346.713	15	336.382	14	292.006	11	200.514	6	Via Full Sib Deg. 4
av380_g2-b2-i1	av380_g5-b1-i1	63.9582	295.736	12	285.1	11	244.04	8	225.727	7	Via Full Sib Deg. 4
av381_g2-b2-i1	av381_g5-b1-i1	57.0176	431.938	16	404.611	13	362.369	10	345.607	9	Via Full Sib Deg. 4
av382_g2-b2-i1	av382_g5-b1-i1	57.1099	507.369	20	476.854	17	446.622	15	428.59	14	Via Full Sib Deg. 4
av383_g2-b2-i1	av383_g5-b1-i1	136.708	371.53	8	362.776	7	349.792	6	349.792	6	Via Full Sib Deg. 4
av384_g2-b2-i1	av384_g5-b1-i1	63.1884	488.432	18	466.509	16	383.67	10	345.727	8	Via Full Sib Deg. 4
av385_g2-b2-i1	av385_g5-b1-i1	60.7969	383.032	16	364.697	14	320.499	11	268.217	8	Via Full Sib Deg. 4
av386_g2-b2-i1	av386_g5-b1-i1	86.1316	334.926	10	312.379	8	312.379	8	293.138	7	Via Full Sib Deg. 4
av387_g2-b2-i1	av387_g5-b1-i1	36.8964	250.989	14	208.271	10	167.805	7	134.986	5	Via Full Sib Deg. 4
av388_g2-b2-i1	av388_g5-b1-i1	88.4873	405.061	13	393.487	12	352.73	9	334.758	8	Via Full Sib Deg. 4
av389_g2-b2-i1	av389_g5-b1-i1	99.1171	352.836	9	342.962	8	328.92	7	311.194	6	Via Full Sib Deg. 4
av38_g2-b2-i1	av38_g5-b1-i1	58.7168	294.533	10	273.894	8	261.801	7	261.801	7	Via Full Sib Deg. 4
av390_g2-b2-i1	av390_g5-b1-i1	66.3804	403.015	17	350.16	12	311.555	9	275.758	7	Via Full Sib Deg. 4
av391_g2-b2-i1	av391_g5-b1-i1	62.2778	558.617	16	547.765	15	547.765	15	510.824	13	Via Full Sib Deg. 4
av392_g2-b2-i1	av392_g5-b1-i1	96.3404	307.35	11	278.464	8	250.264	6	250.264	6	Via Full Sib Deg. 4
av393_g2-b2-i1	av393_g5-b1-i1	65.7367	435.174	14	425.948	13	425.948	13	388.679	11	Via Full Sib Deg. 4
av394_g2-b2-i1	av394_g5-b1-i1	34.2971	442.39	20	388.592	15	376.107	14	358.937	13	Via Full Sib Deg. 4
av395_g2-b2-i1	av395_g5-b1-i1	55.7339	454.401	15	422.306	12	408.242	11	408.242	11	Via Full Sib Deg. 4
av396_g2-b2-i1	av396_g5-b1-i1	44.301	499.444	19	469.987	16	411.637	12	394.716	11	Via Full Sib Deg. 4
av397_g2-b2-i1	av397_g5-b1-i1	90.5028	489.99	18	444.792	14	431.572	13	394.246	11	Via Full Sib Deg. 4
av398_g2-b2-i1	av398_g5-b1-i1	51.2924	263.857	13	235.226	10	206.773	8	152.819	5	Via Full Sib Deg. 4
av399_g2-b2-i1	av399_g5-b1-i1	43.3399	281.001	15	231.913	10	191.987	7	138.758	4	Via Full Sib Deg. 4
av39_g2-b2-i1	av39_g5-b1-i1	56.8249	373.701	16	342.147	13	284.775	9	248.613	7	Via Full Sib Deg. 4
av3100_g2-b2-i1	av3100_g6-b1-i1	47.8459	125.058	5	114.53	4	114.53	4	77.5612	2	Via Full Sib Deg. 5
av310_g2-b2-i1	av310_g6-b1-i1	43.9006	122.337	4	122.337	4	106.924	3	106.924	3	Via Full Sib Deg. 5
av311_g2-b2-i1	av311_g6-b1-i1	37.9507	169.942	10	141.895	7	102.516	4	86.0729	3	Via Full Sib Deg. 5
av312_g2-b2-i1	av312_g6-b1-i1	73.9121	396.366	14	387.854	13	321.842	8	304.095	7	Via Full Sib Deg. 5
av313_g2-b2-i1	av313_g6-b1-i1	49.4185	224.785	10	203.801	8	187.886	7	114.592	3	Via Full Sib Deg. 5
av314_g2-b2-i1	av314_g6-b1-i1	68.1011	165.844	6	157.676	5	144.915	4	107.045	2	Via Full Sib Deg. 5
av315_g2-b2-i1	av315_g6-b1-i1	57.1824	258.311	10	228.83	7	228.83	7	210.921	6	Via Full Sib Deg. 5
av316_g2-b2-i1	av316_g6-b1-i1	53.3446	248.294	11	217.256	8	203.667	7	149.817	4	Via Full Sib Deg. 5
av317_g2-b2-i1	av317_g6-b1-i1	28.0727	220.703	11	200.918	9	188.066	8	168.675	7	Via Full Sib Deg. 5
av318_g2-b2-i1	av318_g6-b1-i1	45.5944	150.511	6	150.511	6	134.779	5	118.578	4	Via Full Sib Deg. 5
av319_g2-b2-i1	av319_g6-b1-i1	58.9806	223.801	7	215.692	6	215.692	6	215.692	6	Via Full Sib Deg. 5
av31_g2-b2-i1	av31_g6-b1-i1	35.6248	155.763	7	145.141	6	130.745	5	111.967	4	Via Full Sib Deg. 5
av320_g2-b2-i1	av320_g6-b1-i1	29.1727	79.1828	3	79.1828	3	79.1828	3	79.1828	3	Via Full Sib Deg. 5
av321_g2-b2-i1	av321_g6-b1-i1	54.4808	270.597	13	238.757	10	211.346	8	177.687	6	Via Full Sib Deg. 5
av322_g2-b2-i1	av322_g6-b1-i1	52.9124	184.042	7	172.959	6	159.319	5	123.133	3	Via Full Sib Deg. 5
av323_g2-b2-i1	av323_g6-b1-i1	27.2847	133.588	7	122.621	6	94.5083	4	94.5083	4	Via Full Sib Deg. 5
av324_g2-b2-i1	av324_g6-b1-i1	77.8936	305.321	10	286.232	8	258.79	6	258.79	6	Via Full Sib Deg. 5
av325_g2-b2-i1	av325_g6-b1-i1	83.1333	120.742	4	112.223	3	100.122	2	83.1333	1	Via Full Sib Deg. 5
av326_g2-b2-i1	av326_g6-b1-i1	28.9082	83.7978	5	63.509	3	51.4375	2	51.4375	2	Via Full Sib Deg. 5
av327_g2-b2-i1	av327_g6-b1-i1	41.2529	210.514	11	183.541	8	158.027	6	104.497	3	Via Full Sib Deg. 5
av328_g2-b2-i1	av328_g6-b1-i1	33.417	131.32	7	99.5684	4	99.5684	4	60.9296	2	Via Full Sib Deg. 5
av329_g2-b2-i1	av329_g6-b1-i1	21.7857	117.154	8	98.9703	6	58.8178	3	42.3363	2	Via Full Sib Deg. 5
av32_g2-b2-i1	av32_g6-b1-i1	46.0614	169.971	7	150.61	5	136.463	4	136.463	4	Via Full Sib Deg. 5
av330_g2-b2-i1	av330_g6-b1-i1	43.0378	258.332	12	258.332	12	203.119	8	151.2	5	Via Full Sib Deg. 5
av331_g2-b2-i1	av331_g6-b1-i1	53.0098	176.29	9	134.923	5	120.78	4	84.5327	2	Via Full Sib Deg. 5
av332_g2-b2-i1	av332_g6-b1-i1	83.6477	134.423	3	134.423	3	119.584	2	119.584	2	Via Full Sib Deg. 5
av333_g2-b2-i1	av333_g6-b1-i1	43.4975	324.206	13	304.018	11	289.2	10	253.355	8	Via Full Sib Deg. 5
av334_g2-b2-i1	av334_g6-b1-i1	53.8945	74.4392	2	74.4392	2	74.4392	2	74.4392	2	Via Full Sib Deg. 5
av335_g2-b2-i1	av335_g6-b1-i1	64.0725	280.116	14	230.356	9	202.41	7	150.625	4	Via Full Sib Deg. 5
av336_g2-b2-i1	av336_g6-b1-i1	61.8461	122.393	5	122.393	5	80.8094	2	61.8461	1	Via Full Sib Deg. 5
av337_g2-b2-i1	av337_g6-b1-i1	36.7179	129.48	7	117.542	6	88.4272	4	36.7179	1	Via Full Sib Deg. 5
av338_g2-b2-i1	av338_g6-b1-i1	30.7797	89.5823	4	89.5823	4	74.3097	3	57.1363	2	Via Full Sib Deg. 5
av339_g2-b2-i1	av339_g6-b1-i1	50.6622	216.699	8	199.735	6	199.735	6	179.882	5	Via Full Sib Deg. 5
av33_g2-b2-i1	av33_g6-b1-i1	42.0799	170.524	6	170.524	6	158.01	5	138.286	4	Via Full Sib Deg. 5
av340_g2-b2-i1	av340_g6-b1-i1	75.8501	515.423	21	487.051	18	444.869	15	371.417	11	Via Full Sib Deg. 5
av341_g2-b2-i1	av341_g6-b1-i1	43.1401	186.697	9	167.524	7	141.626	5	106.144	3	Via Full Sib Deg. 5
av342_g2-b2-i1	av342_g6-b1-i1	58.6181	432.96	16	413.79	14	372.514	11	303.242	7	Via Full Sib Deg. 5
av343_g2-b2-i1	av343_g6-b1-i1	36.2169	129.067	7	110.544	5	94.6308	4	60.8056	2	Via Full Sib Deg. 5
av344_g2-b2-i1	av344_g6-b1-i1	75.2277	238.004	11	197.981	7	169.106	5	152.825	4	Via Full Sib Deg. 5
av345_g2-b2-i1	av345_g6-b1-i1	33.3636	147.145	7	137.085	6	124.397	5	105.782	4	Via Full Sib Deg. 5
av346_g2-b2-i1	av346_g6-b1-i1	34.51	112.48	6	84.2449	3	84.2449	3	84.2449	3	Via Full Sib Deg. 5
av347_g2-b2-i1	av347_g6-b1-i1	89.599	177.04	6	177.04	6	136.095	3	136.095	3	Via Full Sib Deg. 5
av348_g2-b2-i1	av348_g6-b1-i1	37.1013	188.62	8	188.62	8	146.053	5	146.053	5	Via Full Sib Deg. 5
av349_g2-b2-i1	av349_g6-b1-i1	55.4135	174.513	5	165.355	4	165.355	4	165.355	4	Via Full Sib Deg. 5
av34_g2-b2-i1	av34_g6-b1-i1	33.864	99.3123	6	78.334	4	50.9561	2	33.864	1	Via Full Sib Deg. 5
av350_g2-b2-i1	av350_g6-b1-i1	79.5252	137.035	4	127.744	3	127.744	3	127.744	3	Via Full Sib Deg. 5
av351_g2-b2-i1	av351_g6-b1-i1	33.1846	156.707	9	137.961	7	111.51	5	77.825	3	Via Full Sib Deg. 5
av352_g2-b2-i1	av352_g6-b1-i1	43.1403	151.595	6	151.595	6	138.226	5	100.066	3	Via Full Sib Deg. 5
av353_g2-b2-i1	av353_g6-b1-i1	67.961	213.378	7	184.777	4	184.777	4	164.862	3	Via Full Sib Deg. 5
av354_g2-b2-i1	av354_g6-b1-i1	36.9823	124.409	7	96.9372	4	81.3931	3	63.0602	2	Via Full Sib Deg. 5
av355_g2-b2-i1	av355_g6-b1-i1	51.7909	295.281	10	295.281	10	281.839	9	281.839	9	Via Full Sib Deg. 5
av356_g2-b2-i1	av356_g6-b1-i1	59.8764	200.652	9	183.355	7	154.753	5	135.351	4	Via Full Sib Deg. 5
av357_g2-b2-i1	av357_g6-b1-i1	44.1243	100.53	5	89.5701	4	64.059	2	44.1243	1	Via Full Sib Deg. 5
av358_g2-b2-i1	av358_g6-b1-i1	49.2449	177.24	9	139.243	5	123.902	4	123.902	4	Via Full Sib Deg. 5
av359_g2-b2-i1	av359_g6-b1-i1	43.8743	294.9	13	253.559	9	239.242	8	239.242	8	Via Full Sib Deg. 5
av35_g2-b2-i1	av35_g6-b1-i1	13.2515	24.1315	2	13.2515	1	0	0	0	0	Via Full Sib Deg. 5
av360_g2-b2-i1	av360_g6-b1-i1	20.758	42.3205	3	20.758	1	20.758	1	20.758	1	Via Full Sib Deg. 5
av361_g2-b2-i1	av361_g6-b1-i1	31.7818	223.655	10	203.177	8	174.14	6	174.14	6	Via Full Sib Deg. 5
av362_g2-b2-i1	av362_g6-b1-i1	34.4392	132.384	6	132.384	6	103.29	4	65.3794	2	Via Full Sib Deg. 5
av363_g2-b2-i1	av363_g6-b1-i1	40.0897	154.876	6	144.429	5	144.429	5	126.851	4	Via Full Sib Deg. 5
av364_g2-b2-i1	av364_g6-b1-i1	32.8401	188.99	10	162.675	7	147.094	6	129.018	5	Via Full Sib Deg. 5
av365_g2-b2-i1	av365_g6-b1-i1	59.8205	317.88	11	306.237	10	269.367	7	250.148	6	Via Full Sib Deg. 5
av366_g2-b2-i1	av366_g6-b1-i1	48.3893	105.943	4	94.5465	3	79.5944	2	79.5944	2	Via Full Sib Deg. 5
av367_g2-b2-i1	av367_g6-b1-i1	61.8977	242.116	9	213.325	6	213.325	6	213.325	6	Via Full Sib Deg. 5
av368_g2-b2-i1	av368_g6-b1-i1	53.3477	175.759	8	148.968	5	133.104	4	133.104	4	Via Full Sib Deg. 5
av369_g2-b2-i1	av369_g6-b1-i1	28.3245	172.831	9	162.997	8	121.566	5	121.566	5	Via Full Sib Deg. 5
av36_g2-b2-i1	av36_g6-b1-i1	51.5502	217.854	6	217.854	6	204.959	5	204.959	5	Via Full Sib Deg. 5
av370_g2-b2-i1	av370_g6-b1-i1	47.3682	285.661	12	275.057	11	220.624	7	203.972	6	Via Full Sib Deg. 5
av371_g2-b2-i1	av371_g6-b1-i1	49.018	144.58	4	144.58	4	144.58	4	144.58	4	Via Full Sib Deg. 5
av372_g2-b2-i1	av372_g6-b1-i1	57.5	175.944	7	158.459	5	146.419	4	110.311	2	Via Full Sib Deg. 5
av373_g2-b2-i1	av373_g6-b1-i1	94.1761	416.307	13	405.646	12	374.692	10	320.164	7	Via Full Sib Deg. 5
av374_g2-b2-i1	av374_g6-b1-i1	32.0601	128.107	7	107.252	5	79.9562	3	79.9562	3	Via Full Sib Deg. 5
av375_g2-b2-i1	av375_g6-b1-i1	67.9753	274.356	10	274.356	10	216.244	6	199.636	5	Via Full Sib Deg. 5
av376_g2-b2-i1	av376_g6-b1-i1	82.6858	343.131	10	323.339	8	292.407	6	292.407	6	Via Full Sib Deg. 5
av377_g2-b2-i1	av377_g6-b1-i1	60.4673	209.488	8	198.835	7	156.992	4	156.992	4	Via Full Sib Deg. 5
av378_g2-b2-i1	av378_g6-b1-i1	41.2988	139.778	7	110.835	4	110.835	4	93.6972	3	Via Full Sib Deg. 5
av379_g2-b2-i1	av379_g6-b1-i1	17.3544	29.2759	2	17.3544	1	17.3544	1	0	0	Via Full Sib Deg. 5
av37_g2-b2-i1	av37_g6-b1-i1	37.6377	145.788	8	107.71	4	107.71	4	88.1891	3	Via Full Sib Deg. 5
av380_g2-b2-i1	av380_g6-b1-i1	44.8576	230.84	10	230.84	10	191.765	7	157.634	5	Via Full Sib Deg. 5
av381_g2-b2-i1	av381_g6-b1-i1	29.5222	159.226	10	118.986	6	76.2491	3	57.0799	2	Via Full Sib Deg. 5
av382_g2-b2-i1	av382_g6-b1-i1	51.5792	137.582	5	137.582	5	137.582	5	100.991	3	Via Full Sib Deg. 5
av383_g2-b2-i1	av383_g6-b1-i1	48.3657	174.513	6	162.537	5	162.537	5	162.537	5	Via Full Sib Deg. 5
av384_g2-b2-i1	av384_g6-b1-i1	53.185	163.341	6	163.341	6	151.171	5	94.5225	2	Via Full Sib Deg. 5
av385_g2-b2-i1	av385_g6-b1-i1	50.2625	248.107	8	238.477	7	223.5	6	223.5	6	Via Full Sib Deg. 5
av386_g2-b2-i1	av386_g6-b1-i1	27.0774	79.4585	5	70.3148	4	45.5907	2	27.0774	1	Via Full Sib Deg. 5
av387_g2-b2-i1	av387_g6-b1-i1	71.2598	259.787	9	251.127	8	251.127	8	213.364	6	Via Full Sib Deg. 5
av388_g2-b2-i1	av388_g6-b1-i1	66.1321	307.315	12	277.407	9	277.407	9	239.325	7	Via Full Sib Deg. 5
av389_g2-b2-i1	av389_g6-b1-i1	30.1606	102.616	5	93.2898	4	78.0187	3	78.0187	3	Via Full Sib Deg. 5
av38_g2-b2-i1	av38_g6-b1-i1	27.597	61.4428	3	50.0057	2	50.0057	2	50.0057	2	Via Full Sib Deg. 5
av390_g2-b2-i1	av390_g6-b1-i1	59.5086	297.913	14	261.902	10	222.857	7	170.492	4	Via Full Sib Deg. 5
av391_g2-b2-i1	av391_g6-b1-i1	34.606	119.594	7	81.3241	3	81.3241	3	62.3745	2	Via Full Sib Deg. 5
av392_g2-b2-i1	av392_g6-b1-i1	55.2052	181.197	8	169.262	7	124.856	4	124.856	4	Via Full Sib Deg. 5
av393_g2-b2-i1	av393_g6-b1-i1	33.0601	151.537	8	142.749	7	97.9584	4	80.1892	3	Via Full Sib Deg. 5
av394_g2-b2-i1	av394_g6-b1-i1	32.8165	188.01	9	157.808	6	157.808	6	141.228	5	Via Full Sib Deg. 5
av395_g2-b2-i1	av395_g6-b1-i1	35.4947	156.943	7	156.943	7	131.343	5	111.355	4	Via Full Sib Deg. 5
av396_g2-b2-i1	av396_g6-b1-i1	38.5187	215.851	11	195.211	9	181.38	8	110.249	4	Via Full Sib Deg. 5
av397_g2-b2-i1	av397_g6-b1-i1	22.076	64.3821	4	56.3371	3	56.3371	3	22.076	1	Via Full Sib Deg. 5
av398_g2-b2-i1	av398_g6-b1-i1	37.3457	125.261	5	116.33	4	116.33	4	96.9929	3	Via Full Sib Deg. 5
av399_g2-b2-i1	av399_g6-b1-i1	54.3735	322.077	11	301.824	9	288.068	8	269.074	7	Via Full Sib Deg. 5
av39_g2-b2-i1	av39_g6-b1-i1	36.2053	296.136	14	266.224	11	253.96	10	216.747	8	Via Full Sib Deg. 5
av5100_g2-b2-i1	av5100_g7-b1-i1	18.975	47.8241	3	37.2673	2	37.2673	2	0	0	Via Full Sib Deg. 6
av510_g2-b2-i1	av510_g7-b1-i1	16.5516	16.5516	1	16.5516	1	16.5516	1	0	0	Via Full Sib Deg. 6
av511_g2-b2-i1	av511_g7-b1-i1	22.1833	96.5248	7	67.1799	4	38.3803	2	22.1833	1	Via Full Sib Deg. 6
av512_g2-b2-i1	av512_g7-b1-i1	24.2871	68.4447	3	68.4447	3	68.4447	3	68.4447	3	Via Full Sib Deg. 6
av513_g2-b2-i1	av513_g7-b1-i1	39.0443	39.0443	1	39.0443	1	39.0443	1	39.0443	1	Via Full Sib Deg. 6
av514_g2-b2-i1	av514_g7-b1-i1	22.6374	70.26	5	50.6686	3	22.6374	1	22.6374	1	Via Full Sib Deg. 6
av515_g2-b2-i1	av515_g7-b1-i1	38.7258	88.0438	4	88.0438	4	58.273	2	38.7258	1	Via Full Sib Deg. 6
av516_g2-b2-i1	av516_g7-b1-i1	34.106	73.6486	4	62.3344	3	34.106	1	34.106	1	Via Full Sib Deg. 6
av517_g2-b2-i1	av517_g7-b1-i1	18.8475	18.8475	1	18.8475	1	18.8475	1	0	0	Via Full Sib Deg. 6
av518_g2-b2-i1	av518_g7-b1-i1	11.4811	22.6317	2	0	0	0	0	0	0	Via Full Sib Deg. 6
av519_g2-b2-i1	av519_g7-b1-i1	19.7009	41.0028	3	19.7009	1	19.7009	1	0	0	Via Full Sib Deg. 6
av51_g2-b2-i1	av51_g7-b1-i1	45.1252	136.405	4	136.405	4	124.34	3	124.34	3	Via Full Sib Deg. 6
av520_g2-b2-i1	av520_g7-b1-i1	30.0331	96.3802	4	86.8011	3	86.8011	3	86.8011	3	Via Full Sib Deg. 6
av521_g2-b2-i1	av521_g7-b1-i1	24.0336	81.4198	5	58.9949	3	43.2005	2	24.0336	1	Via Full Sib Deg. 6
av522_g2-b2-i1	av522_g7-b1-i1	10.4646	19.2374	2	0	0	0	0	0	0	Via Full Sib Deg. 6
av523_g2-b2-i1	av523_g7-b1-i1	32.8782	143.18	7	133.929	6	133.929	6	101.505	4	Via Full Sib Deg. 6
av524_g2-b2-i1	av524_g7-b1-i1	33.2988	82.5599	4	71.6259	3	71.6259	3	54.0609	2	Via Full Sib Deg. 6
av525_g2-b2-i1	av525_g7-b1-i1	50.8327	111.708	5	84.3276	2	84.3276	2	84.3276	2	Via Full Sib Deg. 6
av526_g2-b2-i1	av526_g7-b1-i1	38.0427	71.6877	3	61.5893	2	61.5893	2	61.5893	2	Via Full Sib Deg. 6
av527_g2-b2-i1	av527_g7-b1-i1	31.0968	78.1445	4	69.299	3	54.5898	2	54.5898	2	Via Full Sib Deg. 6
av528_g2-b2-i1	av528_g7-b1-i1	12.8052	44.7485	4	24.9071	2	0	0	0	0	Via Full Sib Deg. 6
av529_g2-b2-i1	av529_g7-b1-i1	28.6034	74.0517	4	53.1478	2	53.1478	2	53.1478	2	Via Full Sib Deg. 6
av52_g2-b2-i1	av52_g7-b1-i1	42.2946	133.879	6	133.879	6	92.0389	3	72.4483	2	Via Full Sib Deg. 6
av530_g2-b2-i1	av530_g7-b1-i1	51.5405	164.335	7	146.197	5	118.205	3	118.205	3	Via Full Sib Deg. 6
av531_g2-b2-i1	av531_g7-b1-i1	21.0842	62.7109	4	53.2522	3	37.6669	2	21.0842	1	Via Full Sib Deg. 6
av532_g2-b2-i1	av532_g7-b1-i1	37.6176	118.339	6	110.142	5	96.8676	4	60.0238	2	Via Full Sib Deg. 6
av533_g2-b2-i1	av533_g7-b1-i1	38.2291	83.3441	3	83.3441	3	69.6984	2	69.6984	2	Via Full Sib Deg. 6
av534_g2-b2-i1	av534_g7-b1-i1	42.5828	143.065	5	143.065	5	128.475	4	128.475	4	Via Full Sib Deg. 6
av535_g2-b2-i1	av535_g7-b1-i1	20.5279	47.0071	3	37.7845	2	37.7845	2	20.5279	1	Via Full Sib Deg. 6
av536_g2-b2-i1	av536_g7-b1-i1	39.2788	82.9608	4	62.3967	2	62.3967	2	62.3967	2	Via Full Sib Deg. 6
av537_g2-b2-i1	av537_g7-b1-i1	38.5715	145.044	7	113.754	4	101.562	3	101.562	3	Via Full Sib Deg. 6
av538_g2-b2-i1	av538_g7-b1-i1	56.6742	67.7352	2	56.6742	1	56.6742	1	56.6742	1	Via Full Sib Deg. 6
av539_g2-b2-i1	av539_g7-b1-i1	29.3164	72.2131	3	72.2131	3	72.2131	3	54.5373	2	Via Full Sib Deg. 6
av53_g2-b2-i1	av53_g7-b1-i1	32.7249	44.9304	2	44.9304	2	32.7249	1	32.7249	1	Via Full Sib Deg. 6
av540_g2-b2-i1	av540_g7-b1-i1	27.4399	90.0018	6	69.2938	4	43.7578	2	27.4399	1	Via Full Sib Deg. 6
av541_g2-b2-i1	av541_g7-b1-i1	20.9083	91.4948	6	68.8609	4	40.5601	2	20.9083	1	Via Full Sib Deg. 6
av542_g2-b2-i1	av542_g7-b1-i1	29.096	153.095	7	143.07	6	143.07	6	123.226	5	Via Full Sib Deg. 6
av543_g2-b2-i1	av543_g7-b1-i1	24.426	33.1334	2	24.426	1	24.426	1	24.426	1	Via Full Sib Deg. 6
av544_g2-b2-i1	av544_g7-b1-i1	17.8097	35.9591	3	17.8097	1	17.8097	1	0	0	Via Full Sib Deg. 6
av545_g2-b2-i1	av545_g7-b1-i1	17.1256	29.6921	2	29.6921	2	17.1256	1	0	0	Via Full Sib Deg. 6
av546_g2-b2-i1	av546_g7-b1-i1	52.4936	114.51	4	103.752	3	91.0453	2	91.0453	2	Via Full Sib Deg. 6
av547_g2-b2-i1	av547_g7-b1-i1	68.0366	95.2218	2	95.2218	2	95.2218	2	95.2218	2	Via Full Sib Deg. 6
av548_g2-b2-i1	av548_g7-b1-i1	31.1932	115.511	6	104.141	5	77.303	3	59.5279	2	Via Full Sib Deg. 6
av549_g2-b2-i1	av549_g7-b1-i1	34.1704	132.542	7	111.244	5	82.009	3	65.856	2	Via Full Sib Deg. 6
av54_g2-b2-i1	av54_g7-b1-i1	20.9446	20.9446	1	20.9446	1	20.9446	1	20.9446	1	Via Full Sib Deg. 6
av550_g2-b2-i1	av550_g7-b1-i1	31.0793	55.7067	3	46.6585	2	31.0793	1	31.0793	1	Via Full Sib Deg. 6
av551_g2-b2-i1	av551_g7-b1-i1	45.4012	86.4339	3	76.9217	2	76.9217	2	76.9217	2	Via Full Sib Deg. 6
av552_g2-b2-i1	av552_g7-b1-i1	61.3854	151.492	5	139.836	4	139.836	4	139.836	4	Via Full Sib Deg. 6
av553_g2-b2-i1	av553_g7-b1-i1	34.6323	50.9411	2	50.9411	2	50.9411	2	34.6323	1	Via Full Sib Deg. 6
av554_g2-b2-i1	av554_g7-b1-i1	39.1232	173.682	8	164.629	7	150.55	6	96.542	3	Via Full Sib Deg. 6
av555_g2-b2-i1	av555_g7-b1-i1	19.4188	67.6205	5	47.4896	3	19.4188	1	0	0	Via Full Sib Deg. 6
av556_g2-b2-i1	av556_g7-b1-i1	33.9957	222.052	10	213.713	9	170.739	6	170.739	6	Via Full Sib Deg. 6
av557_g2-b2-i1	av557_g7-b1-i1	21.4362	37.3366	2	37.3366	2	21.4362	1	21.4362	1	Via Full Sib Deg. 6
av558_g2-b2-i1	av558_g7-b1-i1	41.8801	87.2219	5	66.8278	3	41.8801	1	41.8801	1	Via Full Sib Deg. 6
av559_g2-b2-i1	av559_g7-b1-i1	34.2595	128.312	6	118.925	5	106.466	4	87.3027	3	Via Full Sib Deg. 6
av55_g2-b2-i1	av55_g7-b1-i1	25.7393	60.7955	4	40.2183	2	25.7393	1	25.7393	1	Via Full Sib Deg. 6
av560_g2-b2-i1	av560_g7-b1-i1	0	0	0	0	0	0	0	0	0	Via Full Sib Deg. 6
av561_g2-b2-i1	av561_g7-b1-i1	16.3741	85.3794	7	43.1553	3	16.3741	1	0	0	Via Full Sib Deg. 6
av562_g2-b2-i1	av562_g7-b1-i1	48.8161	58.1295	2	48.8161	1	48.8161	1	48.8161	1	Via Full Sib Deg. 6
av563_g2-b2-i1	av563_g7-b1-i1	54.0007	209.184	8	198.032	7	170.915	5	170.915	5	Via Full Sib Deg. 6
av564_g2-b2-i1	av564_g7-b1-i1	30.1472	56.2386	3	56.2386	3	30.1472	1	30.1472	1	Via Full Sib Deg. 6
av565_g2-b2-i1	av565_g7-b1-i1	29.408	55.0268	2	55.0268	2	55.0268	2	55.0268	2	Via Full Sib Deg. 6
av566_g2-b2-i1	av566_g7-b1-i1	49.4656	165.962	8	133.891	5	118.669	4	99.4001	3	Via Full Sib Deg. 6
av567_g2-b2-i1	av567_g7-b1-i1	26.1328	77.0181	4	66.6852	3	51.97	2	51.97	2	Via Full Sib Deg. 6
av568_g2-b2-i1	av568_g7-b1-i1	32.1867	80.7699	4	80.7699	4	67.8448	3	32.1867	1	Via Full Sib Deg. 6
av569_g2-b2-i1	av569_g7-b1-i1	23.6599	73.4117	4	73.4117	4	61.2837	3	23.6599	1	Via Full Sib Deg. 6
av56_g2-b2-i1	av56_g7-b1-i1	43.5011	72.9281	3	72.9281	3	43.5011	1	43.5011	1	Via Full Sib Deg. 6
av570_g2-b2-i1	av570_g7-b1-i1	51.7061	194.075	9	183.383	8	157.346	6	140.015	5	Via Full Sib Deg. 6
av571_g2-b2-i1	av571_g7-b1-i1	47.4279	113.76	4	113.76	4	100.759	3	100.759	3	Via Full Sib Deg. 6
av572_g2-b2-i1	av572_g7-b1-i1	22.5504	38.3327	2	38.3327	2	22.5504	1	22.5504	1	Via Full Sib Deg. 6
av573_g2-b2-i1	av573_g7-b1-i1	27.5482	153.046	8	142.695	7	130.064	6	96.3851	4	Via Full Sib Deg. 6
av574_g2-b2-i1	av574_g7-b1-i1	44.9681	167.45	8	145.698	6	101.067	3	81.6317	2	Via Full Sib Deg. 6
av575_g2-b2-i1	av575_g7-b1-i1	25.6202	46.3735	2	46.3735	2	46.3735	2	46.3735	2	Via Full Sib Deg. 6
av576_g2-b2-i1	av576_g7-b1-i1	23.784	104.986	7	73.8756	4	44.4972	2	44.4972	2	Via Full Sib Deg. 6
av577_g2-b2-i1	av577_g7-b1-i1	38.1245	136.353	6	127.001	5	98.5746	3	98.5746	3	Via Full Sib Deg. 6
av578_g2-b2-i1	av578_g7-b1-i1	24.9681	89.41	4	89.41	4	89.41	4	73.2426	3	Via Full Sib Deg. 6
av579_g2-b2-i1	av579_g7-b1-i1	40.831	40.831	1	40.831	1	40.831	1	40.831	1	Via Full Sib Deg. 6
av57_g2-b2-i1	av57_g7-b1-i1	47.6894	116.078	5	105.909	4	90.2803	3	90.2803	3	Via Full Sib Deg. 6
av580_g2-b2-i1	av580_g7-b1-i1	24.9462	74.2586	3	74.2586	3	74.2586	3	74.2586	3	Via Full Sib Deg. 6
av581_g2-b2-i1	av581_g7-b1-i1	17.1444	34.9743	3	17.1444	1	17.1444	1	0	0	Via Full Sib Deg. 6
av582_g2-b2-i1	av582_g7-b1-i1	92.3922	221.881	8	202.429	6	188.919	5	188.919	5	Via Full Sib Deg. 6
av583_g2-b2-i1	av583_g7-b1-i1	35.6317	89.31	4	79.4004	3	63.815	2	63.815	2	Via Full Sib Deg. 6
av584_g2-b2-i1	av584_g7-b1-i1	27.9495	114.107	6	102.864	5	90.4927	4	73.096	3	Via Full Sib Deg. 6
av585_g2-b2-i1	av585_g7-b1-i1	28.6735	136.062	7	125.413	6	113.023	5	75.6289	3	Via Full Sib Deg. 6
av586_g2-b2-i1	av586_g7-b1-i1	17.1884	54.5551	4	33.6954	2	33.6954	2	0	0	Via Full Sib Deg. 6
av587_g2-b2-i1	av587_g7-b1-i1	23.6683	32.2741	2	23.6683	1	23.6683	1	23.6683	1	Via Full Sib Deg. 6
av588_g2-b2-i1	av588_g7-b1-i1	25.9994	73.4052	4	63.7337	3	50.806	2	50.806	2	Via Full Sib Deg. 6
av589_g2-b2-i1	av589_g7-b1-i1	27.4101	76.6652	5	56.0269	3	27.4101	1	27.4101	1	Via Full Sib Deg. 6
av58_g2-b2-i1	av58_g7-b1-i1	16.2947	16.2947	1	16.2947	1	16.2947	1	0	0	Via Full Sib Deg. 6
av590_g2-b2-i1	av590_g7-b1-i1	16.8704	32.6911	2	32.6911	2	16.8704	1	0	0	Via Full Sib Deg. 6
av591_g2-b2-i1	av591_g7-b1-i1	39.0437	118.559	6	99.5949	4	71.4593	2	71.4593	2	Via Full Sib Deg. 6
av592_g2-b2-i1	av592_g7-b1-i1	17.2224	79.1422	7	29.9219	2	17.2224	1	0	0	Via Full Sib Deg. 6
av593_g2-b2-i1	av593_g7-b1-i1	26.9168	107.312	6	96.0914	5	68.7137	3	52.4286	2	Via Full Sib Deg. 6
av594_g2-b2-i1	av594_g7-b1-i1	40.9492	40.9492	1	40.9492	1	40.9492	1	40.9492	1	Via Full Sib Deg. 6
av595_g2-b2-i1	av595_g7-b1-i1	23.9448	23.9448	1	23.9448	1	23.9448	1	23.9448	1	Via Full Sib Deg. 6
av596_g2-b2-i1	av596_g7-b1-i1	59.427	192.15	5	192.15	5	176.506	4	176.506	4	Via Full Sib Deg. 6
av597_g2-b2-i1	av597_g7-b1-i1	30.5111	78.3161	4	68.5221	3	68.5221	3	52.4003	2	Via Full Sib Deg. 6
av598_g2-b2-i1	av598_g7-b1-i1	33.4647	71.1448	3	61.8575	2	61.8575	2	61.8575	2	Via Full Sib Deg. 6
av599_g2-b2-i1	av599_g7-b1-i1	49.4733	131.778	6	131.778	6	106.2	4	71.5287	2	Via Full Sib Deg. 6
av59_g2-b2-i1	av59_g7-b1-i1	19.6546	35.5492	2	35.5492	2	19.6546	1	0	0	Via Full Sib Deg. 6
par100_g2-b1-i1	par100_g3-b1-i1	261.713	3346.3	22	3346.3	22	3346.3	22	3346.3	22	Parent
gp1100_g1-b1-i1	gp1100_g3-b1-i1	184.859	1824.81	31	1824.81	31	1824.81	31	1808.64	30	Great Parent
gp110_g1-b1-i1	gp110_g3-b1-i1	144.432	1513.53	29	1504.09	28	1475.57	26	1458	25	Great Parent
gp111_g1-b1-i1	gp111_g3-b1-i1	154.186	1337.21	20	1337.21	20	1337.21	20	1283.87	17	Great Parent
gp112_g1-b1-i1	gp112_g3-b1-i1	231.007	1789.4	19	1789.4	19	1789.4	19	1769.81	18	Great Parent
gp113_g1-b1-i1	gp113_g3-b1-i1	216.849	1580.34	22	1562.57	20	1549.04	19	1549.04	19	Great Parent
gp114_g1-b1-i1	gp114_g3-b1-i1	117.962	1558.66	33	1535.98	31	1508.56	29	1472.1	27	Great Parent
gp115_g1-b1-i1	gp115_g3-b1-i1	125.071	1882.03	33	1870.28	32	1843.99	30	1785.83	27	Great Parent
gp116_g1-b1-i1	gp116_g3-b1-i1	123.531	1551.87	33	1543.73	32	1514.05	30	1456.2	27	Great Parent
gp117_g1-b1-i1	gp117_g3-b1-i1	183.836	1539.14	22	1529.12	21	1515.13	20	1515.13	20	Great Parent
gp118_g1-b1-i1	gp118_g3-b1-i1	196.339	1829.04	23	1817.39	22	1802.49	21	1802.49	21	Great Parent
gp119_g1-b1-i1	gp119_g3-b1-i1	200.226	1838.67	21	1838.67	21	1838.67	21	1838.67	21	Great Parent
gp11_g1-b1-i1	gp11_g3-b1-i1	153.517	1815.59	31	1793.13	29	1763.65	27	1763.65	27	Great Parent
gp120_g1-b1-i1	gp120_g3-b1-i1	153.517	1473.08	25	1451.86	23	1451.86	23	1415.95	21	Great Parent
gp121_g1-b1-i1	gp121_g3-b1-i1	248.707	1924.32	20	1913.89	19	1886	17	1886	17	Great Parent
gp122_g1-b1-i1	gp122_g3-b1-i1	161.31	1786.84	31	1768.24	29	1754.95	28	1699.88	25	Great Parent
gp123_g1-b1-i1	gp123_g3-b1-i1	169.68	1880.42	32	1880.42	32	1867	31	1829.69	29	Great Parent
gp124_g1-b1-i1	gp124_g3-b1-i1	114.614	1522.44	27	1522.44	27	1508.27	26	1489.53	25	Great Parent
gp125_g1-b1-i1	gp125_g3-b1-i1	159.956	1777.44	23	1777.44	23	1777.44	23	1758.34	22	Great Parent
gp126_g1-b1-i1	gp126_g3-b1-i1	203.134	1605.83	22	1586.8	20	1586.8	20	1568.52	19	Great Parent
gp127_g1-b1-i1	gp127_g3-b1-i1	200.226	1768.65	34	1758.41	33	1745.17	32	1709.64	30	Great Parent
gp128_g1-b1-i1	gp128_g3-b1-i1	159.87	1607.95	20	1599.12	19	1599.12	19	1579.26	18	Great Parent
gp129_g1-b1-i1	gp129_g3-b1-i1	164.974	1659.07	31	1647.58	30	1617.28	28	1582.03	26	Great Parent
gp12_g1-b1-i1	gp12_g3-b1-i1	151.36	1688.7	30	1688.7	30	1676.53	29	1640.38	27	Great Parent
gp130_g1-b1-i1	gp130_g3-b1-i1	166.023	1723.76	34	1723.76	34	1682.33	31	1682.33	31	Great Parent
gp131_g1-b1-i1	gp131_g3-b1-i1	116.434	1609.24	29	1600.34	28	1586.6	27	1586.6	27	Great Parent
gp132_g1-b1-i1	gp132_g3-b1-i1	210.857	1688.56	22	1671.78	20	1643.74	18	1643.74	18	Great Parent
gp133_g1-b1-i1	gp133_g3-b1-i1	212.514	1805.9	21	1788.47	19	1788.47	19	1788.47	19	Great Parent
gp134_g1-b1-i1	gp134_g3-b1-i1	166.008	1212.77	19	1193.66	17	1180.93	16	1161.62	15	Great Parent
gp135_g1-b1-i1	gp135_g3-b1-i1	200.226	1846.95	27	1837.23	26	1808.53	24	1770.55	22	Great Parent
gp136_g1-b1-i1	gp136_g3-b1-i1	196.339	1872.86	23	1864.08	22	1864.08	22	1812.56	19	Great Parent
gp137_g1-b1-i1	gp137_g3-b1-i1	158.255	1733.99	25	1725.66	24	1710.79	23	1692.38	22	Great Parent
gp138_g1-b1-i1	gp138_g3-b1-i1	146.641	1703.05	33	1691.2	32	1678.47	31	1678.47	31	Great Parent
gp139_g1-b1-i1	gp139_g3-b1-i1	155.806	1745.17	31	1715.95	28	1715.95	28	1660.38	25	Great Parent
gp13_g1-b1-i1	gp13_g3-b1-i1	84.4622	1241.54	30	1218.68	28	1204.47	27	1187.85	26	Great Parent
gp140_g1-b1-i1	gp140_g3-b1-i1	183.836	2054.07	24	2054.07	24	2054.07	24	2054.07	24	Great Parent
gp141_g1-b1-i1	gp141_g3-b1-i1	125.202	1587.75	32	1565.91	30	1536.41	28	1461.18	24	Great Parent
gp142_g1-b1-i1	gp142_g3-b1-i1	181.18	1724.35	31	1704.87	29	1673.84	27	1639.32	25	Great Parent
gp143_g1-b1-i1	gp143_g3-b1-i1	248.707	1915.98	17	1915.98	17	1902.21	16	1902.21	16	Great Parent
gp144_g1-b1-i1	gp144_g3-b1-i1	127.733	1402.85	30	1371.17	27	1358.64	26	1282.73	22	Great Parent
gp145_g1-b1-i1	gp145_g3-b1-i1	201.268	1839.59	23	1819.66	21	1790.26	19	1771.99	18	Great Parent
gp146_g1-b1-i1	gp146_g3-b1-i1	179.538	1492.26	20	1473.17	18	1473.17	18	1438.8	16	Great Parent
gp147_g1-b1-i1	gp147_g3-b1-i1	191.199	1616.27	24	1616.27	24	1575.62	21	1558.08	20	Great Parent
gp148_g1-b1-i1	gp148_g3-b1-i1	148.2	1377.73	28	1377.73	28	1351.04	26	1351.04	26	Great Parent
gp149_g1-b1-i1	gp149_g3-b1-i1	236.939	1675.31	18	1675.31	18	1661.46	17	1661.46	17	Great Parent
gp14_g1-b1-i1	gp14_g3-b1-i1	133.382	1571.17	31	1549.73	29	1534.84	28	1498.45	26	Great Parent
gp150_g1-b1-i1	gp150_g3-b1-i1	165.63	1748	29	1736.14	28	1736.14	28	1736.14	28	Great Parent
gp151_g1-b1-i1	gp151_g3-b1-i1	215.092	1692.12	22	1692.12	22	1665.23	20	1629.92	18	Great Parent
gp152_g1-b1-i1	gp152_g3-b1-i1	196.339	1963.76	32	1943.14	30	1912.45	28	1893.88	27	Great Parent
gp153_g1-b1-i1	gp153_g3-b1-i1	193.928	1589.48	20	1589.48	20	1576.8	19	1576.8	19	Great Parent
gp154_g1-b1-i1	gp154_g3-b1-i1	147.201	1678.22	31	1667.35	30	1636.62	28	1636.62	28	Great Parent
gp155_g1-b1-i1	gp155_g3-b1-i1	125.099	1715.44	29	1715.44	29	1684.63	27	1684.63	27	Great Parent
gp156_g1-b1-i1	gp156_g3-b1-i1	175.007	1452.23	19	1443.93	18	1428.9	17	1409.85	16	Great Parent
gp157_g1-b1-i1	gp157_g3-b1-i1	156.378	1642.88	28	1642.88	28	1642.88	28	1626.35	27	Great Parent
gp158_g1-b1-i1	gp158_g3-b1-i1	165.63	1833.35	23	1802.97	20	1802.97	20	1802.97	20	Great Parent
gp159_g1-b1-i1	gp159_g3-b1-i1	116.434	1836.15	33	1836.15	33	1821.3	32	1821.3	32	Great Parent
gp15_g1-b1-i1	gp15_g3-b1-i1	159.272	1510.92	20	1490.65	18	1490.65	18	1473.95	17	Great Parent
gp160_g1-b1-i1	gp160_g3-b1-i1	198.84	1989.99	20	1989.99	20	1989.99	20	1989.99	20	Great Parent
gp161_g1-b1-i1	gp161_g3-b1-i1	241.184	1824.29	26	1802.76	24	1802.76	24	1767.36	22	Great Parent
gp162_g1-b1-i1	gp162_g3-b1-i1	144.199	1254.11	21	1244.52	20	1244.52	20	1227.23	19	Great Parent
gp163_g1-b1-i1	gp163_g3-b1-i1	183.836	1716.43	22	1686.88	19	1686.88	19	1686.88	19	Great Parent
gp164_g1-b1-i1	gp164_g3-b1-i1	216.849	1612.28	21	1602.3	20	1559.29	17	1539.98	16	Great Parent
gp165_g1-b1-i1	gp165_g3-b1-i1	216.849	1551.82	21	1551.82	21	1551.82	21	1514.82	19	Great Parent
gp166_g1-b1-i1	gp166_g3-b1-i1	149.256	1491.81	26	1491.81	26	1476.63	25	1457.74	24	Great Parent
gp167_g1-b1-i1	gp167_g3-b1-i1	128.685	1265.19	21	1253.2	20	1240.03	19	1240.03	19	Great Parent
gp168_g1-b1-i1	gp168_g3-b1-i1	198.6	1468.4	27	1468.4	27	1452.9	26	1400.13	23	Great Parent
gp169_g1-b1-i1	gp169_g3-b1-i1	123.028	1635.16	28	1635.16	28	1635.16	28	1599.74	26	Great Parent
gp16_g1-b1-i1	gp16_g3-b1-i1	135.638	1820.14	35	1820.14	35	1794.5	33	1794.5	33	Great Parent
gp170_g1-b1-i1	gp170_g3-b1-i1	106.325	1407.26	32	1385.91	30	1385.91	30	1366.64	29	Great Parent
gp171_g1-b1-i1	gp171_g3-b1-i1	261.713	1889.96	23	1889.96	23	1847.96	20	1847.96	20	Great Parent
gp172_g1-b1-i1	gp172_g3-b1-i1	153.517	1769.3	28	1769.3	28	1769.3	28	1751.55	27	Great Parent
gp173_g1-b1-i1	gp173_g3-b1-i1	200.226	1806.79	27	1796.5	26	1756.5	23	1685.65	19	Great Parent
gp174_g1-b1-i1	gp174_g3-b1-i1	261.713	1475.39	24	1436.69	20	1436.69	20	1418.91	19	Great Parent
gp175_g1-b1-i1	gp175_g3-b1-i1	248.707	1732.4	27	1723.36	26	1710.12	25	1654	22	Great Parent
gp176_g1-b1-i1	gp176_g3-b1-i1	183.836	1984.24	24	1984.24	24	1984.24	24	1946.53	22	Great Parent
gp177_g1-b1-i1	gp177_g3-b1-i1	129.977	1805.04	27	1805.04	27	1790.81	26	1790.81	26	Great Parent
gp178_g1-b1-i1	gp178_g3-b1-i1	143.121	1782.06	24	1772.5	23	1760.27	22	1742.59	21	Great Parent
gp179_g1-b1-i1	gp179_g3-b1-i1	248.707	1811.32	25	1802.24	24	1802.24	24	1802.24	24	Great Parent
gp17_g1-b1-i1	gp17_g3-b1-i1	196.339	2035	29	2035	29	2007.14	27	1989.33	26	Great Parent
gp180_g1-b1-i1	gp180_g3-b1-i1	232.015	1923.29	20	1901.68	18	1901.68	18	1884.27	17	Great Parent
gp181_g1-b1-i1	gp181_g3-b1-i1	164.182	1496.82	29	1496.82	29	1496.82	29	1441.49	26	Great Parent
gp182_g1-b1-i1	gp182_g3-b1-i1	185.67	1483.74	20	1466.25	18	1466.25	18	1449.09	17	Great Parent
gp183_g1-b1-i1	gp183_g3-b1-i1	170.679	1656.32	21	1647.15	20	1619.85	18	1619.85	18	Great Parent
gp184_g1-b1-i1	gp184_g3-b1-i1	182.253	1666.04	25	1657.48	24	1629.1	22	1611.69	21	Great Parent
gp185_g1-b1-i1	gp185_g3-b1-i1	162.642	1806.64	24	1806.64	24	1806.64	24	1806.64	24	Great Parent
gp186_g1-b1-i1	gp186_g3-b1-i1	155.796	2025.35	37	2017.27	36	1992.73	34	1992.73	34	Great Parent
gp187_g1-b1-i1	gp187_g3-b1-i1	165.63	1890	29	1878.64	28	1878.64	28	1840.94	26	Great Parent
gp188_g1-b1-i1	gp188_g3-b1-i1	216.849	1680.32	21	1670.2	20	1654.91	19	1654.91	19	Great Parent
gp189_g1-b1-i1	gp189_g3-b1-i1	172.758	1489.33	22	1477.8	21	1477.8	21	1477.8	21	Great Parent
gp18_g1-b1-i1	gp18_g3-b1-i1	261.713	1554.77	21	1533.47	19	1533.47	19	1516.98	18	Great Parent
gp190_g1-b1-i1	gp190_g3-b1-i1	216.849	1371.95	27	1352.52	25	1337.98	24	1300.89	22	Great Parent
gp191_g1-b1-i1	gp191_g3-b1-i1	223.246	1592.83	22	1562.5	19	1550.14	18	1530.18	17	Great Parent
gp192_g1-b1-i1	gp192_g3-b1-i1	166.8	1307.56	20	1288.2	18	1288.2	18	1288.2	18	Great Parent
gp193_g1-b1-i1	gp193_g3-b1-i1	145.512	1779.07	30	1768.91	29	1768.91	29	1750.82	28	Great Parent
gp194_g1-b1-i1	gp194_g3-b1-i1	182.142	1657.49	22	1638.38	20	1625.84	19	1625.84	19	Great Parent
gp195_g1-b1-i1	gp195_g3-b1-i1	234.996	2052.6	21	2041.91	20	2041.91	20	2024.56	19	Great Parent
gp196_g1-b1-i1	gp196_g3-b1-i1	200.226	1589.89	21	1570.97	19	1555.98	18	1555.98	18	Great Parent
gp197_g1-b1-i1	gp197_g3-b1-i1	198.621	1953.77	26	1943.12	25	1943.12	25	1943.12	25	Great Parent
gp198_g1-b1-i1	gp198_g3-b1-i1	193.82	1617.17	28	1589.55	25	1589.55	25	1551.34	23	Great Parent
gp199_g1-b1-i1	gp199_g3-b1-i1	119.772	1504.34	34	1484.48	32	1458.48	30	1438.62	29	Great Parent
gp19_g1-b1-i1	gp19_g3-b1-i1	101.537	1488.42	32	1488.42	32	1488.42	32	1452.71	30	Great Parent
gp2100_g1-b1-i1	gp2100_g4-b1-i1	94.0899	937.352	22	926.032	21	899.896	19	863.231	17	Ancestral Deg. 3
gp210_g1-b1-i1	gp210_g4-b1-i1	103.946	606.181	16	576.002	13	562.497	12	562.497	12	Ancestral Deg. 3
gp211_g1-b1-i1	gp211_g4-b1-i1	100.614	793.65	19	793.65	19	793.65	19	723.149	15	Ancestral Deg. 3
gp212_g1-b1-i1	gp212_g4-b1-i1	140.258	1351.37	25	1340.53	24	1325.01	23	1288.74	21	Ancestral Deg. 3
gp213_g1-b1-i1	gp213_g4-b1-i1	87.6424	791.442	18	781.046	17	781.046	17	742.415	15	Ancestral Deg. 3
gp214_g1-b1-i1	gp214_g4-b1-i1	118.068	795.714	16	785.561	15	771.365	14	752.12	13	Ancestral Deg. 3
gp215_g1-b1-i1	gp215_g4-b1-i1	161.531	1083.2	17	1054.54	14	1054.54	14	1038.19	13	Ancestral Deg. 3
gp216_g1-b1-i1	gp216_g4-b1-i1	96.6233	685.114	16	663.894	14	663.894	14	663.894	14	Ancestral Deg. 3
gp217_g1-b1-i1	gp217_g4-b1-i1	61.0477	788.706	22	788.706	22	773.712	21	716.632	18	Ancestral Deg. 3
gp218_g1-b1-i1	gp218_g4-b1-i1	115.922	658.087	16	647.341	15	631.582	14	577.929	11	Ancestral Deg. 3
gp219_g1-b1-i1	gp219_g4-b1-i1	89.0009	615.255	13	615.255	13	615.255	13	579.359	11	Ancestral Deg. 3
gp21_g1-b1-i1	gp21_g4-b1-i1	75.3592	805.171	21	785.741	19	771.974	18	719.235	15	Ancestral Deg. 3
gp220_g1-b1-i1	gp220_g4-b1-i1	111.637	877.164	22	868.364	21	854.298	20	799.541	17	Ancestral Deg. 3
gp221_g1-b1-i1	gp221_g4-b1-i1	113.431	889.042	18	889.042	18	858.737	16	823.173	14	Ancestral Deg. 3
gp222_g1-b1-i1	gp222_g4-b1-i1	89.2776	916.188	23	888.289	20	888.289	20	870.852	19	Ancestral Deg. 3
gp223_g1-b1-i1	gp223_g4-b1-i1	108.37	830.016	21	819.933	20	804.233	19	767.96	17	Ancestral Deg. 3
gp224_g1-b1-i1	gp224_g4-b1-i1	78.4452	841.119	21	831.97	20	831.97	20	814.571	19	Ancestral Deg. 3
gp225_g1-b1-i1	gp225_g4-b1-i1	97.2765	875.549	24	863.552	23	836.112	21	802.051	19	Ancestral Deg. 3
gp226_g1-b1-i1	gp226_g4-b1-i1	138.497	1076.7	14	1065.48	13	1065.48	13	1049.33	12	Ancestral Deg. 3
gp227_g1-b1-i1	gp227_g4-b1-i1	183.836	913.624	17	913.624	17	884.507	15	867.514	14	Ancestral Deg. 3
gp228_g1-b1-i1	gp228_g4-b1-i1	139.663	665.664	17	646.018	15	646.018	15	593.349	12	Ancestral Deg. 3
gp229_g1-b1-i1	gp229_g4-b1-i1	71.7227	499.413	15	477.654	13	452.16	11	416.673	9	Ancestral Deg. 3
gp22_g1-b1-i1	gp22_g4-b1-i1	108.618	545.361	12	525.322	10	495.542	8	495.542	8	Ancestral Deg. 3
gp230_g1-b1-i1	gp230_g4-b1-i1	80.0725	817.722	23	796.502	21	784.085	20	728.608	17	Ancestral Deg. 3
gp231_g1-b1-i1	gp231_g4-b1-i1	146.547	870.222	19	848.224	17	848.224	17	848.224	17	Ancestral Deg. 3
gp232_g1-b1-i1	gp232_g4-b1-i1	92.7058	713.551	18	695.331	16	682.789	15	647.389	13	Ancestral Deg. 3
gp233_g1-b1-i1	gp233_g4-b1-i1	92.6036	587.772	14	564.529	12	550.055	11	532.18	10	Ancestral Deg. 3
gp234_g1-b1-i1	gp234_g4-b1-i1	125.114	754	18	754	18	725.646	16	725.646	16	Ancestral Deg. 3
gp235_g1-b1-i1	gp235_g4-b1-i1	101.416	659.754	14	647.792	13	647.792	13	613.922	11	Ancestral Deg. 3
gp236_g1-b1-i1	gp236_g4-b1-i1	127.57	858.92	15	847.127	14	831.147	13	814.175	12	Ancestral Deg. 3
gp237_g1-b1-i1	gp237_g4-b1-i1	96.4413	610.856	12	591.764	10	578.502	9	578.502	9	Ancestral Deg. 3
gp238_g1-b1-i1	gp238_g4-b1-i1	73.9436	675.9	21	654.886	19	612.83	16	574.39	14	Ancestral Deg. 3
gp239_g1-b1-i1	gp239_g4-b1-i1	96.9831	735.971	23	715.24	21	671.329	18	671.329	18	Ancestral Deg. 3
gp23_g1-b1-i1	gp23_g4-b1-i1	121.287	962.229	16	944.187	14	931.678	13	931.678	13	Ancestral Deg. 3
gp240_g1-b1-i1	gp240_g4-b1-i1	173.707	874.613	16	842.309	13	827.598	12	792.313	10	Ancestral Deg. 3
gp241_g1-b1-i1	gp241_g4-b1-i1	68.665	663.17	19	663.17	19	607.379	15	607.379	15	Ancestral Deg. 3
gp242_g1-b1-i1	gp242_g4-b1-i1	150.144	694.809	15	685.502	14	656.487	12	640.224	11	Ancestral Deg. 3
gp243_g1-b1-i1	gp243_g4-b1-i1	102.891	782.058	20	760.745	18	746.136	17	729.766	16	Ancestral Deg. 3
gp244_g1-b1-i1	gp244_g4-b1-i1	102.144	975.521	22	954.834	20	941.148	19	903.071	17	Ancestral Deg. 3
gp245_g1-b1-i1	gp245_g4-b1-i1	117.1	699.891	15	680.29	13	664.765	12	646.36	11	Ancestral Deg. 3
gp246_g1-b1-i1	gp246_g4-b1-i1	151.493	800.518	13	792.369	12	778.843	11	759.533	10	Ancestral Deg. 3
gp247_g1-b1-i1	gp247_g4-b1-i1	125.099	936.99	17	936.99	17	909.335	15	892.038	14	Ancestral Deg. 3
gp248_g1-b1-i1	gp248_g4-b1-i1	99.4606	454.504	12	445.91	11	445.91	11	427.845	10	Ancestral Deg. 3
gp249_g1-b1-i1	gp249_g4-b1-i1	73.9538	763.494	20	753.73	19	753.73	19	717.309	17	Ancestral Deg. 3
gp24_g1-b1-i1	gp24_g4-b1-i1	121.21	702.472	13	702.472	13	702.472	13	662.758	11	Ancestral Deg. 3
gp250_g1-b1-i1	gp250_g4-b1-i1	102.747	1021.94	21	1010.65	20	1010.65	20	993.16	19	Ancestral Deg. 3
gp251_g1-b1-i1	gp251_g4-b1-i1	191.055	1425.91	23	1414.29	22	1389.19	20	1350.42	18	Ancestral Deg. 3
gp252_g1-b1-i1	gp252_g4-b1-i1	115.922	1053.22	20	1044.74	19	1014.66	17	979.241	15	Ancestral Deg. 3
gp253_g1-b1-i1	gp253_g4-b1-i1	136.294	733.589	15	715.454	13	715.454	13	715.454	13	Ancestral Deg. 3
gp254_g1-b1-i1	gp254_g4-b1-i1	108.281	900.853	21	900.853	21	871.294	19	853.654	18	Ancestral Deg. 3
gp255_g1-b1-i1	gp255_g4-b1-i1	125.202	1103.98	26	1067.44	22	1036.18	20	960.721	16	Ancestral Deg. 3
gp256_g1-b1-i1	gp256_g4-b1-i1	155.304	885.472	14	885.472	14	871.216	13	854.184	12	Ancestral Deg. 3
gp257_g1-b1-i1	gp257_g4-b1-i1	176.041	1060.87	25	1033.12	22	1020.97	21	950.767	17	Ancestral Deg. 3
gp258_g1-b1-i1	gp258_g4-b1-i1	80.8562	690.665	20	682.067	19	666.703	18	650.7	17	Ancestral Deg. 3
gp259_g1-b1-i1	gp259_g4-b1-i1	123.561	1272.75	24	1272.75	24	1260.6	23	1189	19	Ancestral Deg. 3
gp25_g1-b1-i1	gp25_g4-b1-i1	98.0343	608.622	14	597.146	13	581.988	12	526.378	9	Ancestral Deg. 3
gp260_g1-b1-i1	gp260_g4-b1-i1	142.88	983.273	21	955.772	18	912.903	15	874.979	13	Ancestral Deg. 3
gp261_g1-b1-i1	gp261_g4-b1-i1	76.7769	665.784	21	644.662	19	615.12	17	541.57	13	Ancestral Deg. 3
gp262_g1-b1-i1	gp262_g4-b1-i1	144.25	928.672	22	900.577	19	874.945	17	837.391	15	Ancestral Deg. 3
gp263_g1-b1-i1	gp263_g4-b1-i1	195.122	1124.44	23	1114.16	22	1084.92	20	1048.84	18	Ancestral Deg. 3
gp264_g1-b1-i1	gp264_g4-b1-i1	103.042	590.33	15	561.354	12	547.191	11	527.528	10	Ancestral Deg. 3
gp265_g1-b1-i1	gp265_g4-b1-i1	108.541	563.284	15	544.317	13	530.061	12	530.061	12	Ancestral Deg. 3
gp266_g1-b1-i1	gp266_g4-b1-i1	196.339	866.352	15	855.691	14	843.371	13	825.403	12	Ancestral Deg. 3
gp267_g1-b1-i1	gp267_g4-b1-i1	112.065	959.858	21	949.046	20	935.057	19	935.057	19	Ancestral Deg. 3
gp268_g1-b1-i1	gp268_g4-b1-i1	152.177	967.027	16	967.027	16	967.027	16	950.568	15	Ancestral Deg. 3
gp269_g1-b1-i1	gp269_g4-b1-i1	133.188	985.314	20	952.754	17	927.063	15	927.063	15	Ancestral Deg. 3
gp26_g1-b1-i1	gp26_g4-b1-i1	97.9021	988.817	23	978.73	22	963.556	21	928.492	19	Ancestral Deg. 3
gp270_g1-b1-i1	gp270_g4-b1-i1	78.3749	840.052	24	828.791	23	816.28	22	709.083	16	Ancestral Deg. 3
gp271_g1-b1-i1	gp271_g4-b1-i1	178.499	778.642	13	758.986	11	758.986	11	758.986	11	Ancestral Deg. 3
gp272_g1-b1-i1	gp272_g4-b1-i1	91.8939	875.209	20	854.069	18	854.069	18	819.558	16	Ancestral Deg. 3
gp273_g1-b1-i1	gp273_g4-b1-i1	123.612	853.792	23	836.398	21	822.929	20	766.245	17	Ancestral Deg. 3
gp274_g1-b1-i1	gp274_g4-b1-i1	153.307	1168.01	16	1168.01	16	1138.02	14	1138.02	14	Ancestral Deg. 3
gp275_g1-b1-i1	gp275_g4-b1-i1	99.0365	851.312	25	840.703	24	782.818	20	762.961	19	Ancestral Deg. 3
gp276_g1-b1-i1	gp276_g4-b1-i1	96.3639	705.675	21	705.675	21	693.095	20	622.06	16	Ancestral Deg. 3
gp277_g1-b1-i1	gp277_g4-b1-i1	129.457	728.65	15	719.957	14	706.719	13	706.719	13	Ancestral Deg. 3
gp278_g1-b1-i1	gp278_g4-b1-i1	142.291	938.328	20	928.197	19	928.197	19	890.214	17	Ancestral Deg. 3
gp279_g1-b1-i1	gp279_g4-b1-i1	137.8	1204.56	25	1193.06	24	1179.31	23	1161.46	22	Ancestral Deg. 3
gp27_g1-b1-i1	gp27_g4-b1-i1	89.9065	792.771	18	769.153	16	740.742	14	723.572	13	Ancestral Deg. 3
gp280_g1-b1-i1	gp280_g4-b1-i1	157.131	899.725	16	899.725	16	873.583	14	854.603	13	Ancestral Deg. 3
gp281_g1-b1-i1	gp281_g4-b1-i1	81.1859	838.44	24	818.739	22	774.727	19	706.716	15	Ancestral Deg. 3
gp282_g1-b1-i1	gp282_g4-b1-i1	70.5265	898.259	29	859.42	25	802.245	21	747.201	18	Ancestral Deg. 3
gp283_g1-b1-i1	gp283_g4-b1-i1	194.409	957.349	15	948.933	14	935.216	13	898.318	11	Ancestral Deg. 3
gp284_g1-b1-i1	gp284_g4-b1-i1	115.838	608.463	15	608.463	15	595.675	14	560.909	12	Ancestral Deg. 3
gp285_g1-b1-i1	gp285_g4-b1-i1	117.551	947.113	24	925.101	22	868.161	18	868.161	18	Ancestral Deg. 3
gp286_g1-b1-i1	gp286_g4-b1-i1	126.584	724.82	14	715.001	13	700.315	12	682.734	11	Ancestral Deg. 3
gp287_g1-b1-i1	gp287_g4-b1-i1	68.4637	769.82	24	731.397	20	706.485	18	638.153	14	Ancestral Deg. 3
gp288_g1-b1-i1	gp288_g4-b1-i1	117.281	728.81	19	708.068	17	681.05	15	624.614	12	Ancestral Deg. 3
gp289_g1-b1-i1	gp289_g4-b1-i1	67.3292	791.777	23	770.485	21	741.702	19	703.294	17	Ancestral Deg. 3
gp28_g1-b1-i1	gp28_g4-b1-i1	107.13	1015.45	18	1015.45	18	989.012	16	972.257	15	Ancestral Deg. 3
gp290_g1-b1-i1	gp290_g4-b1-i1	133.294	768.333	20	740.474	17	740.474	17	740.474	17	Ancestral Deg. 3
gp291_g1-b1-i1	gp291_g4-b1-i1	156.905	1229.68	25	1229.68	25	1186.65	22	1130.09	19	Ancestral Deg. 3
gp292_g1-b1-i1	gp292_g4-b1-i1	109.886	816.774	18	805.261	17	793.245	16	758.195	14	Ancestral Deg. 3
gp293_g1-b1-i1	gp293_g4-b1-i1	137.625	879.64	15	870.525	14	857.958	13	839.747	12	Ancestral Deg. 3
gp294_g1-b1-i1	gp294_g4-b1-i1	84.3545	871.28	21	861.346	20	846.247	19	811.285	17	Ancestral Deg. 3
gp295_g1-b1-i1	gp295_g4-b1-i1	107.062	676.848	17	665.31	16	637.184	14	618.42	13	Ancestral Deg. 3
gp296_g1-b1-i1	gp296_g4-b1-i1	73.6208	788.039	23	767.142	21	767.142	21	696.163	17	Ancestral Deg. 3
gp297_g1-b1-i1	gp297_g4-b1-i1	170.315	674.401	11	653.489	9	641.312	8	641.312	8	Ancestral Deg. 3
gp298_g1-b1-i1	gp298_g4-b1-i1	139.602	1083.99	20	1074.67	19	1060.22	18	1042.89	17	Ancestral Deg. 3
gp299_g1-b1-i1	gp299_g4-b1-i1	107.699	854.084	21	844.87	20	815.832	18	781.382	16	Ancestral Deg. 3
gp29_g1-b1-i1	gp29_g4-b1-i1	125.202	570.173	22	552.439	20	467.287	14	412.632	11	Ancestral Deg. 3
gp3100_g1-b1-i1	gp3100_g5-b1-i1	118.658	614.215	16	592.563	14	592.563	14	575.653	13	Ancestral Deg. 4
gp310_g1-b1-i1	gp310_g5-b1-i1	76.1677	517.596	14	506.618	13	494.345	12	439.793	9	Ancestral Deg. 4
gp311_g1-b1-i1	gp311_g5-b1-i1	69.1935	257.614	9	238.834	7	223.721	6	205.346	5	Ancestral Deg. 4
gp312_g1-b1-i1	gp312_g5-b1-i1	72.2355	346.161	11	325.888	9	325.888	9	289.294	7	Ancestral Deg. 4
gp313_g1-b1-i1	gp313_g5-b1-i1	46.2719	376.934	15	355.321	13	329.421	11	312.822	10	Ancestral Deg. 4
gp314_g1-b1-i1	gp314_g5-b1-i1	69.8774	378.512	15	335.561	11	308.779	9	291.712	8	Ancestral Deg. 4
gp315_g1-b1-i1	gp315_g5-b1-i1	50.1132	330.868	11	319.281	10	289.964	8	289.964	8	Ancestral Deg. 4
gp316_g1-b1-i1	gp316_g5-b1-i1	83.6107	396.991	9	396.991	9	384.774	8	368.445	7	Ancestral Deg. 4
gp317_g1-b1-i1	gp317_g5-b1-i1	81.7665	336.806	10	327.657	9	286.759	6	286.759	6	Ancestral Deg. 4
gp318_g1-b1-i1	gp318_g5-b1-i1	85.7599	653.009	17	622.3	14	607.487	13	607.487	13	Ancestral Deg. 4
gp319_g1-b1-i1	gp319_g5-b1-i1	64.8014	296.548	7	296.548	7	296.548	7	277.719	6	Ancestral Deg. 4
gp31_g1-b1-i1	gp31_g5-b1-i1	138.368	618.972	9	618.972	9	618.972	9	602.052	8	Ancestral Deg. 4
gp320_g1-b1-i1	gp320_g5-b1-i1	100.674	383.767	13	372.66	12	345.689	10	310.343	8	Ancestral Deg. 4
gp321_g1-b1-i1	gp321_g5-b1-i1	64.7144	428.523	15	410.033	13	370.613	10	370.613	10	Ancestral Deg. 4
gp322_g1-b1-i1	gp322_g5-b1-i1	66.6994	414.334	13	414.334	13	384.665	11	332.517	8	Ancestral Deg. 4
gp323_g1-b1-i1	gp323_g5-b1-i1	53.1986	329.191	12	317.822	11	275.295	8	258.978	7	Ancestral Deg. 4
gp324_g1-b1-i1	gp324_g5-b1-i1	41.2554	436.177	19	397.585	15	397.585	15	327.201	11	Ancestral Deg. 4
gp325_g1-b1-i1	gp325_g5-b1-i1	49.0535	249.148	8	249.148	8	249.148	8	229.64	7	Ancestral Deg. 4
gp326_g1-b1-i1	gp326_g5-b1-i1	65.4751	350.219	12	320.134	9	304.899	8	304.899	8	Ancestral Deg. 4
gp327_g1-b1-i1	gp327_g5-b1-i1	106.934	403.598	11	371.29	8	371.29	8	371.29	8	Ancestral Deg. 4
gp328_g1-b1-i1	gp328_g5-b1-i1	106.304	382.637	10	373.693	9	345.969	7	326.654	6	Ancestral Deg. 4
gp329_g1-b1-i1	gp329_g5-b1-i1	73.0774	170.808	6	149.895	4	149.895	4	132.65	3	Ancestral Deg. 4
gp32_g1-b1-i1	gp32_g5-b1-i1	87.9382	459.204	16	429.673	13	416.801	12	341.762	8	Ancestral Deg. 4
gp330_g1-b1-i1	gp330_g5-b1-i1	82.269	533.403	16	533.403	16	533.403	16	515.459	15	Ancestral Deg. 4
gp331_g1-b1-i1	gp331_g5-b1-i1	100.103	661.863	20	651.628	19	626.155	17	573.095	14	Ancestral Deg. 4
gp332_g1-b1-i1	gp332_g5-b1-i1	64.591	299.765	11	290.148	10	276.379	9	239.742	7	Ancestral Deg. 4
gp333_g1-b1-i1	gp333_g5-b1-i1	104.674	446.935	9	435.218	8	421.91	7	421.91	7	Ancestral Deg. 4
gp334_g1-b1-i1	gp334_g5-b1-i1	138.538	632.815	14	622.97	13	579.663	10	579.663	10	Ancestral Deg. 4
gp335_g1-b1-i1	gp335_g5-b1-i1	87.3909	384.751	14	365.366	12	352.924	11	302.946	8	Ancestral Deg. 4
gp336_g1-b1-i1	gp336_g5-b1-i1	56.8691	326.61	12	317.486	11	317.486	11	249.235	7	Ancestral Deg. 4
gp337_g1-b1-i1	gp337_g5-b1-i1	66.916	451.73	16	421.552	13	378.697	10	339.908	8	Ancestral Deg. 4
gp338_g1-b1-i1	gp338_g5-b1-i1	72.1415	500.121	16	478.75	14	434.911	11	416.963	10	Ancestral Deg. 4
gp339_g1-b1-i1	gp339_g5-b1-i1	55.703	450.86	14	430.096	12	430.096	12	391.09	10	Ancestral Deg. 4
gp33_g1-b1-i1	gp33_g5-b1-i1	102.479	354.484	10	342.64	9	328.41	8	308.906	7	Ancestral Deg. 4
gp340_g1-b1-i1	gp340_g5-b1-i1	62.4713	257.156	7	257.156	7	257.156	7	241.117	6	Ancestral Deg. 4
gp341_g1-b1-i1	gp341_g5-b1-i1	63.7663	536.391	17	507.814	14	479.703	12	463.381	11	Ancestral Deg. 4
gp342_g1-b1-i1	gp342_g5-b1-i1	69.4701	341.498	14	302.205	10	274.63	8	236.549	6	Ancestral Deg. 4
gp343_g1-b1-i1	gp343_g5-b1-i1	126.863	346.472	7	346.472	7	334.445	6	315.693	5	Ancestral Deg. 4
gp344_g1-b1-i1	gp344_g5-b1-i1	95.3509	531.807	12	531.807	12	503.493	10	503.493	10	Ancestral Deg. 4
gp345_g1-b1-i1	gp345_g5-b1-i1	66.891	412.819	12	403.75	11	403.75	11	384.366	10	Ancestral Deg. 4
gp346_g1-b1-i1	gp346_g5-b1-i1	49.4042	351.691	12	320.152	9	305.932	8	305.932	8	Ancestral Deg. 4
gp347_g1-b1-i1	gp347_g5-b1-i1	39.2794	233.418	9	223.316	8	196.549	6	196.549	6	Ancestral Deg. 4
gp348_g1-b1-i1	gp348_g5-b1-i1	58.547	335.422	12	315.693	10	300.396	9	280.775	8	Ancestral Deg. 4
gp349_g1-b1-i1	gp349_g5-b1-i1	149.109	532.155	15	514.612	13	499.762	12	444.87	9	Ancestral Deg. 4
gp34_g1-b1-i1	gp34_g5-b1-i1	99.1227	607.695	14	607.695	14	550.021	10	550.021	10	Ancestral Deg. 4
gp350_g1-b1-i1	gp350_g5-b1-i1	44.6672	259.602	12	230.403	9	199.449	7	160.825	5	Ancestral Deg. 4
gp351_g1-b1-i1	gp351_g5-b1-i1	56.3227	319.102	11	308.679	10	282.132	8	243.38	6	Ancestral Deg. 4
gp352_g1-b1-i1	gp352_g5-b1-i1	73.7086	160.515	7	130.686	4	116.756	3	100.755	2	Ancestral Deg. 4
gp353_g1-b1-i1	gp353_g5-b1-i1	88.9112	445.457	12	425.04	10	410.468	9	410.468	9	Ancestral Deg. 4
gp354_g1-b1-i1	gp354_g5-b1-i1	171.117	498.687	10	487.182	9	487.182	9	452.198	7	Ancestral Deg. 4
gp355_g1-b1-i1	gp355_g5-b1-i1	23.0181	85.3424	6	51.3879	3	23.0181	1	23.0181	1	Ancestral Deg. 4
gp356_g1-b1-i1	gp356_g5-b1-i1	72.1735	596.987	15	586.681	14	574.092	13	555.775	12	Ancestral Deg. 4
gp357_g1-b1-i1	gp357_g5-b1-i1	83.2423	513.601	14	503.734	13	503.734	13	449.294	10	Ancestral Deg. 4
gp358_g1-b1-i1	gp358_g5-b1-i1	71.5779	580.691	16	580.691	16	539.043	13	521.891	12	Ancestral Deg. 4
gp359_g1-b1-i1	gp359_g5-b1-i1	105.421	617.014	17	596.939	15	581.892	14	542.072	12	Ancestral Deg. 4
gp35_g1-b1-i1	gp35_g5-b1-i1	65.8669	371.448	12	342.346	9	316.919	7	316.919	7	Ancestral Deg. 4
gp360_g1-b1-i1	gp360_g5-b1-i1	84.5409	443.702	16	422.623	14	381.119	11	330.367	8	Ancestral Deg. 4
gp361_g1-b1-i1	gp361_g5-b1-i1	88.7246	601.17	19	572.83	16	529.339	13	490.532	11	Ancestral Deg. 4
gp362_g1-b1-i1	gp362_g5-b1-i1	115.354	514.768	15	514.768	15	456.435	11	438.299	10	Ancestral Deg. 4
gp363_g1-b1-i1	gp363_g5-b1-i1	63.1077	390.406	12	370.691	10	356.811	9	356.811	9	Ancestral Deg. 4
gp364_g1-b1-i1	gp364_g5-b1-i1	85.5555	477.663	13	467.489	12	454.181	11	454.181	11	Ancestral Deg. 4
gp365_g1-b1-i1	gp365_g5-b1-i1	95.0364	386.715	12	376.861	11	350.927	9	297.284	6	Ancestral Deg. 4
gp366_g1-b1-i1	gp366_g5-b1-i1	67.6086	411.63	11	411.63	11	398.694	10	359.989	8	Ancestral Deg. 4
gp367_g1-b1-i1	gp367_g5-b1-i1	54.4548	513.436	18	485.931	15	473.597	14	455.731	13	Ancestral Deg. 4
gp368_g1-b1-i1	gp368_g5-b1-i1	58.7264	511.323	18	501.706	17	488.853	16	436.173	13	Ancestral Deg. 4
gp369_g1-b1-i1	gp369_g5-b1-i1	118.723	421.755	10	421.755	10	407.765	9	387.911	8	Ancestral Deg. 4
gp36_g1-b1-i1	gp36_g5-b1-i1	58.2725	447.577	15	427.241	13	427.241	13	392.211	11	Ancestral Deg. 4
gp370_g1-b1-i1	gp370_g5-b1-i1	54.5898	419.22	14	389.53	11	375.079	10	337.056	8	Ancestral Deg. 4
gp371_g1-b1-i1	gp371_g5-b1-i1	73.8186	263.284	9	240.804	7	240.804	7	185.397	4	Ancestral Deg. 4
gp372_g1-b1-i1	gp372_g5-b1-i1	31.2412	211.13	12	173.526	8	145.576	6	127.907	5	Ancestral Deg. 4
gp373_g1-b1-i1	gp373_g5-b1-i1	96.6793	470.839	14	439.467	11	423.67	10	423.67	10	Ancestral Deg. 4
gp374_g1-b1-i1	gp374_g5-b1-i1	60.6135	518.684	18	510.186	17	498.02	16	426.143	12	Ancestral Deg. 4
gp375_g1-b1-i1	gp375_g5-b1-i1	64.5776	381.492	11	381.492	11	381.492	11	381.492	11	Ancestral Deg. 4
gp376_g1-b1-i1	gp376_g5-b1-i1	69.5629	404.202	12	381.487	10	340.803	7	340.803	7	Ancestral Deg. 4
gp377_g1-b1-i1	gp377_g5-b1-i1	95.9014	716.783	17	697.4	15	683.19	14	683.19	14	Ancestral Deg. 4
gp378_g1-b1-i1	gp378_g5-b1-i1	130.261	423.611	7	423.611	7	409.868	6	409.868	6	Ancestral Deg. 4
gp379_g1-b1-i1	gp379_g5-b1-i1	103.857	234.659	6	234.659	6	218.748	5	201.997	4	Ancestral Deg. 4
gp37_g1-b1-i1	gp37_g5-b1-i1	125.071	549.183	11	549.183	11	534.302	10	516.491	9	Ancestral Deg. 4
gp380_g1-b1-i1	gp380_g5-b1-i1	56.5131	272.572	10	272.572	10	215.105	6	180.796	4	Ancestral Deg. 4
gp381_g1-b1-i1	gp381_g5-b1-i1	66.4412	248.96	9	248.96	9	220.185	7	183.926	5	Ancestral Deg. 4
gp382_g1-b1-i1	gp382_g5-b1-i1	127.955	654.899	13	654.899	13	610.917	10	575.84	8	Ancestral Deg. 4
gp383_g1-b1-i1	gp383_g5-b1-i1	80.6501	474.81	15	456.316	13	427.907	11	408.202	10	Ancestral Deg. 4
gp384_g1-b1-i1	gp384_g5-b1-i1	70.8496	603.078	21	573.348	18	530.763	15	514.53	14	Ancestral Deg. 4
gp385_g1-b1-i1	gp385_g5-b1-i1	92.5359	406.558	13	386.638	11	371.541	10	371.541	10	Ancestral Deg. 4
gp386_g1-b1-i1	gp386_g5-b1-i1	72.5523	358.665	11	358.665	11	343.986	10	308.982	8	Ancestral Deg. 4
gp387_g1-b1-i1	gp387_g5-b1-i1	146.42	677.267	16	658.568	14	633.502	12	598.476	10	Ancestral Deg. 4
gp388_g1-b1-i1	gp388_g5-b1-i1	53.2868	496.468	13	496.468	13	496.468	13	496.468	13	Ancestral Deg. 4
gp389_g1-b1-i1	gp389_g5-b1-i1	112.072	515.591	14	496.282	12	482.81	11	448.429	9	Ancestral Deg. 4
gp38_g1-b1-i1	gp38_g5-b1-i1	69.9988	322.363	12	280.176	8	265.041	7	228.836	5	Ancestral Deg. 4
gp390_g1-b1-i1	gp390_g5-b1-i1	82.6924	414.128	12	414.128	12	401.976	11	385.403	10	Ancestral Deg. 4
gp391_g1-b1-i1	gp391_g5-b1-i1	106.716	414.999	11	393.45	9	379.166	8	379.166	8	Ancestral Deg. 4
gp392_g1-b1-i1	gp392_g5-b1-i1	53.5582	338.19	12	327.53	11	313.666	10	297.476	9	Ancestral Deg. 4
gp393_g1-b1-i1	gp393_g5-b1-i1	88.8985	472.549	10	472.549	10	444.076	8	427.445	7	Ancestral Deg. 4
gp394_g1-b1-i1	gp394_g5-b1-i1	50.9303	280.904	8	280.904	8	280.904	8	247.267	6	Ancestral Deg. 4
gp395_g1-b1-i1	gp395_g5-b1-i1	124.936	544.18	16	534.825	15	507.487	13	451.253	10	Ancestral Deg. 4
gp396_g1-b1-i1	gp396_g5-b1-i1	97.4933	577.403	13	567.873	12	553.283	11	553.283	11	Ancestral Deg. 4
gp397_g1-b1-i1	gp397_g5-b1-i1	82.6418	331.656	11	314.87	9	300.751	8	284.128	7	Ancestral Deg. 4
gp398_g1-b1-i1	gp398_g5-b1-i1	96.4869	542.441	12	542.441	12	528.534	11	510.031	10	Ancestral Deg. 4
gp399_g1-b1-i1	gp399_g5-b1-i1	66.9866	245.764	8	245.764	8	231.159	7	197.061	5	Ancestral Deg. 4
gp39_g1-b1-i1	gp39_g5-b1-i1	66.4854	628.591	16	628.591	16	613.535	15	613.535	15	Ancestral Deg. 4

## Sheet: Table3_3c
Start	End	StartM	EndM	Length	lengthM	ch	iid1	iid2	SNP_density
5635	32671	0.313451	1.12001	27036	0.806555	1	I12440	I12439	335.203
56294	86947	1.88262	2.80951	30653	0.926892	1	I12440	I12439	330.707
10179	14187	0.436554	0.54352	4008	0.106966	2	I12440	I12439	374.699
50234	93875	1.45284	2.68832	43641	1.23548	2	I12440	I12439	353.231
70257	77345	1.89703	2.23257	7088	0.335541	3	I12440	I12439	211.241
2	10303	0.003483	0.408959	10301	0.405476	4	I12440	I12439	254.047
40083	68518	1.21965	2.14542	28435	0.925767	4	I12440	I12439	307.151
3	6257	0.000691	0.258318	6254	0.257627	5	I12440	I12439	242.754
60365	63660	1.66406	1.77734	3295	0.113278	5	I12440	I12439	290.877
20	50336	0.004502	1.19044	50316	1.18594	6	I12440	I12439	424.272
11	31327	0.001137	0.987609	31316	0.986472	7	I12440	I12439	317.455
54506	59603	1.6052	1.87153	5097	0.266326	7	I12440	I12439	191.382
27392	59453	0.807879	1.61924	32061	0.811365	8	I12440	I12439	395.149
3373	50546	0.129933	1.66301	47173	1.53308	9	I12440	I12439	307.701
24666	58610	0.826627	1.80915	33944	0.982526	10	I12440	I12439	345.477
33599	53301	0.948581	1.52342	19702	0.574842	11	I12440	I12439	342.738
9	2047	0.001936	0.096972	2038	0.095036	12	I12440	I12439	214.445
2145	35693	0.104472	1.11632	33548	1.01185	13	I12440	I12439	331.551
13078	31854	0.481301	0.995633	18776	0.514332	14	I12440	I12439	365.056
138	739	0.148259	0.228943	601	0.080684	15	I12440	I12439	74.4881
1229	34335	0.078007	1.34026	33106	1.26226	16	I12440	I12439	262.276
289	33846	0.020398	1.17709	33557	1.15669	18	I12440	I12439	290.112
169	17462	0.025309	1.05903	17293	1.03372	19	I12440	I12439	167.288
3068	28940	0.185269	1.08213	25872	0.896865	20	I12440	I12439	288.472
15	14810	0.017824	0.599052	14795	0.581228	21	I12440	I12439	254.547
14	15483	0.021632	0.740762	15469	0.71913	22	I12440	I12439	215.107
46718	47807	1.548	1.62897	1089	0.080974	1	I12438	I12439	134.488
40132	66088	1.22049	2.01046	25956	0.789966	4	I12438	I12439	328.571
349	3418	0.017006	0.157744	3069	0.140738	5	I12438	I12439	218.065
8264	22810	0.3116	0.542867	14546	0.231267	6	I12438	I12439	628.97
54479	56936	1.60216	1.74132	2457	0.13916	7	I12438	I12439	176.559
27475	55773	0.808502	1.51333	28298	0.704828	8	I12438	I12439	401.488
27338	29806	0.881292	0.961665	2468	0.080373	9	I12438	I12439	307.068
24465	57391	0.822134	1.75587	32926	0.933739	10	I12438	I12439	352.625
9574	23532	0.376104	0.75833	13958	0.382226	13	I12438	I12439	365.177
3947	23320	0.185678	0.898915	19373	0.713237	16	I12438	I12439	271.621
332	4390	0.050361	0.370462	4058	0.320101	19	I12438	I12439	126.772
22239	28024	0.767693	1.02737	5785	0.259673	20	I12438	I12439	222.78
14	13902	0.017403	0.553552	13888	0.536149	21	I12438	I12439	259.032
4064	13616	0.29031	0.634808	9552	0.344498	22	I12438	I12439	277.273
56854	66086	1.66376	2.01041	9232	0.346649	4	I13896	I12439	266.321
22784	25944	0.542815	0.636475	3160	0.09366	6	I13896	I12439	337.391
6376	9765	0.27713	0.380211	3389	0.103081	13	I13896	I12439	328.771
8535	20387	0.365564	0.832388	11852	0.466824	16	I13896	I12439	253.886
12061	13669	0.565177	0.647507	1608	0.08233	17	I13896	I12439	195.312
22309	24829	0.773284	0.877836	2520	0.104552	20	I13896	I12439	241.028
14	2732	0.017403	0.157346	2718	0.139943	21	I13896	I12439	194.222
