# Supplementary material for: Accurate detection of identity-by-descent segments in human ancient DNA
Source: Nat Genet. 2023 Dec 20;56(1):143–51. doi: 10.1038/s41588-023-01582-w (PMC10786714; doi:10.1038/s41588-023-01582-w)
Supplement: Supplementary file 7 — IBD segments of this pair of related samples. [file 41588_2023_1582_MOESM7_ESM.xlsx]

## Sheet: Table1_fig4c
Start	End	StartM	EndM	length	lengthM	ch	iid1	iid2	SNP_Dens
4580	11198	0.193725	0.401765	6618	0.20804	3	I11752	SHT002	318.112
23816	27789	0.569549	0.702497	3973	0.132948	6	I11752	SHT002	298.839
19900	30364	0.625373	0.976238	10464	0.350865	9	I11752	SHT002	298.234
37488	47340	1.04272	1.30439	9852	0.26167	11	I11752	SHT002	376.505
35039	48250	1.06707	1.46465	13211	0.397576	12	I11752	SHT002	332.289
8477	12238	0.341492	0.496306	3761	0.154814	13	I11752	SHT002	242.937
19251	22619	0.820907	0.94954	3368	0.128633	17	I11752	SHT002	261.83

## Sheet: Table2_fig4d
Bin Midpoint(cM)	I11752-SHT002	First Cousins	Second Cousins	Third Cousins	Ancestor (4 gen.)	Ancestor (5 gen.)	Ancestor (6 gen.)
16	3	7.24299	2.70576	0.832457	3.6215	2.2874	1.35288
24	2	5.04385	1.59922	0.418306	2.52192	1.46703	0.799609
32	1	3.50599	0.943124	0.209685	1.753	0.938961	0.471562
40	1	2.43217	0.55485	0.104826	1.21608	0.59963	0.277425
48	0	1.68355	0.325549	0.0522477	0.841773	0.381986	0.162774
56	0	1.16255	0.19044	0.0259541	0.581274	0.242675	0.09522
64	0	0.788577	0.109789	0.0127302	0.394288	0.151726	0.0548946
72	0	0.542446	0.0639139	0.00628905	0.271223	0.0959669	0.0319569
