# Supplementary material for: Accurate detection of identity-by-descent segments in human ancient DNA
Source: Nat Genet. 2023 Dec 20;56(1):143–51. doi: 10.1038/s41588-023-01582-w (PMC10786714; doi:10.1038/s41588-023-01582-w)
Supplement: Supplementary file 8 — IBD segments sharing among a set of Bronze and Copper Age Eurasian samples in the length bin 12–16 cM. [file 41588_2023_1582_MOESM8_ESM.xlsx]

## Sheet: Fig5
Start	End	StartM	EndM	length	lengthM	ch	iid1	iid2	SNP_Dens
50944	54413	1.49801	1.62493	3469	0.126919	10	I0443	I0438	273.324
42171	48018	1.27552	1.41164	5847	0.136116	4	I0440	I3952	429.56
31479	34999	0.954501	1.08358	3520	0.129074	13	I2105	I0438	272.712
43960	48687	1.31065	1.43319	4727	0.122539	4	I4889	I0440	385.755
27380	30646	0.836432	0.961798	3266	0.125366	7	I2105	I2069	260.517
40896	47327	1.12863	1.26055	6431	0.131919	8	I4891	I0440	487.496
27695	32516	0.867574	1.00243	4821	0.134856	12	I2105	I2069	357.492
9254	14220	0.399699	0.524569	4966	0.12487	20	I7958	I5514	397.694
22707	27258	0.854492	0.991543	4551	0.137051	1	I4896	I5835	332.066
47943	52791	1.40281	1.54209	4848	0.139278	2	ILK003	ILK002	348.081
84454	88400	2.33896	2.45922	3946	0.120258	2	ILK003	ILK002	328.128
2727	6325	0.155711	0.306966	3598	0.151255	4	I20810	I11902	237.876
35574	42795	1.0564	1.18168	7221	0.125278	3	I4887	I4886	576.398
20960	25573	0.717855	0.850316	4613	0.132461	4	I4887	I4895	348.253
4200	8409	0.215429	0.346461	4209	0.131032	21	I7209	I3952	321.219
88179	91279	2.45105	2.57937	3100	0.128317	2	I0104	I7958	241.589
39491	44314	1.18456	1.30721	4823	0.122657	2	I7209	I4889	393.21
4751	8680	0.214389	0.349418	3929	0.135029	13	I13467	I2069	290.974
4364	7876	0.192668	0.322997	3512	0.130329	13	I0104	I7958	269.472
21309	27401	0.704	0.839277	6092	0.135277	13	HOP001	I4889	450.335
31205	34607	0.944376	1.06479	3402	0.120409	13	HOP001	I2069	282.537
21555	24761	0.736842	0.871092	3206	0.13425	20	I13467	I4891	238.808
14988	20421	0.663364	0.790311	5433	0.126947	1	I7209	ILK003	427.974
63881	67816	1.52457	1.6586	3935	0.134034	6	ILK001	ILK003	293.582
836	5130	0.029399	0.177149	4294	0.14775	9	ILK001	Gyvakarai1_10bp_noUDG	290.626
6925	11874	0.293582	0.440718	4949	0.147136	7	I13467	I7209	336.355
6310	9827	0.366259	0.489045	3517	0.122786	22	I0104	I7964	286.433
2357	5666	0.097793	0.234062	3309	0.136269	3	I3949	I0438	242.829
6790	11090	0.238405	0.392036	4300	0.153631	8	I10565	I3952	279.891
47518	51976	1.26432	1.41356	4458	0.149244	8	I3950	I0438	298.706
45322	48783	1.35789	1.47998	3461	0.122094	12	I10565	I0438	283.47
47230	52125	1.37724	1.52166	4895	0.144411	2	RISE511_noUDG.SG	I5835	338.963
4316	8812	0.209429	0.354508	4496	0.145079	7	I5834	ILK002	309.9
22802	28058	0.678937	0.82432	5256	0.145383	11	I6590	I5835	361.528
20294	25863	0.639708	0.768835	5569	0.129127	11	I13469	ILK002	431.281
21756	27451	0.918937	1.07665	5695	0.157711	15	I6590	I5835	361.104
61426	64786	1.80809	1.94038	3360	0.132296	4	I3949	I2105	253.976
6057	11119	0.302723	0.439232	5062	0.136509	4	I13469	I7958	370.818
61426	64782	1.80809	1.9402	3356	0.132111	4	I3950	I2105	254.029
13942	20078	0.507759	0.638338	6136	0.130579	5	I13471	I2105	469.907
22044	28885	0.722113	0.878491	6841	0.156378	7	I3949	I2069	437.466
50535	55229	1.35342	1.49898	4694	0.145564	8	RISE511_noUDG.SG	I0440	322.47
1503	5401	0.058958	0.191355	3898	0.132397	9	I10565	I0440	294.418
31909	37019	1.00448	1.13092	5110	0.126435	9	I3950	I2105	404.16
5965	10374	0.232171	0.36888	4409	0.136709	11	I10565	I0440	322.51
10502	15192	0.372274	0.495054	4690	0.12278	11	I10565	I2069	381.984
35206	39864	1.0752	1.21081	4658	0.135606	12	I6590	I5514	343.495
29526	34351	0.898612	1.05017	4825	0.151553	13	I3949	I2069	318.37
29505	34278	0.898544	1.04552	4773	0.146973	13	I3950	I2069	324.754
11276	16563	0.630547	0.771789	5287	0.141242	15	I10565	I2069	374.322
5255	8334	0.294393	0.430666	3079	0.136273	18	I10565	I2105	225.944
5758	9609	0.448299	0.569019	3851	0.12072	19	I10565	I2069	319.003
26457	30985	0.83163	0.966753	4528	0.135123	12	I13470	Gyvakarai1_10bp_noUDG	335.102
1311	4039	0.064484	0.187551	2728	0.123067	12	I5834	I4895	221.668
14482	18901	0.701595	0.833902	4419	0.132307	15	I3950	I4896	333.996
6511	9973	0.356387	0.492414	3462	0.136027	1	I7963	I7964	254.508
38773	44494	0.906683	1.03471	5721	0.128023	6	I6590	I0104	446.873
8439	13439	0.345134	0.483023	5000	0.137889	7	RISE511_noUDG.SG	I7209	362.611
18496	25392	0.614041	0.758782	6896	0.144741	8	I13469	I7964	476.437
23262	29672	0.71007	0.854388	6410	0.144318	8	RISE1163_noUDG.SG	I13467	444.158
10448	15635	0.61842	0.742592	5187	0.124172	15	I13469	I13467	417.727
73547	78222	2.03381	2.15401	4675	0.120202	2	I13470	I7214	388.929
31163	35932	0.941228	1.07373	4769	0.132498	2	I10565	RISE511_noUDG.SG	359.93
51008	57399	1.38356	1.53527	6391	0.151704	3	I3949	I10565	421.281
55051	60950	1.54698	1.68037	5899	0.133398	5	I3949	RISE511_noUDG.SG	442.211
32980	38959	1.00533	1.13279	5979	0.127458	5	I13469	RISE1163_noUDG.SG	469.096
35677	43411	0.854548	1.00947	7734	0.154918	6	I6590	I6695	499.232
54184	59253	1.4697	1.61194	5069	0.142234	8	I3949	I10565	356.385
2707	5914	0.176428	0.309202	3207	0.132774	14	I7963	I10565	241.538
27136	31154	0.82806	0.969539	4018	0.141479	14	I3949	RISE511_noUDG.SG	284
27135	30982	0.827952	0.962395	3847	0.134443	14	I3950	RISE511_noUDG.SG	286.144
6342	13309	0.509873	0.669717	6967	0.159844	15	I10565	RISE511_noUDG.SG	435.862
2659	5995	0.14508	0.293926	3336	0.148846	20	I10565	I3950	224.124
6698	11480	0.318472	0.470977	4782	0.152505	20	I10565	RISE511_noUDG.SG	313.563
6202	9616	0.215339	0.344483	3414	0.129144	8	I6714	I3952	264.356
6002	9390	0.336853	0.460086	3388	0.123233	18	I7290	I0438	274.926
29068	34630	1.02954	1.17392	5562	0.144371	1	RISE1170_noUDG.SG	ILK002	385.257
20421	25121	0.664084	0.788671	4700	0.124587	12	I7960	I0443	377.246
7285	11708	0.395513	0.537522	4423	0.142009	22	I7205	ILK002	311.459
63207	68014	2.04342	2.17119	4807	0.127775	1	I6714	I2069	376.208
70056	75503	2.24376	2.38755	5447	0.143794	1	I4885	I4886	378.806
61426	64785	1.80809	1.94036	3359	0.132276	4	I6714	I2105	253.939
59514	63235	1.63893	1.76206	3721	0.12313	5	I15620	I20806	302.201
592	4104	0.031036	0.180035	3512	0.148999	6	I7205	I4889	235.706
22044	28880	0.722113	0.87835	6836	0.156237	7	I6714	I2069	437.54
31904	37192	1.00444	1.13781	5288	0.133362	9	I6714	I2105	396.515
35245	39863	1.07819	1.21077	4618	0.132581	12	I7205	I5514	348.315
8760	13400	0.364394	0.510817	4640	0.146423	12	I4885	I4886	316.89
29505	34199	0.898544	1.04173	4694	0.143187	13	I6714	I2069	327.823
21187	25006	0.895359	1.05028	3819	0.154923	17	I4885	I4886	246.51
78633	83453	2.166	2.30383	4820	0.137825	2	I7251	I4896	349.719
26690	31111	0.877355	0.999405	4421	0.12205	4	I7251	Gyvakarai1_10bp_noUDG	362.228
53914	60102	1.50937	1.65898	6188	0.149611	5	RISE1170_noUDG.SG	ILK003	413.606
51512	55891	1.4383	1.57182	4379	0.133521	5	I7962	ILK003	327.963
57806	60828	1.55772	1.68002	3022	0.122298	8	I7290	I4895	247.101
13865	18517	0.621576	0.752919	4652	0.131343	1	KO1002	HOP001	354.187
62609	67770	2.03105	2.15858	5161	0.127532	1	I14193	I0104	404.683
41543	45981	1.35585	1.4894	4438	0.13354	1	I7205	I7964	332.335
63997	69169	2.05886	2.21702	5172	0.158164	1	I7962	I13467	327.002
10	2732	0.003851	0.124729	2722	0.120878	6	I7210	I7964	225.186
24782	30785	0.746559	0.896263	6003	0.149704	8	I7251	I7964	400.991
19756	25230	0.640711	0.79388	5474	0.153169	12	RISE1170_noUDG.SG	ILK001	357.383
32745	39398	0.950392	1.10488	6653	0.154488	3	I6714	I3949	430.648
21495	27307	0.737734	0.891076	5812	0.153342	4	I7290	I7214	379.022
55051	60950	1.54698	1.68037	5899	0.133398	5	I6714	RISE511_noUDG.SG	442.211
37214	43336	0.883097	1.00769	6122	0.124598	6	I7290	I6695	491.34
34442	42118	0.827008	0.98064	7676	0.153632	6	I7960	I7214	499.636
6414	9616	0.221849	0.344483	3202	0.122634	8	I6714	I10565	261.102
6351	10894	0.224232	0.370553	4543	0.146321	9	RISE1170_noUDG.SG	RISE1163_noUDG.SG	310.482
50740	54590	1.42497	1.58217	3850	0.1572	11	I6714	I3949	244.911
29393	34990	0.905132	1.06236	5597	0.157228	12	I7290	I7214	355.98
23410	27457	0.784196	0.91038	4047	0.126184	18	KO1002	RISE511_noUDG.SG	320.722
14995	19526	0.534678	0.67045	4531	0.135772	20	KO1002	I3949	333.721
14996	19598	0.534694	0.673	4602	0.138306	20	KO1002	I3950	332.741
14657	19525	0.529587	0.670445	4868	0.140858	20	KO1002	RISE511_noUDG.SG	345.596
2729	6151	0.150825	0.300373	3422	0.149548	20	I6714	I10565	228.823
14255	19526	0.525441	0.67045	5271	0.145009	20	I6714	RISE511_noUDG.SG	363.495
75930	81488	2.09038	2.23228	5558	0.141908	2	I7251	I4885	391.662
12055	15715	0.56511	0.695574	3660	0.130464	17	I7210	I7205	280.537
14995	19526	0.534678	0.67045	4531	0.135772	20	KO1002	I6714	333.721
25269	29594	0.741816	0.862111	4325	0.120295	3	I3387	I0443	359.533
18989	24439	0.623049	0.763723	5450	0.140674	14	I7283	I5835	387.421
15793	20778	0.594243	0.716143	4985	0.1219	18	I7276	I5835	408.942
50534	55229	1.3534	1.49898	4695	0.14558	8	I3387	I0440	322.503
24981	28875	0.809618	0.93215	3894	0.122532	9	I3387	I2069	317.795
8298	14037	0.368648	0.519328	5739	0.15068	20	I7280	I7958	380.873
2733	6050	0.155832	0.298763	3317	0.142931	4	I15616	I20810	232.07
58478	63792	1.38191	1.52142	5314	0.139508	6	I14161	I20810	380.91
13993	19181	0.498649	0.636835	5188	0.138186	7	I7282	I4887	375.436
13997	19662	0.49871	0.655697	5665	0.156987	7	I7283	I4887	360.858
16156	20449	0.761238	0.89089	4293	0.129652	15	I14585	I4896	331.117
21931	26926	0.837881	0.982319	4995	0.144438	1	I14585	I7964	345.823
43588	49848	1.19604	1.35099	6260	0.154959	3	I14585	HOP001	403.978
6382	9753	0.220153	0.350367	3371	0.130214	8	I14585	I7964	258.882
51723	55902	1.52482	1.68181	4179	0.156987	10	I7280	I7964	266.2
31169	35932	0.941249	1.07373	4763	0.132477	2	I3387	I10565	359.534
61150	67861	1.65284	1.809	6711	0.156155	3	I3387	RISE511_noUDG.SG	429.765
2	3410	0.001662	0.131437	3408	0.129775	9	I3387	RISE511_noUDG.SG	262.608
52902	56046	1.56206	1.69013	3144	0.128067	10	I3387	I10565	245.497
48586	52322	1.35781	1.49511	3736	0.1373	11	I3387	I3950	272.105
34677	39851	1.0551	1.21017	5174	0.155071	12	I7280	I3950	333.654
13413	20690	0.511278	0.668268	7277	0.15699	12	I3387	RISE511_noUDG.SG	463.533
34406	38795	1.04587	1.18494	4389	0.139075	12	I11159	I3950	315.585
4438	8247	0.19557	0.333179	3809	0.137609	13	I7280	I10565	276.799
26158	30687	0.802643	0.946434	4529	0.143791	14	I14176	I7187	314.971
6686	11480	0.318411	0.470977	4794	0.152566	20	I3387	I10565	314.225
12800	15707	0.502409	0.627865	2907	0.125456	21	I14585	I13468	231.715
70298	75566	1.96084	2.08454	5268	0.123695	2	I14176	I14171	425.887
47275	51853	1.37813	1.50394	4578	0.125812	2	I7282	I7251	363.876
47277	52088	1.37814	1.52113	4811	0.142994	2	I7283	I7251	336.448
37984	42992	1.16186	1.28701	5008	0.125158	4	I7280	I7960	400.134
29982	37097	0.738188	0.88145	7115	0.143262	6	I7280	I7290	496.643
45190	48245	1.36563	1.49199	3055	0.126368	9	I14175	I14172	241.754
15605	19123	0.693739	0.815324	3518	0.121585	17	I14174	I6677	289.345
14657	19526	0.529587	0.67045	4869	0.140863	20	I3387	KO1002	345.655
14255	19526	0.525441	0.67045	5271	0.145009	20	I3387	I6714	363.495
14995	19246	0.534678	0.656861	4251	0.122183	20	I11159	KO1002	347.921
14255	19732	0.525441	0.675422	5477	0.149981	20	I11159	I6714	365.18
66783	70735	1.76032	1.91217	3952	0.151845	3	I14585	I7282	260.265
32786	39540	0.952596	1.10726	6754	0.154665	3	I14170	I14174	436.686
67181	70808	1.7753	1.91569	3627	0.140386	3	I14176	I14175	258.359
32676	37211	1.01811	1.13858	4535	0.120474	9	I14163	I14161	376.43
36715	42329	1.02218	1.14655	5614	0.12437	11	I14170	I14174	451.395
34677	38793	1.0551	1.18491	4116	0.129808	12	I7280	I11159	317.084
8024	12935	0.35521	0.5014	4911	0.14619	20	I14585	I7283	335.933
4413	8614	0.190606	0.328532	4201	0.137926	5	RISE1172_noUDG.SG	ILK002	304.584
11	3416	0.003866	0.150943	3405	0.147077	6	I5833	I5835	231.511
16938	23721	0.555056	0.708556	6783	0.1535	11	RISE1172_noUDG.SG	ILK002	441.889
47069	50458	1.42738	1.55768	3389	0.130297	12	RISE1166_noUDG.SG	ILK002	260.098
25144	30478	0.75345	0.883158	5334	0.129708	8	RISE552_noUDG.SG	I2069	411.231
34846	40675	0.972455	1.10568	5829	0.133226	11	RISE552_noUDG.SG	I2069	437.527
9297	14341	0.387192	0.531581	5044	0.144389	12	I5833	I4886	349.334
22702	27258	0.854434	0.991543	4556	0.137109	1	I5833	I4896	332.29
33423	40392	0.986424	1.12051	6969	0.13409	3	RISE1166_noUDG.SG	ILK003	519.726
53916	60102	1.50938	1.65898	6186	0.149607	5	RISE1162_noUDG.SG	ILK003	413.483
20874	24162	0.877816	1.00359	3288	0.125773	17	RISE1162_noUDG.SG	Gyvakarai1_10bp_noUDG	261.423
64843	68386	1.5545	1.68177	3543	0.127277	6	I5833	I7209	278.369
12425	16582	0.431885	0.554926	4157	0.123041	8	MIS001	I7209	337.855
56718	60828	1.53326	1.68002	4110	0.146762	8	RISE1166_noUDG.SG	ILK001	280.045
5021	9488	0.222056	0.37105	4467	0.148994	13	RISE1166_noUDG.SG	ILK001	299.811
61677	67591	1.6683	1.7945	5914	0.126207	3	KO1003	I13469	468.595
51240	55993	1.51264	1.64143	4753	0.128786	4	RISE552_noUDG.SG	I10565	369.062
2	3101	0.003532	0.131549	3099	0.128017	6	RISE1162_noUDG.SG	RISE1163_noUDG.SG	242.077
25638	29238	0.964258	1.0966	3600	0.132345	16	RISE1162_noUDG.SG	RISE1163_noUDG.SG	272.016
18071	23254	0.650885	0.775095	5183	0.12421	18	RISE1162_noUDG.SG	I14169	417.277
64349	68581	2.06715	2.18987	4232	0.122715	1	RISE1166_noUDG.SG	I7251	344.864
55409	61006	1.55839	1.68294	5597	0.124553	5	Spiginas2	KO1002	449.367
9034	13542	0.328681	0.475419	4508	0.146738	8	MIS001	KO1002	307.214
6849	10955	0.239582	0.372676	4106	0.133094	9	RISE1172_noUDG.SG	RISE1170_noUDG.SG	308.504
20286	25906	0.637858	0.770779	5620	0.132921	11	RISE552_noUDG.SG	KO1002	422.807
20364	26023	0.660309	0.815861	5659	0.155552	12	I14159	I14165	363.801
20079	25293	0.823338	0.955569	5214	0.132231	16	RISE1172_noUDG.SG	I4885	394.31
12859	16875	0.462862	0.592884	4016	0.130022	5	I14157	I15616	308.871
15815	20778	0.594794	0.716143	4963	0.121349	18	I5833	I7276	408.986
15577	20464	0.582169	0.703971	4887	0.121802	2	Spiginas2	I5833	401.225
76965	81747	2.11153	2.24557	4782	0.134041	2	RISE1162_noUDG.SG	RISE1166_noUDG.SG	356.756
6	3104	0.005462	0.145985	3098	0.140523	13	RISE1162_noUDG.SG	RISE1172_noUDG.SG	220.462
6373	10322	0.219256	0.373108	3949	0.153852	8	I11752	I3952	256.675
25425	30429	0.749835	0.892674	5004	0.142839	11	I11752	I0438	350.324
4419	8614	0.190864	0.328532	4195	0.137668	5	RISE1173_noUDG.SG	ILK002	304.719
18044	23468	0.578436	0.698448	5424	0.120012	11	RISE1173_noUDG.SG	ILK002	451.955
42572	46368	1.27533	1.39692	3796	0.121596	12	RISE1173_noUDG.SG	ILK002	312.181
3712	8475	0.215976	0.375445	4763	0.159469	20	RISE1159_noUDG.SG	ILK002	298.679
43798	48694	1.30847	1.43503	4896	0.126567	4	I11752	I4889	386.831
9786	13535	0.368921	0.497885	3749	0.128964	5	I11752	I2069	290.701
72016	75162	1.79823	1.9183	3146	0.120065	6	I0374	I0440	262.025
54262	59455	1.27057	1.40977	5193	0.139193	6	I11752	I0440	373.079
54749	58471	1.64572	1.80309	3722	0.157367	10	I11752	I2069	236.517
6269	9993	0.271462	0.425495	3724	0.154033	16	I11752	I2105	241.766
1082	4976	0.041006	0.167025	3894	0.126019	8	I14189	I4896	309.001
52904	56147	1.56209	1.70095	3243	0.138854	10	TIS002	Gyvakarai1_10bp_noUDG	233.555
16729	20280	0.707836	0.828527	3551	0.120691	16	I11752	Gyvakarai1_10bp_noUDG	294.222
67696	71615	2.15629	2.28495	3919	0.128656	1	TIS002	I0104	304.611
2159	6481	0.105002	0.255152	4322	0.15015	6	I14189	I0104	287.846
19706	26690	0.633796	0.790684	6984	0.156888	8	TIS002	I7209	445.158
5079	9254	0.403148	0.555615	4175	0.152467	19	I14162	I14173	273.83
15464	21230	0.583782	0.729303	5766	0.145521	4	I11752	I3949	396.232
32980	38959	1.00533	1.13279	5979	0.127458	5	RISE1173_noUDG.SG	I13469	469.096
59384	63942	1.40654	1.52757	4558	0.121026	6	RISE1159_noUDG.SG	I7963	376.614
6236	10326	0.215865	0.373821	4090	0.157956	8	I11752	I10565	258.933
6008	10145	0.234948	0.357931	4137	0.122983	11	I11752	I3950	336.388
18669	23436	0.619627	0.743943	4767	0.124316	14	I11752	I13469	383.458
21323	24840	0.897934	1.04296	3517	0.145022	17	I11752	I3949	242.515
6727	10192	0.367017	0.496606	3465	0.129589	17	I11752	RISE511_noUDG.SG	267.384
2613	5995	0.140766	0.293926	3382	0.15316	20	I11752	I3950	220.815
6698	11480	0.318472	0.470977	4782	0.152505	20	I11752	RISE511_noUDG.SG	313.563
43352	48345	1.26683	1.41946	4993	0.152632	2	I0374	I7251	327.127
62337	65721	1.72483	1.85544	3384	0.130612	5	I14162	I15620	259.088
6378	9616	0.219935	0.344483	3238	0.124548	8	I11752	I6714	259.98
6353	10894	0.224372	0.370553	4541	0.146181	9	RISE1173_noUDG.SG	RISE1170_noUDG.SG	310.642
5991	10145	0.233606	0.357931	4154	0.124325	11	I11752	I6714	334.124
21323	24840	0.897934	1.04296	3517	0.145022	17	I11752	I6714	242.515
2728	6151	0.150692	0.300373	3423	0.149681	20	I11752	I6714	228.686
31451	35908	0.977813	1.10643	4457	0.128622	12	I11160	I7276	346.519
6686	11480	0.318411	0.470977	4794	0.152566	20	I11752	I3387	314.225
3012	6829	0.130292	0.265394	3817	0.135102	6	RISE1173_noUDG.SG	RISE1162_noUDG.SG	282.527
8778	12124	0.305607	0.425659	3346	0.120052	11	I14189	MIS001	278.713
7197	13216	0.358489	0.486038	6019	0.127549	14	TIS002	I5833	471.897
4847	8065	0.274258	0.419766	3218	0.145508	18	RISE1173_noUDG.SG	RISE1162_noUDG.SG	221.156
9893	15813	0.418612	0.560417	5920	0.141805	20	RISE1173_noUDG.SG	RISE1162_noUDG.SG	417.475
21712	24765	0.745542	0.871384	3053	0.125842	20	RISE1173_noUDG.SG	RISE1162_noUDG.SG	242.606
11721	14884	0.458994	0.599752	3163	0.140758	21	RISE1173_noUDG.SG	MIB058	224.712
34803	42556	1.03652	1.17731	7753	0.140783	3	Plinkaigalis242	I3952	550.705
41257	47756	1.14611	1.26967	6499	0.123563	8	Plinkaigalis242	I3952	525.966
23341	27136	0.751982	0.872875	3795	0.120893	9	I3601	I3952	313.914
48963	54867	1.43133	1.58504	5904	0.153712	2	RISE1168_noUDG.SG	ILK002	384.095
47039	52659	1.29171	1.419	5620	0.127294	3	N45_noUDG.SG	I0443	441.497
4439	8828	0.191121	0.338274	4389	0.147153	5	RISE1171_noUDG.SG	ILK002	298.261
16832	22789	0.550214	0.675217	5957	0.125003	11	RISE1171_noUDG.SG	ILK002	476.549
47066	50458	1.42733	1.55768	3392	0.130347	12	RISE1171_noUDG.SG	ILK002	260.228
47066	50458	1.42733	1.55768	3392	0.130347	12	RISE1167_noUDG.SG	ILK002	260.228
15008	20811	0.579788	0.71785	5803	0.138062	18	I3601	I5835	420.318
54318	59700	1.52036	1.64495	5382	0.124592	5	I15824	I4891	431.97
66451	70183	1.60606	1.72739	3732	0.121331	6	I1549	I2105	307.588
35347	39865	1.08144	1.21083	4518	0.129387	12	KO1004	I5514	349.185
5393	8334	0.30843	0.430666	2941	0.122236	18	Plinkaigalis242	I2105	240.6
54443	59457	1.82466	1.9501	5014	0.12544	1	Plinkaigalis242	Gyvakarai1_10bp_noUDG	399.713
56885	62962	1.62948	1.75981	6077	0.130325	2	I18114	I7135	466.296
89328	93179	2.49659	2.65425	3851	0.15766	2	I18114	I7135	244.26
33135	40294	0.968886	1.11796	7159	0.149074	3	RISE1171_noUDG.SG	ILK003	480.231
33135	40294	0.968886	1.11796	7159	0.149074	3	RISE1167_noUDG.SG	ILK003	480.231
41964	46683	1.15972	1.282	4719	0.122289	3	I14185	Gyvakarai1_10bp_noUDG	385.889
66865	71111	1.61944	1.76085	4246	0.141409	6	I15824	Gyvakarai1_10bp_noUDG	300.264
68062	72122	1.66938	1.80049	4060	0.131107	6	I3601	I4887	309.671
57553	60828	1.55056	1.68002	3275	0.129458	8	Plinkaigalis242	Gyvakarai1_10bp_noUDG	252.978
9395	15648	0.461569	0.591564	6253	0.129995	18	MIS002	I4887	481.019
20372	25048	0.711578	0.834077	4676	0.122499	18	I14185	Gyvakarai1_10bp_noUDG	381.717
11336	15625	0.44708	0.589647	4289	0.142567	4	RISE1168_noUDG.SG	ILK001	300.841
21996	26389	0.525391	0.651437	4393	0.126046	6	N45_noUDG.SG	I13467	348.524
12584	16589	0.436514	0.557248	4005	0.120734	8	MIS002	I7209	331.721
16542	21076	0.554337	0.680459	4534	0.126122	8	KO1004	I7964	359.493
29202	33755	0.924034	1.05205	4553	0.128012	10	MIS002	I0104	355.67
6578	9833	0.242868	0.372877	3255	0.130009	10	Plinkaigalis242	I13467	250.367
5719	9390	0.270267	0.391987	3671	0.12172	12	N47_noUDG.SG	I0104	301.594
4826	8932	0.216979	0.358608	4106	0.141629	13	RISE1171_noUDG.SG	ILK001	289.912
4816	8932	0.215185	0.358608	4116	0.143423	13	RISE1167_noUDG.SG	ILK001	286.983
12253	16332	0.58489	0.729522	4079	0.144632	17	Plinkaigalis242	I7209	282.026
6729	10074	0.36682	0.49498	3345	0.12816	1	MIS002	I6695	261.002
35866	40437	1.07317	1.19711	4571	0.123938	2	N45_noUDG.SG	I13468	368.814
84049	88071	2.32299	2.44855	4022	0.125563	2	I15824	I13468	320.318
34520	42222	1.0233	1.16569	7702	0.142394	3	RISE1171_noUDG.SG	RISE1163_noUDG.SG	540.894
46012	51706	1.25771	1.39999	5694	0.142287	3	I7275	I6590	400.177
34528	42222	1.02331	1.16569	7694	0.142382	3	RISE1167_noUDG.SG	RISE1163_noUDG.SG	540.378
20732	25040	0.70956	0.839271	4308	0.129711	4	RISE1171_noUDG.SG	RISE1163_noUDG.SG	332.123
19355	25070	0.690192	0.840707	5715	0.150515	4	I15824	I7963	379.696
32980	38959	1.00533	1.13279	5979	0.127458	5	RISE1168_noUDG.SG	I13469	469.096
28078	35581	0.707722	0.85031	7503	0.142588	6	RISE1167_noUDG.SG	RISE1163_noUDG.SG	526.201
3419	7250	0.180579	0.302085	3831	0.121506	7	Plinkaigalis242	I7963	315.293
38720	44647	1.18405	1.31618	5927	0.132123	10	Plinkaigalis242	I3949	448.597
38721	44650	1.1842	1.31633	5929	0.132122	10	Plinkaigalis242	I3950	448.752
45489	49069	1.36369	1.49494	3580	0.131254	12	Plinkaigalis242	RISE1163_noUDG.SG	272.753
9241	13545	0.384623	0.513834	4304	0.129211	12	I7275	I5834	333.099
7809	11379	0.321919	0.45543	3570	0.133511	13	RISE1168_noUDG.SG	RISE1163_noUDG.SG	267.394
31333	34427	0.977357	1.09982	3094	0.122463	14	Plinkaigalis242	I13470	252.648
25801	29428	0.972453	1.10128	3627	0.128825	16	RISE1167_noUDG.SG	RISE1163_noUDG.SG	281.545
77090	82279	2.11504	2.26224	5189	0.147201	2	I3601	I7251	352.511
42812	49055	1.1823	1.33578	6243	0.153481	3	I1549	I7205	406.76
8084	12113	0.360552	0.482633	4029	0.122081	4	KO1004	I7290	330.027
27965	32666	0.853486	1.00009	4701	0.146603	5	Plinkaigalis242	I14193	320.662
11282	22811	0.395799	0.542872	11529	0.147073	6	I7275	KO1002	783.896
57534	63036	1.35272	1.50112	5502	0.1484	6	I1549	I7962	370.755
27470	32946	0.80845	0.947377	5476	0.138927	8	Plinkaigalis242	I4885	394.164
6344	10894	0.224008	0.370553	4550	0.146545	9	RISE1171_noUDG.SG	RISE1170_noUDG.SG	310.485
33923	39742	1.06005	1.20877	5819	0.148719	10	I18114	I14165	391.275
36676	42021	1.13413	1.26201	5345	0.127877	12	I15824	I7251	417.98
7202	11120	0.393309	0.513671	3918	0.120362	22	RISE1171_noUDG.SG	I7205	325.518
7202	11120	0.393309	0.513671	3918	0.120362	22	RISE1167_noUDG.SG	I7205	325.518
41374	47051	0.958168	1.10048	5677	0.142313	6	I3601	I11159	398.909
31451	35994	0.977813	1.10825	4543	0.130438	12	I14185	I7276	348.288
23873	28436	0.971436	1.11885	4563	0.147411	15	MIS002	I11159	309.543
15870	21778	0.596492	0.730832	5908	0.13434	18	I3601	I7276	439.78
76824	81674	2.10477	2.2388	4850	0.134031	2	RISE1168_noUDG.SG	RISE1166_noUDG.SG	361.857
50693	57137	1.37536	1.52668	6444	0.15132	3	I7275	MIS001	425.853
9430	13839	0.3563	0.482373	4409	0.126073	3	RISE1167_noUDG.SG	RISE1172_noUDG.SG	349.718
33006	39246	1.04579	1.19303	6240	0.147239	4	RISE1168_noUDG.SG	RISE1162_noUDG.SG	423.801
49633	54741	1.47081	1.6053	5108	0.134489	4	KO1004	KO1003	379.808
3174	6858	0.136647	0.266785	3684	0.130138	6	RISE1168_noUDG.SG	RISE1162_noUDG.SG	283.084
32882	37866	1.02414	1.14819	4984	0.124051	7	RISE1168_noUDG.SG	RISE1172_noUDG.SG	401.77
50826	54200	1.45991	1.59462	3374	0.134709	7	RISE1167_noUDG.SG	RISE1162_noUDG.SG	250.466
2545	7534	0.09649	0.255657	4989	0.159167	9	RISE1167_noUDG.SG	RISE1162_noUDG.SG	313.444
4044	9242	0.17309	0.322514	5198	0.149424	11	RISE1171_noUDG.SG	RISE1162_noUDG.SG	347.869
45476	49036	1.36346	1.49272	3560	0.129261	12	Plinkaigalis242	RISE1172_noUDG.SG	275.412
14581	20392	0.540551	0.660586	5811	0.120035	12	RISE1167_noUDG.SG	RISE1162_noUDG.SG	484.109
30126	34049	0.931822	1.08035	3923	0.148532	14	RISE1171_noUDG.SG	RISE1162_noUDG.SG	264.118
9159	12119	0.403132	0.527083	2960	0.123951	16	N45_noUDG.SG	RISE1166_noUDG.SG	238.804
25645	29148	0.964776	1.09287	3503	0.12809	16	RISE1168_noUDG.SG	RISE1162_noUDG.SG	273.48
15276	21132	0.587065	0.719988	5856	0.132923	18	I3601	I5833	440.556
5425	9913	0.276412	0.419095	4488	0.142683	20	RISE1168_noUDG.SG	RISE1162_noUDG.SG	314.543
54438	59863	1.82438	1.95931	5425	0.134931	1	I14185	I11160	402.057
12413	16428	0.440212	0.570393	4015	0.130181	3	RISE1168_noUDG.SG	RISE1173_noUDG.SG	308.417
20732	25843	0.70956	0.856529	5111	0.146969	4	RISE1171_noUDG.SG	RISE1173_noUDG.SG	347.76
13124	17089	0.517265	0.643563	3965	0.126298	4	I7275	I11752	313.94
66331	70267	1.60443	1.7344	3936	0.129974	6	N45_noUDG.SG	I14189	302.83
56718	60828	1.53326	1.68002	4110	0.146762	8	RISE1171_noUDG.SG	RISE1173_noUDG.SG	280.045
22494	29501	0.779363	0.935474	7007	0.156111	10	RISE1167_noUDG.SG	RISE1173_noUDG.SG	448.847
55715	58610	1.67781	1.80915	2895	0.131346	10	I14185	I11160	220.41
8802	12280	0.306065	0.431648	3478	0.125583	11	MIS002	I14189	276.948
46360	50352	1.3968	1.5493	3992	0.152508	12	N45_noUDG.SG	I11160	261.757
30232	33846	1.02277	1.17709	3614	0.154318	18	RISE1171_noUDG.SG	RISE1173_noUDG.SG	234.192
30232	33846	1.02277	1.17709	3614	0.154318	18	RISE1167_noUDG.SG	RISE1173_noUDG.SG	234.192
9965	15530	0.422348	0.552464	5565	0.130116	20	N47_noUDG.SG	RISE1173_noUDG.SG	427.695
37229	42045	1.10914	1.23056	4816	0.121418	2	I3601	KO1004	396.646
2717	6168	0.155447	0.30417	3451	0.148723	4	RISE1171_noUDG.SG	RISE1168_noUDG.SG	232.042
44935	50578	1.27605	1.40846	5643	0.132401	5	Plinkaigalis242	I1549	426.205
24962	28729	0.74902	0.883499	3767	0.134479	5	N45_noUDG.SG	N47_noUDG.SG	280.118
38146	44825	1.11951	1.27282	6679	0.153309	5	N45_noUDG.SG	N47_noUDG.SG	435.656
50607	54470	1.45437	1.6013	3863	0.146939	7	Plinkaigalis242	KO1004	262.898
16884	22512	0.566296	0.700427	5628	0.134131	8	I7275	KO1004	419.59
3450	8830	0.152953	0.306146	5380	0.153193	11	Plinkaigalis242	I1549	351.191
9139	14599	0.318504	0.473766	5460	0.155262	11	RISE1171_noUDG.SG	RISE1167_noUDG.SG	351.664
34577	38405	1.05201	1.17713	3828	0.125119	12	RISE1171_noUDG.SG	RISE1168_noUDG.SG	305.949
20391	26461	0.889899	1.03623	6070	0.146332	15	RISE1171_noUDG.SG	RISE1168_noUDG.SG	414.81
20617	26702	0.898184	1.04236	6085	0.144174	15	RISE1168_noUDG.SG	RISE1167_noUDG.SG	422.059
9147	12193	0.402555	0.531418	3046	0.128863	16	N45_noUDG.SG	RISE1171_noUDG.SG	236.375
25646	29012	0.9648	1.08994	3366	0.125137	16	RISE1168_noUDG.SG	RISE1167_noUDG.SG	268.985
9671	13264	0.572312	0.732272	3593	0.15996	19	pcw362_noUDG.SG	I0438	224.619
35130	40658	1.05226	1.20027	5528	0.148003	2	N38_noUDG.SG	ILK002	373.506
25164	31053	0.843104	0.998568	5889	0.155464	4	RISE1165_noUDG.SG	ILK002	378.802
4413	8614	0.190606	0.328532	4201	0.137926	5	RISE1165_noUDG.SG	ILK002	304.584
20933	26000	0.66218	0.793201	5067	0.131021	5	pcw362_noUDG.SG	ILK002	386.732
16935	22789	0.555024	0.675217	5854	0.120193	11	RISE1165_noUDG.SG	ILK002	487.05
4408	8288	0.189008	0.312227	3880	0.123219	6	N44_noUDG.SG	I2069	314.886
27923	33304	0.872705	1.01535	5381	0.142647	12	I15646	I2069	377.225
27237	31928	0.856973	0.989308	4691	0.132335	12	pcw362_noUDG.SG	I2069	354.479
16783	23315	0.713841	0.870953	6532	0.157112	1	VLI007	I7959	415.754
45758	51016	1.34994	1.47447	5258	0.124529	2	I15617	I7135	422.231
42537	48541	1.17674	1.32246	6004	0.145714	3	I15646	I7959	412.04
18832	22998	0.596355	0.736127	4166	0.139772	9	I15617	I7135	298.057
26184	30981	0.824646	0.9648	4797	0.140154	12	I15646	Gyvakarai1_10bp_noUDG	342.266
3329	7202	0.25781	0.391789	3873	0.133979	22	MIB052	Gyvakarai1_10bp_noUDG	289.075
75735	81575	2.39299	2.5422	5840	0.149208	1	VLI007	I0104	391.4
42911	48583	1.18537	1.32269	5672	0.137319	3	HOP004	I13467	413.053
18327	23061	0.821105	0.953007	4734	0.131902	15	N44_noUDG.SG	I7209	358.903
20017	23448	0.688457	0.815652	3431	0.127195	20	pcw362_noUDG.SG	I7209	269.743
70294	75075	2.25176	2.38124	4781	0.129478	1	VLI007	I7963	369.252
25588	31181	0.948994	1.07657	5593	0.127579	1	MIB052	I13468	438.395
8731	13299	0.333945	0.488218	4568	0.154273	5	I15646	I13471	296.098
37558	41648	1.02877	1.15364	4090	0.124864	8	HOP004	I6590	327.556
41998	48917	1.16704	1.29191	6919	0.124873	8	RISE1165_noUDG.SG	RISE1163_noUDG.SG	554.083
2124	6650	0.081026	0.233922	4526	0.152896	9	N44_noUDG.SG	I6695	296.018
12836	16466	0.423487	0.548608	3630	0.125121	9	VLI007	I13468	290.119
48318	51883	1.35112	1.47468	3565	0.123562	11	N44_noUDG.SG	I13471	288.519
1448	5501	0.089034	0.214604	4053	0.12557	11	MIB007	I13469	322.768
21034	26188	0.693016	0.815464	5154	0.122448	13	MIB036	I13471	420.913
2815	6058	0.232628	0.354514	3243	0.121886	22	RISE1165_noUDG.SG	RISE1163_noUDG.SG	266.068
27292	33282	0.99315	1.13343	5990	0.140278	1	N49_noUDG.SG	RISE1170_noUDG.SG	427.009
7570	11439	0.408778	0.537958	3869	0.12918	1	N44_noUDG.SG	RISE1170_noUDG.SG	299.505
30857	36476	0.935931	1.08826	5619	0.152326	2	VLI007	I7205	368.88
27219	32020	0.831982	0.986286	4801	0.154304	5	VLI007	I14193	311.139
41241	48665	1.14539	1.28508	7424	0.139692	8	pcw362_noUDG.SG	I4885	531.455
24473	28813	0.794765	0.929524	4340	0.134759	9	VLI007	I7210	322.056
18508	22356	0.618103	0.773375	3848	0.155272	10	I15644	I7290	247.823
50780	54838	1.492	1.64861	4058	0.156603	10	VLI007	KO1002	259.127
35362	40096	1.05757	1.19292	4734	0.135352	2	RISE1165_noUDG.SG	I14585	349.755
9157	13545	0.382052	0.513834	4388	0.131782	12	N44_noUDG.SG	I7280	332.974
6782	13474	0.528697	0.675676	6692	0.146979	15	I15644	I14585	455.303
7685	11673	0.418604	0.546544	3988	0.12794	1	N44_noUDG.SG	RISE1162_noUDG.SG	311.709
2	3147	0.003532	0.135326	3145	0.131794	6	RISE1165_noUDG.SG	RISE1162_noUDG.SG	238.63
28844	31674	0.87803	0.998632	2830	0.120602	7	RISE1165_noUDG.SG	RISE1166_noUDG.SG	234.656
6	3294	0.005462	0.150908	3288	0.145446	13	RISE1165_noUDG.SG	RISE1172_noUDG.SG	226.063
14787	18157	0.620286	0.758831	3370	0.138545	16	RISE1165_noUDG.SG	RISE1162_noUDG.SG	243.242
14787	18156	0.620286	0.758811	3369	0.138525	16	RISE1165_noUDG.SG	RISE1172_noUDG.SG	243.205
17992	22028	0.617462	0.75921	4036	0.141748	20	RISE1165_noUDG.SG	RISE1162_noUDG.SG	284.731
76961	82341	2.11146	2.26752	5380	0.156059	2	I15644	I14189	344.741
83689	88126	2.31027	2.44999	4437	0.139721	2	MIB036	MIB058	317.561
52519	57695	1.22345	1.35417	5176	0.130716	6	RISE1165_noUDG.SG	TIS002	395.973
56468	60828	1.53033	1.68002	4360	0.149689	8	RISE1165_noUDG.SG	RISE1173_noUDG.SG	291.271
17732	21124	0.601236	0.733092	3392	0.131856	10	N49_noUDG.SG	I11752	257.25
52674	56218	1.557	1.70546	3544	0.148465	10	MIB063	I14189	238.709
46439	50355	1.40169	1.54936	3916	0.147665	12	N44_noUDG.SG	I11160	265.195
46707	50513	1.41427	1.56435	3806	0.150078	12	MIB054	MIB058	253.601
31198	34555	0.970905	1.10901	3357	0.138106	14	MIB054	MIB058	243.074
22078	25471	0.925427	1.07947	3393	0.154045	17	RISE1165_noUDG.SG	RISE1173_noUDG.SG	220.26
14103	21369	0.565622	0.723036	7266	0.157414	18	MIB054	MIB058	461.585
6168	10300	0.281546	0.412352	4132	0.130806	21	MIB054	MIB058	315.888
41375	45413	1.35061	1.4778	4038	0.127183	1	RISE1165_noUDG.SG	RISE1171_noUDG.SG	317.495
38634	43238	1.13348	1.26255	4604	0.129065	2	N49_noUDG.SG	Plinkaigalis242	356.72
38086	42984	1.12071	1.25716	4898	0.136453	2	N44_noUDG.SG	Plinkaigalis242	358.951
3	3618	0.000199	0.154557	3615	0.154358	3	N49_noUDG.SG	N47_noUDG.SG	234.196
805	3486	0.024319	0.145202	2681	0.120883	3	pcw362_noUDG.SG	I7275	221.785
34791	42191	0.83549	0.984301	7400	0.148811	6	N49_noUDG.SG	N47_noUDG.SG	497.275
1491	5773	0.072843	0.232013	4282	0.15917	6	RISE1165_noUDG.SG	RISE1167_noUDG.SG	269.021
36202	40614	1.10049	1.23224	4412	0.131748	7	VLI007	Plinkaigalis242	334.882
53298	58207	1.44704	1.57206	4909	0.125019	8	VLI007	N45_noUDG.SG	392.66
40304	46374	1.2235	1.35068	6070	0.127172	10	N49_noUDG.SG	N45_noUDG.SG	477.306
4	3753	0.000125	0.140917	3749	0.140792	10	N49_noUDG.SG	N47_noUDG.SG	266.279
5942	9617	0.220721	0.363434	3675	0.142713	10	pcw362_noUDG.SG	Plinkaigalis242	257.51
1281	5419	0.085967	0.21248	4138	0.126513	11	N49_noUDG.SG	N45_noUDG.SG	327.081
12157	16894	0.428937	0.551788	4737	0.122851	11	N38_noUDG.SG	I1549	385.589
11	2812	0.005505	0.131996	2801	0.126491	13	VLI007	KO1004	221.439
12411	16237	0.596772	0.725079	3826	0.128307	17	RISE1165_noUDG.SG	RISE1171_noUDG.SG	298.191
12417	16237	0.596824	0.725079	3820	0.128255	17	RISE1165_noUDG.SG	RISE1167_noUDG.SG	297.844
11912	15582	0.559181	0.690899	3670	0.131718	17	pcw362_noUDG.SG	I7275	278.625
8686	12312	0.536968	0.681295	3626	0.144327	19	VLI007	N45_noUDG.SG	251.235
70503	76676	1.96607	2.10226	6173	0.136193	2	MIB007	MIB063	453.254
25939	31675	0.857559	1.01393	5736	0.156369	4	N44_noUDG.SG	pcw362_noUDG.SG	366.825
29609	34515	0.948141	1.07713	4906	0.128987	4	MIB057	MIB054	380.348
57790	61882	1.69153	1.82468	4092	0.133148	4	MIB057	MIB052	307.327
37981	44190	1.16185	1.31555	6209	0.153706	4	VLI007	pcw362_noUDG.SG	403.953
6389	10154	0.22047	0.366095	3765	0.145625	8	N44_noUDG.SG	MIB054	258.541
12292	16554	0.430312	0.554373	4262	0.124061	8	MIB007	MIB063	343.541
1686	5915	0.069647	0.206334	4229	0.136687	9	N49_noUDG.SG	N44_noUDG.SG	309.393
15096	20399	0.519672	0.666618	5303	0.146946	10	MIB007	MIB063	360.881
20088	25584	0.630345	0.75741	5496	0.127065	11	N44_noUDG.SG	MIB052	432.535
10	3319	0.005471	0.153023	3309	0.147552	13	MIB054	MIB052	224.26
47558	51814	1.26532	1.40393	4256	0.138617	8	I7207	I0438	307.033
54368	58684	1.59402	1.72002	4316	0.126001	4	VLI029	I0418	342.537
89868	92857	2.50908	2.634	2989	0.12492	2	VLI008	ILK002	239.273
14546	20473	0.539545	0.664705	5927	0.12516	12	ber1M_noUDG.SG	ILK002	473.554
20094	27661	0.698346	0.856474	7567	0.158128	2	I0103	I2105	478.536
2876	5700	0.11244	0.236544	2824	0.124104	3	ber1M_noUDG.SG	I5514	227.551
59959	64314	1.65571	1.79706	4355	0.141351	5	VLI017	I4889	308.098
18645	22523	0.620175	0.779419	3878	0.159244	10	PMI001	I5514	243.526
30182	34079	0.910273	1.03802	3897	0.127744	13	ber1M_noUDG.SG	I2105	305.063
20740	26574	0.669988	0.813011	5834	0.143023	14	RISE1160_noUDG.SG	I5514	407.906
23700	28408	0.913417	1.06301	4708	0.149596	16	I7208	I7958	314.714
67298	71117	1.77879	1.92889	3819	0.150103	3	ber1M_noUDG.SG	ILK003	254.425
39555	45461	1.20502	1.3355	5906	0.130479	10	ber1M_noUDG.SG	ILK003	452.64
15356	20966	0.552783	0.674626	5610	0.121843	14	PMI001	Gyvakarai1_10bp_noUDG	460.429
27664	31029	0.836706	0.965232	3365	0.128526	14	VLI017	Gyvakarai1_10bp_noUDG	261.815
12945	17810	0.628091	0.759503	4865	0.131412	17	I0103	I7959	370.21
15491	21244	0.580923	0.72671	5753	0.145787	2	VLI061	HOP001	394.617
42200	46875	1.2362	1.36926	4675	0.133063	2	VLI011	I0104	351.337
14678	20414	0.51492	0.650275	5736	0.135355	3	I7207	HOP001	423.775
29241	33419	0.850956	0.984636	4178	0.13368	3	VLI017	I13467	312.537
11336	15624	0.44708	0.589615	4288	0.142535	4	RISE1160_noUDG.SG	ILK001	300.838
44169	48849	1.31512	1.43922	4680	0.124102	4	MIB071	I0104	377.109
22112	26875	0.692402	0.819416	4763	0.127014	5	VLI061	I0104	374.998
12796	16979	0.445617	0.572902	4183	0.127285	8	VLI061	I7964	328.633
6339	10162	0.275229	0.406097	3823	0.130868	13	I14191	I7209	292.126
9384	15249	0.460011	0.583278	5865	0.123267	18	VLI017	HOP001	475.796
16578	20244	0.57671	0.697245	3666	0.120535	20	VLI008	I13467	304.144
68624	73320	2.19223	2.33038	4696	0.138146	1	MIB031	I5834	339.93
8924	13861	0.401666	0.528535	4937	0.126869	2	VLI029	I6590	389.141
37117	42924	1.14074	1.28608	5807	0.145346	4	RISE1160_noUDG.SG	RISE1163_noUDG.SG	399.529
40843	46496	1.24031	1.37201	5653	0.131702	4	MIB071	I7963	429.227
38288	43691	1.12238	1.24318	5403	0.120802	5	MIB071	I13468	447.261
59334	63939	1.40384	1.52733	4605	0.12349	6	RISE1160_noUDG.SG	I7963	372.905
1894	5829	0.104853	0.253434	3935	0.148581	7	VLI017	I13468	264.839
47558	51645	1.26532	1.39641	4087	0.131091	8	I7207	I3949	311.768
47558	51639	1.26532	1.3963	4081	0.130989	8	I7207	I3950	311.553
9192	13971	0.323021	0.465265	4779	0.142244	9	I14191	I7214	335.972
12072	16146	0.433802	0.560164	4074	0.126362	10	MIB031	I6590	322.407
11112	16681	0.396867	0.545376	5569	0.148509	11	PMI001	I6590	374.994
50377	53950	1.41018	1.55702	3573	0.146844	11	MIB071	I5834	243.319
11456	16678	0.462651	0.58585	5222	0.123199	13	I7208	I6590	423.867
7845	11384	0.32266	0.455495	3539	0.132835	13	RISE1160_noUDG.SG	RISE1163_noUDG.SG	266.421
29022	33720	0.885099	1.02016	4698	0.135061	13	MIB034	I13468	347.843
29257	33615	0.892739	1.01597	4358	0.123234	13	VLI017	I13469	353.636
18658	23435	0.619052	0.743923	4777	0.124871	14	I0103	I13469	382.555
20501	26550	0.894702	1.03881	6049	0.144104	15	RISE1160_noUDG.SG	RISE1163_noUDG.SG	419.766
28109	31442	0.935078	1.071	3333	0.135922	18	I7208	I13469	245.214
32352	37411	1.11129	1.24365	5059	0.132356	1	MIB042	I7210	382.227
32579	38485	1.02897	1.17243	5906	0.143456	4	PMI001	I7960	411.694
6922	10322	0.24415	0.373108	3400	0.128958	8	VLI011	I14193	263.652
20549	25312	0.675031	0.81813	4763	0.143099	9	VLI008	KO1002	332.846
23333	27327	0.751765	0.879569	3994	0.127804	9	VLI017	KO1002	312.51
23611	28927	0.706138	0.846689	5316	0.140551	11	I7208	I7210	378.226
5297	9917	0.247227	0.405736	4620	0.158509	12	I7208	KO1002	291.466
33436	36688	1.01101	1.15459	3252	0.143578	13	I0103	I7251	226.497
12286	18625	0.465117	0.616752	6339	0.151635	14	I7207	I7205	418.043
11605	17945	0.517507	0.642983	6340	0.125476	18	VLI011	I7205	505.276
17776	22989	0.734093	0.860859	5213	0.126766	1	VLI029	I7282	411.23
76356	81299	2.09895	2.22601	4943	0.127062	2	N18_noUDG.SG	I15616	389.022
47249	52860	1.29463	1.4226	5611	0.127963	3	I14191	I7280	438.486
20372	23312	0.664788	0.798327	2940	0.133539	10	VLI011	I7276	220.16
11804	16172	0.427581	0.561041	4368	0.13346	10	VLI017	I7283	327.289
40898	45318	1.11175	1.2392	4420	0.12745	11	ber1M_noUDG.SG	I7280	346.803
9925	14498	0.405936	0.535233	4573	0.129297	12	PMI001	I3387	353.682
22877	28301	0.735188	0.863039	5424	0.127851	14	PMI001	I7276	424.244
3629	7397	0.172849	0.309437	3768	0.136588	16	I4088	I14161	275.866
83124	88071	2.28996	2.44855	4947	0.158594	2	VLI061	I5833	311.929
62548	68179	1.68287	1.82184	5631	0.138969	3	I7207	Spiginas2	405.198
27242	34619	0.685997	0.829765	7377	0.143768	6	VLI011	KO1003	513.118
22368	26471	0.667441	0.788468	4103	0.121027	11	KNE003	RISE552_noUDG.SG	339.015
20227	24895	0.65471	0.78314	4668	0.12843	12	ber1M_noUDG.SG	RISE1162_noUDG.SG	363.466
20227	24744	0.65471	0.778104	4517	0.123394	12	ber1M_noUDG.SG	RISE1172_noUDG.SG	366.063
15744	20018	0.747353	0.878674	4274	0.131321	15	VLI017	RISE1166_noUDG.SG	325.462
18196	23195	0.761998	0.893958	4999	0.13196	16	RISE1160_noUDG.SG	RISE1172_noUDG.SG	378.827
14595	19804	0.647616	0.772713	5209	0.125097	1	VLI029	I11752	416.397
83790	88097	2.31209	2.44896	4307	0.136862	2	MIB021	MIB058	314.696
28282	32868	0.826036	0.95932	4586	0.133284	3	I14191	I11160	344.077
58800	65682	1.57036	1.7288	6882	0.158439	3	I14191	I11160	434.363
20428	26968	0.651785	0.784552	6540	0.132767	3	VLI029	MIB058	492.592
934	4260	0.045609	0.184251	3326	0.138642	5	I14191	I11160	239.898
16104	22044	0.561837	0.720538	5940	0.158701	7	I7207	I11752	374.289
18327	24544	0.612408	0.741746	6217	0.129338	8	VLI008	RISE1159_noUDG.SG	480.678
18482	21915	0.615713	0.758251	3433	0.142538	10	VLI061	I11752	240.848
23975	29292	0.716921	0.862548	5317	0.145627	11	RISE1160_noUDG.SG	RISE1173_noUDG.SG	365.111
50679	54590	1.42223	1.58217	3911	0.159944	11	RISE1160_noUDG.SG	RISE1173_noUDG.SG	244.523
50091	53829	1.4035	1.54992	3738	0.146429	11	VLI017	I11160	255.277
20227	24880	0.65471	0.782787	4653	0.128077	12	ber1M_noUDG.SG	RISE1173_noUDG.SG	363.297
12318	16557	0.570251	0.710018	4239	0.139767	1	I7208	N45_noUDG.SG	303.29
33656	38258	1.14272	1.26313	4602	0.120407	1	KNE003	RISE1168_noUDG.SG	382.204
58849	65680	1.57388	1.72879	6831	0.154905	3	I14191	I14185	440.98
8659	13435	0.339296	0.471367	4776	0.132071	3	ber1M_noUDG.SG	N45_noUDG.SG	361.624
2713	6314	0.155366	0.306882	3601	0.151516	4	RISE1160_noUDG.SG	RISE1171_noUDG.SG	237.665
48729	53775	1.43598	1.57454	5046	0.13856	4	VLI061	Plinkaigalis242	364.174
738	4260	0.033961	0.184251	3522	0.15029	5	I14191	I14185	234.347
5716	9629	0.231217	0.35289	3913	0.121673	6	VLI011	KO1004	321.6
39403	45632	1.08242	1.22259	6229	0.140171	8	VLI008	RISE1171_noUDG.SG	444.386
39403	45632	1.08242	1.22259	6229	0.140171	8	VLI008	RISE1167_noUDG.SG	444.386
15	3588	0.000219	0.121248	3573	0.121029	8	I14191	I14185	295.219
54745	57864	1.64562	1.77377	3119	0.128148	10	I14191	I3601	243.39
9628	14032	0.365562	0.490688	4404	0.125126	10	VLI011	RISE1168_noUDG.SG	351.965
1120	5259	0.065585	0.206558	4139	0.140973	11	VLI029	Plinkaigalis242	293.602
37391	43581	1.15079	1.2958	6190	0.145012	12	VLI029	Plinkaigalis242	426.862
7618	12861	0.334344	0.494215	5243	0.159871	12	I7207	N47_noUDG.SG	327.952
20227	24744	0.65471	0.778104	4517	0.123394	12	ber1M_noUDG.SG	RISE1168_noUDG.SG	366.063
20390	26461	0.889889	1.03623	6071	0.146342	15	RISE1160_noUDG.SG	RISE1171_noUDG.SG	414.85
20593	26669	0.898053	1.04201	6076	0.143958	15	RISE1160_noUDG.SG	RISE1167_noUDG.SG	422.067
7759	11607	0.420312	0.549746	3848	0.129434	17	I0103	N47_noUDG.SG	297.294
44453	50408	1.3097	1.45858	5955	0.148874	2	MIB021	N44_noUDG.SG	400.003
62768	68414	1.75826	1.91744	5646	0.159177	2	MIB031	MIB054	354.699
4512	7922	0.189945	0.315153	3410	0.125208	3	I0103	I15646	272.347
8586	13435	0.338141	0.471367	4849	0.133226	3	ber1M_noUDG.SG	N49_noUDG.SG	363.968
8535	13435	0.33629	0.471367	4900	0.135077	3	ber1M_noUDG.SG	N44_noUDG.SG	362.756
54702	59082	1.60393	1.73377	4380	0.129843	4	MIB042	MIB054	337.33
50592	55439	1.49421	1.62573	4847	0.131519	4	VLI029	VLI007	368.54
13179	18462	0.480354	0.609254	5283	0.1289	5	VLI029	MIB054	409.853
12475	24631	0.440585	0.588555	12156	0.14797	6	I0103	MIB036	821.518
3168	7709	0.136507	0.293801	4541	0.157294	6	MIB042	MIB054	288.695
29852	37324	0.73465	0.8845	7472	0.14985	6	MIB042	MIB052	498.632
40642	46953	0.936077	1.09546	6311	0.159386	6	VLI008	RISE1165_noUDG.SG	395.957
28471	31683	0.865375	1.00004	3212	0.134666	7	I14191	VLI007	238.516
45100	50338	1.21682	1.34569	5238	0.128862	8	I7207	pcw362_noUDG.SG	406.481
40791	48041	1.12456	1.27306	7250	0.148496	8	VLI011	pcw362_noUDG.SG	488.229
9796	14954	0.372462	0.512495	5158	0.140033	10	I7208	VLI007	368.342
42484	49285	1.2768	1.43489	6801	0.158096	10	MIB034	MIB036	430.182
50676	54434	1.42212	1.57663	3758	0.154513	11	RISE1160_noUDG.SG	RISE1165_noUDG.SG	243.216
6784	10782	0.29122	0.426564	3998	0.135344	13	MIB031	MIB063	295.395
15326	20710	0.55688	0.684705	5384	0.127825	13	MIB042	MIB054	421.201
8586	11666	0.343375	0.471454	3080	0.128079	13	MIB071	MIB036	240.477
20977	26142	0.676493	0.802193	5165	0.1257	14	I0103	N38_noUDG.SG	410.899
18806	22449	0.801335	0.943224	3643	0.141889	17	MIB071	MIB036	256.75
25306	29872	0.842014	1.00137	4566	0.159359	18	I7207	VLI007	286.523
39836	44409	1.30526	1.45069	4573	0.145432	1	I7208	VLI029	314.442
90656	93875	2.55475	2.68832	3219	0.133579	2	MIB071	ber1M_noUDG.SG	240.981
872	3812	0.02726	0.159817	2940	0.132557	3	I0103	I14191	221.791
30107	35535	0.928415	1.06388	5428	0.13547	5	VLI011	ber1M_noUDG.SG	400.679
23292	29789	0.712476	0.859795	6497	0.147319	8	I0103	MIB031	441.016
2275	5970	0.084701	0.221866	3695	0.137165	10	MIB031	ber1M_noUDG.SG	269.384
18482	22223	0.615713	0.767787	3741	0.152074	10	VLI061	VLI011	245.999
20223	24880	0.653988	0.782787	4657	0.128799	12	RISE1160_noUDG.SG	ber1M_noUDG.SG	361.571
8587	11662	0.34338	0.471359	3075	0.127979	13	MIB021	MIB071	240.274
33194	36769	1.00297	1.15663	3575	0.153664	13	MIB071	MIB034	232.65
20966	26912	0.663827	0.81967	5946	0.155843	5	I7671	I0438	381.538
12866	16360	0.42526	0.547136	3494	0.121876	9	I7671	I0438	286.685
36513	41205	1.12274	1.24483	4692	0.12209	10	I5525	I3952	384.307
10615	13456	0.621729	0.743588	2841	0.121859	19	PDA005	I0438	233.138
1836	4537	0.127597	0.24942	2701	0.121823	1	PRE001	I11902	221.715
25102	30149	0.736539	0.875173	5047	0.138634	3	I7671	I0443	364.052
19226	26112	0.498414	0.644791	6886	0.146377	6	I7671	I0443	470.429
15136	19681	0.53449	0.656117	4545	0.121627	7	OHR002	I5835	373.683
59111	66235	1.58743	1.74427	7124	0.156845	3	I7269	I2069	454.206
67269	70945	1.63675	1.75821	3676	0.121456	6	TRM003	I2105	302.661
41000	47161	1.2415	1.36216	6161	0.12066	7	TRM006	I2069	510.608
37316	41726	1.13708	1.25936	4410	0.122285	7	I7671	I0440	360.633
41605	46312	1.26703	1.39213	4707	0.125104	9	TRM006	I2105	376.247
42889	47304	1.2935	1.43985	4415	0.146351	9	TRM003	I2105	301.672
42889	46942	1.2935	1.42246	4053	0.128962	9	I15643	I2105	314.279
21078	26112	0.680298	0.820759	5034	0.140461	12	I7269	I7958	358.391
26408	30131	0.990538	1.12484	3723	0.134299	16	I7671	I0440	277.217
19402	24309	0.802017	0.934948	4907	0.132931	16	TRM003	I4889	369.139
5419	9112	0.248151	0.368224	3693	0.120073	21	I7671	I2069	307.563
67342	73514	1.88457	2.03108	6172	0.146509	2	BNL008	I4895	421.271
24613	29941	0.730446	0.869883	5328	0.139437	3	TRM006	ILK003	382.108
34156	40640	1.03505	1.16728	6484	0.13223	5	VLI092	ILK003	490.358
47170	53514	1.33737	1.49324	6344	0.155868	5	VLI092	Gyvakarai1_10bp_noUDG	407.011
43245	47073	1.17002	1.29815	3828	0.128123	11	OHR002	Gyvakarai1_10bp_noUDG	298.775
3160	6980	0.250806	0.387138	3820	0.136332	22	PNL002	Gyvakarai1_10bp_noUDG	280.198
4964	9145	0.334706	0.46336	4181	0.128654	22	PDA005	I7959	324.98
39814	43878	1.30375	1.43014	4064	0.126388	1	TRM003	ILK001	321.55
82290	86945	2.26436	2.4088	4655	0.144446	2	TRM003	I13467	322.266
41924	47711	1.19917	1.34158	5787	0.142416	5	I7671	HOP001	406.345
29351	34726	0.905233	1.04736	5375	0.142128	5	VLI092	ILK001	378.18
40335	45245	0.929148	1.05218	4910	0.123028	6	BNL008	I0104	399.096
8482	12640	0.324121	0.450511	4158	0.12639	10	MIB045	I0104	328.982
24431	30096	0.782783	0.907361	5665	0.124578	13	OHR002	I7964	454.735
77828	82455	2.44007	2.59211	4627	0.152034	1	MIB059	I7963	304.34
25588	31747	0.948994	1.08979	6159	0.140795	1	OHR002	I13468	437.444
2600	5337	0.146914	0.270487	2737	0.123573	2	BNL008	I7963	221.489
19171	25952	0.625879	0.753128	6781	0.127249	3	I15643	I13470	532.892
33079	39401	1.00891	1.14521	6322	0.136297	5	VLI016	I7963	463.84
45350	51876	1.29195	1.45179	6526	0.159836	5	VLI016	RISE511_noUDG.SG	408.294
50824	55072	1.36247	1.49202	4248	0.129541	8	TRM006	I13469	327.927
31413	38190	0.917786	1.04947	6777	0.131682	8	HOP003	I10565	514.649
6467	10592	0.22563	0.36393	4125	0.1383	9	TRM006	I13471	298.265
16712	20703	0.553776	0.67658	3991	0.122804	9	MIB059	I6695	324.989
12843	16995	0.423744	0.556622	4152	0.132878	9	VLI092	I6695	312.467
6467	10320	0.22563	0.358343	3853	0.132713	9	TRM003	I13471	290.326
10457	15466	0.39397	0.532989	5009	0.139019	10	BNL008	I13471	360.31
10581	17113	0.43245	0.574897	6532	0.142447	12	PRE001	RISE1163_noUDG.SG	458.557
35290	38842	1.09852	1.25595	3552	0.157433	13	PDA005	I7963	225.62
9402	14819	0.39924	0.538051	5417	0.138811	14	VLI004	I14169	390.243
20033	25819	0.879486	1.01897	5786	0.139485	15	PNL002	I13468	414.812
47324	52386	1.37903	1.52995	5062	0.150917	2	I5525	KO1002	335.416
6988	12130	0.287174	0.431128	5142	0.143954	3	PDA005	I7205	357.197
14004	20966	0.512098	0.663266	6962	0.151168	5	PDA005	I7210	460.547
59782	64613	1.41922	1.54491	4831	0.12569	6	PRE001	RISE1170_noUDG.SG	384.358
39916	46138	0.924722	1.07505	6222	0.150326	6	PNL002	I7251	413.901
12540	24641	0.443157	0.588762	12101	0.145605	6	MIB045	I7205	831.084
35596	42231	0.851133	0.986378	6635	0.135245	6	MIB028	I7962	490.591
25868	30205	0.805613	0.947631	4337	0.142018	7	PNL002	I7962	305.384
47074	51687	1.3646	1.52084	4613	0.15623	10	I7671	KO1002	295.27
869	4171	0.053797	0.179046	3302	0.125249	11	OHR002	I4885	263.635
45043	48810	1.35108	1.48098	3767	0.129897	12	VLI092	I4885	289.999
14438	19658	0.568846	0.695021	5220	0.126175	18	VLI092	I7251	413.711
5453	9043	0.424778	0.5467	3590	0.121922	19	HOP003	I7205	294.451
10919	17709	0.456661	0.605316	6790	0.148655	20	MIB046	I7962	456.762
14995	19317	0.534678	0.658573	4322	0.123895	20	PDA005	KO1002	348.844
14255	19433	0.525441	0.664986	5178	0.139545	20	PDA005	I6714	371.063
10915	17709	0.456571	0.605316	6794	0.148745	20	MIB037	I7962	456.755
21201	26728	0.727068	0.877762	5527	0.150694	4	TRM006	I7280	366.77
32949	38242	1.04252	1.16656	5293	0.124036	4	VLI016	I7280	426.731
45343	51874	1.29186	1.45175	6531	0.159893	5	VLI016	I3387	408.461
61116	65414	1.68517	1.84427	4298	0.159104	5	PDA005	I11159	270.138
51131	54591	1.47766	1.60699	3460	0.129333	7	VLI016	I3387	267.526
41498	47502	1.25289	1.37889	6004	0.126001	10	I7269	I7276	476.504
42922	46897	1.16087	1.28948	3975	0.128609	11	TRM006	I7280	309.076
47061	50577	1.42681	1.56709	3516	0.140281	12	PNL002	I7276	250.64
8962	13530	0.372926	0.513585	4568	0.140659	12	PDA005	I7280	324.757
24500	29208	0.769475	0.898783	4708	0.129308	12	TRM003	I11159	364.092
3482	7573	0.205143	0.339695	4091	0.134552	4	TRM006	KO1003	304.046
29652	34898	0.948461	1.08867	5246	0.140208	4	PNL002	RISE1162_noUDG.SG	374.159
57233	61620	1.67415	1.81246	4387	0.138309	4	PNL002	RISE1166_noUDG.SG	317.188
58057	61857	1.70265	1.82305	3800	0.120408	4	I5525	RISE1166_noUDG.SG	315.594
59783	64504	1.41923	1.54357	4721	0.124343	6	PRE001	RISE1162_noUDG.SG	379.676
7429	11150	0.25487	0.375343	3721	0.120473	9	TRM006	MIS001	308.866
3308	7034	0.12626	0.248015	3726	0.121755	9	VLI016	RISE1166_noUDG.SG	306.024
12216	16111	0.534912	0.673202	3895	0.13829	16	TRM006	RISE1166_noUDG.SG	281.655
12216	16112	0.534912	0.673292	3896	0.13838	16	TRM003	RISE1166_noUDG.SG	281.544
25274	30939	0.940838	1.07201	5665	0.131169	1	OHR002	MIB058	431.886
30170	33862	0.877463	1.00259	3692	0.125122	3	MIB046	MIB058	295.072
49918	54821	1.4807	1.60953	4903	0.128829	4	TRM006	I11160	380.582
28275	32467	0.866573	0.993945	4192	0.127372	5	BNL008	MIB058	329.115
8939	12935	0.327644	0.456357	3996	0.128713	6	PDA005	I11752	310.458
14842	19763	0.526201	0.660021	4921	0.13382	7	OHR002	I11752	367.733
22659	29087	0.783866	0.920755	6428	0.136889	10	VLI016	TIS002	469.577
30497	34909	0.968756	1.08925	4412	0.120498	10	VLI092	RISE1173_noUDG.SG	366.147
41234	46342	1.11933	1.27082	5108	0.15149	11	MIB059	RISE1173_noUDG.SG	337.184
41301	46173	1.11988	1.26464	4872	0.144763	11	MIB045	RISE1173_noUDG.SG	336.55
10682	17090	0.435839	0.574361	6408	0.138522	12	PRE001	RISE1173_noUDG.SG	462.598
13577	20488	0.521885	0.672793	6911	0.150908	13	MIB022	MIB058	457.961
9321	15209	0.397923	0.54921	5888	0.151287	14	MIB022	MIB058	389.194
4790	9142	0.333693	0.463207	4352	0.129514	22	TRM006	I11752	336.025
4743	9150	0.328286	0.46339	4407	0.135104	22	TRM003	I11752	326.193
8633	13362	0.397648	0.517915	4729	0.120267	2	MIB022	RISE1171_noUDG.SG	393.208
30085	34943	0.915635	1.04368	4858	0.128043	2	VLI016	N45_noUDG.SG	379.404
57220	61589	1.67334	1.81174	4369	0.138398	4	PNL002	RISE1171_noUDG.SG	315.684
29652	34335	0.948461	1.07203	4683	0.123567	4	PNL002	RISE1167_noUDG.SG	378.985
44886	49268	1.33177	1.45545	4382	0.123683	4	VLI092	MIS002	354.293
16183	23554	0.581755	0.715784	7371	0.134029	5	I7671	N45_noUDG.SG	549.955
36055	39997	1.0991	1.21958	3942	0.120478	9	OHR002	Plinkaigalis242	327.197
3999	7641	0.150238	0.290746	3642	0.140508	10	I15643	I15824	259.202
19135	25193	0.602915	0.743133	6058	0.140218	11	PDA005	Plinkaigalis242	432.041
25636	30574	0.76092	0.894805	4938	0.133885	11	I5525	I14185	368.824
42303	47137	1.14632	1.29949	4834	0.153178	11	OHR002	Plinkaigalis242	315.581
10524	17099	0.430446	0.574557	6575	0.144111	12	PRE001	RISE1171_noUDG.SG	456.246
3695	8008	0.214337	0.373223	4313	0.158886	14	TRM006	Plinkaigalis242	271.452
12321	16216	0.542267	0.676968	3895	0.134701	16	TRM006	RISE1167_noUDG.SG	289.159
12319	16227	0.541777	0.677332	3908	0.135555	16	TRM003	RISE1167_noUDG.SG	288.296
9149	12559	0.468717	0.618914	3410	0.150197	17	I7269	N47_noUDG.SG	227.035
15279	21698	0.587092	0.727582	6419	0.14049	18	TRM003	KO1004	456.901
41380	45501	1.35208	1.48017	4121	0.128092	1	MIB045	VLI007	321.722
23038	27490	0.864079	0.998234	4452	0.134155	1	TRM003	MIB057	331.855
38879	43739	1.2812	1.42446	4860	0.143257	1	I15643	I15646	339.25
25289	30939	0.941537	1.07201	5650	0.13047	1	OHR002	MIB052	433.05
82668	86610	2.27561	2.39716	3942	0.121552	2	MIB022	MIB054	324.306
3864	7227	0.196574	0.346757	3363	0.150183	2	MIB046	MIB052	223.927
47952	52575	1.40316	1.53716	4623	0.134003	2	TRM003	pcw362_noUDG.SG	344.992
30170	33866	0.877463	1.00263	3696	0.125165	3	MIB046	MIB054	295.29
30170	33866	0.877463	1.00263	3696	0.125165	3	MIB046	MIB052	295.29
5	3568	0.00021	0.150146	3563	0.149936	3	I15643	I15646	237.635
46653	53505	1.28182	1.441	6852	0.159182	3	OHR002	HOP004	430.45
48956	54103	1.37374	1.51133	5147	0.137587	5	I5525	VLI007	374.09
16345	23118	0.585625	0.708522	6773	0.122897	5	I7671	N44_noUDG.SG	551.112
21490	26125	0.513213	0.645623	4635	0.13241	6	MIB046	MIB063	350.049
6388	9950	0.220334	0.360067	3562	0.139733	8	VLI092	MIB054	254.915
3554	8260	0.137242	0.281508	4706	0.144266	9	PNL002	N49_noUDG.SG	326.203
4373	7463	0.163034	0.283744	3090	0.12071	10	MIB046	MIB057	255.985
4375	7466	0.163105	0.283792	3091	0.120687	10	MIB037	MIB057	256.117
38245	43062	1.17221	1.29335	4817	0.121142	10	MIB037	MIB057	397.632
4395	7640	0.165727	0.290743	3245	0.125016	10	MIB045	MIB057	259.567
4304	7463	0.160315	0.283744	3159	0.123429	10	MIB039	MIB057	255.937
41425	46211	1.12289	1.26754	4786	0.144649	11	MIB059	RISE1165_noUDG.SG	330.87
41425	46197	1.12289	1.26506	4772	0.14217	11	MIB045	RISE1165_noUDG.SG	335.654
32428	39063	0.92338	1.07324	6635	0.149855	11	I7671	VLI007	442.761
2678	6592	0.122527	0.254562	3914	0.132035	11	MIB028	MIB063	296.437
10465	17158	0.427437	0.575305	6693	0.147868	12	PRE001	RISE1165_noUDG.SG	452.633
9060	13504	0.376494	0.512871	4444	0.136377	12	PDA005	N44_noUDG.SG	325.861
13578	20639	0.521888	0.68089	7061	0.159002	13	MIB022	MIB054	444.082
24411	28654	0.812941	0.956641	4243	0.1437	18	TRM006	N38_noUDG.SG	295.268
24531	28893	0.819679	0.963742	4362	0.144063	18	PDA005	N44_noUDG.SG	302.784
19844	24023	0.68146	0.835041	4179	0.153581	20	TRM006	pcw362_noUDG.SG	272.104
4764	8663	0.235365	0.356984	3899	0.121619	21	TRM006	N49_noUDG.SG	320.591
46718	50319	1.548	1.7033	3601	0.155303	1	VLI016	I7207	231.869
56555	63675	1.88961	2.04839	7120	0.158776	1	VLI092	I0103	448.43
24740	31301	0.80629	0.945251	6561	0.138961	2	PNL002	I7208	472.147
25541	32165	0.82817	0.967908	6624	0.139738	2	VLI016	VLI017	474.03
36923	42547	1.10182	1.24892	5624	0.147104	2	OHR002	VLI011	382.315
38797	45867	1.09605	1.24961	7070	0.15356	3	TRM006	I0103	460.407
40688	46351	1.12676	1.26758	5663	0.140817	3	MIB046	MIB031	402.153
2199	5328	0.091263	0.222315	3129	0.131052	3	VLI092	VLI011	238.76
18905	25567	0.620158	0.745137	6662	0.124979	3	MIB028	MIB021	533.05
46291	52132	1.26618	1.40904	5841	0.142863	3	MIB028	MIB021	408.853
38728	45869	1.09557	1.24967	7141	0.154093	3	TRM003	I0103	463.421
6337	10960	0.309073	0.431089	4623	0.122016	4	MIB059	MIB034	378.885
6215	10960	0.305999	0.431089	4745	0.12509	4	MIB045	MIB034	379.327
39220	44808	1.19292	1.32942	5588	0.136505	4	OHR002	VLI029	409.362
1836	5096	0.090201	0.21094	3260	0.120739	5	MIB046	VLI017	270.004
1503	5065	0.07844	0.210152	3562	0.131712	5	MIB059	VLI017	270.439
1503	5065	0.07844	0.210152	3562	0.131712	5	MIB045	VLI017	270.439
1836	5096	0.090201	0.21094	3260	0.120739	5	MIB039	VLI017	270.004
50089	56424	1.18638	1.32071	6335	0.134337	6	TRM003	I7207	471.575
8083	12704	0.304033	0.44951	4621	0.145477	6	OHR002	VLI008	317.645
42189	49385	1.27079	1.42219	7196	0.151405	7	VLI016	VLI011	475.282
45116	50400	1.32794	1.44944	5284	0.121497	7	MIB046	MIB031	434.908
5205	9439	0.178267	0.336088	4234	0.157821	8	PNL002	VLI061	268.279
36160	41239	1.00757	1.14367	5079	0.136106	8	HOP003	I14191	373.165
7	3981	0.001721	0.149215	3974	0.147494	9	MIB022	MIB042	269.435
41397	45736	1.25699	1.37895	4339	0.12196	9	MIB046	I7208	355.772
20916	26583	0.651819	0.790978	5667	0.139159	11	MIB022	MIB042	407.232
48101	51933	1.33803	1.47743	3832	0.139403	11	VLI016	I7207	274.886
9894	14961	0.353834	0.486837	5067	0.133003	11	MIB039	MIB021	380.969
3971	7221	0.179103	0.301793	3250	0.12269	13	MIB037	MIB021	264.895
20977	26321	0.676493	0.805403	5344	0.12891	14	TRM003	VLI011	414.553
21753	27012	0.918854	1.05513	5259	0.13628	15	TRM006	I7208	385.897
11815	16900	0.638371	0.783083	5085	0.144712	15	VLI016	I7208	351.388
12501	16509	0.6126	0.734651	4008	0.122051	17	VLI092	MIB042	328.387
9557	12974	0.568322	0.716761	3417	0.148439	19	MIB028	MIB021	230.196
12204	15707	0.478507	0.627865	3503	0.149358	21	MIB022	MIB042	234.537
30731	35278	1.06696	1.18974	4547	0.122786	1	VLI050	HOP003	370.319
40841	45328	1.32928	1.4743	4487	0.145025	1	MIB046	MIB045	309.395
812	4108	0.087532	0.229222	3296	0.14169	1	MIB059	MIB037	232.621
35871	41524	1.21083	1.35571	5653	0.14488	1	MIB059	MIB045	390.185
815	4328	0.087563	0.239477	3513	0.151914	1	MIB037	MIB045	231.249
25322	31530	0.820661	0.952395	6208	0.131734	2	PNL002	VLI016	471.253
77562	82195	2.13214	2.25961	4633	0.127462	2	PNL002	VLI016	363.481
50457	57051	1.3714	1.5248	6594	0.153402	3	TRM006	VLI016	429.851
57251	61957	1.53184	1.67148	4706	0.139636	3	MIB046	MIB037	337.019
3	3548	0.000199	0.149232	3545	0.149033	3	MIB045	MIB039	237.867
48817	54399	1.32979	1.46264	5582	0.132847	3	TRM003	OHR002	420.183
48823	54494	1.4388	1.59871	5671	0.159918	4	MIB059	MIB045	354.619
49195	54383	1.4533	1.59404	5188	0.140734	4	MIB045	MIB039	368.639
58983	62590	1.73274	1.85478	3607	0.122036	4	MIB045	OHR002	295.568
27984	32467	0.855226	0.993945	4483	0.138719	5	MIB022	BNL008	323.171
45063	50886	1.28166	1.41597	5823	0.134316	5	MIB046	MIB045	433.53
8475	12356	0.321579	0.445326	3881	0.123747	5	MIB046	MIB028	313.624
14005	21032	0.512151	0.666099	7027	0.153948	5	MIB059	MIB045	456.453
51146	55534	1.42265	1.56213	4388	0.139477	5	HOP003	OHR002	314.604
12776	25497	0.453277	0.6087	12721	0.155423	6	TRM006	TRM003	818.476
26723	33932	0.673372	0.81912	7209	0.145748	6	MIB046	MIB045	494.621
26723	33932	0.673372	0.81912	7209	0.145748	6	MIB046	MIB039	494.621
2395	6211	0.110897	0.245724	3816	0.134827	6	MIB059	MIB037	283.029
1884	5786	0.103207	0.252356	3902	0.149149	7	TRM006	TRM003	261.618
21918	28060	0.716586	0.851816	6142	0.13523	7	MIB046	MIB045	454.189
29635	34927	0.853322	0.9877	5292	0.134378	8	MIB046	MIB028	393.815
29634	35286	0.852965	0.994323	5652	0.141358	8	MIB045	MIB028	399.836
32648	38284	1.01723	1.16564	5636	0.148407	9	MIB059	MIB037	379.766
20124	24469	0.666645	0.794082	4345	0.127437	9	MIB045	MIB039	340.953
43014	47259	1.29732	1.43674	4245	0.139424	9	TRM003	OHR002	304.467
30296	35261	0.960857	1.09996	4965	0.139106	10	TRM006	TRM003	356.922
17544	21124	0.591814	0.733092	3580	0.141278	10	VLI016	OHR002	253.401
47063	50394	1.42719	1.55254	3331	0.125347	12	MIB045	MIB039	265.742
35716	38927	1.11821	1.25705	3211	0.13884	13	MIB046	MIB059	231.273
36097	38927	1.1346	1.25705	2830	0.122442	13	MIB037	MIB045	231.13
712	4232	0.050654	0.193871	3520	0.143217	16	MIB046	MIB028	245.781
8489	11759	0.531569	0.653086	3270	0.121517	19	BNL008	TRM003	269.098
6073	10126	0.212546	0.364248	4053	0.151702	8	VLI024	I0438	267.169
34158	39152	1.02185	1.16493	4994	0.143085	2	MIB009	ILK002	349.023
38253	43782	1.12187	1.24409	5529	0.122223	5	KO1006	ILK002	452.37
10239	14957	0.371553	0.514128	4718	0.142575	8	KON004	ILK002	330.913
16807	23451	0.549796	0.697287	6644	0.147491	11	VLI020	ILK002	450.468
15379	19578	0.545899	0.672401	4199	0.126502	20	VLI071	I0443	331.931
60607	66124	1.71433	1.83726	5517	0.122924	2	MIB002	I5514	448.814
13611	18673	0.477741	0.61631	5062	0.138569	3	RDV001	I4889	365.305
47375	52764	1.29654	1.42022	5389	0.123681	3	KON004	I2069	435.718
44886	49317	1.04508	1.1715	4431	0.126421	6	MIB010	I2105	350.496
35959	40453	1.09521	1.23025	4494	0.135044	7	VLI067	I4891	332.78
35507	39921	1.0839	1.20773	4414	0.123829	7	RDV001	I7958	356.459
18124	24030	0.609606	0.730067	5906	0.120461	8	VLI010	I2069	490.283
11356	16182	0.418428	0.561739	4826	0.143311	10	I0371	I2069	336.75
4008	7209	0.180502	0.301298	3201	0.120796	13	MIB002	I5514	264.992
29318	33797	0.894825	1.02241	4479	0.127586	13	VLI071	I0440	351.057
11082	16750	0.460173	0.58052	5668	0.120347	20	VLI067	I4889	470.972
3068	6760	0.185269	0.319887	3692	0.134618	20	VLI071	I5514	274.257
38044	43232	1.2567	1.41205	5188	0.155352	1	VLI010	Gyvakarai1_10bp_noUDG	333.951
40594	44741	1.19975	1.3253	4147	0.125557	2	PRU002	Gyvakarai1_10bp_noUDG	330.288
13421	18581	0.523483	0.680663	5160	0.15718	4	VLI071	Gyvakarai1_10bp_noUDG	328.286
17135	24216	0.582495	0.735521	7081	0.153026	8	RDV001	Gyvakarai1_10bp_noUDG	462.732
52153	55602	1.54296	1.67367	3449	0.130703	10	I0371	Gyvakarai1_10bp_noUDG	263.881
45882	50089	1.25821	1.40253	4207	0.144328	11	KON004	Gyvakarai1_10bp_noUDG	291.489
26092	29211	1.02631	1.14888	3119	0.122566	15	PRU002	Gyvakarai1_10bp_noUDG	254.475
12789	16594	0.560236	0.699189	3805	0.138953	16	MIB009	I4887	273.834
4746	9056	0.328574	0.458002	4310	0.129428	22	PDA002	I7959	333.004
65270	70055	1.81063	1.95591	4785	0.145282	2	VLI067	I13467	329.36
5605	9322	0.231557	0.352876	3717	0.121319	3	PRU002	HOP001	306.382
22000	26396	0.525411	0.651511	4396	0.1261	6	CAH010	I13467	348.612
35620	40931	1.08965	1.23914	5311	0.149493	7	VLI071	HOP001	355.268
12636	17212	0.438508	0.586897	4576	0.148389	8	BNL003	I7964	308.379
17136	24117	0.582716	0.733116	6981	0.1504	8	RDV001	I0104	464.162
50196	53740	1.47553	1.6012	3544	0.125666	10	VLI020	I7964	282.017
9683	14199	0.36605	0.494606	4516	0.128556	10	BNL005	I13467	351.287
32993	35777	0.995785	1.11964	2784	0.123851	13	PRU002	I13467	224.786
7853	11589	0.322719	0.46646	3736	0.143741	13	VLI020	I0104	259.912
332	3649	0.015758	0.164095	3317	0.148337	13	RDV001	I13467	223.612
6353	9705	0.277068	0.416621	3352	0.139553	16	KON004	I13467	240.195
18284	22886	0.629137	0.78782	4602	0.158683	20	CAH010	I0104	290.012
8768	12799	0.358644	0.502276	4031	0.143632	21	RDV001	I13467	280.648
59808	66375	1.95894	2.11101	6567	0.152061	1	VLI067	RISE1163_noUDG.SG	431.866
74877	80667	2.3788	2.51167	5790	0.132865	1	RDV001	I13468	435.781
39844	45625	1.18921	1.34731	5781	0.158105	2	CAH010	I5834	365.643
39422	45456	1.18385	1.34192	6034	0.158074	2	VLI024	I5834	381.72
51896	57111	1.40365	1.52637	5215	0.122719	3	I0371	I10565	424.954
33506	40730	0.810968	0.939417	7224	0.128449	6	VLI067	I13469	562.402
37757	44214	0.893278	1.02979	6457	0.136515	6	VLI071	I6590	472.988
38733	44412	1.17258	1.31251	5679	0.139937	7	CAH010	I10565	405.825
25778	29723	0.80095	0.930155	3945	0.129205	7	MIB035	I6590	305.329
25778	29735	0.80095	0.930654	3957	0.129704	7	MIB010	I6590	305.079
50437	55073	1.35032	1.49208	4636	0.14176	8	VLI067	I13469	327.032
797	4277	0.028138	0.156586	3480	0.128448	9	I0371	I7214	270.927
35280	38506	1.0984	1.24379	3226	0.145383	13	PDA002	I7963	221.897
10662	14759	0.423881	0.547362	4097	0.123481	13	KO1006	I7963	331.792
29052	33491	0.886096	1.01268	4439	0.12658	13	MIB044	I13468	350.687
19339	24946	0.801492	0.95066	5607	0.149168	16	VLI010	RISE1163_noUDG.SG	375.885
2289	5729	0.129171	0.249826	3440	0.120655	16	VLI067	RISE511_noUDG.SG	285.11
3436	6862	0.166629	0.290151	3426	0.123522	16	MIB062	I6695	277.36
6644	10538	0.369145	0.490004	3894	0.120859	18	RDV001	I5834	322.194
6915	12136	0.379842	0.528258	5221	0.148416	18	MIB009	RISE511_noUDG.SG	351.781
10204	13017	0.597075	0.719634	2813	0.122559	19	KO1006	I5834	229.522
16240	20526	0.567481	0.70777	4286	0.140289	20	VLI067	I5834	305.512
55438	61248	1.86636	1.99456	5810	0.128203	1	BNL005	KO1002	453.187
52257	56277	1.75843	1.88228	4020	0.12385	1	VLI071	KO1002	324.586
67252	73373	1.87688	2.02376	6121	0.146882	2	PRU002	KO1002	416.729
71003	76778	1.97601	2.1041	5775	0.128081	2	MIB010	I4885	450.887
14539	19250	0.554253	0.674354	4711	0.120101	2	MIB062	I14193	392.253
6621	12088	0.273399	0.428449	5467	0.15505	3	PDA002	I7205	352.596
30303	35130	0.967129	1.0965	4827	0.129375	4	I7131	I14160	373.102
38751	44162	1.17948	1.31329	5411	0.133814	4	KON004	I7962	404.367
14191	20966	0.517005	0.663266	6775	0.146261	5	PDA002	I7210	463.213
46401	51349	1.08185	1.20381	4948	0.121963	6	VLI071	I6714	405.697
36897	43041	0.878816	1.00275	6144	0.12393	6	VLI071	I7290	495.764
35469	39804	1.08182	1.20395	4335	0.122129	7	VLI071	I7960	354.953
55190	59767	1.4986	1.63259	4577	0.133996	8	RDV001	KO1002	341.577
11425	16033	0.419231	0.554016	4608	0.134785	10	BNL004	I7962	341.878
11487	15838	0.421081	0.546993	4351	0.125912	10	I0371	KO1002	345.559
51057	54288	1.49982	1.62023	3231	0.120417	10	I0371	KO1002	268.318
279	4035	0.013385	0.171818	3756	0.158433	11	MIB035	I14193	237.072
7245	10980	0.324449	0.445772	3735	0.121323	12	VLI010	I14193	307.856
19379	23750	0.625771	0.751049	4371	0.125278	12	PDA002	I7960	348.904
5998	9868	0.329133	0.484504	3870	0.155371	17	I15618	I15620	249.081
6915	11638	0.379842	0.518715	4723	0.138873	18	MIB009	I7290	340.095
14159	19490	0.524094	0.667337	5331	0.143243	20	PDA002	KO1002	372.165
4821	9375	0.25202	0.401426	4554	0.149406	20	VLI071	I7290	304.807
8185	12921	0.36247	0.500176	4736	0.137706	20	KO1006	I7960	343.921
4044	8529	0.209883	0.350786	4485	0.140903	21	VLI024	I7251	318.304
7958	12418	0.332481	0.483874	4460	0.151393	21	VLI071	RISE1170_noUDG.SG	294.598
31003	36084	1.07359	1.21502	5081	0.141422	1	I7131	I15616	359.279
62668	68362	1.68385	1.82462	5694	0.140769	3	BNL005	I11159	404.492
62851	65563	1.86402	1.98552	2712	0.121501	4	VLI067	I7280	223.208
27345	31309	0.838332	0.971785	3964	0.133453	5	VLI067	I7280	297.033
45711	51358	1.30441	1.4327	5647	0.128294	5	VLI020	I3387	440.161
31319	36872	0.987517	1.11878	5553	0.13126	7	VLI067	I7282	423.053
31320	37593	0.987538	1.14152	6273	0.153986	7	RDV001	I7282	407.375
24439	30681	0.740634	0.892712	6242	0.152078	8	I15618	I14166	410.447
7425	12032	0.297032	0.423358	4607	0.126326	8	CAH010	I7280	364.691
49104	52810	1.29934	1.43654	3706	0.137199	8	VLI024	I7280	270.118
18647	21722	0.62079	0.750531	3075	0.129741	10	I15618	I14161	237.011
51050	54590	1.43793	1.58217	3540	0.144237	11	MIB040	I14585	245.43
9157	13517	0.382052	0.513444	4360	0.131392	12	PDA002	I7280	331.831
6915	12136	0.379842	0.528258	5221	0.148416	18	MIB009	I3387	351.781
74636	81073	2.37009	2.52713	6437	0.157037	1	VLI020	KO1003	409.903
30038	34992	1.05167	1.18385	4954	0.132173	1	MIB009	MIS001	374.812
87516	91229	2.42932	2.57794	3713	0.14862	2	VLI067	RISE1172_noUDG.SG	249.832
34234	41176	1.01464	1.14004	6942	0.1254	3	VLI020	MIS001	553.589
1154	5130	0.040451	0.177149	3976	0.136698	9	VLI045	Spiginas2	290.86
36760	42651	1.02649	1.15572	5891	0.12923	11	VLI067	KO1003	455.854
1579	5380	0.133602	0.282383	3801	0.148781	14	MIB009	MIS001	255.476
22644	27533	0.936143	1.07913	4889	0.142986	15	VLI067	RISE552_noUDG.SG	341.922
19770	24994	0.866015	1.00318	5224	0.137164	15	MIB040	RISE1166_noUDG.SG	380.858
30292	33846	1.02665	1.17709	3554	0.150442	18	MIB009	MIS001	236.237
22309	25541	0.773284	0.904544	3232	0.13126	20	MIB035	RISE1172_noUDG.SG	246.229
22310	25541	0.773372	0.904544	3231	0.131172	20	MIB010	RISE1172_noUDG.SG	246.318
67099	70741	2.13678	2.26682	3642	0.13004	1	RDV001	TIS002	280.068
50239	54484	1.45321	1.57471	4245	0.121506	2	RDV001	I0374	349.366
23102	28279	0.708382	0.866613	5177	0.158231	5	MIB002	MIB058	327.18
4613	8422	0.196287	0.316452	3809	0.120165	5	RDV001	I14189	316.981
50959	55341	1.41827	1.55707	4382	0.138803	5	MIB053	RISE1159_noUDG.SG	315.699
42903	48432	0.999927	1.15125	5529	0.151319	6	VLI010	TIS002	365.387
32042	38519	0.780481	0.901834	6477	0.121353	6	VLI024	TIS002	533.732
29740	34668	0.931857	1.05298	4928	0.121119	7	RDV001	TIS002	406.873
18725	21586	0.622368	0.746681	2861	0.124313	10	VLI020	I11752	230.145
19793	24955	0.813133	0.950808	5162	0.137675	16	VLI010	RISE1173_noUDG.SG	374.941
7991	11808	0.406612	0.540659	3817	0.134047	22	MIB009	MIB058	284.751
51429	55933	1.73961	1.87378	4504	0.134177	1	PRU002	I1549	335.676
82237	85382	2.58508	2.71955	3145	0.134471	1	MIB009	MIS002	233.88
40598	44698	1.19977	1.32442	4100	0.124657	2	PRU002	Plinkaigalis242	328.903
40901	45456	1.20667	1.34192	4555	0.135246	2	PRU002	I1549	336.794
38476	43349	1.13052	1.26573	4873	0.135209	2	BNL003	I3601	360.405
71915	75187	1.96069	2.10916	3272	0.148475	3	PRU002	I3601	220.374
8375	12813	0.336395	0.459997	4438	0.123602	7	KO1006	N45_noUDG.SG	359.056
11357	15821	0.418448	0.545738	4464	0.12729	10	MIB009	MIS002	350.695
21101	26540	0.732496	0.869509	5439	0.137013	10	MIB009	MIS002	396.97
20909	25317	0.706901	0.844791	4408	0.13789	10	MIB009	I1549	319.675
34134	37002	1.04066	1.16624	2868	0.125578	13	BNL005	Plinkaigalis242	228.384
22543	28034	0.723266	0.845571	5491	0.122305	14	CAH010	Plinkaigalis242	448.96
19825	24983	0.870784	1.00308	5158	0.132291	15	MIB040	RISE1171_noUDG.SG	389.898
19339	24955	0.801492	0.950808	5616	0.149316	16	VLI010	RISE1168_noUDG.SG	376.115
5554	9607	0.43282	0.56901	4053	0.13619	19	MIB009	I15824	297.599
20540	24053	0.709115	0.838201	3513	0.129086	20	MIB009	Plinkaigalis242	272.144
47544	51937	1.6265	1.75056	4393	0.124057	1	VLI020	VLI007	354.111
69119	73625	2.2159	2.34183	4506	0.125931	1	MIB002	VLI007	357.815
70370	75840	2.25399	2.39447	5470	0.140481	1	MIB035	MIB057	389.377
70370	75785	2.25399	2.39334	5415	0.139356	1	MIB010	MIB057	388.573
69101	73589	2.21185	2.33904	4488	0.127182	1	MIB062	VLI007	352.88
37808	43003	1.11589	1.25944	5195	0.143558	2	KON004	N44_noUDG.SG	361.875
14510	20218	0.562489	0.699376	5708	0.136887	4	VLI010	N38_noUDG.SG	416.986
44882	50321	1.33174	1.49031	5439	0.158567	4	VLI010	VLI007	343.01
25255	30983	0.846861	0.995241	5728	0.14838	4	VLI010	RISE1165_noUDG.SG	386.036
9667	14109	0.394674	0.546086	4442	0.151412	4	MIB002	MIB007	293.372
25591	31232	0.850822	1.00306	5641	0.152235	4	BNL005	VLI007	370.545
55658	60183	1.63359	1.76584	4525	0.132242	4	BNL005	MIB036	342.176
41574	46880	1.18973	1.32992	5306	0.140188	5	BNL003	N49_noUDG.SG	378.492
48194	53516	1.35375	1.49378	5322	0.140034	5	MIB009	MIB057	380.05
27551	34619	0.695647	0.829765	7068	0.134118	6	MIB002	MIB063	526.999
40719	46106	0.939224	1.07459	5387	0.135365	6	VLI071	N44_noUDG.SG	397.961
22180	28013	0.726522	0.849968	5833	0.123446	7	VLI020	VLI007	472.514
39450	44508	1.18861	1.3153	5058	0.126689	7	CAH010	I15644	399.245
3131	6996	0.167315	0.294107	3865	0.126792	7	RDV001	VLI007	304.83
34528	39348	1.04945	1.18246	4820	0.133011	7	KON004	MIB057	362.376
29823	35423	0.933418	1.07892	5600	0.145505	7	VLI071	pcw362_noUDG.SG	384.866
28368	31259	0.861334	0.985816	2891	0.124482	7	I0371	I15644	232.242
7644	12297	0.302577	0.43033	4653	0.127753	8	MIB002	MIB063	364.218
1184	5425	0.047641	0.192836	4241	0.145195	8	MIB033	MIB063	292.09
7644	12317	0.302577	0.430731	4673	0.128154	8	MIB062	MIB063	364.639
1198	5511	0.048204	0.194958	4313	0.146754	8	MIB044	MIB063	293.893
614	3900	0.038018	0.167613	3286	0.129595	11	VLI039	HOP004	253.559
2465	6337	0.115658	0.246427	3872	0.130769	11	MIB009	I15646	296.095
2335	5401	0.118518	0.250718	3066	0.1322	12	CAH010	MIB036	231.921
35512	39992	1.08777	1.21398	4480	0.126209	12	MIB002	MIB052	354.967
8960	13489	0.372893	0.512554	4529	0.139661	12	PDA002	N44_noUDG.SG	324.285
35508	39989	1.08772	1.21396	4481	0.126243	12	MIB062	MIB052	354.95
10195	16548	0.416156	0.575935	6353	0.159779	14	MIB002	MIB057	397.612
26551	30391	0.885021	1.03168	3840	0.146663	18	CAH010	VLI007	261.825
30298	33111	1.02699	1.1538	2813	0.126802	18	RDV001	VLI007	221.842
6980	11808	0.387835	0.540659	4828	0.152824	22	MIB009	MIB054	315.919
74760	80259	2.37576	2.4962	5499	0.120437	1	VLI067	RISE1160_noUDG.SG	456.588
34505	39701	1.16842	1.29718	5196	0.128759	1	BNL004	VLI061	403.545
63268	67980	2.04419	2.17078	4712	0.126597	1	CAH010	VLI061	372.205
61284	67557	1.99738	2.1498	6273	0.152416	1	MIB002	MIB042	411.571
64540	68750	2.07172	2.19429	4210	0.122572	1	MIB035	MIB031	343.471
63187	68750	2.04327	2.19429	5563	0.151021	1	MIB010	MIB031	368.359
90758	93875	2.55922	2.68832	3117	0.129102	2	MIB035	MIB034	241.437
90762	93875	2.55932	2.68832	3113	0.129007	2	MIB010	MIB034	241.305
91001	93875	2.56626	2.68832	2874	0.122066	2	MIB053	MIB021	235.446
49864	55167	1.35396	1.47875	5303	0.124795	3	MIB002	MIB034	424.937
20407	26968	0.650261	0.784552	6561	0.134291	3	MIB062	VLI029	488.566
3130	6097	0.182443	0.303406	2967	0.120963	4	BNL004	VLI061	245.282
3917	7906	0.226699	0.354045	3989	0.127346	4	VLI020	I7208	313.241
43063	48100	1.28882	1.417	5037	0.128177	4	VLI020	ber1M_noUDG.SG	392.972
7165	12157	0.329187	0.485765	4992	0.156578	4	BNL005	MIB071	318.819
29414	34606	0.908786	1.04437	5192	0.135585	5	VLI024	ber1M_noUDG.SG	382.933
25237	28701	0.755152	0.881621	3464	0.126469	5	VLI071	MIB021	273.901
2429	6175	0.120224	0.255752	3746	0.135528	5	MIB053	MIB071	276.4
48779	54536	1.15929	1.28002	5757	0.120732	6	RDV001	I0103	476.841
50671	56514	1.19822	1.32472	5843	0.126499	6	MIB035	MIB031	461.901
48799	55284	1.16107	1.29497	6485	0.133906	6	VLI071	I7207	484.295
12572	24921	0.445792	0.593417	12349	0.147625	6	MIB053	I0103	836.511
52594	55921	1.54458	1.6682	3327	0.123615	7	MIB009	I14191	269.142
12876	17733	0.447614	0.604119	4857	0.156505	8	BNL003	VLI061	310.342
25194	30251	0.753993	0.878642	5057	0.124649	8	MIB035	I0103	405.699
4	4162	8.4e-05	0.139794	4158	0.13971	8	MIB033	MIB034	297.616
22595	26037	0.720342	0.84064	3442	0.120298	9	RDV001	I0103	286.123
19415	23142	0.613987	0.740505	3727	0.126518	9	RDV001	VLI029	294.583
18727	21570	0.622375	0.745964	2843	0.123589	10	VLI020	VLI061	230.037
18817	21570	0.623938	0.745964	2753	0.122026	10	VLI020	VLI011	225.608
18396	21873	0.614406	0.753877	3477	0.139471	10	BNL005	VLI061	249.299
47987	51734	1.33339	1.46684	3747	0.133453	11	PDA002	I0103	280.773
40379	45050	1.2246	1.35114	4671	0.126535	12	PDA002	MIB071	369.147
33434	36988	1.01096	1.16578	3554	0.154823	13	VLI020	VLI017	229.552
32569	35441	0.985579	1.10671	2872	0.121135	13	PDA002	MIB034	237.091
16995	21655	0.591732	0.714654	4660	0.122922	13	MIB033	MIB034	379.102
8673	11916	0.349379	0.486598	3243	0.137219	13	MIB053	MIB071	236.338
26824	31355	0.82047	0.978099	4531	0.157629	14	PRU002	KNE003	287.447
22304	27727	0.712591	0.839201	5423	0.12661	14	KON004	ber1M_noUDG.SG	428.323
21803	26785	0.864836	1.01421	4982	0.149376	16	PDA002	VLI017	333.521
10409	17862	0.485838	0.638202	7453	0.152364	18	BNL004	VLI011	489.157
30725	33846	1.04744	1.17709	3121	0.129654	18	VLI020	VLI017	240.718
30628	33541	1.04226	1.16787	2913	0.125611	18	KON004	VLI017	231.906
5079	8443	0.403148	0.527707	3364	0.124559	19	VLI020	I0103	270.073
9557	13024	0.568322	0.720411	3467	0.152089	19	MIB033	MIB034	227.959
21068	24215	0.722946	0.845094	3147	0.122148	20	VLI010	MIB021	257.638
4177	8466	0.214824	0.349392	4289	0.134568	21	BNL003	ber1M_noUDG.SG	318.724
63574	68932	2.0466	2.20311	5358	0.156517	1	PRU002	HOP003	342.327
23812	30064	0.790884	0.913186	6252	0.122302	2	CAH010	VLI016	511.194
48215	52724	1.41622	1.53927	4509	0.123049	2	CAH010	I5525	366.439
22084	28419	0.750223	0.874883	6335	0.12466	2	KO1006	BNL008	508.182
58481	63325	1.5631	1.6947	4844	0.131598	3	VLI010	I7269	368.091
58509	63407	1.5643	1.69677	4898	0.132475	3	BNL005	I7269	369.73
57642	62651	1.5436	1.68356	5009	0.13996	3	MIB040	I5525	357.888
8053	12397	0.359553	0.494417	4344	0.134864	4	PDA002	TRM003	322.102
13874	19188	0.540555	0.688241	5314	0.147686	4	MIB009	MIB028	359.817
50126	55514	1.4011	1.56087	5388	0.159775	5	BNL004	TRM006	337.224
6778	10719	0.273165	0.394663	3941	0.121498	5	BNL004	MIB028	324.367
45703	51358	1.30415	1.4327	5655	0.128546	5	VLI020	VLI016	439.92
40336	45245	0.929154	1.05218	4909	0.123022	6	VLI071	BNL008	399.034
50088	55967	1.18637	1.3107	5879	0.124328	6	VLI071	TRM003	472.862
57871	62398	1.35635	1.49212	4527	0.135772	6	I0371	I7671	333.426
23893	29046	0.764825	0.903144	5153	0.138319	7	VLI010	MIB028	372.545
20721	27061	0.684523	0.828455	6340	0.143932	7	VLI020	PNL002	440.486
8295	12496	0.331901	0.455477	4201	0.123576	7	VLI024	I7269	339.953
2588	6421	0.137717	0.278747	3833	0.14103	7	VLI071	VLI016	271.786
11144	16486	0.422041	0.568391	5342	0.14635	7	MIB062	MIB028	365.015
34930	41067	0.98888	1.13751	6137	0.148631	8	VLI067	TRM006	412.902
6956	10585	0.246288	0.37807	3629	0.131782	8	MIB002	MIB059	275.379
13611	18110	0.480492	0.608319	4499	0.127827	8	MIB002	MIB028	351.96
10819	15552	0.385106	0.532736	4733	0.14763	8	BNL005	TRM003	320.599
13610	17740	0.480425	0.604185	4130	0.12376	8	MIB062	MIB028	333.71
3191	6876	0.119316	0.239921	3685	0.120605	9	VLI067	PRE001	305.543
27650	32521	0.891461	1.01545	4871	0.123989	9	VLI067	I15643	392.857
15493	20490	0.521704	0.672658	4997	0.150954	9	VLI020	TRM003	331.028
13310	17711	0.472687	0.600203	4401	0.127516	10	VLI020	VLI016	345.133
25279	30746	0.844026	0.978196	5467	0.13417	10	KON004	TRM003	407.468
22087	26908	0.661034	0.799812	4821	0.138778	11	MIB002	MIB046	347.389
30640	36530	0.895812	1.01746	5890	0.12165	11	BNL005	MIB028	484.176
22087	26908	0.661034	0.799812	4821	0.138778	11	MIB062	MIB046	347.389
12726	20208	0.493474	0.652834	7482	0.15936	12	KON004	OHR002	469.503
29808	34351	0.903944	1.05017	4543	0.146221	13	VLI039	BNL008	310.694
4452	8220	0.429521	0.564634	3768	0.135113	15	KON004	PRE001	278.878
22624	27566	0.934219	1.07984	4942	0.145616	15	VLI071	TRM006	339.386
22232	27514	0.9254	1.07901	5282	0.153606	15	VLI071	TRM003	343.867
10985	14610	0.481361	0.614899	3625	0.133538	16	BNL003	TRM003	271.458
12235	16725	0.583896	0.739089	4490	0.155193	17	MIB009	MIB028	289.317
21714	24863	0.745576	0.878609	3149	0.133033	20	VLI020	VLI092	236.708
27374	33464	0.995707	1.13844	6090	0.142734	1	VLI045	PDA002	426.668
59170	64673	1.94779	2.0732	5503	0.12541	1	CAH010	RDV001	438.801
54943	60752	1.84697	1.98545	5809	0.138473	1	MIB035	MIB033	419.504
30051	35064	1.05358	1.1848	5013	0.131222	1	MIB010	MIB033	382.024
65330	69247	1.81196	1.93654	3917	0.124578	2	PRU002	CAH010	314.421
35487	40190	1.06445	1.19339	4703	0.128937	2	CAH010	MIB062	364.752
90701	93875	2.5572	2.68832	3174	0.131128	2	MIB035	MIB033	242.054
90690	93875	2.55698	2.68832	3185	0.131341	2	MIB010	MIB033	242.499
58510	63437	1.56439	1.69747	4927	0.133084	3	VLI010	BNL005	370.217
49864	55228	1.35396	1.47964	5364	0.125683	3	MIB002	MIB033	426.788
4478	7846	0.188614	0.312244	3368	0.12363	3	BNL003	PDA002	272.426
66024	69913	1.59636	1.71748	3889	0.121114	6	MIB002	RDV001	321.102
18647	21728	0.62079	0.750739	3081	0.129949	10	VLI020	BNL005	237.093
2344	5395	0.118699	0.250592	3051	0.131893	12	CAH010	MIB053	231.324
35866	38927	1.12652	1.25705	3061	0.130528	13	MIB035	MIB010	234.509
19901	25052	0.817469	0.951607	5151	0.134138	16	PRU002	MIB040	384.008
18907	23178	0.650595	0.804265	4271	0.15367	20	MIB040	MIB009	277.933
8239	13041	0.325599	0.458347	4802	0.132748	3	I6715	I3952	361.738
11522	16458	0.460449	0.614616	4936	0.154167	4	NAU001_noUDG.SG	I0438	320.172
41287	47288	1.25769	1.39209	6001	0.1344	4	I6715	I3952	446.503
6304	10126	0.217289	0.364248	3822	0.146959	8	MIB066	I0438	260.073
25987	30149	0.755098	0.875173	4162	0.120075	3	I6712	I0443	346.617
11475	16458	0.457587	0.614616	4983	0.157029	4	NAU001_noUDG.SG	I0443	317.33
20119	23448	0.693438	0.815652	3329	0.122214	20	I6712	I0443	272.391
16048	21049	0.598085	0.720122	5001	0.122037	2	MIB048	I4889	409.794
27052	31027	0.826074	0.959267	3975	0.133193	5	I6712	I2105	298.439
4408	9300	0.189008	0.34158	4892	0.152572	6	VLI076	I2069	320.635
18296	21533	0.609002	0.744002	3237	0.135	10	CAH005	I4891	239.778
10517	15345	0.373669	0.501835	4828	0.128166	11	I6712	I2069	376.699
5352	8334	0.302794	0.430666	2982	0.127872	18	I6712	I2105	233.202
27768	32428	0.847168	0.992889	4660	0.145721	5	MIB066	I4887	319.789
39077	44444	1.13872	1.26339	5367	0.12467	5	BLS002	I7135	430.496
4	4174	8.4e-05	0.140297	4170	0.140213	8	I6712	I4887	297.405
43445	47644	1.31542	1.46632	4199	0.150901	9	NAU001_noUDG.SG	Gyvakarai1_10bp_noUDG	278.262
7767	12212	0.298861	0.440788	4445	0.141927	10	CAH005	ILK003	313.189
16871	20901	0.57752	0.706289	4030	0.128769	10	VLI076	Gyvakarai1_10bp_noUDG	312.964
40305	46214	1.22351	1.34669	5909	0.123175	10	I6712	Gyvakarai1_10bp_noUDG	479.724
38124	43232	1.26003	1.41205	5108	0.152025	1	VLI076	I13467	335.997
22555	26708	0.535817	0.67158	4153	0.135763	6	NAU001_noUDG.SG	I13467	305.901
11361	16551	0.455079	0.5822	5190	0.127121	13	NAU001_noUDG.SG	I0104	408.272
12986	18153	0.479062	0.60686	5167	0.127798	14	CAH005	ILK001	404.31
51779	56826	1.50178	1.62732	5047	0.125543	2	VLI076	I3949	402.014
5414	9110	0.278491	0.405908	3696	0.127417	2	I6715	RISE511_noUDG.SG	290.071
42299	47372	1.16804	1.29583	5073	0.127794	3	CHL001	I7214	396.967
49973	55466	1.35832	1.48407	5493	0.125758	3	I6715	RISE511_noUDG.SG	436.792
18258	26115	0.606521	0.758869	7857	0.152348	3	I6712	RISE511_noUDG.SG	515.727
17137	25116	0.597064	0.751357	7979	0.154293	5	VLI076	I7214	517.133
1630	5021	0.079969	0.204411	3391	0.124442	6	VLI076	I6590	272.496
48813	52268	1.28932	1.42081	3455	0.131489	8	CAH005	I6590	262.76
54184	59315	1.4697	1.61614	5131	0.146441	8	I6712	I3949	350.38
15497	20963	0.521922	0.681896	5466	0.159974	9	I6715	I10565	341.681
17497	21602	0.590723	0.747346	4105	0.156623	10	I6715	RISE511_noUDG.SG	262.094
20916	25027	0.70698	0.837429	4111	0.130449	10	I6712	I6590	315.142
2883	6730	0.136128	0.28817	3847	0.152042	13	I6715	RISE511_noUDG.SG	253.022
17003	22413	0.585197	0.715914	5410	0.130717	14	I6712	RISE511_noUDG.SG	413.871
9483	15880	0.596078	0.753584	6397	0.157506	15	I6715	RISE511_noUDG.SG	406.143
15097	21744	0.580989	0.730381	6647	0.149392	18	I6712	RISE511_noUDG.SG	444.937
9140	14916	0.395706	0.532783	5776	0.137077	20	MIB066	I13468	421.369
2660	5995	0.145087	0.293926	3335	0.148839	20	I6712	I3950	224.068
23338	26425	0.811561	0.947505	3087	0.135944	20	I6712	RISE511_noUDG.SG	227.079
59988	66211	1.9639	2.10506	6223	0.141158	1	MIB032	I7962	440.854
16136	21143	0.599204	0.723853	5007	0.124649	2	VLI076	I7210	401.688
32579	36706	0.945665	1.07224	4127	0.126571	3	MIB032	KO1002	326.062
14202	20965	0.517783	0.663172	6763	0.145389	5	PDA004	I7210	465.166
50198	54422	1.4018	1.52221	4224	0.120409	5	I6715	I6714	350.804
13115	17509	0.433435	0.569133	4394	0.135698	9	VLI076	I7210	323.807
22304	28405	0.772629	0.905422	6101	0.132793	10	VLI076	I7962	459.437
10753	13636	0.517028	0.646807	2883	0.129779	17	VLI076	KO1002	222.147
2680	6151	0.145892	0.300373	3471	0.154481	20	I6712	I6714	224.688
64166	68616	1.70714	1.83387	4450	0.126736	3	BLS002	I14176	351.124
3910	7706	0.226647	0.346897	3796	0.12025	4	CAH005	I7282	315.676
61108	65395	1.68511	1.84283	4287	0.157719	5	PDA004	I11159	271.813
6366	10534	0.26403	0.388824	4168	0.124794	5	MIB048	I7276	333.99
55482	60057	1.29958	1.4307	4575	0.131119	6	I6715	I3387	348.92
43603	47575	1.31972	1.45865	3972	0.13893	9	VLI076	I7282	285.899
40380	46784	1.22688	1.36163	6404	0.134758	10	I6712	I3387	475.222
10682	17188	0.435839	0.576088	6506	0.140249	12	I6715	I7280	463.889
34636	38887	1.05327	1.19138	4251	0.138103	12	I6715	I3387	307.814
11	3443	0.005505	0.159192	3432	0.153687	13	I6712	I3387	223.311
9684	15889	0.599402	0.754305	6205	0.154903	15	I6715	I3387	400.573
40792	46668	0.942515	1.08789	5876	0.145372	6	VLI076	Spiginas2	404.204
5428	9256	0.192936	0.331301	3828	0.138365	8	VLI076	KO1003	276.66
82107	85144	2.58136	2.71057	3037	0.129214	1	I6712	I11752	235.037
5526	10188	0.285267	0.406943	4662	0.121676	4	NAU001_noUDG.SG	TIS002	383.149
6308	10542	0.252863	0.374023	4234	0.12116	6	MIB048	MIB058	349.455
4	3502	8.4e-05	0.120522	3498	0.120438	8	MIB032	I11160	290.44
26189	29537	1.03038	1.17216	3348	0.141774	15	I6715	I11752	236.151
55536	58610	1.67121	1.80915	3074	0.137948	10	MIB032	N45_noUDG.SG	222.838
3951	7621	0.147593	0.289605	3670	0.142012	10	I6715	I15824	258.429
18662	25313	0.594755	0.745635	6651	0.15088	11	PDA004	Plinkaigalis242	440.814
46010	49694	1.38504	1.52665	3684	0.141605	12	BLS002	I3601	260.16
14753	18724	0.674883	0.795851	3971	0.120968	17	MIB032	Plinkaigalis242	328.269
15870	22307	0.596492	0.742554	6437	0.146062	18	MIB066	Plinkaigalis242	440.703
80369	83358	2.50142	2.63648	2989	0.135055	1	CAH005	MIB054	221.317
4293	7012	0.220821	0.341247	2719	0.120426	2	BLS002	RISE1165_noUDG.SG	225.782
41576	47247	1.14886	1.29359	5671	0.14473	3	CHL001	VLI007	391.833
39077	44352	1.13872	1.26301	5275	0.124284	5	BLS002	I15617	424.431
14466	20710	0.529179	0.655513	6244	0.126334	5	NAU001_noUDG.SG	N38_noUDG.SG	494.245
51102	57172	1.20178	1.3402	6070	0.138416	6	MIB066	MIB063	438.533
3204	7590	0.137356	0.289716	4386	0.15236	6	MIB048	MIB054	287.871
42247	47134	1.28032	1.43185	4887	0.151527	9	MIB032	MIB057	322.517
43445	47696	1.31542	1.46844	4251	0.153019	9	NAU001_noUDG.SG	MIB007	277.809
18158	21585	0.606392	0.746674	3427	0.140282	10	PDA004	MIB052	244.294
17552	21388	0.591941	0.741167	3836	0.149226	10	VLI076	N44_noUDG.SG	257.06
19248	22745	0.628393	0.786737	3497	0.158344	10	I6712	MIB036	220.848
6295	10771	0.271963	0.425703	4476	0.15374	13	MIB032	MIB063	291.141
33045	35948	0.997728	1.12881	2903	0.131077	13	MIB048	MIB036	221.473
10499	13337	0.614023	0.735646	2838	0.121623	19	PDA004	pcw362_noUDG.SG	233.344
3113	7569	0.180665	0.318579	4456	0.137914	21	NAU001_noUDG.SG	MIB063	323.1
13446	18795	0.521363	0.665702	5349	0.144339	2	MIB066	VLI029	370.586
88580	91680	2.46696	2.59185	3100	0.124889	2	NAU001_noUDG.SG	ber1M_noUDG.SG	248.221
3980	7184	0.168215	0.289408	3204	0.121193	3	I6715	VLI017	264.372
3967	7906	0.231391	0.354045	3939	0.122654	4	CAH005	I7208	321.147
51302	56802	1.43223	1.58759	5500	0.155361	5	VLI076	VLI029	354.014
5779	10033	0.252261	0.392639	4254	0.140378	7	CAH005	VLI029	303.039
34833	39369	1.0612	1.18356	4536	0.122358	7	MIB032	VLI011	370.716
18396	21873	0.614406	0.753877	3477	0.139471	10	VLI076	VLI061	249.299
47890	51733	1.32809	1.46683	3843	0.138738	11	PDA004	I0103	276.997
14491	19979	0.471876	0.625027	5488	0.153151	11	I6715	I0103	358.339
8310	11710	0.338254	0.4746	3400	0.136346	13	MIB066	MIB031	249.366
33195	36738	1.0032	1.15561	3543	0.152403	13	MIB066	MIB034	232.476
30323	34257	0.937471	1.08717	3934	0.1497	14	MIB066	MIB071	262.792
21917	27897	0.69871	0.840908	5980	0.142198	14	NAU001_noUDG.SG	I0103	420.54
27993	31436	1.05153	1.17259	3443	0.121056	16	NAU001_noUDG.SG	I0103	284.414
8015	11682	0.427556	0.553965	3667	0.126409	17	VLI076	I0103	290.09
27415	30454	0.909859	1.03312	3039	0.123265	18	I6715	VLI029	246.542
65292	69906	2.0858	2.23664	4614	0.150844	1	MIB032	MIB037	305.879
17085	23104	0.721398	0.865519	6019	0.144121	1	I6715	I7671	417.635
39331	44341	1.16946	1.30731	5010	0.137853	2	MIB066	MIB046	363.431
50670	54801	1.46414	1.58463	4131	0.120492	2	VLI076	PDA005	342.844
39333	45562	1.10455	1.24184	6229	0.137287	3	MIB032	I15643	453.721
50369	56440	1.36877	1.50613	6071	0.137362	3	VLI076	OHR002	441.971
17829	25511	0.600349	0.744141	7682	0.143792	3	MIB048	MIB046	534.244
42674	47838	1.2823	1.40624	5164	0.123942	4	I6715	VLI016	416.646
51917	58114	1.45614	1.6137	6197	0.157562	5	CAH005	TRM003	393.305
9696	14199	0.367638	0.494606	4503	0.126968	10	VLI076	MIB028	354.656
4547	7705	0.171071	0.293929	3158	0.122858	10	I6715	I15643	257.045
4	2777	0.000142	0.125216	2773	0.125074	11	NAU001_noUDG.SG	VLI092	221.709
29585	32837	0.915326	1.03584	3252	0.120515	14	I6715	VLI016	269.842
20119	23448	0.693438	0.815652	3329	0.122214	20	I6712	I7671	272.391
49491	54769	1.68151	1.84138	5278	0.159868	1	CAH005	CAH010	330.147
47624	52789	1.38484	1.54143	5165	0.156589	2	CHL001	MIB033	329.844
10705	14611	0.389887	0.511526	3906	0.121639	3	MIB066	MIB033	321.114
51888	57162	1.40361	1.52782	5274	0.124208	3	I6712	I0371	424.61
39733	46140	1.20645	1.36405	6407	0.157592	4	NAU001_noUDG.SG	CAH010	406.556
40506	45718	1.2294	1.34977	5212	0.120372	4	I6715	KON004	432.991
21	3353	0.004512	0.146807	3332	0.142295	6	VLI076	VLI071	234.161
34525	39348	1.04944	1.18246	4823	0.133022	7	MIB032	KON004	362.572
7230	11735	0.290101	0.414959	4505	0.124858	8	NAU001_noUDG.SG	RDV001	360.81
55239	58610	1.66104	1.80915	3371	0.148109	10	PDA004	PDA002	227.603
18725	21570	0.622368	0.745964	2845	0.123596	10	VLI076	VLI020	230.185
2453	6326	0.090379	0.236379	3873	0.146	10	VLI076	VLI071	265.274
15824	20649	0.546727	0.697111	4825	0.150384	10	VLI076	MIB009	320.845
19231	22726	0.627785	0.786165	3495	0.15838	10	I6712	MIB053	220.672
38099	43967	1.17022	1.30997	5868	0.139752	12	NAU001_noUDG.SG	VLI020	419.887
45355	49018	1.35883	1.49173	3663	0.132907	12	NAU001_noUDG.SG	VLI039	275.606
2338	5933	0.130759	0.262305	3595	0.131546	16	MIB032	PDA002	273.288
6921	10990	0.327003	0.458572	4069	0.131569	20	I6715	I0371	309.267
2972	7445	0.169663	0.312968	4473	0.143305	21	NAU001_noUDG.SG	MIB002	312.131
4135	7931	0.212029	0.366085	3796	0.154056	2	MIB032	MIB048	246.404
38396	44104	1.17703	1.31522	5708	0.138193	12	VLI076	NAU001_noUDG.SG	413.045
12210	18923	0.463679	0.622114	6713	0.158435	14	I6715	I6712	423.707
5076	9415	0.459868	0.594761	4339	0.134893	15	CHL001	MIB066	321.662
2333	5933	0.130742	0.262305	3600	0.131563	16	PDA004	MIB032	273.633
42336	48742	1.21641	1.36906	6406	0.152644	5	I0108	I5835	419.669
53668	56970	1.60041	1.74062	3302	0.140215	10	RISE1161_noUDG.SG	ILK002	235.496
10826	14314	0.473568	0.603238	3488	0.12967	16	ROU007	I0443	268.991
46307	52184	1.26737	1.41207	5877	0.144704	3	pcw040_noUDG.SG	I2069	406.139
44902	49327	1.04527	1.17157	4425	0.126291	6	MIB018	I2105	350.381
8421	13096	0.319129	0.459625	4675	0.140496	6	poz81_noUDG.SG	I2069	332.75
3471	6969	0.152005	0.272307	3498	0.120302	6	I7287	I2069	290.768
11354	15718	0.418381	0.541068	4364	0.122687	10	VOR004_noUDG.SG	I2069	355.702
17695	21532	0.599805	0.743997	3837	0.144192	10	poz81_noUDG.SG	I4891	266.104
27312	33294	0.80867	0.942655	5982	0.133985	11	poz81_noUDG.SG	I7958	446.468
51548	57650	1.49042	1.6482	6102	0.157782	2	I15622	I20810	386.736
708	3970	0.02132	0.165178	3262	0.143858	3	I15622	I20810	226.751
53821	58684	1.57664	1.72002	4863	0.143387	4	I15622	I20810	339.152
25803	29998	0.801241	0.940349	4195	0.139108	7	I15622	I20810	301.564
16916	22044	0.579139	0.720538	5128	0.141399	7	I0108	I7959	362.662
6381	9883	0.220042	0.356895	3502	0.136853	8	ROU007	I4887	255.895
45148	48861	1.36529	1.52264	3713	0.157343	9	RISE1161_noUDG.SG	ILK003	235.981
14265	18532	0.468037	0.59284	4267	0.124803	11	I15622	I20810	341.899
16681	21997	0.586813	0.727673	5316	0.14086	13	I15622	I20810	377.396
29807	34235	0.903935	1.04308	4428	0.139144	13	RISE1161_noUDG.SG	ILK003	318.231
19381	23168	0.664048	0.804153	3787	0.140105	20	RISE1161_noUDG.SG	ILK003	270.297
43589	48229	1.19653	1.31712	4640	0.120584	3	poz81_noUDG.SG	I13467	384.794
10806	15268	0.413239	0.537554	4462	0.124315	7	I0108	I7209	358.927
12634	17174	0.438485	0.584888	4540	0.146403	8	BNL002	I7964	310.103
39193	45122	1.07786	1.21696	5929	0.139098	8	I7287	HOP001	426.246
20483	23714	0.68055	0.809867	3231	0.129317	10	I0108	I13467	249.851
32875	38249	0.933092	1.05843	5374	0.125337	11	pcw361_noUDG.SG	I0104	428.764
7157	11080	0.320256	0.448562	3923	0.128306	12	poz81_noUDG.SG	I13467	305.753
13482	19849	0.519671	0.647365	6367	0.127694	13	VOR004_noUDG.SG	I0104	498.614
23800	28434	0.969217	1.11876	4634	0.149547	15	pcw040_noUDG.SG	HOP001	309.869
51552	56342	1.49057	1.61404	4790	0.123465	2	pcw361_noUDG.SG	I3949	387.964
31038	35464	0.938184	1.06299	4426	0.124808	2	I0108	I6590	354.625
65706	69672	1.82241	1.94464	3966	0.122229	2	ROU007	I13469	324.473
8922	13992	0.401622	0.530377	5070	0.128755	2	poz81_noUDG.SG	I6590	393.771
23355	29019	0.752819	0.887499	5664	0.13468	7	MIB020	I13470	420.553
35684	40326	1.09066	1.22478	4642	0.134119	7	ROU007	I7963	346.11
7841	12437	0.264318	0.417633	4596	0.153315	9	pcw040_noUDG.SG	I10565	299.775
30779	36739	0.898945	1.02266	5960	0.123714	11	HAL001_noUDG.SG	I10565	481.756
15817	18586	0.657673	0.777928	2769	0.120255	16	I7287	I7214	230.261
27289	31187	0.905697	1.06311	3898	0.157414	18	pcw040_noUDG.SG	I13469	247.627
14018	19341	0.519243	0.660695	5323	0.141452	20	pcw361_noUDG.SG	I3949	376.311
14018	19489	0.519243	0.667327	5471	0.148084	20	pcw361_noUDG.SG	I3950	369.453
14019	19526	0.519245	0.67045	5507	0.151205	20	pcw361_noUDG.SG	RISE511_noUDG.SG	364.208
76198	81230	2.40135	2.53384	5032	0.132492	1	MIB020	I14193	379.796
23454	27749	0.87628	1.00513	4295	0.128852	1	BNL002	I7290	333.328
68533	72711	2.18806	2.31655	4178	0.128493	1	I7287	KO1002	325.154
21612	26432	0.742194	0.872482	4820	0.130288	4	I7287	I7290	369.95
28333	33593	0.913809	1.04098	5260	0.127173	9	MIB020	I7290	413.61
10291	15395	0.358062	0.516464	5104	0.158402	9	I7287	I7290	322.218
1070	4651	0.033615	0.175834	3581	0.142219	10	RISE1161_noUDG.SG	RISE1170_noUDG.SG	251.795
18572	21873	0.619317	0.753877	3301	0.13456	10	pcw361_noUDG.SG	KO1002	245.318
243	3712	0.016089	0.171721	3469	0.155632	12	I7287	I7290	222.898
10154	14314	0.406031	0.540983	4160	0.134952	13	poz81_noUDG.SG	I7205	308.258
2448	5602	0.169484	0.29092	3154	0.121436	14	RISE1161_noUDG.SG	RISE1170_noUDG.SG	259.725
14995	19485	0.534678	0.667299	4490	0.132621	20	pcw361_noUDG.SG	KO1002	338.559
14255	19339	0.525441	0.660673	5084	0.135232	20	pcw361_noUDG.SG	I6714	375.946
8266	12361	0.422766	0.577231	4095	0.154465	22	pcw361_noUDG.SG	KO1002	265.109
8179	11808	0.41984	0.540659	3629	0.120819	22	poz81_noUDG.SG	KO1002	300.367
18279	23144	0.746231	0.867593	4865	0.121362	1	HAL001_noUDG.SG	I3387	400.867
38693	43928	1.27535	1.43265	5235	0.157301	1	VOR004_noUDG.SG	I14585	332.801
59436	64626	1.94979	2.07275	5190	0.122963	1	VOR004_noUDG.SG	I14585	422.078
10311	15860	0.444545	0.59156	5549	0.147015	2	MIB018	I7280	377.444
63940	68168	1.78182	1.91102	4228	0.129204	2	MIB020	I7276	327.235
2020	5373	0.100309	0.222101	3353	0.121792	5	poz81_noUDG.SG	I11159	275.305
29038	36378	0.7229	0.868739	7340	0.145839	6	I7287	I7283	503.295
32187	37036	1.01118	1.13129	4849	0.120108	9	HAL001_noUDG.SG	I7280	403.72
5240	9559	0.232502	0.372075	4319	0.139573	13	HAL001_noUDG.SG	I7280	309.444
3067	6378	0.194516	0.334754	3311	0.140238	14	HAL001_noUDG.SG	I7282	236.099
14018	19540	0.519243	0.671887	5522	0.152644	20	pcw361_noUDG.SG	I3387	361.757
14018	19181	0.519243	0.655957	5163	0.136714	20	pcw361_noUDG.SG	I11159	377.65
83378	87165	2.29971	2.42167	3787	0.121959	2	RISE1161_noUDG.SG	RISE1162_noUDG.SG	310.514
5303	8442	0.26998	0.392164	3139	0.122184	2	I0108	RISE1162_noUDG.SG	256.908
45415	51485	1.2946	1.43611	6070	0.141507	5	RISE1161_noUDG.SG	MIS001	428.954
7743	11771	0.295233	0.417599	4028	0.122366	6	I0108	KO1003	329.176
2527	5908	0.113039	0.238377	3381	0.125338	6	VOR004_noUDG.SG	RISE552_noUDG.SG	269.751
1070	4970	0.033615	0.190303	3900	0.156688	10	RISE1161_noUDG.SG	RISE1162_noUDG.SG	248.902
17343	22297	0.597998	0.731576	4954	0.133578	13	poz81_noUDG.SG	Spiginas2	370.869
6253	12225	0.506894	0.647607	5972	0.140713	15	MIB083	MIS001	424.41
90754	93875	2.55921	2.68832	3121	0.129119	2	MIB020	MIB058	241.715
51606	55620	1.44254	1.56565	4014	0.123108	5	pcw040_noUDG.SG	TIS002	326.055
42144	49257	1.26988	1.4209	7113	0.151017	7	VOR004_noUDG.SG	RISE1159_noUDG.SG	471.007
4	3938	8.4e-05	0.134031	3934	0.133947	8	MIB020	MIB058	293.698
32045	38484	0.932478	1.05594	6439	0.123462	8	I7287	TIS002	521.537
20421	23484	0.677183	0.80285	3063	0.125667	10	ROU007	I11752	243.739
46658	50436	1.41086	1.55482	3778	0.143958	12	MIB020	MIB058	262.438
33668	38427	1.02866	1.17828	4759	0.149621	12	pcw040_noUDG.SG	I11160	318.071
58591	63962	1.93302	2.0558	5371	0.122779	1	VOR004_noUDG.SG	MIS002	437.453
39919	45629	1.19154	1.34754	5710	0.155993	2	RISE1161_noUDG.SG	RISE1168_noUDG.SG	366.042
5303	8508	0.26998	0.395788	3205	0.125808	2	I0108	RISE1171_noUDG.SG	254.753
20710	26262	0.708311	0.868066	5552	0.159755	4	RISE1161_noUDG.SG	RISE1171_noUDG.SG	347.532
7199	11926	0.330493	0.475599	4727	0.145106	4	RISE1161_noUDG.SG	RISE1168_noUDG.SG	325.762
20710	26262	0.708311	0.868066	5552	0.159755	4	RISE1161_noUDG.SG	RISE1167_noUDG.SG	347.532
13518	19489	0.497767	0.624319	5971	0.126552	5	VOR004_noUDG.SG	Plinkaigalis242	471.822
43699	49702	1.02219	1.17795	6003	0.155759	6	poz81_noUDG.SG	N45_noUDG.SG	385.403
16177	20786	0.544808	0.678992	4609	0.134184	9	MIB083	MIS002	343.484
21101	26540	0.732496	0.869509	5439	0.137013	10	MIB083	MIS002	396.97
29059	33755	0.91964	1.05205	4696	0.132406	10	poz81_noUDG.SG	MIS002	354.667
2334	6616	0.086073	0.243454	4282	0.157381	10	poz81_noUDG.SG	Plinkaigalis242	272.079
13230	19530	0.504178	0.631156	6300	0.126978	12	VOR004_noUDG.SG	I7275	496.149
33668	38473	1.02866	1.17937	4805	0.150712	12	pcw040_noUDG.SG	I14185	318.82
35835	38727	1.12463	1.25541	2892	0.130781	13	MIB084	MIS002	221.133
6251	12189	0.506712	0.646445	5938	0.139733	15	MIB083	MIS002	424.953
24937	29268	0.831549	0.977024	4331	0.145475	18	I7287	KO1004	297.714
7207	11296	0.335787	0.465813	4089	0.130026	20	pcw361_noUDG.SG	I15824	314.476
3884	8054	0.278569	0.409663	4170	0.131094	22	I7287	KO1004	318.092
70705	75870	2.26625	2.39471	5165	0.128453	1	MIB018	MIB057	402.093
69331	75075	2.22338	2.38124	5744	0.157859	1	poz81_noUDG.SG	VLI007	363.869
83689	88255	2.31027	2.45309	4566	0.142818	2	MIB020	MIB036	319.708
90990	93875	2.5661	2.68832	2885	0.12222	2	MIB020	MIB052	236.05
20058	25708	0.695227	0.82908	5650	0.133853	2	pcw361_noUDG.SG	N44_noUDG.SG	422.105
13083	17764	0.513717	0.644659	4681	0.130942	2	HAL001_noUDG.SG	pcw362_noUDG.SG	357.487
44278	49035	1.30648	1.43228	4757	0.125802	2	ROU007	N44_noUDG.SG	378.134
36431	41929	1.08766	1.22697	5498	0.139308	2	poz81_noUDG.SG	VLI007	394.665
45473	50430	1.2378	1.36962	4957	0.131819	3	I0108	VLI007	376.046
51735	56942	1.40037	1.52216	5207	0.121787	3	I0108	VLI007	427.55
17512	24138	0.591944	0.715843	6626	0.123899	3	pcw040_noUDG.SG	RISE1165_noUDG.SG	534.79
57791	61911	1.69154	1.82588	4120	0.134341	4	MIB020	MIB057	306.682
25589	30628	0.850807	0.976084	5039	0.125277	4	I0108	MIB057	402.229
51985	58113	1.45829	1.6137	6128	0.155412	5	pcw040_noUDG.SG	VLI007	394.307
22650	26861	0.537071	0.678099	4211	0.141028	6	MIB020	N49_noUDG.SG	298.593
43675	49318	1.02108	1.17151	5643	0.150432	6	poz81_noUDG.SG	N44_noUDG.SG	375.12
5162	8676	0.229527	0.350184	3514	0.120657	7	MIB084	MIB036	291.239
9840	14587	0.385662	0.517853	4747	0.132191	7	VOR004_noUDG.SG	pcw362_noUDG.SG	359.102
4	3772	8.4e-05	0.127696	3768	0.127612	8	MIB020	MIB052	295.27
26713	31888	0.863352	1.00356	5175	0.140212	9	VOR004_noUDG.SG	VLI007	369.084
18648	21873	0.620791	0.753877	3225	0.133086	10	pcw361_noUDG.SG	VLI007	242.325
34630	40575	0.966796	1.10136	5945	0.134564	11	MIB020	MIB054	441.797
32551	37969	0.926613	1.05172	5418	0.125109	11	HAL001_noUDG.SG	VLI007	433.062
6100	10485	0.291927	0.427797	4385	0.13587	12	MIB020	MIB054	322.735
7520	11868	0.329124	0.471917	4348	0.142793	12	pcw040_noUDG.SG	MIB063	304.497
18	3104	0.005762	0.145985	3086	0.140223	13	MIB084	MIB052	220.078
9295	12401	0.366333	0.500397	3106	0.134064	13	pcw040_noUDG.SG	N38_noUDG.SG	231.68
25628	28869	1.01415	1.13533	3241	0.121175	15	ROU007	N44_noUDG.SG	267.464
11212	14785	0.491774	0.620256	3573	0.128482	16	HAL001_noUDG.SG	N38_noUDG.SG	278.093
12034	17776	0.481759	0.606814	5742	0.125055	20	HAL001_noUDG.SG	VLI007	459.158
5940	10288	0.27048	0.410914	4348	0.140434	21	MIB020	MIB054	309.612
18566	23772	0.755712	0.88273	5206	0.127018	1	ROU007	I0103	409.863
18390	23767	0.751919	0.882724	5377	0.130805	1	ROU007	I7207	411.07
74748	80280	2.37463	2.49764	5532	0.123011	1	poz81_noUDG.SG	VLI061	449.716
90751	93875	2.55917	2.68832	3124	0.129155	2	MIB018	MIB034	241.88
39895	45622	1.18945	1.34717	5727	0.157718	2	RISE1161_noUDG.SG	RISE1160_noUDG.SG	363.116
83792	88049	2.31211	2.44801	4257	0.135896	2	MIB020	MIB021	313.254
47679	52436	1.3885	1.53228	4757	0.143786	2	ROU007	MIB071	330.839
8010	13727	0.371419	0.525853	5717	0.154434	2	poz81_noUDG.SG	VLI029	370.191
36214	41539	1.08304	1.21542	5325	0.132381	2	poz81_noUDG.SG	VLI011	402.248
6335	10983	0.308876	0.433107	4648	0.124231	4	MIB038	MIB034	374.142
7315	11914	0.333725	0.475188	4599	0.141463	4	RISE1161_noUDG.SG	RISE1160_noUDG.SG	325.103
3870	8986	0.225723	0.379573	5116	0.15385	4	MIB020	MIB042	332.532
27297	32228	0.891028	1.02124	4931	0.130209	4	I0108	I7208	378.699
43982	48779	1.24932	1.36963	4797	0.120312	5	I0108	MIB071	398.713
6577	10854	0.270728	0.401892	4277	0.131164	5	MIB084	MIB034	326.08
21054	25855	0.66696	0.788257	4801	0.121297	5	VOR004_noUDG.SG	PMI001	395.805
12529	25118	0.443006	0.59993	12589	0.156924	6	poz81_noUDG.SG	I0103	802.236
42144	49450	1.26988	1.42374	7306	0.153858	7	VOR004_noUDG.SG	RISE1160_noUDG.SG	474.854
25202	30251	0.754512	0.878642	5049	0.12413	8	MIB018	I0103	406.751
40743	46685	1.12303	1.24527	5942	0.122236	8	HAL001_noUDG.SG	I14191	486.109
40892	46919	1.12856	1.25225	6027	0.123699	8	BNL002	MIB034	487.231
37235	42116	1.13957	1.27631	4881	0.136743	9	MIB020	MIB042	356.947
29422	35301	0.952509	1.07468	5879	0.122176	9	VOR004_noUDG.SG	MIB031	481.191
53215	56761	1.58112	1.7326	3546	0.151486	10	HAL001_noUDG.SG	VLI011	234.081
12490	17623	0.447607	0.592785	5133	0.145178	10	HAL001_noUDG.SG	ber1M_noUDG.SG	353.566
1839	6014	0.067932	0.223601	4175	0.155669	10	VOR004_noUDG.SG	ber1M_noUDG.SG	268.197
51530	54590	1.45905	1.58217	3060	0.12312	11	MIB020	MIB031	248.538
15521	20272	0.512891	0.637377	4751	0.124486	11	VOR004_noUDG.SG	I14191	381.649
2678	7040	0.122527	0.264765	4362	0.142238	11	poz81_noUDG.SG	MIB071	306.669
11518	17804	0.464016	0.589455	6286	0.125439	12	MIB020	MIB042	501.12
16109	21627	0.57041	0.711754	5518	0.141344	13	MIB018	MIB034	390.395
16678	21621	0.704645	0.861205	4943	0.15656	16	RISE1161_noUDG.SG	ber1M_noUDG.SG	315.726
777	4341	0.056967	0.199607	3564	0.14264	16	HAL001_noUDG.SG	I0103	249.86
27459	31199	0.911431	1.06326	3740	0.151828	18	pcw040_noUDG.SG	I7208	246.331
4055	7786	0.228024	0.348858	3731	0.120834	20	VOR004_noUDG.SG	I0103	308.771
17895	21825	0.61398	0.749481	3930	0.135501	20	pcw040_noUDG.SG	KNE003	290.035
25184	30795	0.937352	1.06803	5611	0.130681	1	MIB020	OHR002	429.366
76233	81710	2.09503	2.24161	5477	0.146587	2	HAL001_noUDG.SG	VLI016	373.634
47965	52470	1.40408	1.53412	4505	0.13004	2	poz81_noUDG.SG	I5525	346.432
32682	36703	0.949017	1.07223	4021	0.123215	3	VOR004_noUDG.SG	I15643	326.34
3865	8986	0.225463	0.379573	5121	0.15411	4	MIB020	MIB022	332.295
17837	24491	0.669849	0.825791	6654	0.155942	4	HAL001_noUDG.SG	TRM006	426.697
44906	49301	1.33222	1.4575	4395	0.125281	4	I7287	BNL008	350.811
42349	47404	1.21663	1.3397	5055	0.123072	5	MIB020	MIB022	410.735
39177	45612	1.14221	1.30011	6435	0.157897	5	I0108	HOP003	407.544
29549	36319	0.729042	0.868193	6770	0.139151	6	BNL002	HOP003	486.522
52264	55934	1.52991	1.66987	3670	0.139959	7	pcw040_noUDG.SG	VLI016	262.22
29634	35324	0.852965	0.996184	5690	0.143219	8	MIB038	MIB028	397.294
56959	60828	1.53856	1.68002	3869	0.141464	8	MIB084	TRM003	273.497
29650	34927	0.854183	0.9877	5277	0.133517	8	BNL002	MIB028	395.231
29635	34927	0.853322	0.9877	5292	0.134378	8	poz81_noUDG.SG	MIB046	393.815
29634	34927	0.852965	0.9877	5293	0.134735	8	poz81_noUDG.SG	MIB045	392.845
45379	49793	1.33372	1.45532	4414	0.121599	10	poz81_noUDG.SG	MIB046	362.997
30872	37654	0.900117	1.04587	6782	0.145751	11	HAL001_noUDG.SG	I7671	465.314
26041	31625	0.775958	0.912909	5584	0.136951	11	poz81_noUDG.SG	VLI016	407.737
11419	17515	0.460747	0.582599	6096	0.121852	12	MIB020	MIB022	500.279
6377	10084	0.277139	0.398523	3707	0.121384	13	I0108	PNL002	305.394
35711	38927	1.11789	1.25705	3216	0.139158	13	MIB084	MIB022	231.104
2588	6222	0.172244	0.327059	3634	0.154815	14	HAL001_noUDG.SG	TRM006	234.732
22981	27416	0.949677	1.07412	4435	0.124447	15	MIB038	OHR002	356.377
16098	20136	0.67257	0.823863	4038	0.151293	16	RISE1161_noUDG.SG	TRM006	266.899
25261	29508	0.955344	1.10549	4247	0.150144	16	poz81_noUDG.SG	VLI050	282.862
19647	24627	0.808971	0.942244	4980	0.133273	16	I7287	TRM003	373.669
12287	16237	0.587771	0.725079	3950	0.137308	17	I7287	MIB028	287.674
13965	19336	0.518034	0.660605	5371	0.142571	20	pcw361_noUDG.SG	PDA005	376.724
3027	6954	0.178174	0.327541	3927	0.149367	20	poz81_noUDG.SG	I7671	262.909
3019	7598	0.173643	0.320283	4579	0.14664	21	pcw040_noUDG.SG	OHR002	312.261
54993	60752	1.84929	1.98545	5759	0.136154	1	MIB018	MIB033	422.977
30313	36084	1.06139	1.21502	5771	0.153625	1	BNL002	BNL003	375.655
18567	23795	0.755718	0.883644	5228	0.127926	1	ROU007	VLI020	408.674
42094	46718	1.37267	1.50834	4624	0.135671	1	poz81_noUDG.SG	BNL004	340.824
80596	84121	2.50958	2.66233	3525	0.152743	1	poz81_noUDG.SG	MIB062	230.78
42094	46718	1.37267	1.50834	4624	0.135671	1	poz81_noUDG.SG	MIB009	340.824
79013	82436	2.46694	2.59164	3423	0.124703	1	I7287	VLI010	274.492
90701	93875	2.5572	2.68832	3174	0.131128	2	MIB018	MIB033	242.054
8100	12966	0.380312	0.505046	4866	0.124734	2	I0108	VLI020	390.11
17206	22627	0.62575	0.763113	5421	0.137363	2	ROU007	BNL005	394.648
61224	66385	1.72481	1.85248	5161	0.127672	2	poz81_noUDG.SG	VLI010	404.239
35655	40803	1.06972	1.20482	5148	0.135099	2	I7287	VLI067	381.054
3	3465	0.000199	0.144496	3462	0.144297	3	MIB018	MIB035	239.922
22844	28907	0.685487	0.842878	6063	0.157391	3	MIB018	MIB010	385.219
28880	33830	0.842636	1.00069	4950	0.158054	3	pcw361_noUDG.SG	CAH010	313.184
40599	46460	1.23038	1.37151	5861	0.141127	4	pcw361_noUDG.SG	I0371	415.3
39008	44930	1.18688	1.33233	5922	0.145453	4	ROU007	CAH010	407.142
64304	67035	1.79691	1.92078	2731	0.12387	5	MIB018	MIB035	220.473
32214	38639	0.989891	1.12758	6425	0.137687	5	VOR004_noUDG.SG	RDV001	466.638
46794	52155	1.32911	1.46196	5361	0.132852	5	poz81_noUDG.SG	KON004	403.532
71398	74681	1.77088	1.90045	3283	0.12957	6	pcw361_noUDG.SG	VLI020	253.377
29038	36999	0.7229	0.880278	7961	0.157378	6	I7287	VLI024	505.852
5242	8930	0.234287	0.358983	3688	0.124696	7	MIB084	MIB053	295.759
47923	52476	1.38827	1.54269	4553	0.154418	7	HAL001_noUDG.SG	VLI071	294.849
36627	41240	1.10998	1.24856	4613	0.138578	7	poz81_noUDG.SG	RDV001	332.881
6946	10584	0.246022	0.378021	3638	0.131999	8	MIB038	MIB002	275.608
11685	16644	0.414533	0.561349	4959	0.146816	8	RISE1161_noUDG.SG	KON004	337.77
6382	9753	0.220153	0.350367	3371	0.130214	8	MIB020	MIB040	258.882
16867	21607	0.565626	0.694006	4740	0.12838	8	I0108	VLI010	369.216
40892	46876	1.12856	1.25029	5984	0.121735	8	BNL002	MIB010	491.56
40492	46919	1.11218	1.25225	6427	0.140079	8	BNL002	MIB033	458.812
9555	13760	0.33642	0.459106	4205	0.122686	9	VOR004_noUDG.SG	VLI010	342.745
35935	40428	1.09555	1.23603	4493	0.140481	9	pcw040_noUDG.SG	BNL003	319.83
6916	11446	0.243765	0.384295	4530	0.14053	9	pcw040_noUDG.SG	RDV001	322.351
27011	33001	0.876899	1.02618	5990	0.149278	10	MIB020	MIB009	401.265
11425	16239	0.419231	0.563919	4814	0.144688	10	MIB084	MIB009	332.716
11574	16243	0.421747	0.564205	4669	0.142458	10	poz81_noUDG.SG	VLI010	327.746
21130	26656	0.738712	0.870486	5526	0.131774	10	poz81_noUDG.SG	KO1006	419.354
52152	55566	1.5428	1.67177	3414	0.128964	10	poz81_noUDG.SG	I0371	264.725
9318	13715	0.388842	0.517566	4397	0.128724	12	I7287	VLI020	341.583
27408	31253	0.833431	0.972918	3845	0.139487	14	poz81_noUDG.SG	VLI020	275.653
5622	9861	0.4778	0.601974	4239	0.124174	15	VOR004_noUDG.SG	PDA002	341.376
11276	15926	0.630547	0.75477	4650	0.124223	15	I7287	MIB062	374.327
10756	14615	0.517188	0.670443	3859	0.153255	17	poz81_noUDG.SG	RDV001	251.803
30777	33846	1.04801	1.17709	3069	0.129078	18	MIB018	MIB035	237.763
30234	33846	1.02278	1.17709	3612	0.154314	18	BNL002	BNL003	234.068
14018	19343	0.519243	0.660715	5325	0.141472	20	pcw361_noUDG.SG	PDA002	376.4
18726	22886	0.646779	0.78782	4160	0.141041	20	MIB084	CAH010	294.95
4594	9402	0.24479	0.401921	4808	0.157131	20	I7287	VLI071	305.987
8088	12426	0.338551	0.484172	4338	0.145621	21	MIB018	MIB010	297.897
7796	11939	0.403552	0.549686	4143	0.146134	22	MIB020	MIB009	283.507
5131	9262	0.337716	0.470057	4131	0.132341	22	BNL002	BNL005	312.148
34280	39456	1.15679	1.28983	5176	0.133045	1	poz81_noUDG.SG	I6715	389.041
27921	33101	0.865186	0.994869	5180	0.129683	2	I7287	CHL001	399.435
4000	8205	0.169012	0.321312	4205	0.1523	3	MIB083	MIB048	276.1
46366	50704	1.36985	1.49685	4338	0.127002	4	poz81_noUDG.SG	VLI076	341.57
8566	13169	0.320327	0.46008	4603	0.139753	8	poz81_noUDG.SG	VLI076	329.367
5624	9863	0.477891	0.601982	4239	0.124091	15	VOR004_noUDG.SG	PDA004	341.604
27140	30289	0.902851	1.02556	3149	0.122709	18	BNL002	MIB032	256.623
46794	50135	1.57143	1.69687	3341	0.125434	1	ROU007	poz81_noUDG.SG	266.355
58760	64886	1.66997	1.80321	6126	0.13324	2	HAL001_noUDG.SG	VOR004_noUDG.SG	459.772
41608	47021	1.15014	1.29028	5413	0.140148	3	BNL002	ROU007	386.235
12385	24278	0.433567	0.580889	11893	0.147322	6	I0108	ROU007	807.279
29630	35224	0.852768	0.993231	5594	0.140463	8	MIB038	poz81_noUDG.SG	398.254
29682	34927	0.856527	0.9877	5245	0.131173	8	BNL002	poz81_noUDG.SG	399.854
35600	40265	1.07957	1.2309	4665	0.151322	9	BNL002	pcw040_noUDG.SG	308.283
20372	23363	0.664788	0.800165	2991	0.135377	10	RISE1161_noUDG.SG	I0108	220.939
613	4563	0.037818	0.187173	3950	0.149355	11	VOR004_noUDG.SG	poz81_noUDG.SG	264.471
16024	20188	0.717322	0.852234	4164	0.134912	17	MIB083	I7287	308.646
10269	13478	0.604121	0.745568	3209	0.141447	19	BNL002	poz81_noUDG.SG	226.87
7643	11603	0.502136	0.645964	3960	0.143828	19	poz81_noUDG.SG	pcw040_noUDG.SG	275.329
14902	20031	0.659929	0.780065	5129	0.120136	1	I7489	I3952	426.933
41659	48775	1.15569	1.28781	7116	0.132116	8	I5272	I3952	538.618
25597	30615	0.823334	0.979684	5018	0.15635	9	I6624	I3952	320.947
35741	41795	1.10871	1.26195	6054	0.153234	10	I5272	I3952	395.082
19862	25451	0.620292	0.750099	5589	0.129807	11	I0370	I0438	430.562
8720	12217	0.454761	0.579755	3497	0.124994	17	I6294	I3952	279.773
18150	23105	0.743645	0.865534	4955	0.121889	1	I6294	I0418	406.517
41334	46090	1.2531	1.3895	4756	0.136396	9	I0370	I0418	348.691
11713	18624	0.476248	0.624425	6911	0.148177	13	I6294	I0418	466.402
74578	80374	2.36808	2.50144	5796	0.13336	1	I5272	I0443	434.613
34409	39760	1.16323	1.29867	5351	0.135441	1	I6624	I5835	395.08
46618	51634	1.36319	1.49364	5016	0.130452	2	I6294	I5835	384.509
7401	11871	0.271506	0.417417	4470	0.145911	11	I0370	I0443	306.351
49852	53830	1.3988	1.55	3978	0.151199	11	I6624	I5835	263.097
9866	17470	0.47664	0.63103	7604	0.15439	18	I0370	I0443	492.519
5200	9903	0.264913	0.418708	4703	0.153795	20	I6294	I0443	305.797
47327	52877	1.29531	1.42314	5550	0.127833	3	I5272	I2069	434.16
27518	32169	0.89794	1.01997	4651	0.122035	4	I0370	I2105	381.12
59328	64765	1.40374	1.55016	5437	0.146416	6	I7489	I2069	371.339
50809	57125	1.19919	1.33956	6316	0.140377	6	DRO001	I2105	449.931
46825	51150	1.35112	1.47893	4325	0.127805	7	I5272	I2069	338.406
17591	25130	0.598408	0.75274	7539	0.154332	8	ROU006	I7958	488.492
14711	19954	0.505777	0.649233	5243	0.143456	8	ROU006	I5514	365.478
10024	14602	0.351523	0.492677	4578	0.141154	9	KO1005	I2069	324.327
11807	15739	0.396925	0.530967	3932	0.134042	9	HAN002_noUDG.SG	I2069	293.341
2274	5967	0.084554	0.220811	3693	0.136257	10	I0370	I2105	271.032
18506	21533	0.617963	0.744002	3027	0.126039	10	I6294	I2069	240.164
46947	50549	1.42327	1.56488	3602	0.141615	12	DRO001	I4891	254.352
9833	13385	0.385023	0.51801	3552	0.132987	13	I7489	I2105	267.094
5529	10323	0.28734	0.417743	4794	0.130403	14	MIB061	I7958	367.63
16366	20276	0.689914	0.828409	3910	0.138495	16	I5272	I2069	282.321
9254	14375	0.399699	0.527216	5121	0.127517	20	I7279	I7958	401.593
8284	14375	0.368358	0.527216	6091	0.158858	20	I7279	I5514	383.424
46548	51959	1.27764	1.40503	5411	0.127387	3	DRO001	Gyvakarai1_10bp_noUDG	424.769
42398	47259	1.28195	1.43674	4861	0.154792	9	I7279	Gyvakarai1_10bp_noUDG	314.034
109	3950	0.001343	0.147057	3841	0.145714	10	STD002	I4887	263.599
4052	7876	0.183633	0.322997	3824	0.139364	13	HAN002_noUDG.SG	Gyvakarai1_10bp_noUDG	274.389
25712	29377	1.01613	1.15788	3665	0.141745	15	HAN004_noUDG.SG	Gyvakarai1_10bp_noUDG	258.563
4090	8182	0.230269	0.360893	4092	0.130624	20	RISE548_noUDG.SG	Gyvakarai1_10bp_noUDG	313.266
32556	37243	0.976705	1.11038	4687	0.133676	2	I5272	I13467	350.624
43108	47716	1.26141	1.38916	4608	0.127751	2	I0370	I13467	360.702
82016	86741	2.25022	2.40294	4725	0.152716	2	KO1009	I13467	309.398
58211	63322	1.37346	1.50938	5111	0.135921	6	BLS001	ILK001	376.027
23262	29673	0.71007	0.854411	6411	0.144341	8	RISE1164_noUDG.SG	I13467	444.157
14526	20001	0.490129	0.630737	5475	0.140608	9	I6624	I7964	389.38
40555	45096	1.23926	1.36117	4541	0.121915	9	I6294	I13467	372.473
38496	44088	1.06227	1.19507	5592	0.132802	11	HAN002_noUDG.SG	I0104	421.078
32878	38234	0.933266	1.05674	5356	0.123474	11	I0370	I13467	433.775
33140	36544	0.999718	1.1469	3404	0.147179	13	STD002	I13467	231.283
17865	23225	0.735647	0.869711	5360	0.134064	1	I5272	RISE511_noUDG.SG	399.809
76661	81969	2.42023	2.56083	5308	0.140603	1	I7279	I5834	377.517
47334	51853	1.37914	1.50394	4519	0.124796	2	I6294	RISE511_noUDG.SG	362.111
51454	57399	1.39639	1.53527	5945	0.138871	3	I5272	I10565	428.095
50715	56541	1.37789	1.5089	5826	0.131003	3	I7489	RISE511_noUDG.SG	444.723
5339	8994	0.223613	0.34488	3655	0.121267	3	I6294	I10565	301.401
51834	56495	1.52146	1.65214	4661	0.130678	4	I7489	I3949	356.678
52066	56536	1.52916	1.6541	4470	0.124935	4	I7489	I3950	357.786
59444	63142	1.63599	1.75938	3698	0.123395	5	HAN004_noUDG.SG	I6695	299.688
32747	38959	1.00284	1.13279	6212	0.129945	5	RISE1164_noUDG.SG	I13469	478.048
54887	61804	1.54183	1.70146	6917	0.15963	5	RISE1164_noUDG.SG	RISE1163_noUDG.SG	433.314
1244	4209	0.062959	0.183713	2965	0.120754	5	I0370	I3949	245.541
16419	24784	0.587191	0.741494	8365	0.154303	5	I0370	I7214	542.115
4264	8905	0.185912	0.34213	4641	0.156218	5	I6624	I6590	297.085
29400	35193	0.846673	0.992723	5793	0.14605	8	I5272	I10565	396.645
20825	25027	0.705433	0.837429	4202	0.131996	10	I5272	I6590	318.343
11	3942	0.000349	0.146999	3931	0.14665	10	RISE1164_noUDG.SG	RISE1163_noUDG.SG	268.053
8056	11830	0.285916	0.416588	3774	0.130672	11	RISE548_noUDG.SG	RISE511_noUDG.SG	288.815
18670	23762	0.607679	0.751149	5092	0.14347	12	I3594	I13470	354.917
10207	14387	0.408954	0.543129	4180	0.134175	13	HAN002_noUDG.SG	I7963	311.533
5254	9913	0.233957	0.387519	4659	0.153562	13	HAN004_noUDG.SG	I10565	303.395
11674	16748	0.448377	0.580095	5074	0.131718	14	HAN002_noUDG.SG	RISE511_noUDG.SG	385.217
6768	12244	0.52573	0.6498	5476	0.12407	15	I6624	I7214	441.364
4652	8259	0.213402	0.345743	3607	0.132341	16	I5272	I3949	272.553
3861	8340	0.276564	0.4244	4479	0.147836	22	I5272	I5834	302.971
71091	76927	1.97711	2.10689	5836	0.129785	2	DRO001	I7962	449.667
66742	71892	1.86304	1.99197	5150	0.128933	2	KO1009	I7205	399.432
49052	53660	1.44603	1.57065	4608	0.124622	4	I7279	I7290	369.758
36922	43041	0.879776	1.00275	6119	0.12297	6	I7279	I7290	497.601
2100	5644	0.073263	0.212638	3544	0.139375	10	STD002	I7210	254.278
25518	30944	0.75418	0.900465	5426	0.146285	11	I0370	KO1002	370.92
4652	8259	0.213402	0.345743	3607	0.132341	16	I5272	I6714	272.553
14657	19598	0.529587	0.673	4941	0.143413	20	RISE548_noUDG.SG	KO1002	344.529
14255	19910	0.525441	0.682529	5655	0.157088	20	RISE548_noUDG.SG	I6714	359.989
16043	19971	0.563434	0.68722	3928	0.123786	20	I7489	KO1002	317.322
17865	23144	0.735647	0.867593	5279	0.131946	1	I5272	I3387	400.088
29514	35445	1.04095	1.19959	5931	0.158639	1	DRO001	I7283	373.868
1912	4614	0.131561	0.252771	2702	0.12121	1	MIB060	I3387	222.919
39848	44571	1.18921	1.31958	4723	0.130368	2	I3594	I7282	362.282
48034	53132	1.41424	1.5475	5098	0.133255	4	STD002	I11159	382.575
13871	17910	0.540159	0.670667	4039	0.130508	4	MIB061	I7280	309.483
8420	12462	0.31876	0.43904	4042	0.12028	6	I7489	I11159	336.049
52130	55835	1.54105	1.68043	3705	0.139375	10	DRO001	I3387	265.83
15656	20417	0.539723	0.667865	4761	0.128142	10	MIB061	I7276	371.541
8050	11785	0.284615	0.414151	3735	0.129536	11	RISE548_noUDG.SG	I3387	288.337
4648	8776	0.223842	0.364908	4128	0.141066	12	STD002	I7280	292.629
34406	38793	1.04587	1.18491	4387	0.13904	12	I0370	I11159	315.52
13873	20061	0.532564	0.65905	6188	0.126486	13	HAN004_noUDG.SG	I7280	489.224
11402	16802	0.441652	0.581588	5400	0.139936	14	HAN002_noUDG.SG	I3387	385.891
15870	21234	0.596492	0.72069	5364	0.124198	18	I6624	I7276	431.891
13812	18014	0.616775	0.737566	4202	0.120791	1	RISE1164_noUDG.SG	RISE1166_noUDG.SG	347.874
53724	60951	1.56155	1.71954	7227	0.15799	2	I6624	I5833	457.434
6057	10265	0.250808	0.379023	4208	0.128215	3	KO1005	KO1003	328.199
3	3549	0.000199	0.149253	3546	0.149054	3	RISE1164_noUDG.SG	RISE1162_noUDG.SG	237.9
28984	36344	0.721983	0.868511	7360	0.146528	6	KO1005	KO1003	502.293
66583	71324	1.61346	1.76551	4741	0.152046	6	KO1005	KO1003	311.813
6847	10955	0.239432	0.372676	4108	0.133244	9	RISE1164_noUDG.SG	RISE1172_noUDG.SG	308.307
15	3972	0.000386	0.147643	3957	0.147257	10	RISE1164_noUDG.SG	RISE1172_noUDG.SG	268.714
7755	12507	0.340071	0.48526	4752	0.145189	12	KO1005	KO1003	327.297
12279	18944	0.464858	0.622349	6665	0.157491	14	RISE1164_noUDG.SG	RISE1162_noUDG.SG	423.199
19555	24446	0.85863	0.995646	4891	0.137016	15	I3594	KO1003	356.966
27141	31623	1.02724	1.18418	4482	0.15694	16	RISE1164_noUDG.SG	RISE1162_noUDG.SG	285.587
76557	81570	2.41641	2.54213	5013	0.125723	1	RISE548_noUDG.SG	I11752	398.734
52984	58495	1.78535	1.93089	5511	0.145532	1	I0370	I11752	378.68
10484	15234	0.448596	0.569451	4750	0.120855	2	DRO001	I11752	393.033
23184	29855	0.77961	0.907816	6671	0.128206	2	KO1007	MIB058	520.334
16125	23940	0.559417	0.710545	7815	0.151128	3	I7489	I11752	517.111
62289	65343	1.83793	1.96941	3054	0.131484	4	I7489	I11752	232.272
48135	54141	1.14134	1.26586	6006	0.124521	6	I7279	TIS002	482.329
30235	36676	0.747443	0.875511	6441	0.128068	6	KO1007	TIS002	502.936
21146	28220	0.683557	0.818618	7074	0.135061	8	HAN002_noUDG.SG	RISE1159_noUDG.SG	523.763
7	3690	0.001721	0.139993	3683	0.138272	9	BLS001	RISE1159_noUDG.SG	266.359
32393	36952	1.01039	1.13498	4559	0.124593	10	STD002	TIS002	365.911
52785	56265	1.55956	1.70711	3480	0.147549	10	MIB060	I14189	235.854
26234	31934	0.864267	0.997915	5700	0.133648	10	I0370	I11752	426.493
19389	23804	0.627498	0.753081	4415	0.125583	12	I5272	I11752	351.56
44961	48643	1.34714	1.47292	3682	0.125777	12	HAN002_noUDG.SG	I14189	292.74
27667	30959	0.836791	0.960063	3292	0.123272	14	I7489	I11752	267.052
6338	10060	0.276196	0.430039	3722	0.153843	16	I7489	I11752	241.935
28340	31533	0.944524	1.0732	3193	0.128678	18	RISE548_noUDG.SG	I11752	248.139
4847	8065	0.274258	0.419766	3218	0.145508	18	RISE1164_noUDG.SG	RISE1173_noUDG.SG	221.156
9893	15813	0.418612	0.560417	5920	0.141805	20	RISE1164_noUDG.SG	RISE1173_noUDG.SG	417.475
66059	70988	1.83351	1.97316	4929	0.139652	2	HAN004_noUDG.SG	Plinkaigalis242	352.949
23715	28878	0.703183	0.841753	5163	0.13857	3	I5272	N45_noUDG.SG	372.591
57234	61478	1.67436	1.80903	4244	0.134665	4	KO1005	I7275	315.152
20732	25218	0.70956	0.844056	4486	0.134496	4	RISE1164_noUDG.SG	RISE1171_noUDG.SG	333.541
33005	39246	1.0453	1.19303	6241	0.147736	4	RISE1164_noUDG.SG	RISE1168_noUDG.SG	422.443
61860	65483	1.82416	1.97858	3623	0.154427	4	BLS001	N47_noUDG.SG	234.609
62901	66303	1.74964	1.88126	3402	0.131619	5	DRO001	I15824	258.473
48949	52478	1.41876	1.54273	3529	0.123971	7	I6294	MIS002	284.663
44985	48698	1.35756	1.50861	3713	0.151053	9	HAN004_noUDG.SG	N45_noUDG.SG	245.808
11718	16329	0.392972	0.546713	4611	0.153741	9	DRO001	Plinkaigalis242	299.92
6474	10917	0.225704	0.37236	4443	0.146656	9	RISE1164_noUDG.SG	RISE1171_noUDG.SG	302.954
14581	20392	0.540551	0.660586	5811	0.120035	12	RISE1164_noUDG.SG	RISE1167_noUDG.SG	484.109
11958	17475	0.455478	0.596022	5517	0.140544	14	I7279	I15824	392.546
3685	7339	0.211258	0.359328	3654	0.14807	14	STD002	Plinkaigalis242	246.775
12658	17916	0.658475	0.806155	5258	0.14768	15	STD002	Plinkaigalis242	356.04
18594	22107	0.639345	0.761775	3513	0.12243	20	I7489	I3601	286.939
5425	9913	0.276412	0.419095	4488	0.142683	20	RISE1164_noUDG.SG	RISE1168_noUDG.SG	314.543
14007	18428	0.53291	0.657744	4421	0.124834	2	HAN002_noUDG.SG	pcw362_noUDG.SG	354.15
64681	69226	1.79675	1.93622	4545	0.139473	2	MIB060	MIB007	325.87
77924	82449	2.14862	2.27036	4525	0.121746	2	MIB061	VLI007	371.675
65530	69598	1.81673	1.94061	4068	0.123878	2	KO1007	MIB007	328.388
23184	29844	0.77961	0.907747	6660	0.128137	2	KO1007	MIB054	519.756
4296	7127	0.221103	0.344743	2831	0.12364	2	BLS001	RISE1165_noUDG.SG	228.971
23649	28938	0.700258	0.843458	5289	0.1432	3	MIB060	I15644	369.344
20858	25132	0.715169	0.841854	4274	0.126685	4	HAN004_noUDG.SG	VLI007	337.372
1967	5364	0.096513	0.222029	3397	0.125516	5	MIB060	MIB063	270.643
38052	43782	1.11692	1.24409	5730	0.127172	5	MIB060	MIB036	450.571
38052	43782	1.11692	1.24409	5730	0.127172	5	MIB061	MIB036	450.571
11763	22756	0.417484	0.540783	10993	0.123299	6	ROU006	pcw362_noUDG.SG	891.572
34841	41848	0.835964	0.972309	7007	0.136345	6	HAN002_noUDG.SG	N44_noUDG.SG	513.917
12478	24552	0.440618	0.586051	12074	0.145433	6	I7279	MIB036	830.211
52531	58142	1.22388	1.36766	5611	0.143782	6	MIB060	MIB063	390.244
2733	6218	0.14425	0.27293	3485	0.12868	7	STD002	VLI007	270.827
43207	47293	1.30442	1.43938	4086	0.134961	9	I7279	MIB007	302.754
26129	30944	0.779919	0.900465	4815	0.120546	11	I0370	N44_noUDG.SG	399.433
14512	20685	0.536788	0.668115	6173	0.131327	12	DRO001	VLI007	470.048
6857	11494	0.312803	0.462468	4637	0.149665	12	MIB060	MIB063	309.825
14787	18476	0.620286	0.771303	3689	0.151017	16	RISE1164_noUDG.SG	RISE1165_noUDG.SG	244.277
27415	30537	0.909859	1.03653	3122	0.126669	18	RISE548_noUDG.SG	VLI007	246.469
17464	22956	0.631022	0.767672	5492	0.13665	18	DRO001	HOP004	401.903
5919	9795	0.293037	0.413188	3876	0.120151	20	I6624	VLI007	322.594
52937	57100	1.78011	1.90107	4163	0.120958	1	ROU006	MIB042	344.169
1849	4599	0.127712	0.251596	2750	0.123884	1	I7279	MIB034	221.982
52133	57527	1.52196	1.64446	5394	0.122501	2	MIB061	I7207	440.323
26915	32233	0.783407	0.934415	5318	0.151008	3	DRO001	VLI011	352.167
2596	5713	0.104602	0.236797	3117	0.132195	3	I6294	VLI011	235.788
26795	30921	0.815104	0.95558	4126	0.140476	5	DRO001	VLI017	293.716
65692	70175	1.58358	1.72602	4483	0.142444	6	HAN004_noUDG.SG	KNE003	314.72
35505	39890	1.08389	1.20561	4385	0.121718	7	I7489	VLI017	360.259
37803	41987	1.0387	1.16597	4184	0.127279	8	STD002	VLI011	328.727
54693	59107	1.48223	1.60674	4414	0.124509	8	I6294	VLI011	354.513
14	3690	0.001792	0.139993	3676	0.138201	9	BLS001	RISE1160_noUDG.SG	265.989
20227	24744	0.65471	0.778104	4517	0.123394	12	RISE1164_noUDG.SG	ber1M_noUDG.SG	366.063
10232	13870	0.409117	0.530894	3638	0.121777	13	DRO001	I0103	298.743
10286	15790	0.614281	0.748952	5504	0.134671	15	RISE1164_noUDG.SG	RISE1160_noUDG.SG	408.7
23642	28097	0.911489	1.05316	4455	0.141675	16	STD002	I7208	314.452
22484	26686	0.874765	1.00705	4202	0.132288	16	MIB060	MIB071	317.64
12136	18665	0.528999	0.67193	6529	0.142931	18	MIB060	MIB042	456.794
68091	72199	2.17672	2.29683	4108	0.120108	1	I7279	TRM003	342.026
40927	44813	1.20693	1.32805	3886	0.121119	2	HAN004_noUDG.SG	MIB028	320.841
51202	56497	1.48114	1.61784	5295	0.136694	2	MIB060	I5525	387.361
44451	50391	1.3097	1.45713	5940	0.147427	2	I0370	TRM006	402.911
7684	12666	0.306109	0.450145	4982	0.144036	3	DRO001	TRM003	345.886
3484	7647	0.20537	0.34344	4163	0.13807	4	KO1005	TRM006	301.514
29652	34898	0.948461	1.08867	5246	0.140208	4	RISE1164_noUDG.SG	PNL002	374.159
21111	25939	0.511479	0.636438	4828	0.124959	6	RISE548_noUDG.SG	TRM006	386.367
21490	26125	0.513213	0.645623	4635	0.13241	6	MIB060	MIB046	350.049
21490	26125	0.513213	0.645623	4635	0.13241	6	MIB061	MIB046	350.049
59782	64425	1.41922	1.54216	4643	0.122946	6	RISE1164_noUDG.SG	PRE001	377.645
15273	19763	0.539037	0.660021	4490	0.120984	7	I0370	I5525	371.123
7294	12064	0.253663	0.405213	4770	0.15155	9	MIB060	MIB028	314.748
7540	12011	0.255813	0.402504	4471	0.146691	9	MIB061	MIB028	304.79
8868	13172	0.338	0.464216	4304	0.126216	10	I7279	I7671	341.003
24899	30525	0.835086	0.969525	5626	0.134439	10	DRO001	TRM003	418.48
30419	34909	0.965759	1.08925	4490	0.123495	10	RISE1164_noUDG.SG	VLI092	363.577
52504	56274	1.55243	1.70902	3770	0.156589	10	KO1007	MIB045	240.758
9337	13879	0.354429	0.487639	4542	0.13321	10	I0370	I7671	340.965
16038	22839	0.523917	0.681622	6801	0.157705	11	KO1007	MIB046	431.248
26586	30829	0.837602	0.959915	4243	0.122313	12	MIB061	MIB046	346.897
5665	10344	0.48165	0.614936	4679	0.133286	15	MIB060	MIB028	351.05
27053	30851	1.02203	1.14802	3798	0.125994	16	KO1005	VLI016	301.443
27928	31538	1.04681	1.17965	3610	0.13284	16	I0370	TRM006	271.756
24998	29556	0.833545	0.988167	4558	0.154622	18	I6624	I7269	294.783
1866	4596	0.129831	0.251523	2730	0.121692	1	I7279	MIB033	224.337
69038	74301	2.20625	2.36064	5263	0.154385	1	HAN004_noUDG.SG	KON004	340.901
63964	68459	1.78361	1.92255	4495	0.138943	2	RISE548_noUDG.SG	I0371	323.514
39648	45138	1.18605	1.33369	5490	0.14764	2	STD002	VLI024	371.85
61081	66362	1.72194	1.8506	5281	0.128665	2	HAN004_noUDG.SG	VLI067	410.445
26482	32588	0.838702	0.977058	6106	0.138356	2	I0370	I0371	441.325
63964	68389	1.78361	1.91709	4425	0.133482	2	I0370	I0371	331.505
51888	57161	1.40361	1.52782	5273	0.124206	3	I5272	I0371	424.536
55746	59882	1.48925	1.61441	4136	0.125158	3	I7279	BNL005	330.462
55631	60208	1.48817	1.63036	4577	0.142186	3	STD002	BNL005	321.902
3276	6429	0.135822	0.26269	3153	0.126868	3	MIB061	VLI071	248.526
34723	40131	1.08415	1.22007	5408	0.135915	4	I7489	RDV001	397.896
55012	60519	1.61594	1.77376	5507	0.157817	4	MIB060	MIB062	348.948
29748	35860	0.73268	0.859903	6112	0.127223	6	KO1005	VLI045	480.416
36915	43588	0.879662	1.01991	6673	0.140246	6	I7279	VLI071	475.807
12540	25226	0.443157	0.602695	12686	0.159538	6	I7279	MIB053	795.171
27551	34610	0.695647	0.829637	7059	0.13399	6	MIB060	MIB002	526.83
27551	34619	0.695647	0.829765	7068	0.134118	6	MIB061	MIB002	526.999
25709	29759	0.825725	0.960965	4050	0.13524	9	STD002	MIB062	299.468
39921	45295	1.215	1.36931	5374	0.154311	9	HAN004_noUDG.SG	CAH010	348.258
49485	52946	1.44221	1.56529	3461	0.123084	10	HAN002_noUDG.SG	BNL003	281.19
25149	30583	0.842748	0.970446	5434	0.127698	10	DRO001	KON004	425.535
54904	58610	1.65217	1.80915	3706	0.156986	10	I6294	I0371	236.072
27412	32069	0.858483	0.995824	4657	0.137341	12	HAN002_noUDG.SG	KON004	339.083
10036	14212	0.394852	0.53893	4176	0.144078	13	HAN002_noUDG.SG	KO1006	289.843
27990	31855	0.845105	0.995645	3865	0.15054	14	I6624	VLI024	256.742
1513	5135	0.09005	0.230747	3622	0.140697	16	KO1009	RDV001	257.433
17990	21377	0.767119	0.89824	3387	0.131121	17	HAN004_noUDG.SG	KO1006	258.311
6645	10750	0.366422	0.515378	4105	0.148956	17	I6294	I0371	275.585
30587	33846	1.0389	1.17709	3259	0.138194	18	ROU006	VLI020	235.828
11043	17342	0.502036	0.627833	6299	0.125797	18	DRO001	BNL004	500.727
9736	13309	0.576076	0.735326	3573	0.15925	19	RISE548_noUDG.SG	VLI067	224.364
2943	6278	0.171942	0.306591	3335	0.134649	20	I7489	MIB040	247.681
8061	12405	0.337006	0.48323	4344	0.146224	21	RISE1164_noUDG.SG	VLI071	297.078
39562	44346	1.18491	1.30733	4784	0.122416	2	MIB061	MIB066	390.799
45514	50563	1.23985	1.37352	5049	0.133672	3	I5272	I6715	377.716
51400	57211	1.39513	1.52892	5811	0.13379	3	I5272	I6712	434.337
29213	33384	0.850567	0.981169	4171	0.130602	3	STD002	MIB032	319.367
2	3660	0.000165	0.155362	3658	0.155197	3	I7489	I6712	235.7
2961	6393	0.169817	0.310013	3432	0.140196	4	I5272	PDA004	244.8
1894	5401	0.092609	0.222687	3507	0.130078	5	I5272	I6715	269.607
8979	13435	0.346545	0.49395	4456	0.147405	5	I5272	I6715	302.296
6079	9570	0.21263	0.341753	3491	0.129123	8	STD002	NAU001_noUDG.SG	270.362
50713	54693	1.35966	1.4816	3980	0.121944	8	MIB061	MIB066	326.379
25850	30908	0.832815	0.986666	5058	0.153851	9	STD002	CAH005	328.76
50941	54777	1.49643	1.64596	3836	0.149534	10	I5272	VLI076	256.53
20694	25348	0.702055	0.845783	4654	0.143728	10	I5272	I6712	323.806
47214	50927	1.43498	1.589	3713	0.154028	12	I0370	I6712	241.06
12606	16301	0.553627	0.681943	3695	0.128316	16	I5272	I6712	287.961
30603	33846	1.04035	1.17709	3243	0.136739	18	I5272	VLI076	237.167
21789	26092	0.73263	0.869743	4303	0.137113	18	HAN002_noUDG.SG	NAU001_noUDG.SG	313.829
9729	13597	0.485697	0.634065	3868	0.148368	22	I5272	I6712	260.703
10454	13747	0.50306	0.637609	3293	0.134549	22	I0370	I6712	244.744
18282	23441	0.746315	0.874162	5159	0.127847	1	I5272	HAL001_noUDG.SG	403.529
79793	84254	2.19206	2.33032	4461	0.138257	2	ROU006	poz81_noUDG.SG	322.66
40161	45503	1.11633	1.23825	5342	0.121926	3	ROU006	MIB038	438.135
5294	10252	0.280898	0.407952	4958	0.127054	4	HAN002_noUDG.SG	RISE1161_noUDG.SG	390.228
2918	7637	0.139581	0.294809	4719	0.155228	5	I7279	poz81_noUDG.SG	304.004
44784	50421	1.27097	1.4052	5637	0.134234	5	STD002	ROU007	419.938
33885	40828	0.81884	0.943909	6943	0.125069	6	KO1005	I0108	555.134
70267	74484	1.73527	1.89401	4217	0.158744	6	ROU006	poz81_noUDG.SG	265.648
4076	8082	0.204571	0.326332	4006	0.121761	7	I5272	poz81_noUDG.SG	329.005
48029	52476	1.39337	1.54269	4447	0.149322	7	STD002	HAL001_noUDG.SG	297.813
39778	46526	1.21062	1.35385	6748	0.143221	10	HAN002_noUDG.SG	poz81_noUDG.SG	471.16
8878	13123	0.3385	0.461224	4245	0.122724	10	I7279	VOR004_noUDG.SG	345.898
1029	4971	0.031789	0.190312	3942	0.158523	10	RISE1164_noUDG.SG	RISE1161_noUDG.SG	248.671
52548	55882	1.55317	1.68135	3334	0.128179	10	KO1007	MIB038	260.105
8224	13095	0.318295	0.460707	4871	0.142412	10	I0370	VOR004_noUDG.SG	342.036
43631	47340	1.18243	1.30439	3709	0.12196	11	I7279	pcw040_noUDG.SG	304.116
16471	23133	0.536953	0.690173	6662	0.15322	11	KO1007	MIB038	434.8
25052	29522	0.787231	0.910682	4470	0.123451	12	RISE548_noUDG.SG	VOR004_noUDG.SG	362.087
5588	9740	0.242137	0.37862	4152	0.136483	13	HAN004_noUDG.SG	HAL001_noUDG.SG	304.214
2457	5740	0.113484	0.246205	3283	0.132721	13	I6624	poz81_noUDG.SG	247.361
2450	5602	0.169509	0.29092	3152	0.121411	14	RISE1164_noUDG.SG	RISE1161_noUDG.SG	259.614
14018	19339	0.519243	0.660673	5321	0.14143	20	RISE548_noUDG.SG	pcw361_noUDG.SG	376.228
83616	88376	2.30964	2.45868	4760	0.149039	2	I5272	I0370	319.379
42782	47470	1.25363	1.38167	4688	0.128038	2	ROU006	HAN004_noUDG.SG	366.142
63776	68389	1.77859	1.91709	4613	0.138504	2	RISE548_noUDG.SG	I0370	333.059
63903	68380	1.78165	1.91672	4477	0.135075	2	RISE548_noUDG.SG	I6294	331.445
63903	68546	1.78165	1.9255	4643	0.143857	2	I0370	I6294	322.751
55719	59864	1.48888	1.61309	4145	0.124202	3	I7279	STD002	333.731
35266	39908	1.0763	1.20691	4642	0.130612	7	ROU006	KO1007	355.404
42731	46827	1.2869	1.41172	4096	0.124819	9	I7279	STD002	328.155
8812	13010	0.334858	0.45805	4198	0.123192	10	I7279	I0370	340.769
6	3399	0.005462	0.156149	3393	0.150687	13	I5272	I7489	225.169
26950	31503	0.822396	0.982049	4553	0.159653	14	I7489	I6294	285.181
19427	24014	0.856135	0.977836	4587	0.121701	15	I7279	I3594	376.907
28139	31933	1.05409	1.20868	3794	0.154588	16	MIB060	MIB061	245.427
22904	25995	0.960224	1.09908	3091	0.138854	17	I5272	I0370	222.608
10454	13595	0.50306	0.634041	3141	0.130981	22	I5272	I0370	239.806
30407	36640	0.750078	0.875004	6233	0.124926	6	BOL003_noUDG.SG	I0438	498.935
6956	10322	0.246288	0.373108	3366	0.12682	8	I1917	I3952	265.416
9671	13161	0.572312	0.729423	3490	0.157111	19	RISE94_noUDG.SG	I0438	222.136
3655	8158	0.198783	0.340884	4503	0.142101	21	I6713	I3952	316.887
15298	20820	0.678446	0.810101	5522	0.131655	1	I1917	I0443	419.43
61059	66377	1.98998	2.11109	5318	0.121115	1	oll007_noUDG.SG	I5835	439.087
47221	52040	1.3765	1.51931	4819	0.142811	2	I6713	I5835	337.439
46083	51880	1.31456	1.45303	5797	0.138477	5	RISE1169_noUDG.SG	ILK002	418.626
71636	75087	1.77782	1.91408	3451	0.136263	6	STD001	ILK002	253.26
17384	21516	0.565114	0.692408	4132	0.127294	9	RISE1249_noUDG.SG	ILK002	324.603
53679	57115	1.60047	1.7444	3436	0.143934	10	RISE1241_noUDG.SG	ILK002	238.721
7511	11127	0.273949	0.397037	3616	0.123088	11	RISE1241_noUDG.SG	ILK002	293.774
39092	45135	1.19719	1.35293	6043	0.155734	12	NAU002_noUDG.SG	I0443	388.033
10768	13969	0.426469	0.556367	3201	0.129898	21	RISE1249_noUDG.SG	ILK002	246.424
77541	83202	2.13204	2.29147	5661	0.159433	2	MIB070	I7958	355.071
82860	87481	2.2833	2.42758	4621	0.14428	2	PNL001	I2105	320.28
61134	64782	1.79474	1.9402	3648	0.145459	4	I1917	I2105	250.792
60532	65393	1.45169	1.57225	4861	0.120561	6	PNL001	I2105	403.198
46709	53651	1.08858	1.24575	6942	0.157167	6	oll007_noUDG.SG	I4889	441.696
42441	46890	1.28321	1.41807	4449	0.134863	9	PNL001	I2105	329.89
12998	18354	0.457894	0.610355	5356	0.152461	10	RISE94_noUDG.SG	I4889	351.303
49882	53784	1.46552	1.60451	3902	0.138997	10	I6713	I2069	280.726
55597	61162	1.86896	1.99131	5565	0.122349	1	PNL001	I4896	454.846
13024	17174	0.455585	0.584888	4150	0.129303	8	STD001	I7959	320.952
24977	31194	0.83658	0.986524	6217	0.149944	10	oll007_noUDG.SG	ILK003	414.621
1145	5396	0.067019	0.210275	4251	0.143256	11	NAU002_noUDG.SG	ILK003	296.742
37372	43328	1.15069	1.29274	5956	0.142059	12	STD001	Gyvakarai1_10bp_noUDG	419.263
4101	8163	0.413945	0.563954	4062	0.150009	15	PNL001	I4896	270.784
14381	18908	0.699647	0.834202	4527	0.134555	15	PNL001	I4896	336.442
482	4134	0.037577	0.191802	3652	0.154225	16	RISE1249_noUDG.SG	ILK003	236.797
3018	6593	0.15517	0.284825	3575	0.129655	16	ROU001	ILK003	275.732
40306	46332	0.928579	1.07946	6026	0.150884	6	STD001	I0104	399.38
21595	25371	0.696816	0.819052	3776	0.122236	9	STD001	HOP001	308.911
24547	30305	0.824119	0.960961	5758	0.136842	10	RISE1241_noUDG.SG	ILK001	420.777
41992	46793	1.13904	1.28304	4801	0.144001	11	RISE94_noUDG.SG	I7209	333.401
19652	24192	0.634444	0.763795	4540	0.129351	12	RISE1249_noUDG.SG	I0104	350.983
33195	36513	1.0032	1.14616	3318	0.142952	13	PNL001	I13467	232.106
21467	25202	0.733918	0.886235	3735	0.152317	20	I6713	I13467	245.212
4381	8207	0.221941	0.342075	3826	0.120134	21	I6713	I7209	318.478
5750	8737	0.320693	0.452566	2987	0.131873	1	I6713	I10565	226.506
40515	44798	1.1985	1.32692	4283	0.128429	2	MIB070	I6695	333.492
81617	85931	2.23703	2.37608	4314	0.139057	2	BOL003_noUDG.SG	I6695	310.232
14301	19767	0.545142	0.686776	5466	0.141634	2	I6713	I10565	385.924
39333	45887	1.10455	1.25181	6554	0.147254	3	RISE1169_noUDG.SG	RISE1163_noUDG.SG	445.081
5	3317	0.00021	0.138164	3312	0.137954	3	I6713	I3950	240.08
41048	47018	1.25058	1.38348	5970	0.132903	4	MIB070	I7963	449.2
54470	59082	1.47822	1.6056	4612	0.12738	8	I6713	I10565	362.066
16812	21107	0.575905	0.73251	4295	0.156605	10	PNL001	I6590	274.257
29517	35998	0.868128	0.998446	6481	0.130318	11	I6713	I3949	497.322
20640	26123	0.647406	0.778426	5483	0.13102	11	I6713	I7214	418.486
14254	17279	0.601305	0.722247	3025	0.120942	16	RISE1241_noUDG.SG	RISE1163_noUDG.SG	250.12
23586	28431	0.787245	0.945485	4845	0.15824	18	I1917	RISE511_noUDG.SG	306.18
32353	37357	1.11131	1.24293	5004	0.131624	1	MIB087	I7210	380.174
68200	73766	1.91164	2.04254	5566	0.130894	2	ROU001	I7210	425.23
40506	46466	1.2294	1.37155	5960	0.142152	4	RISE1241_noUDG.SG	RISE1170_noUDG.SG	419.27
61296	65079	1.80448	1.95496	3783	0.150484	4	RISE1241_noUDG.SG	RISE1170_noUDG.SG	251.389
50308	54965	1.40252	1.54347	4657	0.140948	5	RISE1169_noUDG.SG	I7962	330.406
12184	16208	0.442675	0.581961	4024	0.139286	5	RISE1249_noUDG.SG	RISE1170_noUDG.SG	288.902
12188	15904	0.442843	0.564143	3716	0.1213	5	I1917	I7962	306.348
20966	26322	0.663827	0.801886	5356	0.138059	5	RISE1241_noUDG.SG	I7210	387.95
35815	41065	1.09235	1.24258	5250	0.150234	7	BOL003_noUDG.SG	I7251	349.455
55498	60122	1.50632	1.65271	4624	0.146391	8	RISE1241_noUDG.SG	RISE1170_noUDG.SG	315.867
39269	44699	1.19355	1.35081	5430	0.157257	9	STD001	I7960	345.295
44632	48525	1.35045	1.50075	3893	0.150303	9	oll007_noUDG.SG	KO1002	259.01
3641	6771	0.131498	0.253459	3130	0.121961	10	RISE1241_noUDG.SG	KO1002	256.639
1978	5447	0.070416	0.207549	3469	0.137133	10	RISE1241_noUDG.SG	RISE1170_noUDG.SG	252.966
30461	35773	0.967044	1.1089	5312	0.141854	10	RISE1241_noUDG.SG	RISE1170_noUDG.SG	374.469
19184	23764	0.624168	0.751241	4580	0.127073	12	MIB070	I7962	360.423
10662	16552	0.423881	0.582294	5890	0.158413	13	RISE1169_noUDG.SG	RISE1170_noUDG.SG	371.813
35430	38927	1.10664	1.25705	3497	0.15041	13	PNL001	I7251	232.498
1446	4511	0.07245	0.199255	3065	0.126805	13	RISE1241_noUDG.SG	RISE1170_noUDG.SG	241.71
32293	35569	1.01099	1.15089	3276	0.139897	14	NAU002_noUDG.SG	KO1002	234.172
14631	20340	0.531894	0.661783	5709	0.129889	14	NAU002_noUDG.SG	I14193	439.529
20735	25616	0.669598	0.791787	4881	0.122189	14	NAU002_noUDG.SG	I7962	399.463
694	4312	0.046816	0.198	3618	0.151184	16	RISE1249_noUDG.SG	RISE1170_noUDG.SG	239.311
4782	8221	0.22097	0.343427	3439	0.122457	16	STD001	I7210	280.833
28115	31768	1.05377	1.19282	3653	0.139053	16	I6713	I6714	262.706
15242	18947	0.639257	0.789902	3705	0.150645	16	oll007_noUDG.SG	KO1002	245.943
23586	27459	0.787245	0.910403	3873	0.123158	18	I1917	KO1002	314.474
10914	17399	0.456558	0.595024	6485	0.138466	20	RISE1241_noUDG.SG	I7210	468.346
7709	11514	0.401047	0.523618	3805	0.122571	22	I1917	KO1002	310.432
31925	36370	0.965239	1.08645	4445	0.121214	2	PNL001	I7276	366.707
41279	46355	1.11971	1.27137	5076	0.151655	11	STD001	I7280	334.707
40375	45841	1.22444	1.38005	5466	0.155605	12	oll007_noUDG.SG	I11159	351.274
18989	23387	0.623049	0.743161	4398	0.120112	14	RISE94_noUDG.SG	I7283	366.158
12110	17667	0.644258	0.799875	5557	0.155617	15	ROU001	I7282	357.095
11807	17230	0.638292	0.791199	5423	0.152907	15	ROU001	I7283	354.66
10731	14247	0.468523	0.600957	3516	0.132434	16	I6713	I3387	265.491
82800	85557	2.6096	2.7306	2757	0.121	1	oll007_noUDG.SG	RISE1172_noUDG.SG	227.851
14325	20466	0.546125	0.704081	6141	0.157956	2	ROU001	I5833	388.779
11031	15307	0.398527	0.536886	4276	0.138359	3	RISE1169_noUDG.SG	RISE1166_noUDG.SG	309.051
28649	32791	0.832534	0.952875	4142	0.120341	3	RISE1169_noUDG.SG	RISE1172_noUDG.SG	344.189
13671	19098	0.481703	0.624244	5427	0.142541	3	RISE1249_noUDG.SG	RISE1166_noUDG.SG	380.733
25926	31042	0.636363	0.765863	5116	0.1295	6	RISE1169_noUDG.SG	RISE1162_noUDG.SG	395.058
55498	59814	1.50632	1.6373	4316	0.130974	8	RISE1241_noUDG.SG	RISE1162_noUDG.SG	329.531
53131	56695	1.57401	1.72495	3564	0.150946	10	RISE1169_noUDG.SG	RISE1162_noUDG.SG	236.111
2101	5485	0.07386	0.209155	3384	0.135295	10	RISE1241_noUDG.SG	RISE1162_noUDG.SG	250.12
30461	35738	0.967044	1.10828	5277	0.141233	10	RISE1241_noUDG.SG	RISE1162_noUDG.SG	373.638
22016	27014	0.659402	0.802688	4998	0.143286	11	BOL003_noUDG.SG	RISE552_noUDG.SG	348.813
47884	51466	1.32768	1.45686	3582	0.129175	11	BOL003_noUDG.SG	RISE1172_noUDG.SG	277.298
36371	42094	1.01431	1.13973	5723	0.125424	11	oll007_noUDG.SG	RISE552_noUDG.SG	456.292
35267	38927	1.09792	1.25705	3660	0.159129	13	RISE1169_noUDG.SG	RISE1162_noUDG.SG	230.002
10	2879	0.005471	0.13424	2869	0.128769	13	RISE1169_noUDG.SG	RISE1172_noUDG.SG	222.802
32563	35920	0.985481	1.12692	3357	0.141436	13	BOL003_noUDG.SG	RISE1172_noUDG.SG	237.351
1291	4511	0.064392	0.199255	3220	0.134863	13	RISE1241_noUDG.SG	RISE1162_noUDG.SG	238.761
23925	28468	0.972043	1.12118	4543	0.149136	15	STD001	RISE552_noUDG.SG	304.621
709	4291	0.050398	0.196701	3582	0.146303	16	RISE1249_noUDG.SG	RISE1162_noUDG.SG	244.834
2876	6595	0.151746	0.284827	3719	0.133081	16	ROU001	RISE1162_noUDG.SG	279.454
6262	10117	0.468024	0.593247	3855	0.125223	19	RISE1249_noUDG.SG	RISE1172_noUDG.SG	307.851
9932	16096	0.42165	0.563663	6164	0.142013	20	RISE1169_noUDG.SG	RISE1162_noUDG.SG	434.045
13471	18619	0.606852	0.756073	5148	0.149221	1	MIB070	MIB058	344.992
50679	54867	1.46434	1.58504	4188	0.120694	2	I6713	I0374	346.993
58335	63285	1.56024	1.69193	4950	0.131686	3	oll007_noUDG.SG	I11160	375.894
24736	30701	0.832907	0.979467	5965	0.14656	4	BOL003_noUDG.SG	RISE1159_noUDG.SG	407.001
20107	25494	0.640611	0.765502	5387	0.124891	5	I6713	I11752	431.336
32980	37899	1.02572	1.1553	4919	0.129583	9	I6713	I11752	379.602
37046	41787	1.13648	1.26187	4741	0.125389	10	I6713	I11752	378.103
50779	53931	1.42627	1.55676	3152	0.130491	11	RISE1169_noUDG.SG	RISE1173_noUDG.SG	241.549
50852	53842	1.42807	1.55181	2990	0.123737	11	RISE1249_noUDG.SG	RISE1159_noUDG.SG	241.642
21162	26632	0.68103	0.838943	5470	0.157913	12	PNL001	TIS002	346.393
42076	46414	1.26319	1.39994	4338	0.136748	12	RISE94_noUDG.SG	TIS002	317.226
13578	20579	0.521888	0.675975	7001	0.154087	13	MIB087	MIB058	454.354
14804	20340	0.537812	0.661783	5536	0.123971	14	PNL001	I11752	446.556
11977	16633	0.642963	0.773436	4656	0.130473	15	STD001	I11752	356.855
14255	17279	0.601313	0.722247	3024	0.120934	16	RISE1241_noUDG.SG	RISE1173_noUDG.SG	250.054
20940	24156	0.881227	1.00353	3216	0.1223	17	I6713	TIS002	262.96
30591	33846	1.0398	1.17709	3255	0.137295	18	RISE1169_noUDG.SG	RISE1173_noUDG.SG	237.081
26008	30060	0.868185	1.00904	4052	0.140852	18	I6713	I11752	287.678
81971	84803	2.56313	2.68661	2832	0.123488	1	RISE1169_noUDG.SG	RISE1168_noUDG.SG	229.334
23838	28036	0.884712	1.01265	4198	0.127934	1	RISE1169_noUDG.SG	RISE1167_noUDG.SG	328.138
82403	85604	2.59128	2.73589	3201	0.144617	1	oll007_noUDG.SG	RISE1168_noUDG.SG	221.343
14325	19252	0.546125	0.674382	4927	0.128257	2	ROU001	Plinkaigalis242	384.151
3	3486	0.000199	0.145202	3483	0.145003	3	RISE1169_noUDG.SG	RISE1168_noUDG.SG	240.202
39333	45159	1.10455	1.22729	5826	0.122736	3	RISE1169_noUDG.SG	RISE1168_noUDG.SG	474.677
58335	63285	1.56024	1.69193	4950	0.131686	3	oll007_noUDG.SG	I14185	375.894
2708	6168	0.155322	0.30417	3460	0.148848	4	RISE1169_noUDG.SG	RISE1171_noUDG.SG	232.452
9329	13168	0.385632	0.517861	3839	0.132229	4	RISE1169_noUDG.SG	RISE1167_noUDG.SG	290.33
11568	15711	0.460951	0.593293	4143	0.132342	4	oll007_noUDG.SG	RISE1171_noUDG.SG	313.053
62852	66254	1.74889	1.87912	3402	0.130232	5	PNL001	I15824	261.226
10758	14852	0.471223	0.623162	4094	0.151939	16	PNL001	I14185	269.45
12181	15926	0.577789	0.709428	3745	0.131639	17	PNL001	Plinkaigalis242	284.49
6544	9900	0.359693	0.485387	3356	0.125694	17	MIB087	I1549	266.998
30593	33846	1.03985	1.17709	3253	0.137243	18	RISE1169_noUDG.SG	RISE1168_noUDG.SG	237.025
9974	15815	0.422367	0.560436	5841	0.138069	20	RISE1169_noUDG.SG	N47_noUDG.SG	423.049
18691	23012	0.645898	0.794478	4321	0.14858	20	RISE1169_noUDG.SG	RISE1168_noUDG.SG	290.82
7206	11084	0.335447	0.460177	3878	0.12473	20	I0432	I15824	310.912
28056	33460	1.01574	1.13841	5404	0.122663	1	RISE1249_noUDG.SG	N49_noUDG.SG	440.557
7449	11674	0.397642	0.546563	4225	0.148921	1	RISE1249_noUDG.SG	N44_noUDG.SG	283.707
77952	82455	2.44244	2.59211	4503	0.14967	1	ROU001	MIB052	300.862
11552	15108	0.542882	0.669499	3556	0.126617	1	I1917	VLI007	280.847
7570	11531	0.35676	0.47738	3961	0.12062	2	RISE1169_noUDG.SG	RISE1165_noUDG.SG	328.387
37134	43531	1.14089	1.30043	6397	0.159543	4	MIB070	MIB057	400.958
53342	57689	1.55273	1.68869	4347	0.135966	4	NAU002_noUDG.SG	VLI007	319.712
9329	13167	0.385632	0.517814	3838	0.132182	4	RISE1169_noUDG.SG	RISE1165_noUDG.SG	290.357
2315	6387	0.112689	0.26413	4072	0.151441	5	MIB070	MIB036	268.884
9889	18003	0.360406	0.490614	8114	0.130208	6	STD001	pcw362_noUDG.SG	623.157
22692	26859	0.538156	0.67805	4167	0.139894	6	MIB087	N49_noUDG.SG	297.868
30278	35968	0.975288	1.09591	5690	0.120625	9	BOL003_noUDG.SG	MIB063	471.71
50675	53931	1.42209	1.55676	3256	0.134663	11	RISE1169_noUDG.SG	RISE1165_noUDG.SG	241.789
34827	39263	1.06021	1.19935	4436	0.139145	12	ROU001	MIB052	318.804
11169	18195	0.451337	0.596337	7026	0.145	12	oll007_noUDG.SG	VLI007	484.552
32563	35685	0.985481	1.1161	3122	0.130616	13	BOL003_noUDG.SG	RISE1165_noUDG.SG	239.021
25523	29258	0.852997	0.976509	3735	0.123512	18	I1917	VLI007	302.4
82007	84878	2.56431	2.69287	2871	0.128566	1	RISE1169_noUDG.SG	RISE1160_noUDG.SG	223.309
82681	85558	2.60837	2.73061	2877	0.122241	1	oll007_noUDG.SG	RISE1160_noUDG.SG	235.355
45303	50462	1.33913	1.45991	5159	0.120772	2	MIB070	VLI011	427.169
90573	93875	2.55201	2.68832	3302	0.136319	2	MIB070	ber1M_noUDG.SG	242.226
69515	74591	1.93983	2.06438	5076	0.124557	2	STD001	I7207	407.525
2139	5326	0.087572	0.22228	3187	0.134708	3	STD001	VLI011	236.586
58844	63664	1.57311	1.70137	4820	0.12826	3	oll007_noUDG.SG	I14191	375.799
61408	64819	1.80692	1.94225	3411	0.135336	4	BOL003_noUDG.SG	I0103	252.04
24696	30367	0.830499	0.968616	5671	0.138117	4	BOL003_noUDG.SG	RISE1160_noUDG.SG	410.594
30843	36320	0.991484	1.12086	5477	0.12938	4	RISE1249_noUDG.SG	I14191	423.326
7163	11469	0.282977	0.420062	4306	0.137085	5	RISE1249_noUDG.SG	VLI061	314.112
11432	15886	0.428214	0.555019	4454	0.126805	7	NAU002_noUDG.SG	I0103	351.248
35423	39921	1.07965	1.20773	4498	0.128077	7	STD001	VLI017	351.195
18022	22972	0.614938	0.741244	4950	0.126306	7	oll007_noUDG.SG	ber1M_noUDG.SG	391.905
20104	26803	0.654955	0.794614	6699	0.139659	8	ROU001	VLI011	479.668
18297	22458	0.58874	0.715005	4161	0.126265	9	NAU002_noUDG.SG	ber1M_noUDG.SG	329.545
42839	46883	1.29129	1.41617	4044	0.12488	9	oll007_noUDG.SG	I0103	323.831
9628	14035	0.365562	0.490703	4407	0.125141	10	RISE1169_noUDG.SG	VLI011	352.163
26023	31633	0.858491	0.992736	5610	0.134245	10	RISE94_noUDG.SG	I0103	417.893
[truncated: 598 more rows]
