# Supplementary material for: Accurate detection of identity-by-descent segments in human ancient DNA
Source: Nat Genet. 2023 Dec 20;56(1):143–51. doi: 10.1038/s41588-023-01582-w (PMC10786714; doi:10.1038/s41588-023-01582-w)
Supplement: Supplementary file 9 — Precision and sensitivity of our method under various scenarios over 50 independent simulated replicates. [file 41588_2023_1582_MOESM9_ESM.xlsx]

## Sheet: precision_ancIBD.wgs
	(5, 6)cM_2x	(5, 6)cM_1x	(5, 6)cM_0.75x	(5, 6)cM_0.5x	(5, 6)cM_0.25x	(5, 6)cM_0.1x	(6, 8)cM_2x	(6, 8)cM_1x	(6, 8)cM_0.75x	(6, 8)cM_0.5x	(6, 8)cM_0.25x	(6, 8)cM_0.1x	(8, 12)cM_2x	(8, 12)cM_1x	(8, 12)cM_0.75x	(8, 12)cM_0.5x	(8, 12)cM_0.25x	(8, 12)cM_0.1x	(12, inf)cM_2x	(12, inf)cM_1x	(12, inf)cM_0.75x	(12, inf)cM_0.5x	(12, inf)cM_0.25x	(12, inf)cM_0.1x
0	0.954545	0.913043	0.916667	0.846154	0.851852	0.355932	1	1	1	1	0.947368	0.5	1	1	1	1	0.941176	0.740741	1	1	1	1	1	1
1	0.909091	0.869565	0.88	0.884615	0.818182	0.35	1	1	1	1	0.9375	0.575	1	1	1	1	0.947368	0.727273	1	1	1	1	1	0.909091
2	0.954545	0.916667	0.884615	0.84	0.806452	0.365385	1	1	1	0.941176	0.9	0.586957	1	1	1	1	1	0.666667	1	1	1	1	1	0.785714
3	0.958333	0.954545	0.916667	0.952381	0.857143	0.363636	1	1	1	1	0.9375	0.615385	1	1	1	0.95	0.952381	0.72	1	1	1	1	1	0.888889
4	0.954545	1	0.92	0.846154	0.8	0.352941	1	1	1	1	0.9375	0.652174	1	1	1	1	1	0.764706	1	1	1	1	1	1
5	0.916667	0.958333	0.884615	0.875	0.851852	0.333333	1	1	1	1	1	0.714286	1	1	1	1	0.947368	0.72	1	1	1	1	1	1
6	0.95	0.913043	0.958333	0.88	0.826087	0.392857	1	1	1	1	1	0.592593	1	1	1	0.954545	1	0.764706	1	1	1	1	1	1
7	0.875	0.916667	0.875	0.875	0.83871	0.5	1	1	1	1	0.9375	0.645161	1	1	1	0.95	0.95	0.703704	1	1	1	1	1	0.9
8	0.947368	0.916667	0.913043	0.88	0.892857	0.470588	1	1	1	0.941176	0.863636	0.466667	1	1	1	1	0.947368	0.708333	1	1	1	1	1	1
9	1	0.909091	0.913043	0.875	0.78125	0.467742	1	1	1	1	0.894737	0.411765	1	1	1	1	0.947368	0.791667	1	1	1	1	1	1
10	0.944444	0.954545	0.916667	0.821429	0.814815	0.409091	1	1	1	1	0.904762	0.510204	1	1	1	1	1	0.75	1	1	1	1	1	1
11	0.916667	0.956522	0.958333	0.923077	0.857143	0.346939	1	1	1	1	0.882353	0.462963	1	1	1	1	1	0.772727	1	1	1	1	1	0.916667
12	0.956522	0.916667	0.916667	0.875	0.833333	0.481481	1	1	1	1	0.833333	0.518519	1	1	0.95	0.952381	1	0.733333	1	1	1	1	1	0.928571
13	0.913043	0.958333	0.88	0.875	0.785714	0.4	1	1	1	1	0.916667	0.439024	1	1	1	1	1	0.9	1	1	1	1	1	0.923077
14	1	0.913043	0.88	0.88	0.75	0.482143	1	1	1	1	0.944444	0.521739	1	1	1	0.944444	1	0.818182	1	1	1	1	1	0.857143
15	1	0.96	0.916667	0.869565	0.8	0.326087	1	1	1	1	0.9375	0.604167	1	1	1	1	1	0.65	1	1	1	1	1	1
16	0.9	0.846154	0.916667	0.909091	0.84	0.355556	1	1	1	1	0.882353	0.614035	1	1	0.952381	0.952381	1	0.695652	1	1	1	1	1	0.888889
17	0.95	0.956522	0.913043	0.913043	0.75	0.270833	1	1	1	1	0.941176	0.5	1	1	1	1	0.954545	0.857143	1	1	1	1	1	0.866667
18	1	0.916667	0.913043	0.884615	0.851852	0.42	1	1	1	0.888889	1	0.613636	1	1	1	1	0.95	0.8	1	1	1	1	1	1
19	0.956522	0.84	0.916667	0.92	0.83871	0.38	1	1	1	1	0.947368	0.536585	1	1	1	0.947368	0.947368	0.714286	1	1	1	1	1	0.909091
20	0.916667	0.875	0.869565	0.869565	0.785714	0.430769	1	1	1	1	1	0.525	1	1	0.947368	1	1	0.882353	1	1	1	1	1	0.923077
21	0.913043	0.916667	0.92	0.916667	0.875	0.5	1	1	1	0.944444	0.941176	0.583333	1	1	1	1	0.944444	0.727273	1	1	1	1	1	0.9
22	0.916667	0.92	0.92	0.913043	0.884615	0.381818	1	1	1	1	0.909091	0.657895	1	1	1	1	0.952381	0.736842	1	1	1	1	1	0.923077
23	0.954545	0.913043	0.956522	0.92	0.88	0.34	1	1	1	0.944444	0.944444	0.538462	1	1	1	0.941176	0.95	0.75	1	1	1	1	1	0.888889
24	0.916667	0.916667	0.916667	0.923077	0.76	0.444444	1	1	1	1	0.894737	0.585366	1	1	1	0.952381	1	0.863636	1	1	1	1	1	1
25	0.916667	0.96	1	0.833333	0.826087	0.353846	1	1	1	1	0.809524	0.465116	1	1	1	0.956522	1	0.833333	1	1	1	1	1	1
26	0.952381	0.954545	0.846154	0.888889	0.807692	0.377778	1	1	1	1	1	0.583333	1	1	1	1	0.956522	0.7	1	1	1	1	1	1
27	0.954545	0.954545	0.875	0.875	0.758621	0.438596	1	1	1	1	0.941176	0.5	1	1	1	1	1	0.681818	1	1	1	1	1	1
28	0.913043	0.92	0.92	0.84	0.83871	0.482759	1	1	1	0.944444	0.9375	0.547619	1	1	0.944444	0.947368	1	0.75	1	1	1	1	1	0.8
29	0.875	0.884615	0.92	0.92	0.84375	0.3125	1	1	1	0.941176	1	0.595238	1	1	1	0.944444	0.944444	0.772727	1	1	1	1	1	1
30	0.916667	0.956522	0.88	0.884615	0.758621	0.4	1	1	1	1	0.941176	0.543478	1	1	0.952381	0.947368	0.947368	0.857143	1	1	1	1	1	1
31	0.954545	0.92	0.956522	0.958333	0.851852	0.442857	1	1	1	0.933333	0.909091	0.46	1	1	1	1	1	0.875	1	1	1	1	1	1
32	0.954545	0.909091	0.863636	0.909091	0.833333	0.413793	1	1	1	1	0.875	0.463415	1	0.947368	0.95	0.954545	0.95	0.85	1	1	1	1	1	0.846154
33	0.954545	0.962963	0.92	0.92	0.78125	0.415094	1	1	1	1	1	0.604167	1	1	1	1	0.95	0.863636	1	1	1	1	1	0.888889
34	0.913043	0.954545	0.913043	0.913043	0.875	0.383333	1	1	1	1	0.947368	0.5	1	1	1	1	0.95	0.782609	1	1	1	1	1	0.909091
35	0.952381	0.952381	0.952381	0.863636	0.846154	0.339286	1	1	1	1	0.9375	0.463415	1	1	1	0.95	0.947368	0.954545	1	1	1	1	1	1
36	0.909091	0.884615	0.88	0.888889	0.821429	0.4	1	1	1	0.9375	0.941176	0.585366	1	1	1	1	0.952381	0.761905	1	1	1	1	1	1
37	0.952381	0.875	0.913043	0.88	0.806452	0.509434	1	1	1	1	0.9375	0.547619	1	1	0.952381	0.954545	0.954545	0.727273	1	1	1	1	1	1
38	1	0.958333	0.923077	0.875	0.833333	0.425926	1	1	1	1	0.909091	0.553191	1	1	1	1	1	0.9	1	1	1	1	0.909091	0.9
39	0.96	0.916667	0.88	0.814815	0.733333	0.425532	1	1	1	1	0.9375	0.648649	1	1	1	1	0.956522	0.76	1	1	1	1	1	1
40	0.95	0.92	0.913043	0.869565	0.827586	0.425532	1	1	1	1	1	0.534884	1	1	1	1	0.95	0.666667	1	1	1	1	1	0.8
41	0.958333	0.916667	0.916667	0.916667	0.76	0.38	1	1	1	1	0.9375	0.583333	1	1	1	1	1	0.709677	1	1	1	1	1	1
42	0.916667	0.913043	0.916667	0.88	0.826087	0.415094	1	1	1	1	0.952381	0.560976	1	1	1	0.952381	0.944444	0.827586	1	1	1	1	1	0.875
43	0.956522	0.92	0.884615	0.892857	0.903226	0.434783	1	1	0.9375	1	0.904762	0.538462	1	1	1	1	1	0.916667	1	1	1	1	1	0.875
44	0.954545	0.954545	0.84	0.875	0.870968	0.479167	1	1	1	0.944444	0.933333	0.560976	1	1	1	0.947368	0.954545	0.64	1	1	1	1	1	1
45	0.909091	0.894737	0.869565	0.875	0.869565	0.320755	1	1	1	1	0.954545	0.644444	1	1	1	1	0.941176	0.8	1	1	1	1	1	0.909091
46	0.909091	0.913043	0.909091	0.88	0.777778	0.415094	1	1	1	1	0.944444	0.44186	1	1	0.947368	1	0.952381	0.851852	1	1	1	1	0.909091	1
47	0.913043	0.875	0.88	0.923077	0.8	0.315789	1	1	1	1	0.9375	0.583333	1	1	1	1	0.954545	0.791667	1	1	1	1	1	0.909091
48	0.952381	0.884615	0.96	0.88	0.766667	0.389831	1	1	1	1	0.947368	0.488889	1	1	1	1	0.944444	0.7	1	1	1	1	1	1
49	0.956522	0.92	0.916667	0.846154	0.833333	0.389831	1	1	1	1	0.944444	0.527778	1	1	1	1	0.904762	0.73913	1	1	1	1	1	0.909091

## Sheet: precision_ibis.wgs
	(5, 6)cM_2x	(5, 6)cM_1x	(5, 6)cM_0.75x	(5, 6)cM_0.5x	(5, 6)cM_0.25x	(5, 6)cM_0.1x	(6, 8)cM_2x	(6, 8)cM_1x	(6, 8)cM_0.75x	(6, 8)cM_0.5x	(6, 8)cM_0.25x	(6, 8)cM_0.1x	(8, 12)cM_2x	(8, 12)cM_1x	(8, 12)cM_0.75x	(8, 12)cM_0.5x	(8, 12)cM_0.25x	(8, 12)cM_0.1x	(12, inf)cM_2x	(12, inf)cM_1x	(12, inf)cM_0.75x	(12, inf)cM_0.5x	(12, inf)cM_0.25x	(12, inf)cM_0.1x
0	0.92	0.875	0.92	0.884615	0.931034	0.904762	1	1	1	0.962963	1	0.888889	1	1	0.941176	1	1	1	1	1	1	1	1	1
1	0.916667	0.92	0.916667	0.916667	0.961538	0.8	1	1	1	1	1	1	1	1	0.95	1	1	1	1	1	1	1	1	1
2	0.92	0.916667	0.888889	0.818182	0.9	0.84	0.958333	1	0.961538	0.962963	1	0.857143	0.9375	0.9375	0.941176	0.916667	1	1	1	1	1	1	0.875	1
3	0.913043	0.88	0.956522	0.961538	0.925926	0.75	1	1	1	1	1	0.875	0.933333	0.933333	0.928571	0.944444	1	1	1	1	1	1	1	1
4	0.904762	0.913043	0.88	0.925926	0.904762	0.944444	1	1	1	1	0.956522	0.8	0.933333	0.9375	1	1	1	1	1	1	1	1	1	1
5	0.913043	0.925926	0.888889	0.884615	0.9	0.846154	1	1	1	0.952381	0.954545	0.95	0.944444	0.933333	0.9375	1	1	1	1	1	1	1	1	1
6	0.913043	0.923077	0.916667	0.863636	0.909091	0.857143	0.96	1	1	0.958333	0.954545	0.857143	1	0.933333	0.916667	0.941176	1	0.857143	1	1	1	1	1	1
7	0.925926	0.88	0.947368	0.923077	0.928571	0.785714	1	1	1	1	1	0.727273	0.928571	1	1	1	0.916667	1	1	1	1	1	1	1
8	0.909091	0.92	0.916667	0.869565	0.884615	0.777778	1	1	1	1	1	0.888889	0.933333	0.909091	1	1	1	1	1	1	1	1	1	1
9	0.909091	0.909091	0.923077	0.826087	0.947368	0.833333	1	1	1	1	0.866667	0.785714	0.9375	0.944444	0.9375	1	1	1	1	1	1	0.888889	1	1
10	0.913043	0.869565	0.88	0.888889	0.9	0.705882	1	1	1	1	1	1	0.9375	0.947368	1	1	1	1	1	1	1	1	1	1
11	0.916667	0.962963	0.909091	0.913043	0.782609	0.75	1	1	1	0.95	0.958333	1	0.9375	0.9375	0.923077	1	1	0.857143	1	1	1	1	1	1
12	0.923077	0.923077	0.962963	0.916667	0.958333	0.947368	1	1	1	0.952381	0.954545	0.9375	0.944444	0.9375	0.9375	0.941176	1	1	1	1	1	1	1	1
13	0.909091	0.923077	0.875	0.909091	0.857143	0.842105	1	1	1	1	0.958333	0.714286	0.941176	0.933333	0.928571	0.933333	0.923077	1	1	1	1	1	1	1
14	0.913043	0.96	0.96	0.961538	0.909091	0.625	1	1	1	0.916667	1	0.846154	1	0.933333	0.928571	1	1	1	1	1	1	1	1	1
15	0.909091	0.913043	0.894737	0.952381	0.863636	0.842105	1	1	1	1	0.842105	0.818182	0.9375	0.944444	0.947368	1	1	0.75	1	1	1	1	1	1
16	0.909091	0.916667	0.92	0.904762	0.894737	0.846154	1	1	0.952381	0.961538	1	0.875	0.9375	0.933333	1	0.928571	1	1	1	1	1	1	1	0
17	0.913043	0.88	0.884615	0.913043	0.956522	0.785714	1	1	1	1	1	0.75	1	0.941176	1	1	1	1	1	1	1	1	1	1
18	0.916667	0.904762	0.88	0.956522	0.947368	0.6875	1	1	1	1	1	0.75	0.928571	1	0.923077	0.9375	0.923077	1	1	1	1	1	1	1
19	0.909091	0.92	0.909091	0.925926	0.928571	0.8	1	1	1	1	1	1	1	1	1	1	1	1	1	1	1	1	1	1
20	0.916667	0.916667	0.952381	0.913043	0.913043	0.611111	1	1	1	1	0.954545	0.875	1	1	1	1	1	1	1	1	1	1	1	1
21	0.916667	0.916667	0.933333	0.884615	0.892857	0.947368	1	1	1	1	0.956522	0.857143	0.944444	0.933333	0.928571	1	1	1	1	1	1	1	1	0
22	0.92	0.88	0.88	0.863636	0.9	0.772727	1	1	1	1	0.933333	1	0.933333	1	1	1	1	1	1	1	1	1	1	1
23	0.909091	0.892857	0.909091	0.875	0.947368	0.75	1	1	1	1	1	0.857143	0.933333	0.9375	0.947368	0.944444	1	1	1	1	1	1	1	1
24	0.925926	0.956522	0.916667	0.913043	0.896552	0.866667	1	1	1	1	0.923077	1	0.928571	0.933333	0.933333	0.923077	1	1	1	1	1	1	1	1
25	0.916667	0.923077	0.913043	0.909091	0.954545	0.928571	1	1	0.958333	0.96	0.909091	0.785714	1	1	1	0.941176	1	1	1	1	1	1	1	1
26	0.913043	0.916667	0.909091	0.96	0.826087	0.764706	1	1	1	1	1	0.923077	1	0.941176	0.933333	0.933333	1	1	1	1	1	1	1	1
27	0.9	0.952381	0.92	0.92	0.846154	0.941176	1	1	1	1	0.941176	0.875	1	0.952381	0.933333	0.9375	1	1	1	1	1	1	1	1
28	0.916667	0.92	0.892857	0.916667	0.809524	0.846154	1	1	1	0.96	1	1	1	1	0.928571	1	1	0.833333	1	1	1	1	1	1
29	0.909091	0.928571	0.928571	0.925926	0.8	0.818182	1	1	1	0.96	1	1	0.941176	0.9375	1	1	0.916667	1	1	1	1	1	1	1
30	0.904762	0.928571	0.909091	0.92	0.954545	0.88	1	1	1	1	0.952381	1	0.933333	1	1	0.923077	1	1	1	1	1	1	1	1
31	0.909091	0.913043	0.913043	0.923077	0.916667	0.928571	1	1	1	1	0.9375	1	1	1	1	0.923077	1	1	1	1	1	1	1	1
32	0.92	0.92	0.875	0.888889	0.925926	0.851852	1	1	1	1	1	0.75	1	0.9375	0.923077	1	1	1	0.909091	1	1	1	1	1
33	0.916667	0.923077	0.892857	0.9	0.833333	0.928571	1	1	1	1	1	0.916667	1	1	1	1	1	1	1	1	1	1	1	1
34	0.909091	0.92	0.931034	0.894737	0.947368	0.818182	1	1	1	1	0.952381	0.928571	0.9375	1	0.9375	0.916667	0.928571	1	1	1	1	1	1	1
35	0.913043	0.916667	0.92	0.904762	0.947368	0.777778	1	1	1	0.954545	0.928571	0.857143	0.933333	0.944444	0.947368	1	1	1	1	1	1	1	1	1
36	0.916667	0.909091	0.916667	0.961538	0.894737	0.789474	1	1	1	1	1	0.888889	1	1	0.9375	0.928571	1	1	1	1	1	1	1	1
37	0.913043	0.95	0.952381	0.961538	0.913043	0.863636	1	1	1	1	1	0.916667	0.933333	0.944444	0.933333	1	1	1	1	1	1	1	1	1
38	0.909091	0.916667	0.958333	0.916667	0.851852	0.9375	1	0.96	0.958333	0.956522	1	0.875	1	1	0.928571	0.928571	1	1	1	1	1	1	0.833333	1
39	0.913043	0.92	0.925926	0.928571	0.85	0.875	1	1	0.96	0.956522	0.961538	0.928571	0.941176	1	1	0.916667	0.888889	1	1	1	1	1	1	1
40	0.913043	0.913043	0.88	0.909091	0.863636	0.636364	1	1	1	1	1	0.928571	1	1	0.941176	1	1	1	1	1	1	1	1	1
41	0.909091	0.916667	0.956522	0.826087	0.818182	0.857143	1	1	1	1	0.962963	0.846154	0.933333	0.941176	1	1	1	1	1	1	1	1	1	1
42	0.954545	0.92	0.923077	0.916667	0.826087	0.733333	1	1	1	1	1	0.923077	0.933333	0.933333	0.928571	1	1	1	1	1	1	1	1	1
43	0.913043	0.884615	0.857143	0.956522	0.933333	0.714286	1	1	0.962963	1	1	1	0.941176	1	1	1	1	1	1	1	1	1	1	1
44	0.909091	0.909091	0.92	0.923077	0.863636	0.772727	1	1	0.947368	1	0.95	0.909091	0.933333	0.933333	1	0.933333	1	1	1	1	1	1	1	1
45	0.916667	0.888889	0.875	0.88	0.894737	0.875	1	1	1	1	0.842105	0.888889	0.9375	0.941176	0.944444	0.923077	1	1	1	1	1	1	1	1
46	0.904762	0.956522	0.9	0.884615	0.892857	0.85	1	1	1	0.956522	0.913043	1	1	0.944444	0.9375	0.928571	1	1	1	1	1	1	1	1
47	0.909091	0.875	0.826087	0.916667	0.961538	0.888889	1	1	1	0.958333	1	0.8	1	0.944444	1	1	0.857143	1	1	1	1	1	1	1
48	0.916667	0.95	0.909091	0.958333	0.818182	0.75	1	1	1	1	1	1	0.9375	0.923077	0.941176	1	0.909091	0.5	1	1	1	1	1	1
49	0.913043	0.961538	0.956522	0.9	0.888889	0.933333	1	0.958333	1	1	0.962963	0.846154	0.941176	1	1	1	1	1	1	1	1	1	1	1

## Sheet: sensitivity_ancIBD.wgs
	(5, 6)cM_2x	(5, 6)cM_1x	(5, 6)cM_0.75x	(5, 6)cM_0.5x	(5, 6)cM_0.25x	(5, 6)cM_0.1x	(6, 8)cM_2x	(6, 8)cM_1x	(6, 8)cM_0.75x	(6, 8)cM_0.5x	(6, 8)cM_0.25x	(6, 8)cM_0.1x	(8, 12)cM_2x	(8, 12)cM_1x	(8, 12)cM_0.75x	(8, 12)cM_0.5x	(8, 12)cM_0.25x	(8, 12)cM_0.1x	(12, inf)cM_2x	(12, inf)cM_1x	(12, inf)cM_0.75x	(12, inf)cM_0.5x	(12, inf)cM_0.25x	(12, inf)cM_0.1x
0	0.666667	0.666667	0.666667	0.7	0.666667	0.566667	0.73913	0.782609	0.782609	0.782609	0.73913	0.73913	0.933333	0.933333	0.933333	0.933333	0.933333	0.8	1	1	1	1	1	1
1	0.666667	0.633333	0.7	0.7	0.733333	0.6	0.73913	0.782609	0.695652	0.695652	0.73913	0.695652	0.933333	0.933333	0.933333	0.933333	0.933333	0.666667	1	1	1	1	0.909091	1
2	0.666667	0.7	0.733333	0.7	0.7	0.533333	0.782609	0.782609	0.782609	0.782609	0.782609	0.652174	0.933333	0.933333	0.933333	0.933333	0.933333	0.8	1	1	1	1	1	0.818182
3	0.7	0.666667	0.666667	0.666667	0.666667	0.566667	0.782609	0.73913	0.73913	0.73913	0.695652	0.73913	0.933333	0.933333	0.933333	0.933333	0.933333	0.866667	1	1	1	1	1	1
4	0.666667	0.666667	0.7	0.7	0.666667	0.533333	0.73913	0.695652	0.782609	0.73913	0.73913	0.73913	0.933333	0.933333	0.933333	0.933333	0.866667	0.866667	1	1	1	1	1	0.909091
5	0.7	0.7	0.7	0.666667	0.6	0.6	0.782609	0.73913	0.73913	0.73913	0.73913	0.73913	0.933333	0.933333	0.933333	0.933333	0.866667	0.933333	1	1	1	1	1	1
6	0.6	0.666667	0.7	0.666667	0.666667	0.7	0.782609	0.73913	0.73913	0.73913	0.73913	0.695652	0.933333	0.933333	0.933333	0.933333	0.933333	0.866667	1	1	1	1	1	0.909091
7	0.7	0.7	0.7	0.7	0.733333	0.566667	0.695652	0.73913	0.73913	0.73913	0.73913	0.73913	0.933333	0.933333	0.933333	0.933333	0.933333	0.933333	1	1	1	1	1	1
8	0.633333	0.666667	0.666667	0.666667	0.7	0.6	0.73913	0.73913	0.73913	0.782609	0.73913	0.695652	0.933333	0.933333	0.933333	0.933333	0.933333	0.866667	1	1	1	1	1	1
9	0.566667	0.633333	0.666667	0.666667	0.7	0.666667	0.695652	0.73913	0.73913	0.73913	0.73913	0.695652	0.933333	0.933333	0.933333	0.933333	0.933333	0.666667	1	1	1	1	1	1
10	0.6	0.666667	0.633333	0.7	0.7	0.533333	0.73913	0.73913	0.782609	0.73913	0.73913	0.652174	0.933333	1	1	1	0.933333	0.8	1	0.909091	1	0.909091	1	1
11	0.666667	0.7	0.7	0.7	0.7	0.533333	0.73913	0.73913	0.73913	0.73913	0.695652	0.652174	0.933333	0.933333	0.933333	0.933333	0.866667	0.8	1	1	1	1	1	0.909091
12	0.7	0.7	0.666667	0.633333	0.666667	0.7	0.782609	0.73913	0.73913	0.782609	0.782609	0.826087	1	0.933333	0.933333	0.933333	0.866667	0.866667	1	1	1	1	1	1
13	0.666667	0.7	0.7	0.666667	0.7	0.566667	0.73913	0.782609	0.782609	0.782609	0.782609	0.652174	0.933333	0.933333	0.933333	0.933333	0.933333	0.866667	1	1	1	1	1	1
14	0.666667	0.666667	0.7	0.7	0.633333	0.566667	0.73913	0.73913	0.73913	0.73913	0.782609	0.652174	0.933333	0.933333	0.933333	0.933333	0.866667	0.933333	1	1	1	1	1	0.818182
15	0.7	0.7	0.7	0.666667	0.666667	0.5	0.73913	0.826087	0.73913	0.695652	0.782609	0.73913	1	0.933333	0.933333	0.933333	0.933333	0.866667	1	1	1	1	1	1
16	0.6	0.666667	0.666667	0.7	0.666667	0.633333	0.73913	0.73913	0.73913	0.73913	0.73913	0.73913	0.933333	0.933333	0.933333	0.933333	0.933333	0.866667	1	1	1	1	1	0.909091
17	0.6	0.7	0.666667	0.633333	0.666667	0.533333	0.782609	0.782609	0.73913	0.782609	0.73913	0.695652	1	1	0.933333	0.933333	0.933333	0.666667	1	1	1	1	1	0.909091
18	0.6	0.7	0.633333	0.7	0.7	0.566667	0.782609	0.73913	0.782609	0.782609	0.73913	0.782609	0.933333	0.933333	0.933333	0.933333	0.933333	0.733333	1	1	1	1	1	0.909091
19	0.666667	0.666667	0.7	0.733333	0.6	0.533333	0.826087	0.73913	0.73913	0.73913	0.782609	0.695652	0.933333	0.933333	0.933333	0.933333	0.933333	0.866667	1	1	1	1	1	1
20	0.633333	0.666667	0.666667	0.666667	0.666667	0.6	0.782609	0.695652	0.73913	0.73913	0.73913	0.73913	0.933333	0.933333	0.933333	0.933333	0.933333	0.733333	0.909091	1	1	1	1	0.909091
21	0.633333	0.7	0.7	0.666667	0.666667	0.7	0.73913	0.73913	0.73913	0.782609	0.782609	0.782609	0.933333	0.933333	0.933333	0.933333	0.933333	0.933333	1	1	1	1	1	0.909091
22	0.7	0.7	0.7	0.7	0.7	0.533333	0.73913	0.73913	0.73913	0.73913	0.73913	0.652174	0.933333	0.933333	0.933333	0.933333	0.933333	0.933333	1	1	1	1	1	1
23	0.666667	0.666667	0.666667	0.666667	0.633333	0.6	0.782609	0.73913	0.73913	0.73913	0.782609	0.73913	0.933333	0.933333	0.933333	0.933333	0.933333	0.866667	1	1	1	0.909091	1	0.909091
24	0.666667	0.666667	0.7	0.666667	0.633333	0.566667	0.73913	0.782609	0.73913	0.782609	0.73913	0.782609	0.933333	0.933333	0.933333	0.933333	0.933333	0.866667	1	1	1	1	1	0.909091
25	0.666667	0.7	0.666667	0.666667	0.666667	0.533333	0.73913	0.782609	0.782609	0.73913	0.695652	0.695652	1	0.933333	0.933333	0.933333	0.866667	0.866667	1	1	1	1	1	1
26	0.633333	0.7	0.7	0.733333	0.733333	0.6	0.73913	0.782609	0.73913	0.73913	0.782609	0.608696	0.933333	0.933333	0.933333	0.933333	0.933333	0.866667	1	1	1	1	1	0.909091
27	0.666667	0.666667	0.666667	0.666667	0.666667	0.7	0.73913	0.73913	0.73913	0.73913	0.695652	0.73913	0.933333	1	0.933333	0.933333	0.933333	0.933333	1	1	1	1	1	1
28	0.666667	0.733333	0.666667	0.666667	0.666667	0.533333	0.782609	0.73913	0.73913	0.73913	0.73913	0.695652	0.933333	0.933333	0.933333	1	0.933333	0.933333	1	1	0.909091	1	1	0.909091
29	0.7	0.733333	0.666667	0.666667	0.666667	0.533333	0.73913	0.73913	0.782609	0.73913	0.73913	0.782609	0.933333	0.933333	0.933333	0.933333	0.8	0.8	1	1	1	1	0.909091	0.909091
30	0.7	0.7	0.7	0.7	0.666667	0.466667	0.652174	0.695652	0.782609	0.782609	0.652174	0.695652	0.933333	0.933333	0.933333	0.933333	0.933333	0.866667	1	1	1	1	1	0.909091
31	0.633333	0.7	0.7	0.666667	0.666667	0.766667	0.73913	0.782609	0.782609	0.695652	0.782609	0.73913	1	1	0.933333	0.933333	0.933333	0.933333	1	1	1	1	1	0.909091
32	0.666667	0.633333	0.633333	0.7	0.666667	0.533333	0.695652	0.782609	0.782609	0.782609	0.782609	0.652174	1	0.933333	0.933333	0.933333	0.933333	0.866667	1	1	1	1	1	1
33	0.666667	0.7	0.666667	0.666667	0.733333	0.666667	0.73913	0.73913	0.782609	0.782609	0.695652	0.695652	0.933333	0.933333	0.933333	0.933333	0.933333	0.933333	1	1	1	1	1	0.909091
34	0.7	0.666667	0.7	0.666667	0.633333	0.566667	0.73913	0.782609	0.782609	0.782609	0.73913	0.73913	0.933333	0.933333	0.933333	0.933333	0.933333	0.933333	1	1	1	1	1	1
35	0.666667	0.666667	0.633333	0.666667	0.666667	0.566667	0.73913	0.782609	0.73913	0.782609	0.652174	0.565217	0.933333	0.933333	0.933333	0.933333	0.933333	0.933333	1	1	1	1	1	1
36	0.7	0.733333	0.7	0.7	0.666667	0.6	0.73913	0.782609	0.73913	0.73913	0.695652	0.73913	0.933333	0.933333	1	0.933333	0.933333	0.933333	1	1	1	1	1	1
37	0.633333	0.666667	0.666667	0.666667	0.633333	0.633333	0.652174	0.73913	0.73913	0.782609	0.782609	0.73913	0.933333	0.933333	0.933333	0.933333	0.933333	0.933333	1	1	1	1	1	1
38	0.7	0.7	0.7	0.7	0.7	0.766667	0.73913	0.73913	0.73913	0.782609	0.73913	0.565217	0.933333	0.933333	0.933333	0.933333	0.933333	0.933333	1	1	1	1	1	0.909091
39	0.7	0.7	0.7	0.7	0.6	0.533333	0.782609	0.73913	0.695652	0.695652	0.73913	0.73913	0.933333	0.933333	0.933333	0.933333	0.933333	0.866667	1	1	1	1	1	0.818182
40	0.666667	0.666667	0.666667	0.7	0.633333	0.533333	0.695652	0.782609	0.73913	0.782609	0.782609	0.73913	0.933333	0.933333	0.933333	0.933333	0.866667	0.8	1	1	1	1	1	0.909091
41	0.7	0.7	0.7	0.666667	0.566667	0.633333	0.73913	0.73913	0.73913	0.73913	0.73913	0.695652	0.933333	0.933333	1	0.933333	0.933333	0.866667	1	1	1	1	1	0.909091
42	0.7	0.666667	0.7	0.7	0.566667	0.7	0.73913	0.782609	0.73913	0.73913	0.826087	0.73913	0.933333	0.933333	0.933333	0.933333	0.933333	0.933333	1	1	1	1	1	1
43	0.7	0.7	0.7	0.7	0.7	0.566667	0.782609	0.73913	0.782609	0.782609	0.782609	0.652174	0.933333	0.933333	0.933333	0.933333	0.933333	0.8	1	1	1	1	1	1
44	0.666667	0.666667	0.666667	0.633333	0.633333	0.566667	0.73913	0.782609	0.73913	0.782609	0.73913	0.695652	0.933333	0.933333	0.933333	0.933333	0.933333	0.8	1	1	1	1	1	0.909091
45	0.633333	0.6	0.633333	0.666667	0.7	0.6	0.73913	0.73913	0.73913	0.73913	0.73913	0.652174	0.933333	0.933333	0.933333	0.933333	0.933333	0.8	1	1	1	1	1	0.909091
46	0.666667	0.666667	0.633333	0.633333	0.633333	0.633333	0.73913	0.73913	0.73913	0.73913	0.782609	0.652174	0.933333	0.933333	0.933333	0.933333	0.933333	0.866667	1	1	1	1	1	1
47	0.666667	0.666667	0.7	0.7	0.666667	0.633333	0.782609	0.73913	0.782609	0.73913	0.73913	0.652174	0.933333	0.933333	0.933333	0.933333	0.933333	0.933333	1	1	1	1	1	1
48	0.666667	0.7	0.7	0.666667	0.6	0.533333	0.73913	0.826087	0.782609	0.782609	0.73913	0.73913	0.933333	0.933333	0.933333	0.933333	0.933333	0.866667	1	1	1	1	1	1
49	0.7	0.7	0.7	0.7	0.733333	0.566667	0.73913	0.782609	0.695652	0.782609	0.782609	0.608696	0.933333	0.933333	0.933333	0.933333	0.933333	0.866667	1	1	1	1	1	1

## Sheet: sensitivity_ibis.wgs
	(5, 6)cM_2x	(5, 6)cM_1x	(5, 6)cM_0.75x	(5, 6)cM_0.5x	(5, 6)cM_0.25x	(5, 6)cM_0.1x	(6, 8)cM_2x	(6, 8)cM_1x	(6, 8)cM_0.75x	(6, 8)cM_0.5x	(6, 8)cM_0.25x	(6, 8)cM_0.1x	(8, 12)cM_2x	(8, 12)cM_1x	(8, 12)cM_0.75x	(8, 12)cM_0.5x	(8, 12)cM_0.25x	(8, 12)cM_0.1x	(12, inf)cM_2x	(12, inf)cM_1x	(12, inf)cM_0.75x	(12, inf)cM_0.5x	(12, inf)cM_0.25x	(12, inf)cM_0.1x
0	0.7	0.666667	0.633333	0.7	0.6	0.233333	0.956522	0.913043	0.913043	0.913043	0.695652	0.391304	1	1	1	0.933333	0.666667	0.6	1	1	1	1	0.909091	0.181818
1	0.733333	0.666667	0.666667	0.466667	0.366667	0.2	0.956522	0.913043	0.869565	0.73913	0.608696	0.217391	1	1	0.933333	0.866667	0.666667	0.4	1	1	1	1	1	0.363636
2	0.7	0.666667	0.7	0.433333	0.433333	0.333333	0.956522	0.956522	0.913043	0.913043	0.695652	0.304348	1	1	1	0.933333	0.8	0.4	1	1	1	1	1	0.363636
3	0.666667	0.666667	0.633333	0.6	0.533333	0.2	0.956522	0.826087	0.782609	0.782609	0.608696	0.26087	1	1	0.933333	1	0.866667	0.266667	1	1	1	1	0.909091	0.363636
4	0.7	0.666667	0.666667	0.566667	0.5	0.233333	0.869565	0.913043	0.869565	0.782609	0.695652	0.173913	1	1	1	0.866667	0.8	0.266667	1	1	1	1	1	0.363636
5	0.7	0.733333	0.633333	0.566667	0.366667	0.133333	0.913043	0.913043	0.913043	0.826087	0.782609	0.434783	1	1	1	0.866667	0.6	0.266667	1	1	1	1	1	0.454545
6	0.7	0.7	0.666667	0.533333	0.433333	0.133333	0.956522	0.913043	0.869565	0.913043	0.608696	0.347826	1	1	0.933333	0.8	0.666667	0.266667	1	1	1	1	1	0.454545
7	0.7	0.7	0.533333	0.566667	0.433333	0.2	0.956522	0.956522	0.913043	0.782609	0.652174	0.347826	1	1	1	0.933333	0.666667	0.0666667	1	1	1	1	0.818182	0.181818
8	0.633333	0.6	0.666667	0.633333	0.5	0.233333	0.913043	0.913043	0.913043	0.869565	0.652174	0.304348	1	1	1	0.866667	0.933333	0.4	1	1	1	1	0.818182	0.454545
9	0.666667	0.633333	0.666667	0.533333	0.333333	0.266667	0.913043	0.913043	0.913043	0.869565	0.565217	0.26087	1	0.933333	1	1	0.533333	0.266667	1	1	1	1	0.909091	0.545455
10	0.7	0.6	0.666667	0.6	0.5	0.2	0.913043	0.869565	0.869565	0.73913	0.73913	0.26087	1	1	1	0.933333	0.866667	0.266667	1	1	1	0.909091	1	0.181818
11	0.733333	0.766667	0.633333	0.533333	0.433333	0.0333333	0.913043	0.913043	0.913043	0.826087	0.652174	0.347826	1	1	1	0.866667	0.733333	0.266667	1	1	1	0.909091	0.727273	0.545455
12	0.733333	0.666667	0.666667	0.566667	0.4	0.166667	0.956522	0.913043	0.956522	0.782609	0.695652	0.391304	1	1	0.933333	0.933333	0.733333	0.466667	1	1	1	0.909091	1	0.636364
13	0.7	0.633333	0.633333	0.533333	0.4	0.166667	0.826087	0.913043	0.913043	0.869565	0.695652	0.478261	1	1	1	0.933333	0.8	0.266667	1	1	1	0.818182	0.909091	0.363636
14	0.7	0.666667	0.6	0.6	0.366667	0.1	0.913043	0.913043	0.869565	0.826087	0.782609	0.391304	1	1	1	0.866667	0.8	0.2	1	1	1	0.909091	1	0.272727
15	0.7	0.7	0.566667	0.566667	0.266667	0.166667	0.913043	0.956522	0.913043	0.956522	0.695652	0.521739	1	1	1	0.8	0.866667	0.333333	1	1	1	0.909091	1	0.181818
16	0.666667	0.666667	0.633333	0.566667	0.333333	0.166667	0.956522	0.869565	0.869565	0.782609	0.652174	0.217391	1	1	1	1	0.933333	0.333333	1	1	1	1	0.818182	0.545455
17	0.7	0.733333	0.733333	0.666667	0.566667	0.1	0.956522	0.869565	0.869565	0.869565	0.652174	0.347826	1	1	1	0.933333	0.866667	0.2	1	1	1	1	0.818182	0.181818
18	0.7	0.666667	0.633333	0.6	0.4	0.166667	0.913043	0.913043	0.869565	0.869565	0.695652	0.26087	1	1	1	0.933333	0.666667	0.133333	1	1	1	1	1	0.272727
19	0.666667	0.633333	0.566667	0.666667	0.433333	0.133333	0.913043	0.956522	0.956522	0.869565	0.695652	0.391304	1	0.866667	0.933333	0.866667	0.666667	0.266667	1	1	1	1	1	0.181818
20	0.7	0.733333	0.6	0.633333	0.433333	0.133333	0.913043	0.956522	0.869565	0.826087	0.652174	0.434783	1	1	0.8	0.8	0.866667	0.133333	1	1	1	1	0.909091	0.545455
21	0.7	0.666667	0.6	0.566667	0.533333	0.333333	0.913043	0.826087	0.826087	0.826087	0.695652	0.173913	1	1	0.933333	0.866667	0.466667	0.0666667	1	1	1	0.909091	1	0.272727
22	0.7	0.633333	0.566667	0.466667	0.4	0.133333	0.956522	0.913043	0.782609	0.913043	0.652174	0.26087	1	1	1	1	0.8	0.333333	1	1	1	1	1	0.454545
23	0.7	0.733333	0.6	0.6	0.433333	0.166667	0.869565	0.869565	0.782609	0.782609	0.73913	0.217391	1	1	1	1	0.8	0.133333	1	1	1	1	1	0.272727
24	0.7	0.666667	0.666667	0.533333	0.433333	0.0666667	0.956522	0.913043	0.869565	0.782609	0.652174	0.304348	1	1	1	0.933333	0.733333	0.266667	1	1	1	1	1	0.363636
25	0.733333	0.7	0.666667	0.566667	0.433333	0.133333	0.869565	0.913043	0.913043	0.869565	0.782609	0.217391	1	1	1	1	0.8	0.4	1	1	1	1	1	0.272727
26	0.7	0.633333	0.6	0.633333	0.533333	0.166667	0.869565	0.826087	0.826087	0.73913	0.782609	0.304348	1	0.933333	1	0.866667	0.466667	0.266667	1	1	1	1	0.909091	0.181818
27	0.666667	0.666667	0.633333	0.633333	0.433333	0.1	0.869565	0.956522	0.913043	0.956522	0.608696	0.347826	1	1	1	0.866667	0.866667	0.333333	1	1	0.909091	0.818182	0.909091	0.454545
28	0.7	0.633333	0.666667	0.633333	0.3	0.166667	0.956522	0.913043	0.956522	0.869565	0.73913	0.347826	1	0.933333	0.933333	0.733333	0.666667	0.266667	1	1	1	1	0.909091	0.272727
29	0.666667	0.7	0.7	0.666667	0.233333	0.2	0.913043	0.913043	0.869565	0.869565	0.608696	0.391304	1	1	0.933333	1	0.466667	0.266667	1	1	1	1	1	0.363636
30	0.633333	0.766667	0.6	0.566667	0.5	0.266667	0.869565	0.869565	0.869565	0.73913	0.521739	0.304348	1	1	1	0.866667	0.733333	0.333333	1	1	1	1	1	0.363636
31	0.7	0.666667	0.7	0.6	0.466667	0.133333	0.913043	0.956522	0.869565	0.782609	0.565217	0.347826	1	1	1	0.933333	0.866667	0.266667	1	1	1	1	1	0.0909091
32	0.7	0.633333	0.633333	0.633333	0.6	0.266667	0.956522	0.913043	0.826087	0.826087	0.652174	0.391304	1	1	0.933333	1	0.866667	0.2	1	1	1	1	0.727273	0.0909091
33	0.633333	0.733333	0.733333	0.666667	0.333333	0.233333	0.869565	0.913043	0.826087	0.826087	0.652174	0.347826	1	0.933333	0.933333	0.866667	0.6	0.333333	1	1	0.909091	0.818182	0.818182	0.454545
34	0.7	0.733333	0.733333	0.6	0.466667	0.233333	0.913043	0.869565	0.782609	0.782609	0.782609	0.391304	1	1	1	0.933333	0.666667	0.333333	1	1	1	1	1	0.363636
35	0.7	0.6	0.666667	0.466667	0.266667	0.166667	0.869565	0.956522	0.913043	0.782609	0.608696	0.217391	1	1	1	0.866667	0.666667	0.266667	1	1	1	1	0.909091	0.363636
36	0.7	0.666667	0.6	0.6	0.433333	0.133333	0.956522	0.869565	0.913043	0.869565	0.869565	0.347826	1	1	1	0.933333	0.8	0.333333	1	1	1	1	0.909091	0.363636
37	0.7	0.633333	0.566667	0.6	0.466667	0.233333	0.913043	0.913043	0.913043	0.73913	0.652174	0.391304	1	1	0.933333	1	0.6	0.4	1	1	1	1	1	0.0909091
38	0.633333	0.566667	0.566667	0.6	0.6	0.133333	0.956522	0.956522	0.913043	0.826087	0.652174	0.304348	1	1	1	0.933333	0.866667	0.466667	1	1	1	1	1	0.272727
39	0.7	0.633333	0.666667	0.6	0.4	0.0666667	0.913043	0.913043	0.913043	0.826087	0.782609	0.304348	1	1	0.933333	1	0.8	0.266667	1	1	1	1	0.818182	0.272727
40	0.666667	0.633333	0.633333	0.466667	0.333333	0.0666667	0.913043	0.869565	0.913043	0.782609	0.695652	0.26087	1	1	1	0.866667	0.8	0.266667	1	1	1	1	0.909091	0.181818
41	0.7	0.733333	0.633333	0.6	0.533333	0.133333	0.869565	0.782609	0.913043	0.782609	0.652174	0.347826	1	1	1	0.933333	0.733333	0.266667	1	1	1	1	0.909091	0.181818
42	0.666667	0.633333	0.7	0.6	0.366667	0.1	0.956522	0.913043	0.913043	0.782609	0.608696	0.173913	1	0.933333	0.933333	0.8	0.666667	0.2	1	1	1	1	1	0.545455
43	0.666667	0.666667	0.6	0.5	0.533333	0.0666667	0.869565	0.869565	0.826087	0.782609	0.652174	0.434783	0.933333	1	1	0.933333	0.6	0.4	1	1	1	1	0.909091	0.545455
44	0.666667	0.6	0.7	0.5	0.433333	0.233333	0.913043	0.826087	0.782609	0.782609	0.695652	0.304348	1	1	1	0.933333	0.8	0.333333	1	1	1	1	0.909091	0.363636
45	0.666667	0.533333	0.7	0.566667	0.366667	0.1	0.956522	0.782609	0.782609	0.826087	0.478261	0.217391	1	1	0.933333	0.866667	0.666667	0.0666667	1	1	1	1	1	0.454545
46	0.666667	0.7	0.666667	0.6	0.466667	0.0666667	0.869565	0.913043	0.695652	0.826087	0.652174	0.391304	1	1	1	0.933333	0.8	0.333333	1	1	1	1	1	0.0909091
47	0.633333	0.633333	0.566667	0.466667	0.466667	0.166667	0.913043	0.956522	0.869565	0.956522	0.73913	0.347826	0.933333	1	1	0.933333	0.533333	0.2	1	1	1	1	1	0.545455
48	0.7	0.6	0.6	0.6	0.4	0.233333	0.913043	0.73913	0.782609	0.826087	0.521739	0.304348	1	0.933333	0.933333	0.8	0.8	0.4	1	1	1	1	1	0.181818
49	0.7	0.733333	0.733333	0.733333	0.466667	0.133333	0.869565	0.956522	0.869565	0.782609	0.695652	0.304348	1	0.866667	0.866667	0.933333	0.866667	0.266667	1	1	1	1	1	0.454545

## Sheet: precision_ancIBD.1240k
	(5, 6)cM_2x	(5, 6)cM_1x	(5, 6)cM_0.75x	(5, 6)cM_0.5x	(6, 8)cM_2x	(6, 8)cM_1x	(6, 8)cM_0.75x	(6, 8)cM_0.5x	(8, 12)cM_2x	(8, 12)cM_1x	(8, 12)cM_0.75x	(8, 12)cM_0.5x	(12, inf)cM_2x	(12, inf)cM_1x	(12, inf)cM_0.75x	(12, inf)cM_0.5x
0	0.777778	0.736842	0.62	0.37931	0.933333	0.785714	0.694444	0.431034	1	0.941176	0.857143	0.678571	1	1	1	0.909091
1	0.857143	0.6	0.533333	0.274194	0.888889	0.75	0.730769	0.389831	0.947368	0.857143	0.777778	0.6	1	1	0.916667	0.916667
2	0.846154	0.657895	0.446429	0.270588	0.941176	0.777778	0.657143	0.454545	1	0.894737	0.818182	0.588235	1	1	1	0.916667
3	0.785714	0.685714	0.490909	0.318841	1	0.842105	0.730769	0.327273	0.947368	0.875	0.904762	0.695652	1	1	0.916667	0.6875
4	0.84	0.583333	0.477273	0.245902	0.928571	0.695652	0.676471	0.514706	0.954545	0.88	0.833333	0.6	1	0.888889	0.916667	0.8
5	0.821429	0.619048	0.490909	0.294872	0.875	0.807692	0.657143	0.483871	1	0.95	0.904762	0.56	1	0.8	0.888889	0.888889
6	0.851852	0.634146	0.518519	0.242424	0.9375	0.681818	0.638889	0.5	0.947368	0.894737	0.9	0.677419	1	1	0.818182	0.75
7	0.862069	0.714286	0.44898	0.265823	0.944444	0.833333	0.606061	0.403509	0.95	0.88	0.846154	0.625	1	1	0.833333	0.823529
8	0.785714	0.583333	0.442308	0.297297	0.944444	0.782609	0.594595	0.34	1	0.913043	0.9	0.645161	1	0.916667	0.888889	0.909091
9	0.88	0.589744	0.481481	0.333333	0.944444	0.857143	0.666667	0.375	0.95	0.9	0.875	0.782609	1	0.9	0.909091	0.777778
10	0.814815	0.674419	0.6	0.295775	0.947368	0.75	0.657143	0.454545	0.95	0.888889	0.777778	0.766667	1	1	1	0.636364
11	0.794118	0.540541	0.428571	0.397436	0.933333	0.777778	0.588235	0.482759	1	1	0.782609	0.64	1	1	0.818182	0.615385
12	0.821429	0.688889	0.56	0.411765	0.941176	0.727273	0.648649	0.381818	0.952381	0.869565	0.909091	0.76	1	1	1	0.6875
13	0.851852	0.690476	0.369565	0.301587	1	0.684211	0.641026	0.466667	0.956522	0.913043	0.85	0.565217	1	1	0.9	1
14	0.826087	0.533333	0.454545	0.360465	0.9375	0.827586	0.571429	0.350877	0.952381	0.863636	0.869565	0.75	1	1	1	0.888889
15	0.851852	0.606061	0.5	0.25	1	0.76	0.638889	0.392857	1	0.913043	0.944444	0.636364	1	0.9	0.818182	0.727273
16	0.806452	0.642857	0.537037	0.302326	1	0.782609	0.6	0.416667	0.956522	1	0.76	0.638889	1	1	0.9	1
17	0.909091	0.756098	0.533333	0.256757	0.888889	0.75	0.705882	0.389831	0.956522	0.944444	0.857143	0.695652	1	1	0.9	0.6875
18	0.814815	0.651163	0.47619	0.349398	0.944444	0.772727	0.65	0.434783	0.954545	1	0.958333	0.72	1	1	1	1
19	0.884615	0.605263	0.521739	0.246914	0.928571	0.818182	0.65625	0.491228	0.952381	0.9	0.944444	0.68	1	0.888889	1	0.8
20	0.851852	0.536585	0.462963	0.297297	1	0.8	0.677419	0.428571	0.95	0.909091	0.85	0.6	1	1	0.846154	0.75
21	0.807692	0.65	0.638298	0.271605	0.888889	0.666667	0.527778	0.433333	1	1	0.8	0.62963	1	0.818182	0.9	0.733333
22	0.774194	0.657143	0.541667	0.258065	1	0.793103	0.645161	0.510638	1	0.869565	0.842105	0.727273	1	1	0.923077	0.8125
23	0.884615	0.727273	0.52381	0.285714	0.933333	0.714286	0.658537	0.421053	0.95	0.913043	0.888889	0.633333	1	1	1	0.846154
24	0.9	0.652174	0.538462	0.261538	1	0.714286	0.516129	0.442623	0.954545	0.884615	0.826087	0.607143	1	1	1	0.857143
25	0.821429	0.651163	0.528302	0.28	0.944444	0.76	0.608696	0.410714	1	0.875	0.875	0.545455	1	1	0.909091	1
26	0.807692	0.714286	0.490196	0.273973	0.9375	0.681818	0.6875	0.471698	1	0.961538	0.85	0.607143	1	1	1	0.909091
27	0.857143	0.630435	0.477273	0.280899	1	0.722222	0.611111	0.307692	0.947368	0.923077	0.84375	0.766667	1	1	0.9	0.833333
28	0.807692	0.675	0.568627	0.306452	0.95	0.708333	0.542857	0.433333	0.947368	0.909091	0.807692	0.666667	1	1	1	0.9
29	0.857143	0.608696	0.478261	0.328571	0.923077	0.833333	0.575758	0.410714	1	0.904762	0.809524	0.6	1	1	0.888889	1
30	0.827586	0.764706	0.55102	0.27027	0.933333	0.6	0.612903	0.384615	1	0.954545	0.863636	0.692308	1	0.9	1	1
31	0.846154	0.631579	0.471698	0.207792	0.933333	0.703704	0.5	0.418182	1	0.954545	0.884615	0.684211	1	1	1	0.818182
32	0.8125	0.534884	0.510638	0.26087	0.9375	0.73913	0.648649	0.368421	0.947368	0.9	0.894737	0.703704	1	1	0.818182	0.642857
33	0.807692	0.571429	0.592593	0.32	0.888889	0.909091	0.666667	0.389831	1	0.9	0.85	0.709677	1	1	0.888889	0.888889
34	0.866667	0.6	0.423077	0.25	0.933333	0.78125	0.758621	0.369231	1	0.947368	0.8	0.5	1	1	1	0.857143
35	0.83871	0.694444	0.555556	0.295775	1	0.785714	0.75	0.428571	0.947368	0.952381	0.958333	0.612903	1	1	0.888889	0.692308
36	0.766667	0.595238	0.541667	0.288136	1	0.722222	0.542857	0.444444	0.958333	0.952381	0.818182	0.69697	1	1	1	0.875
37	0.888889	0.666667	0.5	0.30303	1	0.826087	0.717949	0.56	1	0.92	0.863636	0.72	1	0.909091	0.9	0.583333
38	0.814815	0.615385	0.576923	0.320513	1	0.857143	0.64	0.333333	0.941176	0.88	0.909091	0.766667	1	1	1	0.909091
39	0.88	0.545455	0.44	0.246753	0.941176	0.75	0.735294	0.387097	0.95	0.954545	0.85	0.617647	1	1	0.875	0.9
40	0.83871	0.564103	0.509804	0.328125	1	0.807692	0.769231	0.425532	0.941176	0.846154	0.833333	0.666667	1	1	0.9	0.846154
41	0.833333	0.571429	0.52459	0.298701	0.9375	0.8	0.71875	0.40678	1	0.88	0.826087	0.8	1	1	1	0.8125
42	0.785714	0.571429	0.431818	0.287671	0.947368	0.62963	0.611111	0.424242	1	0.909091	0.857143	0.68	1	1	0.857143	0.857143
43	0.84	0.555556	0.46	0.225352	0.9375	0.75	0.552632	0.5625	0.952381	0.954545	0.842105	0.535714	1	1	1	0.769231
44	0.851852	0.675676	0.526316	0.293333	1	0.68	0.517241	0.409836	0.947368	0.941176	0.913043	0.655172	1	1	0.888889	0.9
45	0.875	0.676471	0.604651	0.350649	0.9375	0.833333	0.7	0.421875	0.904762	0.913043	0.869565	0.653846	1	1	0.75	0.785714
46	0.862069	0.651163	0.388889	0.269231	0.866667	0.782609	0.655172	0.45283	1	0.909091	0.85	0.685714	1	1	1	0.692308
47	0.833333	0.547619	0.489796	0.273973	0.933333	0.84	0.595238	0.410714	0.956522	0.869565	0.888889	0.615385	1	1	0.909091	0.75
48	0.807692	0.5	0.423077	0.31746	1	0.809524	0.5625	0.387097	0.95	0.952381	0.904762	0.75	1	1	0.923077	0.846154
49	0.846154	0.6	0.434783	0.222222	0.941176	0.772727	0.636364	0.46	1	1	0.809524	0.708333	1	1	0.866667	0.666667

## Sheet: precision_ibis.1240k
	(5, 6)cM_2x	(5, 6)cM_1x	(5, 6)cM_0.75x	(5, 6)cM_0.5x	(6, 8)cM_2x	(6, 8)cM_1x	(6, 8)cM_0.75x	(6, 8)cM_0.5x	(8, 12)cM_2x	(8, 12)cM_1x	(8, 12)cM_0.75x	(8, 12)cM_0.5x	(12, inf)cM_2x	(12, inf)cM_1x	(12, inf)cM_0.75x	(12, inf)cM_0.5x
0	0.913043	0.941176	0.764706	0.714286	1	0.952381	1	0.8	1	1	1	1	1	1	1	1
1	0.833333	0.956522	0.761905	0.9375	1	0.928571	0.9375	0.875	1	1	1	1	1	1	1	1
2	0.866667	0.789474	0.875	0.888889	1	0.928571	0.9375	0.818182	1	1	1	1	1	1	1	1
3	0.913043	0.913043	0.866667	0.705882	1	0.9375	1	0.666667	1	1	1	1	1	1	1	1
4	0.818182	0.9	0.666667	0.875	1	0.722222	1	1	1	1	1	1	1	1	1	1
5	0.863636	0.857143	0.823529	0.6	1	0.933333	0.8	1	1	1	1	1	1	1	1	1
6	0.823529	0.842105	1	0.538462	1	1	0.888889	1	0.944444	1	1	1	1	0.5	1	1
7	0.923077	0.875	0.941176	0.722222	0.947368	0.913043	0.933333	0.777778	1	1	1	1	1	1	1	1
8	0.833333	0.916667	0.842105	0.933333	1	1	1	0.777778	0.947368	1	1	1	1	1	1	1
9	0.8	0.944444	0.777778	0.833333	1	0.933333	0.909091	0.8	0.909091	1	1	1	1	1	1	1
10	0.933333	0.92	0.842105	0.636364	1	0.923077	1	1	1	0.857143	1	1	1	1	1	1
11	0.869565	0.916667	0.772727	0.866667	1	1	1	1	1	1	1	1	1	1	1	1
12	0.861111	0.8	0.846154	0.888889	1	0.9375	1	0.666667	1	1	1	1	1	1	1	1
13	1	1	0.818182	0.555556	1	1	0.875	1	1	1	1	1	1	1	1	1
14	0.928571	0.764706	0.954545	0.842105	0.958333	1	0.956522	1	1	1	1	0.5	1	1	1	0.5
15	0.894737	0.9	0.952381	0.809524	1	1	0.916667	0.833333	1	1	1	1	1	1	1	1
16	0.851852	0.842105	0.823529	0.785714	1	0.944444	0.909091	1	1	1	1	1	1	1	1	1
17	0.823529	0.857143	0.866667	0.769231	1	1	0.947368	0.625	0.928571	1	1	0	1	0.75	1	1
18	0.8	0.88	0.8	0.875	1	1	0.888889	0.857143	1	0.857143	1	1	1	1	0	1
19	0.904762	0.888889	0.888889	1	1	1	0.933333	0.916667	0.9375	1	1	1	1	1	1	1
20	0.916667	0.833333	0.894737	0.722222	0.947368	1	0.952381	0.8	1	1	1	1	1	1	1	1
21	0.894737	0.842105	0.769231	0.8	1	1	1	0.857143	1	1	1	1	1	1	1	1
22	0.875	0.941176	1	0.714286	1	0.916667	0.875	0.888889	1	1	1	1	1	1	0	1
23	0.833333	0.954545	0.944444	0.733333	1	0.923077	0.933333	0.857143	0.9	1	1	1	1	1	1	1
24	0.904762	0.904762	0.823529	0.727273	0.913043	0.882353	0.944444	0.857143	1	1	1	1	1	1	1	1
25	0.884615	0.857143	0.866667	0.75	1	0.944444	1	0.888889	1	1	1	1	1	1	1	1
26	0.875	0.9	0.846154	0.8	1	0.944444	0.9375	0.8	1	1	1	1	1	1	1	0
27	0.909091	0.857143	0.954545	0.888889	1	1	1	0.769231	1	1	1	1	1	1	1	1
28	1	0.888889	0.842105	0.636364	1	1	1	0.8	0.9375	1	1	1	1	1	0	0
29	0.869565	0.857143	0.789474	0.722222	1	0.956522	0.909091	0.666667	1	1	1	1	1	1	1	1
30	0.916667	0.944444	0.733333	0.571429	1	1	1	0.833333	1	1	1	1	1	1	1	1
31	0.869565	0.842105	0.85	0.75	0.96	0.958333	0.928571	0.75	1	1	1	1	1	1	1	1
32	0.916667	0.75	0.8	0.733333	1	0.95	1	0.916667	0.947368	1	1	1	1	1	1	0
33	0.863636	0.952381	0.954545	0.888889	0.956522	0.888889	0.909091	1	1	1	1	1	1	1	1	1
34	0.909091	0.892857	0.857143	0.714286	0.944444	0.923077	0.923077	0.625	1	1	1	1	1	0.666667	1	1
35	0.789474	0.72	0.894737	0.833333	0.96	0.954545	1	1	1	1	1	1	1	1	0	1
36	0.833333	0.722222	0.8125	1	1	0.869565	0.9	1	1	1	1	1	1	1	1	0
37	0.88	0.809524	0.857143	0.769231	1	1	0.9	0.666667	1	1	1	1	1	1	1	1
38	0.92	0.95	0.9	0.916667	0.933333	1	0.875	0.8	1	1	1	1	1	1	1	1
39	0.9	1	0.631579	0.666667	0.954545	0.9375	1	0.642857	1	1	1	0.5	1	1	1	1
40	0.75	0.818182	0.928571	0.571429	1	1	1	0.75	1	1	1	1	1	1	1	1
41	0.863636	0.892857	0.952381	0.636364	1	0.909091	0.9	0.833333	1	1	1	1	1	1	1	1
42	0.833333	0.8	0.866667	0.823529	1	0.947368	0.857143	0.714286	1	1	1	1	1	1	1	1
43	0.869565	0.75	0.888889	0.727273	1	1	1	0.833333	0.933333	1	1	1	1	1	1	1
44	0.9	0.894737	0.9375	0.818182	1	0.894737	1	0.75	1	1	1	1	1	1	1	1
45	0.888889	1	0.882353	0.733333	1	0.941176	0.923077	0.8	1	1	1	1	1	1	1	1
46	0.916667	0.826087	0.818182	0.933333	1	0.956522	0.846154	1	1	0.75	1	0.75	1	1	1	1
47	0.764706	0.947368	0.826087	0.588235	1	0.944444	0.923077	0.571429	0.916667	1	1	0.666667	1	1	1	1
48	0.875	0.809524	0.833333	0.769231	1	0.954545	0.9375	0.75	0.928571	1	1	1	1	1	1	1
49	0.863636	0.8	0.9375	0.888889	1	1	1	1	0.95	1	1	1	1	1	1	0

## Sheet: sensitivity_ancIBD.1240k
	(5, 6)cM_2x	(5, 6)cM_1x	(5, 6)cM_0.75x	(5, 6)cM_0.5x	(6, 8)cM_2x	(6, 8)cM_1x	(6, 8)cM_0.75x	(6, 8)cM_0.5x	(8, 12)cM_2x	(8, 12)cM_1x	(8, 12)cM_0.75x	(8, 12)cM_0.5x	(12, inf)cM_2x	(12, inf)cM_1x	(12, inf)cM_0.75x	(12, inf)cM_0.5x
0	0.633333	0.666667	0.666667	0.7	0.73913	0.73913	0.695652	0.695652	0.933333	0.933333	0.933333	0.933333	1	0.909091	0.909091	1
1	0.633333	0.6	0.633333	0.533333	0.73913	0.782609	0.73913	0.695652	0.933333	0.866667	0.933333	0.733333	0.909091	1	1	1
2	0.533333	0.633333	0.633333	0.566667	0.73913	0.782609	0.695652	0.652174	0.933333	0.866667	0.866667	0.866667	1	1	1	0.909091
3	0.633333	0.7	0.6	0.533333	0.73913	0.652174	0.608696	0.73913	0.933333	0.933333	0.933333	0.933333	1	1	1	1
4	0.633333	0.666667	0.733333	0.566667	0.73913	0.782609	0.782609	0.695652	0.933333	0.933333	0.933333	0.8	1	0.909091	1	0.818182
5	0.566667	0.666667	0.633333	0.6	0.782609	0.73913	0.695652	0.608696	1	0.933333	0.866667	0.733333	1	0.909091	0.909091	1
6	0.633333	0.6	0.6	0.5	0.73913	0.695652	0.695652	0.695652	0.933333	0.933333	0.866667	0.933333	1	1	1	1
7	0.633333	0.633333	0.633333	0.566667	0.782609	0.73913	0.782609	0.73913	0.933333	0.866667	0.933333	0.933333	0.909091	0.909091	1	1
8	0.633333	0.633333	0.6	0.433333	0.73913	0.73913	0.73913	0.73913	0.933333	1	0.933333	0.866667	1	1	0.909091	0.909091
9	0.633333	0.6	0.566667	0.533333	0.782609	0.652174	0.782609	0.782609	0.933333	0.933333	0.933333	0.933333	1	1	1	0.727273
10	0.6	0.7	0.733333	0.666667	0.782609	0.73913	0.73913	0.695652	0.933333	0.933333	0.8	0.866667	1	1	1	1
11	0.666667	0.633333	0.6	0.6	0.73913	0.782609	0.652174	0.652174	0.933333	0.933333	0.933333	0.933333	1	0.909091	1	0.909091
12	0.6	0.6	0.633333	0.633333	0.73913	0.782609	0.782609	0.695652	0.933333	0.933333	0.933333	0.866667	1	0.909091	0.909091	1
13	0.633333	0.633333	0.566667	0.4	0.695652	0.652174	0.73913	0.695652	0.933333	0.933333	0.933333	0.866667	1	0.909091	1	0.818182
14	0.5	0.6	0.5	0.666667	0.695652	0.73913	0.782609	0.695652	0.933333	0.933333	0.933333	0.733333	1	1	1	0.909091
15	0.566667	0.633333	0.566667	0.566667	0.782609	0.73913	0.695652	0.695652	0.933333	0.866667	0.933333	0.866667	1	0.909091	0.909091	0.909091
16	0.6	0.6	0.666667	0.633333	0.782609	0.565217	0.73913	0.73913	0.933333	0.933333	0.866667	0.733333	0.909091	0.909091	0.909091	0.909091
17	0.6	0.566667	0.5	0.533333	0.73913	0.73913	0.782609	0.608696	0.933333	0.866667	0.933333	0.8	1	1	0.909091	0.909091
18	0.666667	0.633333	0.566667	0.6	0.782609	0.782609	0.652174	0.782609	0.933333	0.866667	0.933333	0.933333	0.909091	0.909091	0.909091	1
19	0.566667	0.6	0.633333	0.633333	0.73913	0.73913	0.73913	0.652174	0.933333	0.866667	0.933333	0.866667	1	0.727273	0.909091	0.818182
20	0.6	0.666667	0.566667	0.566667	0.782609	0.73913	0.73913	0.695652	0.933333	0.866667	0.866667	0.866667	1	1	1	0.909091
21	0.6	0.6	0.7	0.666667	0.782609	0.608696	0.652174	0.695652	0.933333	0.933333	0.866667	0.866667	1	1	0.909091	1
22	0.6	0.533333	0.6	0.6	0.73913	0.695652	0.782609	0.652174	0.933333	0.933333	0.8	0.866667	1	1	1	1
23	0.566667	0.6	0.633333	0.633333	0.73913	0.782609	0.73913	0.695652	0.933333	0.8	0.866667	0.933333	1	0.909091	0.909091	0.909091
24	0.7	0.633333	0.633333	0.566667	0.782609	0.782609	0.782609	0.782609	0.866667	0.866667	0.8	0.8	1	0.909091	0.909091	1
25	0.6	0.666667	0.633333	0.5	0.695652	0.695652	0.782609	0.608696	1	0.933333	0.933333	0.933333	1	0.909091	0.909091	1
26	0.6	0.533333	0.633333	0.566667	0.73913	0.73913	0.695652	0.695652	0.933333	0.933333	0.933333	0.933333	1	0.909091	1	0.727273
27	0.6	0.633333	0.633333	0.6	0.782609	0.695652	0.782609	0.73913	0.933333	0.933333	0.933333	0.866667	0.909091	0.909091	1	1
28	0.6	0.633333	0.7	0.533333	0.73913	0.782609	0.73913	0.652174	0.933333	0.933333	0.866667	0.866667	1	1	0.909091	0.909091
29	0.666667	0.6	0.533333	0.4	0.73913	0.782609	0.73913	0.695652	0.933333	0.933333	0.8	0.933333	1	0.909091	0.818182	0.818182
30	0.6	0.566667	0.566667	0.5	0.695652	0.73913	0.73913	0.695652	0.933333	0.933333	0.933333	0.866667	0.909091	0.909091	0.909091	0.818182
31	0.6	0.666667	0.666667	0.633333	0.782609	0.782609	0.73913	0.73913	0.933333	0.933333	0.933333	0.933333	1	1	1	1
32	0.6	0.6	0.566667	0.433333	0.73913	0.782609	0.695652	0.695652	0.933333	0.866667	0.933333	0.866667	1	1	0.909091	0.909091
33	0.633333	0.533333	0.566667	0.533333	0.782609	0.782609	0.73913	0.73913	0.933333	0.933333	0.866667	0.866667	1	0.727273	0.818182	0.909091
34	0.633333	0.533333	0.6	0.633333	0.782609	0.782609	0.695652	0.782609	0.933333	0.866667	0.866667	0.866667	1	1	1	1
35	0.6	0.533333	0.633333	0.566667	0.826087	0.73913	0.695652	0.652174	0.933333	0.866667	0.866667	0.866667	1	0.909091	1	0.909091
36	0.633333	0.566667	0.566667	0.4	0.73913	0.73913	0.73913	0.73913	0.933333	0.933333	0.866667	0.8	1	0.909091	0.909091	0.909091
37	0.633333	0.566667	0.7	0.533333	0.782609	0.73913	0.782609	0.73913	0.866667	1	0.933333	0.866667	1	1	1	0.818182
38	0.566667	0.633333	0.733333	0.566667	0.782609	0.73913	0.782609	0.782609	0.933333	0.933333	0.8	0.666667	1	1	0.909091	1
39	0.6	0.6	0.633333	0.566667	0.782609	0.782609	0.695652	0.695652	0.933333	0.933333	0.8	0.933333	1	1	0.909091	0.909091
40	0.666667	0.633333	0.633333	0.566667	0.73913	0.782609	0.695652	0.652174	0.933333	0.8	0.866667	0.933333	0.909091	1	1	0.909091
41	0.633333	0.633333	0.7	0.533333	0.73913	0.695652	0.73913	0.695652	0.933333	0.866667	0.933333	0.733333	1	1	0.818182	1
42	0.633333	0.566667	0.533333	0.533333	0.782609	0.782609	0.73913	0.782609	0.933333	0.933333	0.933333	0.933333	1	0.909091	0.909091	1
43	0.533333	0.6	0.466667	0.6	0.73913	0.73913	0.652174	0.695652	0.933333	0.933333	0.866667	0.866667	1	1	0.909091	1
44	0.566667	0.566667	0.566667	0.766667	0.73913	0.652174	0.652174	0.695652	0.933333	0.933333	0.933333	0.733333	1	0.909091	0.909091	1
45	0.633333	0.6	0.566667	0.566667	0.782609	0.695652	0.73913	0.782609	0.933333	0.933333	1	0.933333	0.909091	1	0.818182	1
46	0.633333	0.666667	0.5	0.6	0.782609	0.73913	0.695652	0.695652	0.866667	0.933333	0.933333	0.866667	1	0.909091	1	0.818182
47	0.566667	0.666667	0.566667	0.533333	0.73913	0.782609	0.782609	0.652174	0.933333	0.933333	0.933333	0.866667	1	1	1	1
48	0.6	0.566667	0.633333	0.666667	0.73913	0.695652	0.695652	0.73913	0.933333	0.933333	0.866667	0.866667	1	1	0.909091	1
49	0.566667	0.6	0.633333	0.5	0.782609	0.73913	0.695652	0.695652	0.933333	0.933333	0.866667	0.933333	1	1	1	0.909091

## Sheet: sensitivity_ibis.1240k
	(5, 6)cM_2x	(5, 6)cM_1x	(5, 6)cM_0.75x	(5, 6)cM_0.5x	(6, 8)cM_2x	(6, 8)cM_1x	(6, 8)cM_0.75x	(6, 8)cM_0.5x	(8, 12)cM_2x	(8, 12)cM_1x	(8, 12)cM_0.75x	(8, 12)cM_0.5x	(12, inf)cM_2x	(12, inf)cM_1x	(12, inf)cM_0.75x	(12, inf)cM_0.5x
0	0.466667	0.333333	0.166667	0.1	0.782609	0.478261	0.391304	0.304348	0.8	0.533333	0.4	0.333333	0.727273	0.454545	0.454545	0.363636
1	0.4	0.333333	0.166667	0.1	0.565217	0.434783	0.434783	0.391304	0.933333	0.333333	0.266667	0.2	0.727273	0.545455	0.545455	0.181818
2	0.4	0.433333	0.2	0.2	0.608696	0.434783	0.521739	0.0869565	0.666667	0.466667	0.533333	0.266667	0.909091	0.545455	0.545455	0.181818
3	0.4	0.266667	0.133333	0.133333	0.73913	0.347826	0.304348	0.26087	0.866667	0.533333	0.4	0.2	0.909091	0.727273	0.454545	0.181818
4	0.6	0.166667	0.166667	0.133333	0.73913	0.478261	0.304348	0.173913	0.933333	0.533333	0.466667	0.2	0.818182	0.545455	0.454545	0.181818
5	0.5	0.133333	0.166667	0.1	0.782609	0.478261	0.347826	0.304348	1	0.6	0.533333	0.2	0.818182	0.363636	0.181818	0.181818
6	0.333333	0.166667	0.166667	0.0666667	0.652174	0.304348	0.347826	0.173913	0.933333	0.333333	0.133333	0.2	0.909091	0.454545	0.272727	0.0909091
7	0.433333	0.133333	0.233333	0.1	0.652174	0.608696	0.478261	0.26087	0.933333	0.466667	0.2	0.266667	0.727273	0.545455	0.454545	0.181818
8	0.3	0.233333	0.2	0.133333	0.782609	0.434783	0.217391	0.217391	0.933333	0.6	0.4	0.2	0.909091	0.545455	0.363636	0.181818
9	0.3	0.233333	0.233333	0.1	0.695652	0.391304	0.347826	0.217391	1	0.4	0.333333	0.2	1	0.545455	0.363636	0.181818
10	0.466667	0.166667	0.2	0	0.782609	0.565217	0.434783	0.26087	0.933333	0.666667	0.4	0.133333	0.818182	0.454545	0.272727	0.181818
11	0.433333	0.366667	0.266667	0.133333	0.73913	0.521739	0.478261	0.391304	1	0.866667	0.333333	0.2	0.909091	0.454545	0.181818	0.272727
12	0.533333	0.3	0.3	0.133333	0.652174	0.347826	0.26087	0.173913	0.933333	0.533333	0.533333	0.133333	0.818182	0.363636	0.181818	0.181818
13	0.466667	0.133333	0.2	0.133333	0.608696	0.26087	0.391304	0.217391	0.8	0.533333	0.333333	0.2	0.727273	0.545455	0.181818	0.0909091
14	0.233333	0.2	0.166667	0.2	0.608696	0.434783	0.565217	0.304348	0.8	0.6	0.733333	0.266667	0.818182	0.545455	0.181818	0.0909091
15	0.3	0.3	0.266667	0.2	0.695652	0.478261	0.304348	0.217391	0.8	0.666667	0.333333	0.2	0.727273	0.545455	0.181818	0
16	0.466667	0.266667	0.133333	0.0666667	0.695652	0.565217	0.391304	0.347826	0.866667	0.6	0.333333	0.133333	0.636364	0.363636	0.272727	0.181818
17	0.4	0.333333	0.266667	0.0333333	0.608696	0.391304	0.347826	0.130435	0.8	0.533333	0.266667	0	0.818182	0.454545	0.454545	0
18	0.5	0.366667	0.133333	0.133333	0.695652	0.478261	0.304348	0.173913	0.733333	0.466667	0.266667	0.266667	0.636364	0.454545	0.181818	0.181818
19	0.366667	0.3	0.2	0.266667	0.695652	0.347826	0.217391	0.173913	0.8	0.333333	0.2	0.133333	0.818182	0.636364	0.363636	0.0909091
20	0.4	0.233333	0.333333	0.133333	0.695652	0.565217	0.434783	0.304348	0.733333	0.4	0.533333	0.4	0.909091	0.727273	0.454545	0.181818
21	0.433333	0.266667	0.266667	0.1	0.695652	0.565217	0.521739	0.347826	0.933333	0.533333	0.466667	0.333333	0.636364	0.454545	0.272727	0.181818
22	0.433333	0.233333	0.133333	0.2	0.695652	0.478261	0.391304	0.173913	0.933333	0.4	0.2	0.266667	0.909091	0.272727	0.181818	0.363636
23	0.466667	0.2	0.2	0.133333	0.826087	0.521739	0.434783	0.217391	0.866667	0.533333	0.466667	0.333333	0.909091	0.545455	0.272727	0
24	0.466667	0.133333	0.233333	0.0666667	0.652174	0.478261	0.304348	0.26087	0.933333	0.666667	0.266667	0.266667	0.909091	0.363636	0.454545	0.272727
25	0.466667	0.366667	0.2	0.133333	0.695652	0.347826	0.173913	0.26087	0.866667	0.6	0.466667	0.133333	0.727273	0.636364	0.272727	0.181818
26	0.433333	0.333333	0.166667	0.0333333	0.695652	0.391304	0.304348	0.217391	0.933333	0.4	0.666667	0.266667	1	0.454545	0.363636	0.0909091
27	0.466667	0.1	0.3	0.2	0.652174	0.434783	0.478261	0.478261	0.866667	0.666667	0.533333	0.266667	0.909091	0.545455	0.272727	0.181818
28	0.4	0.333333	0.166667	0.1	0.782609	0.434783	0.391304	0.347826	0.8	0.533333	0.4	0.2	0.909091	0.545455	0.272727	0.0909091
29	0.466667	0.166667	0.133333	0	0.73913	0.565217	0.434783	0.304348	0.866667	0.533333	0.333333	0.2	0.818182	0.545455	0.272727	0.272727
30	0.6	0.166667	0.166667	0.0666667	0.652174	0.478261	0.26087	0.217391	0.8	0.533333	0.266667	0.266667	0.818182	0.545455	0.181818	0
31	0.433333	0.4	0.233333	0.166667	0.695652	0.434783	0.391304	0.26087	0.8	0.6	0.4	0	0.818182	0.272727	0.363636	0.181818
32	0.566667	0.266667	0.166667	0.166667	0.565217	0.652174	0.434783	0.304348	0.866667	0.733333	0.466667	0.266667	0.909091	0.727273	0.636364	0.272727
33	0.333333	0.3	0.233333	0.133333	0.73913	0.478261	0.391304	0.347826	0.733333	0.666667	0.4	0.266667	0.909091	0.636364	0.454545	0.0909091
34	0.433333	0.333333	0.266667	0.233333	0.565217	0.478261	0.391304	0.130435	0.866667	0.533333	0.266667	0.333333	0.727273	0.636364	0.272727	0.0909091
35	0.466667	0.3	0.2	0.0666667	0.608696	0.565217	0.26087	0.0869565	0.8	0.733333	0.266667	0.133333	0.909091	0.454545	0.545455	0.363636
36	0.533333	0.2	0.1	0.133333	0.73913	0.565217	0.391304	0.26087	0.866667	0.533333	0.333333	0.266667	0.636364	0.454545	0.363636	0.272727
37	0.466667	0.133333	0.2	0.1	0.608696	0.478261	0.434783	0.130435	0.733333	0.666667	0.4	0.133333	0.727273	0.727273	0.545455	0.181818
38	0.333333	0.3	0.233333	0.133333	0.608696	0.652174	0.347826	0.304348	0.933333	0.6	0.666667	0.2	0.909091	0.454545	0.0909091	0.181818
39	0.566667	0.233333	0.3	0.2	0.695652	0.391304	0.26087	0.0869565	0.866667	0.666667	0.333333	0.266667	0.818182	0.545455	0.636364	0.181818
40	0.433333	0.166667	0.133333	0.1	0.652174	0.565217	0.304348	0.0869565	0.866667	0.466667	0.333333	0.133333	0.727273	0.545455	0.363636	0.181818
41	0.5	0.3	0.233333	0.1	0.782609	0.521739	0.391304	0.130435	0.8	0.4	0.466667	0.0666667	0.909091	0.454545	0.272727	0
42	0.4	0.166667	0.1	0.133333	0.521739	0.565217	0.304348	0.347826	0.933333	0.6	0.533333	0.333333	0.636364	0.272727	0.272727	0.181818
43	0.433333	0.166667	0.166667	0.1	0.73913	0.304348	0.26087	0.26087	0.933333	0.466667	0.333333	0.133333	0.818182	0.272727	0.272727	0.0909091
44	0.5	0.233333	0.133333	0.1	0.73913	0.478261	0.434783	0.304348	0.866667	0.466667	0.266667	0	0.818182	0.454545	0.545455	0
45	0.633333	0.233333	0.133333	0.1	0.652174	0.478261	0.478261	0.26087	0.533333	0.4	0.533333	0.266667	0.909091	0.363636	0.272727	0
46	0.5	0.2	0.1	0.166667	0.652174	0.608696	0.217391	0.217391	0.8	0.666667	0.4	0.333333	0.909091	0.272727	0.272727	0.363636
47	0.433333	0.3	0.233333	0.0666667	0.695652	0.521739	0.391304	0.130435	0.8	0.533333	0.466667	0.0666667	1	0.454545	0.272727	0.272727
48	0.433333	0.266667	0.2	0.133333	0.652174	0.521739	0.434783	0.391304	0.866667	0.666667	0.466667	0.2	0.727273	0.363636	0.545455	0.0909091
49	0.366667	0.2	0.166667	0.3	0.73913	0.521739	0.434783	0.26087	0.933333	0.533333	0.333333	0.133333	0.818182	0.636364	0.636364	0
