# Supplementary material for: Accurate detection of identity-by-descent segments in human ancient DNA
Source: Nat Genet. 2023 Dec 20;56(1):143–51. doi: 10.1038/s41588-023-01582-w (PMC10786714; doi:10.1038/s41588-023-01582-w)
Supplement: Supplementary file 10 — IBD sharing statistics for Copper and Bronze Age Western Eurasian groups at various length scales. [file 41588_2023_1582_MOESM10_ESM.xlsx]

## Sheet: Table1_ED_Fig3a
Start	End	StartM	EndM	length	lengthM	ch	iid1	iid2	SNP_Dens
37988	40908	1.16187	1.24266	2920	0.0807849	4	I0438	I3952	361.454
43932	46451	1.192	1.27316	2519	0.0811609	11	I0438	I3952	310.371
34012	39331	1.00574	1.10383	5319	0.098089	3	I0418	I0438	542.263
766	3251	0.026118	0.121968	2485	0.09585	9	I5835	I3952	259.259
36863	40226	1.12402	1.22808	3363	0.104065	9	I0443	I3952	323.163
18591	20909	0.61967	0.706534	2318	0.0868641	10	I0443	I0438	266.854
10529	14885	0.374942	0.48493	4356	0.109988	11	I0443	I0438	396.043
19957	24206	0.646505	0.759384	4249	0.112879	14	I5835	I0438	376.421
15642	18721	0.694692	0.795759	3079	0.101067	17	I0443	I3952	304.649
23838	27115	0.799698	0.898437	3277	0.098739	18	I0443	I0438	331.885
9769	12888	0.411899	0.499504	3119	0.087605	20	I0443	I3952	356.03
12495	17151	0.484218	0.575239	4656	0.091021	12	I0443	I0418	511.53
18268	22715	0.746078	0.854524	4447	0.108446	1	I5514	I0438	410.066
57152	60752	1.90362	1.98545	3600	0.0818261	1	I5514	I3952	439.957
70962	74431	1.97303	2.06012	3469	0.087088	2	I2069	I3952	398.333
21921	26028	0.68733	0.793677	4107	0.106347	5	I2105	I0438	386.189
5184	8304	0.215286	0.31265	3120	0.097364	5	I2069	I0438	320.447
4730	7654	0.197532	0.292523	2924	0.094991	6	I2105	I0438	307.819
39584	42537	1.19669	1.28005	2953	0.083356	7	I2069	I3952	354.264
49951	52641	1.33501	1.4319	2690	0.0968881	8	I0440	I0438	277.64
42889	45613	1.2935	1.37409	2724	0.080587	9	I2105	I0438	338.02
12342	15681	0.415119	0.529598	3339	0.114479	9	I2069	I3952	291.669
30442	34088	0.966235	1.06233	3646	0.096093	10	I0440	I0438	379.424
12077	16747	0.493659	0.587273	4670	0.093614	13	I5514	I0438	498.857
3065	5715	0.144402	0.245681	2650	0.101279	13	I5514	I3952	261.653
22051	26199	0.705921	0.803312	4148	0.097391	14	I2105	I0438	425.912
2589	4964	0.154123	0.2414	2375	0.087277	21	I5514	I3952	272.122
5596	8159	0.259198	0.34089	2563	0.081692	21	I2069	I3952	313.739
25348	29685	0.821459	0.901674	4337	0.080215	2	I4886	I0418	540.672
7795	11373	0.341152	0.458459	3578	0.117307	12	I0440	I0418	305.012
8305	10913	0.368773	0.455923	2608	0.08715	20	I0440	I0418	299.254
58416	62244	1.9299	2.01955	3828	0.0896461	1	I7958	ILK002	427.012
17365	20809	0.728446	0.809002	3444	0.080556	1	I5514	I0443	427.529
68203	72273	1.91165	1.99798	4070	0.086333	2	I0440	I0443	471.43
62951	67132	1.68559	1.7747	4181	0.08911	3	I0440	I5835	469.195
23743	27154	0.70394	0.79098	3411	0.08704	3	I2069	I5835	391.889
62322	64612	1.84051	1.93434	2290	0.093822	4	I0440	I0443	244.079
47935	51478	1.38947	1.49673	3543	0.107265	7	I4891	I5835	330.303
4	3139	8.4e-05	0.110582	3135	0.110498	8	I2069	I5835	283.716
12890	15395	0.425615	0.516464	2505	0.090849	9	I2069	I0443	275.732
42329	46046	1.1483	1.26059	3717	0.112292	11	I0440	I0443	331.012
24413	27445	0.768345	0.858644	3032	0.090299	12	I2069	I0443	335.773
6224	10323	0.328965	0.417743	4099	0.088778	14	I0440	I0443	461.714
5554	8141	0.476213	0.562404	2587	0.086191	15	I0440	I0443	300.147
1695	4705	0.102279	0.215494	3010	0.113215	16	I0440	I0443	265.866
12104	14418	0.526902	0.609123	2314	0.082221	16	I0440	I0443	281.437
5796	8889	0.450316	0.54253	3093	0.092214	19	I7958	I5835	335.415
738	3484	0.079283	0.195132	2746	0.115849	1	I5514	I2069	237.033
8532	11392	0.448197	0.535187	2860	0.08699	1	I4889	I4891	328.773
16150	20846	0.599451	0.713118	4696	0.113667	2	I4889	I4891	413.137
30030	33671	0.912865	1.00852	3641	0.095655	2	I4889	I4886	380.639
11415	14474	0.409359	0.503857	3059	0.094498	3	I2105	I0440	323.711
9356	12530	0.35528	0.444321	3174	0.089041	3	I2105	I2069	356.465
62106	66711	1.67568	1.7586	4605	0.082918	3	I2105	I2069	555.368
49918	53703	1.4807	1.57217	3785	0.091467	4	I5514	I4889	413.81
59788	64039	1.42007	1.5317	4251	0.11163	6	I0440	I2069	380.812
50459	52412	1.45144	1.53948	1953	0.088044	7	I5514	I4891	221.821
17001	20319	0.558609	0.670023	3318	0.111414	9	I4889	I2069	297.808
39087	43360	1.07445	1.17188	4273	0.0974281	11	I5514	I2069	438.58
42817	45650	1.1591	1.25103	2833	0.091938	11	I2105	I0440	308.142
9033	11949	0.314594	0.418489	2916	0.103895	11	I2105	I2069	280.668
2343	4569	0.109053	0.202004	2226	0.092951	13	I5514	I2105	239.481
32207	34537	0.978383	1.05977	2330	0.081392	13	I2105	I2069	286.269
11260	13690	0.495009	0.587753	2430	0.092744	16	I5514	I4889	262.012
14448	17222	0.49994	0.587035	2774	0.087095	8	I4887	I0438	318.503
3153	5796	0.151939	0.244626	2643	0.092687	5	ILK003	I0418	285.153
63898	66442	1.52572	1.60598	2544	0.08026	6	I4895	I0418	316.97
23838	26985	0.884712	0.984723	3147	0.100011	1	I4895	I5835	314.665
1602	3756	0.049267	0.141836	2154	0.092569	10	I4887	I5835	232.691
21632	23988	0.740758	0.834054	2356	0.093296	20	ILK003	ILK002	252.53
42333	46711	1.38488	1.50388	4378	0.119001	1	I4887	I4886	367.896
58254	63402	1.92672	2.04521	5148	0.118488	1	I4887	I4886	434.474
23363	25785	0.87346	0.956852	2422	0.083392	1	I7127	I20806	290.435
66831	70602	1.86657	1.96729	3771	0.10072	2	I4896	I0440	374.405
10589	15046	0.449888	0.566261	4457	0.116373	2	I7127	I20806	382.993
90167	92880	2.52774	2.63475	2713	0.107012	2	I4895	I7958	253.523
60110	65622	1.62512	1.72726	5512	0.102132	3	Gyvakarai1_10bp_noUDG	I2069	539.694
68062	71052	1.66938	1.75988	2990	0.090502	6	I4887	I2105	330.379
61457	64674	1.46659	1.54736	3217	0.08077	6	I4895	I2069	398.291
28296	30720	0.859474	0.963156	2424	0.103682	7	Gyvakarai1_10bp_noUDG	I2069	233.792
982	3913	0.032739	0.132078	2931	0.099339	8	I4887	I4886	295.05
3229	5935	0.11916	0.218303	2706	0.099143	10	Gyvakarai1_10bp_noUDG	I2069	272.939
7149	9745	0.269992	0.368598	2596	0.098606	10	I4895	I5514	263.27
13063	16285	0.460398	0.567061	3222	0.106663	10	I7959	I7958	302.073
22779	25819	0.675186	0.76697	3040	0.091784	11	ILK003	I4891	331.212
37216	41635	1.03476	1.12726	4419	0.0925059	11	Gyvakarai1_10bp_noUDG	I7958	477.699
27701	31039	0.867763	0.968856	3338	0.101093	12	Gyvakarai1_10bp_noUDG	I2105	330.191
27879	30981	0.87031	0.9648	3102	0.09449	12	Gyvakarai1_10bp_noUDG	I2069	328.289
15295	18552	0.731999	0.829799	3257	0.0978	15	Gyvakarai1_10bp_noUDG	I4889	333.027
13087	16383	0.578111	0.691186	3296	0.113075	16	I7959	I2105	291.488
3592	6278	0.20725	0.306591	2686	0.099341	20	Gyvakarai1_10bp_noUDG	I2105	270.382
17430	20059	0.59761	0.689958	2629	0.092348	20	Gyvakarai1_10bp_noUDG	I2069	284.684
24168	27130	0.899167	0.988144	2962	0.088977	1	I4896	I4895	332.895
36718	39457	1.11591	1.19629	2739	0.080374	9	I4887	Gyvakarai1_10bp_noUDG	340.782
22662	27755	0.783878	0.891823	5093	0.107945	10	I4896	I4895	471.815
13658	16303	0.58751	0.682201	2645	0.094691	16	Gyvakarai1_10bp_noUDG	I7959	279.329
12230	15846	0.583597	0.701067	3616	0.11747	17	I0104	I3952	307.823
28555	30580	0.953499	1.03786	2025	0.084356	18	I13467	I3952	240.054
12247	14645	0.566908	0.647972	2398	0.081064	1	I7209	ILK002	295.816
2577	4697	0.14518	0.240664	2120	0.095484	2	I7209	ILK002	222.027
31284	34594	0.911254	1.0297	3310	0.118445	3	ILK001	ILK002	279.455
5804	9322	0.241157	0.352876	3518	0.111719	3	I7964	ILK002	314.897
10317	12497	0.410061	0.49675	2180	0.086689	4	I7209	I5835	251.474
40480	43944	1.22874	1.30973	3464	0.080988	4	I7209	I5835	427.717
32323	36225	1.01554	1.10121	3902	0.085675	7	I7964	I5835	455.442
601	3143	0.014743	0.110734	2542	0.095991	8	I7209	I5835	264.816
50406	52453	1.41343	1.50184	2047	0.0884111	11	I13467	I0443	231.532
18418	22185	0.603746	0.719589	3767	0.115843	12	I13467	I5835	325.182
22789	25364	0.857251	0.94348	2575	0.086229	1	I13467	I2069	298.623
42477	45505	1.39205	1.48019	3028	0.088143	1	I0104	I4891	343.533
68033	70594	2.17295	2.25852	2561	0.0855658	1	I7964	I2105	299.302
84597	87245	2.34164	2.42287	2648	0.0812252	2	ILK001	I4889	326.007
59186	63248	1.68446	1.76519	4062	0.080727	2	I7209	I4891	503.177
19821	24470	0.638469	0.724499	4649	0.08603	3	ILK001	I4891	540.393
39333	42925	1.10455	1.18541	3592	0.080855	3	I0104	I2105	444.252
42261	45865	1.16619	1.24958	3604	0.083395	3	I7209	I4889	432.16
43864	48233	1.2018	1.31732	4369	0.115519	3	HOP001	I4889	378.206
36387	39422	1.10521	1.18574	3035	0.080531	7	I7209	I7958	376.873
11335	14347	0.402622	0.497974	3012	0.095352	8	I0104	I7958	315.882
609	3885	0.01504	0.131283	3276	0.116243	8	I7209	I2069	281.823
23987	27162	0.976679	1.06471	3175	0.088034	15	I0104	I4889	360.656
12318	15530	0.541168	0.646268	3212	0.1051	16	I13467	I2105	305.614
16307	18286	0.682668	0.764585	1979	0.081917	16	I7964	I4889	241.586
5573	8296	0.258111	0.344969	2723	0.086858	21	I7209	I2069	313.5
80409	82451	2.50285	2.59198	2042	0.0891261	1	I13467	I7959	229.114
14771	18034	0.652326	0.73852	3263	0.086194	1	I0104	Gyvakarai1_10bp_noUDG	378.564
43791	47106	1.27678	1.37224	3315	0.095459	2	I13467	I4895	347.27
65398	67843	1.81279	1.90326	2445	0.0904649	2	I13467	I7959	270.27
68637	73589	1.92891	2.03536	4952	0.106451	2	I7209	ILK003	465.19
21141	24009	0.724174	0.816254	2868	0.09208	4	I0104	Gyvakarai1_10bp_noUDG	311.468
26968	30303	0.881539	0.966548	3335	0.085009	4	I7209	Gyvakarai1_10bp_noUDG	392.311
42847	46525	0.997752	1.08543	3678	0.087674	6	I0104	Gyvakarai1_10bp_noUDG	419.509
1857	4352	0.101362	0.210029	2495	0.108667	7	I7209	I4887	229.601
38893	42645	1.0679	1.17632	3752	0.108422	8	I0104	Gyvakarai1_10bp_noUDG	346.055
1140	3246	0.034537	0.11932	2106	0.084783	10	I13467	I4887	248.399
9593	12638	0.363297	0.450497	3045	0.0872	10	I13467	I4896	349.197
33562	36539	1.04261	1.12308	2977	0.080472	10	I0104	Gyvakarai1_10bp_noUDG	369.942
22647	25900	0.673552	0.770434	3253	0.096882	11	I13467	I4896	335.769
1533	3852	0.130918	0.217759	2319	0.086841	14	I18116	I7127	267.04
20977	24584	0.676493	0.766785	3607	0.090292	14	I0104	I4895	399.482
11711	14244	0.513456	0.600924	2533	0.087468	16	I13467	I4887	289.592
12492	16207	0.612273	0.724457	3715	0.112184	17	I7209	Gyvakarai1_10bp_noUDG	331.152
8323	11323	0.369058	0.46781	3000	0.098752	20	ILK001	ILK003	303.791
87030	89363	2.41691	2.4972	2333	0.0802889	2	ILK001	I7209	290.576
34886	39327	1.05169	1.14369	4441	0.092007	5	ILK001	I7209	482.68
70242	72747	1.73314	1.82329	2505	0.090144	6	I13467	I0104	277.889
40673	44729	1.1174	1.21071	4056	0.0933011	8	I7209	HOP001	434.722
56332	58610	1.71201	1.80915	2278	0.097145	10	I13467	I7209	234.495
38723	42770	1.18423	1.28501	4047	0.100784	10	I13467	HOP001	401.552
39305	42980	1.07932	1.16174	3675	0.082426	11	I0104	I7964	445.855
2155	4628	0.120275	0.210971	2473	0.090696	16	ILK001	I0104	272.669
20551	24084	0.836938	0.927144	3533	0.090206	16	I0104	I7964	391.659
772	3284	0.08254	0.190492	2512	0.107952	1	RISE511_noUDG.SG	I0438	232.696
2518	4833	0.164885	0.268703	2315	0.103818	1	RISE511_noUDG.SG	I3952	222.986
73933	77728	2.04829	2.14023	3795	0.0919421	2	I3950	I3952	412.76
1883	4252	0.07363	0.178168	2369	0.104538	3	I10565	I3952	226.616
40748	45446	1.13126	1.23638	4698	0.105121	3	RISE511_noUDG.SG	I3952	446.914
4004	7734	0.254794	0.347267	3730	0.092473	4	RISE511_noUDG.SG	I3952	403.361
61335	63483	1.69045	1.77262	2148	0.082165	5	RISE511_noUDG.SG	I3952	261.425
40719	43680	0.939224	1.0211	2961	0.0818729	6	I3949	I0438	361.658
40645	43795	0.93666	1.02308	3150	0.0864241	6	I3950	I0438	364.482
8266	11290	0.329754	0.423426	3024	0.093672	7	RISE511_noUDG.SG	I3952	322.829
50021	52151	1.33613	1.41826	2130	0.0821279	8	I7214	I0438	259.351
50507	52863	1.35218	1.43763	2356	0.085456	8	RISE511_noUDG.SG	I0438	275.697
24843	27617	0.806439	0.890067	2774	0.083628	9	I7963	I3952	331.707
13506	15715	0.447266	0.530102	2209	0.082836	9	I3950	I3952	266.671
38282	41791	1.17231	1.26191	3509	0.089601	10	I3949	I0438	391.625
542	2647	0.028491	0.119539	2105	0.091048	11	I13471	I3952	231.197
24932	29064	0.737575	0.852653	4132	0.115078	11	I3950	I3952	359.061
5453	7931	0.255259	0.346479	2478	0.09122	12	I10565	I0438	271.651
1682	4570	0.101077	0.209114	2888	0.108037	16	I10565	I3952	267.316
5995	8195	0.334688	0.425322	2200	0.090634	18	I13471	I0438	242.735
6418	9390	0.36287	0.460086	2972	0.097216	18	RISE511_noUDG.SG	I0438	305.711
10734	15171	0.446221	0.540073	4437	0.093852	20	I10565	I0438	472.766
6886	10089	0.30065	0.402987	3203	0.102337	21	I5834	I0438	312.986
7497	10073	0.317469	0.402788	2576	0.085319	21	I6695	I0438	301.926
74023	77728	2.05207	2.14023	3705	0.08816	2	I10565	I0418	420.258
27516	29742	0.913769	0.994242	2226	0.080473	18	I7214	I0418	276.614
17225	20920	0.723393	0.813734	3695	0.090341	1	I3949	I0443	409.006
17228	21682	0.723434	0.827606	4454	0.104172	1	I3950	I0443	427.562
37146	40741	1.10683	1.20263	3595	0.095804	2	I6590	I5835	375.245
48523	52200	1.42105	1.52243	3677	0.101372	2	RISE1163_noUDG.SG	ILK002	362.723
82717	85954	2.27746	2.37631	3237	0.098846	2	I3950	I0443	327.479
50714	55615	1.37788	1.48747	4901	0.10959	3	I6590	I5835	447.212
69490	71789	1.87636	1.95692	2299	0.0805629	3	I6590	I5835	285.367
58963	62665	1.58137	1.68365	3702	0.102282	3	RISE1163_noUDG.SG	ILK002	361.941
4439	7628	0.191121	0.294678	3189	0.103557	5	RISE1163_noUDG.SG	ILK002	307.946
20039	24074	0.637827	0.723342	4035	0.085515	5	RISE1163_noUDG.SG	ILK002	471.847
26125	30498	0.646015	0.753883	4373	0.107868	6	I6590	I0443	405.403
13678	15961	0.455437	0.537265	2283	0.081828	9	I3949	I0443	279
19131	21631	0.607302	0.69707	2500	0.089768	9	I3949	I0443	278.496
19136	21670	0.608002	0.69859	2534	0.090588	9	I3950	I0443	279.728
9198	12334	0.323089	0.41287	3136	0.089781	9	RISE511_noUDG.SG	I0443	349.294
20799	23050	0.704839	0.791149	2251	0.08631	10	I10565	I0443	260.804
18210	23447	0.584668	0.697215	5237	0.112547	11	RISE1163_noUDG.SG	ILK002	465.317
28801	31738	0.891269	0.982067	2937	0.090798	12	I10565	I0443	323.465
4139	6581	0.417999	0.516001	2442	0.098002	15	I3950	I0443	249.179
11253	16417	0.508684	0.604789	5164	0.096105	18	I10565	I0443	537.329
7630	10732	0.412604	0.494676	3102	0.082072	18	I3950	I0443	377.961
21994	24123	0.758798	0.843424	2129	0.084626	20	I10565	I0443	251.577
6485	9077	0.370772	0.459708	2592	0.088936	22	I3950	I0443	291.446
32024	35041	1.10159	1.18406	3017	0.0824701	1	I3949	I2069	365.83
32024	35066	1.10159	1.18485	3042	0.0832601	1	I3950	I2069	365.361
47231	50320	1.62066	1.70332	3089	0.082665	1	I13468	I5514	373.677
68123	71102	2.17798	2.27151	2979	0.093528	1	I13468	I2105	318.514
71035	75990	1.97651	2.0911	4955	0.11459	2	I5834	I2069	432.411
72215	75287	1.99696	2.07929	3072	0.082332	2	I6590	I7958	373.123
12115	15459	0.489816	0.577716	3344	0.0879	2	I3950	I2069	380.432
15879	19467	0.549878	0.631209	3588	0.081331	3	I7963	I4889	441.16
28613	31786	0.832314	0.923983	3173	0.091669	3	I7214	I5514	346.137
59904	65500	1.61543	1.72502	5596	0.10959	3	I7214	I5514	510.63
57698	60775	1.68942	1.77964	3077	0.090216	4	I5834	I4886	341.07
57322	60524	1.67786	1.77578	3202	0.097919	4	I13469	I4886	327.005
48439	52227	1.4283	1.53461	3788	0.106308	4	I7214	I4891	356.323
30231	33783	0.96488	1.06216	3552	0.097278	4	RISE511_noUDG.SG	I7958	365.139
15329	20927	0.549489	0.661652	5598	0.112163	5	I6590	I2105	499.095
30611	33783	0.942487	1.02445	3172	0.081965	5	RISE511_noUDG.SG	I4891	386.995
14296	19232	0.521941	0.619619	4936	0.097678	5	I6695	I5514	505.334
24785	26737	0.590758	0.673662	1952	0.082904	6	I13470	I4891	235.453
10722	13550	0.381227	0.470187	2828	0.08896	6	I13469	I2069	317.896
56057	59229	1.3149	1.39944	3172	0.084543	6	I13468	I2069	375.194
14548	18015	0.517037	0.612127	3467	0.09509	7	RISE1163_noUDG.SG	I7958	364.602
36376	39921	1.10415	1.20773	3545	0.103583	7	RISE511_noUDG.SG	I2069	342.238
40896	46520	1.12863	1.24157	5624	0.112941	8	I5834	I0440	497.959
37545	40665	1.0285	1.11567	3120	0.087163	8	I6590	I0440	357.95
23816	27305	0.725137	0.807048	3489	0.081911	8	RISE511_noUDG.SG	I2069	425.95
14260	17070	0.477898	0.55966	2810	0.081762	9	I3949	I2105	343.68
13678	15874	0.455437	0.535515	2196	0.080078	9	I3949	I2069	274.233
13678	15887	0.455437	0.535578	2209	0.080141	9	I3950	I2069	275.639
5348	8216	0.189357	0.279843	2868	0.090486	9	RISE511_noUDG.SG	I2069	316.955
15279	18871	0.509488	0.597071	3592	0.087583	9	RISE511_noUDG.SG	I2069	410.125
52885	54850	1.56121	1.64971	1965	0.088496	10	I3949	I2069	222.044
52331	54972	1.54531	1.65254	2641	0.107229	10	I3950	I2069	246.295
34905	39589	0.97347	1.08415	4684	0.110676	11	I3949	I2069	423.217
27807	31546	0.869629	0.978778	3739	0.109149	12	I13470	I2105	342.559
27807	31011	0.869629	0.968404	3204	0.098775	12	I13470	I2069	324.374
5430	7943	0.254948	0.347314	2513	0.092366	12	I10565	I2105	272.07
11773	16174	0.483292	0.572257	4401	0.088965	13	I3949	I2069	494.689
31881	34368	0.970594	1.05169	2487	0.0811	13	I13469	I2069	306.658
12342	16498	0.499726	0.579977	4156	0.080251	13	I10565	I7958	517.875
20134	22947	0.661401	0.746546	2813	0.085145	13	I7214	I2069	330.378
11784	16150	0.484212	0.571094	4366	0.086882	13	I3950	I2069	502.521
11	2231	0.005505	0.105733	2220	0.100228	13	RISE511_noUDG.SG	I2105	221.495
17873	21858	0.608969	0.721384	3985	0.112415	13	RISE511_noUDG.SG	I2069	354.49
17629	21396	0.604886	0.705271	3767	0.100385	13	I13468	I5514	375.255
16240	19601	0.764179	0.861008	3361	0.096829	15	I3949	I7958	347.107
4234	7099	0.196014	0.297965	2865	0.101951	16	I13471	I2069	281.017
28754	31350	1.07846	1.16783	2596	0.0893661	16	I6590	I0440	290.491
12586	15095	0.553257	0.633975	2509	0.080718	16	RISE511_noUDG.SG	I0440	310.835
17463	20181	0.597988	0.695397	2718	0.097409	20	I10565	I5514	279.03
34090	37668	1.15129	1.24889	3578	0.0976019	1	RISE511_noUDG.SG	I4887	366.591
83620	86610	2.30966	2.39716	2990	0.0874991	2	I13470	I7959	341.718
53093	57213	1.42795	1.52899	4120	0.101037	3	I3949	Gyvakarai1_10bp_noUDG	407.771
52877	57211	1.42365	1.52892	4334	0.105269	3	I10565	Gyvakarai1_10bp_noUDG	411.707
53090	56642	1.42792	1.5125	3552	0.084573	3	I3950	Gyvakarai1_10bp_noUDG	419.992
11429	14518	0.410851	0.507649	3089	0.096798	3	RISE511_noUDG.SG	Gyvakarai1_10bp_noUDG	319.118
53329	56693	1.43372	1.51379	3364	0.080071	3	RISE511_noUDG.SG	I7959	420.127
27008	30085	0.882337	0.962946	3077	0.080609	4	I5834	I7959	381.719
53625	56821	1.5693	1.66154	3196	0.0922331	4	RISE1163_noUDG.SG	I4895	346.513
39538	43159	1.14759	1.2319	3621	0.084316	5	I5834	I4887	429.456
51512	54910	1.4383	1.54203	3398	0.103734	5	RISE1163_noUDG.SG	ILK003	327.569
13178	15903	0.479659	0.56402	2725	0.084361	5	I7214	Gyvakarai1_10bp_noUDG	323.017
46962	51759	1.09575	1.21286	4797	0.117108	6	I5834	I4887	409.622
23211	27884	0.74887	0.84411	4673	0.09524	7	I5834	I4896	490.655
19076	22092	0.634733	0.723471	3016	0.088738	7	I13468	I7959	339.877
7210	11096	0.289846	0.392114	3886	0.102268	8	I5834	Gyvakarai1_10bp_noUDG	379.982
36624	40577	1.01538	1.11426	3953	0.098887	8	RISE1163_noUDG.SG	ILK003	399.749
4	2860	8.4e-05	0.101224	2856	0.10114	8	I10565	I4887	282.381
1335	3277	0.042951	0.124803	1942	0.081852	9	I7214	I4887	237.257
2	3171	9.9e-05	0.114595	3169	0.114496	10	I6590	I4887	276.778
52152	54691	1.5428	1.63788	2539	0.095083	10	I13468	Gyvakarai1_10bp_noUDG	267.03
22031	25335	0.660172	0.746841	3304	0.086669	11	I7963	I4896	381.22
51718	53711	1.46653	1.54711	1993	0.080579	11	I3949	Gyvakarai1_10bp_noUDG	247.335
49550	52071	1.38548	1.48234	2521	0.096858	11	RISE1163_noUDG.SG	ILK003	260.278
33096	34920	0.998893	1.07934	1824	0.080452	13	RISE1163_noUDG.SG	ILK003	226.719
22750	27577	0.743051	0.844677	4827	0.101626	13	RISE511_noUDG.SG	I4895	474.977
36354	38454	1.14452	1.2395	2100	0.094987	13	I6695	I4887	221.083
21821	25440	0.694838	0.785627	3619	0.090789	14	RISE1163_noUDG.SG	I4896	398.616
30281	33304	0.936733	1.04584	3023	0.109103	14	I10565	I4896	277.078
20362	23983	0.889619	0.974911	3621	0.085292	15	RISE511_noUDG.SG	Gyvakarai1_10bp_noUDG	424.542
17261	19496	0.722113	0.805902	2235	0.083789	16	RISE1163_noUDG.SG	ILK003	266.741
7245	10058	0.39865	0.479991	2813	0.081341	18	I13470	ILK003	345.828
12966	15415	0.512124	0.620001	2449	0.107877	21	I13471	I4887	227.018
3278	5636	0.254907	0.347038	2358	0.092131	22	I13469	Gyvakarai1_10bp_noUDG	255.94
78025	81177	2.44366	2.53023	3152	0.0865729	1	I7963	I0104	364.086
67848	70910	2.1641	2.26786	3062	0.103767	1	I5834	I0104	295.084
72130	76209	2.29536	2.40141	4079	0.106049	1	RISE1163_noUDG.SG	ILK001	384.633
40496	42803	1.32012	1.40234	2307	0.082227	1	I3950	I13467	280.565
67935	71029	2.17022	2.27021	3094	0.0999858	1	I13468	I7964	309.444
86007	88989	2.37927	2.47917	2982	0.099905	2	I13469	I7964	298.484
82912	86685	2.28477	2.39955	3773	0.114784	2	RISE1163_noUDG.SG	ILK001	328.704
82639	85535	2.27504	2.36988	2896	0.09484	2	RISE1163_noUDG.SG	I7209	305.356
31878	35229	1.01764	1.09904	3351	0.081399	4	I5834	HOP001	411.676
62184	64439	1.72152	1.80177	2255	0.0802541	5	I13471	I0104	280.983
9469	12146	0.359705	0.440263	2677	0.080558	5	I13470	I0104	332.307
42094	45912	0.980333	1.06922	3818	0.088889	6	I13469	I0104	429.524
38774	42366	0.906686	0.98933	3592	0.082644	6	I10565	I0104	434.635
38773	43411	0.906683	1.00947	4638	0.102783	6	I6695	I0104	451.242
8439	11873	0.345134	0.440699	3434	0.095565	7	RISE511_noUDG.SG	I13467	359.336
46962	50165	1.25334	1.34122	3203	0.0878791	8	I13470	HOP001	364.478
47667	50057	1.38865	1.47204	2390	0.083397	10	I3949	HOP001	286.581
47581	50098	1.38335	1.47298	2517	0.089632	10	I3950	HOP001	280.815
22647	25950	0.673552	0.772865	3303	0.099313	11	I7963	I13467	332.585
21474	25247	0.695814	0.795366	3773	0.099552	12	I6590	HOP001	378.998
31585	34028	0.984665	1.07999	2443	0.095329	14	I13471	I7209	256.27
1380	3430	0.124514	0.205183	2050	0.080669	14	RISE511_noUDG.SG	I0104	254.125
1148	3167	0.073616	0.159532	2019	0.085916	16	I10565	I13467	234.997
19075	21242	0.814295	0.896069	2167	0.081774	17	I13471	ILK001	264.999
12195	16779	0.530166	0.612982	4584	0.082816	18	RISE511_noUDG.SG	HOP001	553.516
21824	24439	0.749481	0.852179	2615	0.102698	20	I6590	I0104	254.63
19571	22308	0.672366	0.772408	2737	0.100042	20	I10565	I7209	273.585
72829	76441	2.32066	2.41024	3612	0.0895858	1	I7963	I7214	403.189
41807	45333	1.36203	1.47449	3526	0.112461	1	I7963	I13468	313.531
83321	86174	2.29751	2.38492	2853	0.08741	2	I6590	I13468	326.393
32183	35487	0.968246	1.06388	3304	0.095638	2	I3949	I10565	345.469
32112	35401	0.967769	1.05871	3289	0.0909389	2	I3949	RISE511_noUDG.SG	361.671
32031	36050	0.967233	1.07785	4019	0.11062	2	I10565	I3950	363.316
88065	90927	2.44851	2.56344	2862	0.114926	2	I10565	I6695	249.03
32040	36363	0.967286	1.0851	4323	0.117809	2	I3950	RISE511_noUDG.SG	366.95
2711	4890	0.15444	0.249257	2179	0.094817	2	I13468	I6695	229.811
12537	15945	0.445291	0.55353	3408	0.108239	3	I3949	RISE511_noUDG.SG	314.859
18260	23706	0.606557	0.702899	5446	0.096342	3	I3949	RISE511_noUDG.SG	565.278
53136	57249	1.42818	1.53062	4113	0.102439	3	I10565	I3950	401.507
12033	15602	0.481666	0.588895	3569	0.107229	4	I13471	I13470	332.839
57550	60694	1.68521	1.77865	3144	0.093434	4	I5834	I13469	336.494
63213	65441	1.87871	1.97661	2228	0.097895	4	I3950	RISE511_noUDG.SG	227.591
26941	29447	0.82204	0.909661	2506	0.087621	5	I13471	I5834	286.005
48239	52038	1.35518	1.45932	3799	0.104141	5	I10565	RISE511_noUDG.SG	364.794
39101	42738	1.13946	1.22302	3637	0.08356	5	I7214	I13468	435.256
38638	42509	0.903728	0.991281	3871	0.087553	6	I6590	I10565	442.132
38197	42384	0.89716	0.98941	4187	0.09225	6	I10565	I6695	453.875
8293	11045	0.331423	0.418105	2752	0.086682	7	I10565	RISE511_noUDG.SG	317.482
28419	31152	0.824508	0.911436	2733	0.086928	8	I13471	I6695	314.398
49354	51886	1.30829	1.40723	2532	0.0989469	8	I5834	I6590	255.895
44632	47351	1.35045	1.44816	2719	0.097712	9	I7963	RISE1163_noUDG.SG	278.267
13694	16995	0.456702	0.556622	3301	0.09992	9	I7963	I13468	330.364
29740	35130	0.960703	1.07122	5390	0.110519	9	I7963	I6695	487.699
17015	20056	0.558734	0.639224	3041	0.08049	9	I13471	I10565	377.811
13113	15488	0.433005	0.519715	2375	0.08671	9	I3950	RISE511_noUDG.SG	273.901
9646	13800	0.365715	0.482881	4154	0.117166	10	I7963	I5834	354.54
1824	4465	0.06591	0.167797	2641	0.101887	10	I5834	RISE511_noUDG.SG	259.209
20909	24341	0.706901	0.81921	3432	0.112309	10	I6590	I10565	305.586
34605	38968	1.08306	1.19136	4363	0.108294	10	I10565	I3950	402.885
48586	51093	1.35781	1.43945	2507	0.081636	11	I13471	I3949	307.095
26862	29848	0.84711	0.930861	2986	0.083751	12	I13471	I6590	356.533
2842	5164	0.133688	0.22784	2322	0.094152	13	I3950	RISE511_noUDG.SG	246.622
28645	31110	0.87988	0.967188	2465	0.087308	14	I7963	I6590	282.334
30475	33213	0.940629	1.04279	2738	0.102157	14	I5834	I10565	268.019
13926	17839	0.687662	0.805204	3913	0.117542	15	I3949	I10565	332.902
25354	27923	0.956769	1.04549	2569	0.088725	16	I13471	I13470	289.546
26366	29743	0.879528	0.994263	3377	0.114735	18	I3949	I10565	294.33
18243	22684	0.655483	0.758395	4441	0.102912	18	I14169	RISE1163_noUDG.SG	431.534
21039	23955	0.719042	0.833776	2916	0.114734	20	I3949	I10565	254.153
7058	10288	0.30427	0.410914	3230	0.106644	21	I5834	I6695	302.877
33228	37943	0.976105	1.08574	4715	0.109634	3	I6714	I0438	430.067
12118	15828	0.484966	0.598728	3710	0.113762	4	I6714	I0438	326.119
57771	62067	1.60565	1.71615	4296	0.110497	5	KO1002	I3952	388.789
31579	35263	0.994898	1.07494	3684	0.080046	7	I7962	I3952	460.235
6409	9502	0.221791	0.339432	3093	0.117641	8	I14193	I3952	262.919
15014	18675	0.515749	0.620872	3661	0.105123	10	KO1002	I0438	348.259
21534	24796	0.745423	0.830741	3262	0.085318	10	KO1002	I0438	382.334
24932	29065	0.737575	0.852805	4133	0.11523	11	I6714	I3952	358.674
26322	29548	0.828919	0.912279	3226	0.08336	12	I7205	I0438	386.996
3052	5215	0.143401	0.229398	2163	0.085997	13	I4885	I3952	251.52
2196	4766	0.121443	0.218415	2570	0.096972	16	I7205	I3952	265.025
33370	37545	1.01503	1.09827	4175	0.0832469	5	I6714	I0418	501.52
17227	20886	0.723407	0.812601	3659	0.089194	1	I6714	I0443	410.229
38676	42818	1.13586	1.25395	4142	0.118087	2	RISE1170_noUDG.SG	ILK002	350.758
43299	46569	1.19203	1.27799	3270	0.08596	3	RISE1170_noUDG.SG	ILK002	380.409
12118	15630	0.484966	0.589717	3512	0.104751	4	I6714	I0443	335.271
35439	39344	1.10374	1.19608	3905	0.092338	4	I14171	ILK002	422.903
3792	7571	0.220201	0.339651	3779	0.11945	4	I7251	I0443	316.367
13750	16384	0.458997	0.54734	2634	0.088343	9	I6714	I0443	298.156
1825	4386	0.065995	0.163463	2561	0.097468	10	I7210	I5835	262.753
12092	15863	0.434125	0.547799	3771	0.113674	10	I7210	I5835	331.738
4044	7132	0.17309	0.26641	3088	0.09332	11	I14193	I0443	330.904
26355	29549	0.830288	0.915359	3194	0.085071	12	I7205	I0443	375.451
13611	16532	0.64672	0.735275	2921	0.088555	17	KO1002	I0443	329.852
5561	7855	0.316314	0.417219	2294	0.100905	18	KO1002	I0443	227.343
17421	22033	0.630834	0.738504	4612	0.10767	18	KO1002	I0443	428.346
41193	43742	1.33921	1.42456	2549	0.085349	1	I14193	I0440	298.656
48677	51970	1.4255	1.51672	3293	0.091218	2	KO1002	I2105	361.003
38786	42061	1.13847	1.23093	3275	0.092461	2	KO1002	I4886	354.203
5222	7812	0.264976	0.361959	2590	0.096983	2	I6714	I2069	267.057
42779	45742	1.25358	1.34962	2963	0.096045	2	I7290	I4886	308.501
20908	24649	0.715568	0.804972	3741	0.089404	2	I7210	I2105	418.438
86779	89358	2.40493	2.49718	2579	0.0922539	2	I7210	I2105	279.555
30055	34149	0.91313	1.02074	4094	0.107606	2	I4885	I4889	380.462
39681	43435	1.10885	1.19264	3754	0.0837921	3	KO1002	I4891	448.014
7478	10633	0.297239	0.386997	3155	0.089758	3	I14165	I20806	351.501
27195	31203	0.793558	0.909801	4008	0.116243	3	I7251	I5514	344.795
59763	63241	1.61028	1.69117	3478	0.080889	3	I7251	I2069	429.972
38778	41817	1.18101	1.26787	3039	0.0868621	4	I7290	I2069	349.865
18230	22042	0.675116	0.762053	3812	0.086937	4	I7205	I5514	438.478
27324	30244	0.836334	0.934361	2920	0.098027	5	KO1002	I5514	297.877
5481	8475	0.227049	0.321042	2994	0.093993	5	KO1002	I4891	318.534
16345	22704	0.585625	0.700884	6359	0.115259	5	I7205	I2105	551.714
45031	48607	1.28069	1.3638	3576	0.0831079	5	I7205	I4889	430.284
46256	49654	1.0772	1.17664	3398	0.099443	6	I6714	I2069	341.703
56057	59704	1.3149	1.41515	3647	0.100255	6	I7962	I7958	363.772
1094	3876	0.041475	0.131257	2782	0.089782	8	I4885	I4886	309.862
30048	34829	0.967731	1.06419	4781	0.09646	9	KO1002	I2069	495.646
14310	17257	0.479753	0.56246	2947	0.082707	9	I6714	I2105	356.318
15085	19013	0.50526	0.600058	3928	0.094798	9	I7205	I2069	414.355
21781	25239	0.752378	0.843566	3458	0.091188	10	KO1002	I2069	379.217
52885	54852	1.56121	1.64974	1967	0.088526	10	I6714	I2069	222.195
39084	42764	1.07437	1.1574	3680	0.083027	11	KO1002	I5514	443.229
37319	42759	1.03815	1.15737	5440	0.119223	11	KO1002	I2069	456.288
19766	22559	0.641018	0.727766	2793	0.086748	12	I7960	I0440	321.967
36238	39267	1.11513	1.20004	3029	0.0849119	12	I14193	I7958	356.722
13979	18191	0.511593	0.609098	4212	0.097505	14	KO1002	I0440	431.978
5047	7135	0.265258	0.355717	2088	0.090459	14	I7962	I2105	230.823
22883	27132	0.735338	0.826174	4249	0.090836	14	I7962	I4886	467.766
5046	7197	0.264434	0.357321	2151	0.092887	14	I4885	I4886	231.572
16225	19601	0.763664	0.861008	3376	0.097344	15	I6714	I7958	346.811
19185	21376	0.816478	0.898235	2191	0.081757	17	I7960	I2105	267.989
17783	21075	0.636297	0.719484	3292	0.083187	18	I7251	I4891	395.735
12976	15707	0.512564	0.627865	2731	0.115301	21	I4885	I4886	236.858
4344	7285	0.305094	0.39546	2941	0.090366	22	I7251	I4891	325.454
58365	63343	1.92788	2.0447	4978	0.116826	1	I4885	I4887	426.104
15872	19257	0.591708	0.674457	3385	0.082749	2	I14172	ILK003	409.068
21240	24011	0.731919	0.816272	2771	0.084353	4	KO1002	Gyvakarai1_10bp_noUDG	328.5
49973	54592	1.18488	1.28401	4619	0.0991241	6	I7290	Gyvakarai1_10bp_noUDG	465.982
16961	20136	0.57237	0.655103	3175	0.082733	8	I15620	I7127	383.764
1096	3857	0.041606	0.130078	2761	0.088472	8	I4885	I4887	312.076
36844	39850	1.12137	1.2134	3006	0.0920299	9	I7210	I4895	326.633
52087	54191	1.53603	1.61836	2104	0.082322	10	KO1002	Gyvakarai1_10bp_noUDG	255.582
1118	4057	0.065484	0.173202	2939	0.107718	11	RISE1170_noUDG.SG	ILK003	272.842
26457	29637	0.83163	0.925368	3180	0.093738	12	KO1002	I7959	339.243
9127	11110	0.400342	0.487052	1983	0.08671	16	KO1002	I4887	228.693
10484	15538	0.489356	0.59012	5054	0.100764	18	KO1002	I4895	501.568
30346	32500	1.03121	1.12508	2154	0.093876	18	I14160	I7127	229.452
14159	18354	0.524094	0.632079	4195	0.107985	20	I14193	I4887	388.48
17037	19828	0.585463	0.680272	2791	0.094809	20	I14193	I7959	294.381
5451	8323	0.277708	0.368923	2872	0.091215	20	RISE1170_noUDG.SG	ILK003	314.86
4312	7449	0.219525	0.313105	3137	0.09358	21	I14165	I20810	335.221
35664	39760	1.20452	1.29867	4096	0.094148	1	I14160	I18116	435.06
55031	59275	1.85251	1.94846	4244	0.095947	1	I7962	I7964	442.327
45073	50225	1.3325	1.45219	5152	0.119685	2	RISE1170_noUDG.SG	ILK001	430.464
17396	21508	0.589299	0.671845	4112	0.082546	3	I4885	I7209	498.147
51238	54841	1.51262	1.61033	3603	0.0977141	4	I7960	I13467	368.729
40852	44803	1.24041	1.32933	3951	0.088922	4	I7960	I0104	444.322
35640	39183	1.10788	1.19197	3543	0.0840909	4	I14171	ILK001	421.33
26789	30303	0.878881	0.966548	3514	0.087667	4	I7251	I7209	400.835
52645	55450	1.54161	1.62592	2805	0.0843149	4	I14172	I14173	332.681
10465	13074	0.386914	0.471528	2609	0.084614	5	I7251	ILK001	308.341
38773	43041	0.906683	1.00275	4268	0.096063	6	I7290	I0104	444.292
58642	61451	1.3844	1.46505	2809	0.080651	6	I4885	I7209	348.291
26292	30915	0.786786	0.900886	4623	0.1141	8	RISE1170_noUDG.SG	ILK001	405.171
38350	41892	1.05442	1.16289	3542	0.108466	8	RISE1170_noUDG.SG	I7209	326.554
44409	49495	1.20811	1.31527	5086	0.107155	8	I4885	I7964	474.64
30671	34706	0.975872	1.08409	4035	0.108219	10	I14193	I0104	372.855
38595	42186	1.18282	1.26977	3591	0.086946	10	I7205	HOP001	413.015
35848	39589	0.993476	1.08415	3741	0.09067	11	I7251	I13467	412.595
10569	14508	0.431269	0.536166	3939	0.104897	12	KO1002	I13467	375.511
47041	49332	1.42619	1.50774	2291	0.081547	12	I7210	I14173	280.942
36134	38033	1.13594	1.21994	1899	0.084004	13	I7251	I7964	226.061
10367	13031	0.417146	0.513888	2664	0.096742	21	I14171	I14173	275.372
76530	80244	2.41523	2.49584	3714	0.080617	1	I6714	I3949	460.697
58029	62244	1.92077	2.01955	4215	0.0987761	1	I7290	I7214	426.723
80268	82454	2.49752	2.59204	2186	0.0945148	1	I7960	I13470	231.286
55296	60048	1.86135	1.96734	4752	0.105991	1	RISE1170_noUDG.SG	RISE1163_noUDG.SG	448.34
31990	35474	0.966473	1.06368	3484	0.09721	2	I6714	I10565	358.399
32008	35401	0.966597	1.05871	3393	0.0921109	2	I6714	RISE511_noUDG.SG	368.36
26268	30614	0.835692	0.927821	4346	0.092129	2	I7290	I3949	471.73
36172	39291	1.0815	1.16895	3119	0.087453	2	I7960	I13471	356.649
63219	66382	1.76512	1.85231	3163	0.087189	2	I7210	I3949	362.775
81752	85074	2.24598	2.35655	3322	0.110572	2	I7210	I10565	300.438
63964	67331	1.78361	1.88126	3367	0.097647	2	RISE1170_noUDG.SG	RISE1163_noUDG.SG	344.814
46618	49943	1.36319	1.44444	3325	0.0812579	2	I4885	RISE511_noUDG.SG	409.191
18141	24204	0.604096	0.717895	6063	0.113799	3	I6714	RISE511_noUDG.SG	532.782
55937	59585	1.49364	1.60437	3648	0.110735	3	RISE1170_noUDG.SG	RISE1163_noUDG.SG	329.435
15582	19471	0.588778	0.6936	3889	0.104822	4	I6714	I3949	371.01
21201	24045	0.727068	0.817328	2844	0.09026	4	I6714	I3949	315.09
3865	6631	0.225463	0.315161	2766	0.089698	4	I6714	I10565	308.368
27162	30534	0.885951	0.973505	3372	0.087554	4	I7290	I13470	385.134
13258	16486	0.521988	0.616029	3228	0.094041	4	I7290	I10565	343.254
31237	34865	1.0048	1.08658	3628	0.081785	4	RISE1170_noUDG.SG	RISE1163_noUDG.SG	443.602
13900	17061	0.540806	0.640664	3161	0.099858	4	I7962	I7963	316.55
41168	45059	1.25385	1.3384	3891	0.084546	4	I7962	I13468	460.223
45982	49000	1.36118	1.44543	3018	0.084249	4	I14171	I14169	358.224
57715	60789	1.68949	1.77987	3074	0.090371	4	I4885	I5834	340.153
57254	60682	1.67532	1.77846	3428	0.103137	4	I4885	I13469	332.373
64603	66862	1.81016	1.91171	2259	0.101547	5	KO1002	I7963	222.459
64042	66075	1.78733	1.87408	2033	0.0867469	5	I7960	I13468	234.36
51572	54884	1.44026	1.53626	3312	0.096002	5	I7962	RISE1163_noUDG.SG	344.993
37213	43041	0.883093	1.00275	5828	0.119653	6	I7290	I6590	487.075
38641	42366	0.903803	0.98933	3725	0.085527	6	I7290	I10565	435.535
679	3205	0.039986	0.137356	2526	0.09737	6	I7290	I7214	259.423
5075	8395	0.208913	0.315203	3320	0.10629	6	I7290	I7214	312.353
34445	40681	0.827015	0.93685	6236	0.109835	6	I7962	I13468	567.761
9415	13134	0.374231	0.470681	3719	0.09645	7	I7290	I6590	385.588
2653	4819	0.14167	0.223747	2166	0.082077	7	I7205	I5834	263.899
2797	5332	0.149204	0.235763	2535	0.086559	7	I7205	I3949	292.864
6345	9257	0.218286	0.331367	2912	0.113081	8	I14193	I10565	257.515
43927	48665	1.20044	1.28508	4738	0.0846391	8	I4885	RISE511_noUDG.SG	559.789
12288	15395	0.411114	0.516464	3107	0.10535	9	KO1002	I13468	294.922
12979	15344	0.426138	0.514319	2365	0.088181	9	I6714	RISE511_noUDG.SG	268.198
2648	5522	0.100762	0.195658	2874	0.094896	9	I7290	I3949	302.858
7987	10725	0.268783	0.367172	2738	0.098389	9	I7960	I7214	278.283
19922	22451	0.626934	0.714955	2529	0.088021	9	I7962	I13470	287.318
20605	22683	0.696012	0.783917	2078	0.087905	10	KO1002	I13471	236.392
52029	54190	1.5326	1.61834	2161	0.0857329	10	KO1002	I13468	252.062
34605	38973	1.08306	1.19149	4368	0.108432	10	I6714	I10565	402.833
8316	11483	0.321711	0.420506	3167	0.098795	10	I7210	I6590	320.563
2930	5967	0.108636	0.220811	3037	0.112175	10	I7962	I7963	270.738
10	2380	0.000268	0.086384	2370	0.086116	10	I7962	I13468	275.21
11808	14913	0.427654	0.511843	3105	0.084189	10	I7251	I3950	368.813
9031	11911	0.314519	0.417963	2880	0.103444	11	I7251	I7963	278.411
10777	13995	0.439347	0.521345	3218	0.081998	12	KO1002	I6695	392.448
37976	42379	1.16448	1.27155	4403	0.107066	12	I7210	I6590	411.242
2840	5084	0.133648	0.223068	2244	0.08942	13	I6714	RISE511_noUDG.SG	250.951
22656	26471	0.727726	0.809787	3815	0.082061	14	I7290	I7214	464.898
14044	17839	0.689243	0.805204	3795	0.115961	15	I6714	I10565	327.265
2249	4570	0.124905	0.209114	2321	0.084209	16	I7205	I10565	275.624
24740	27330	0.945897	1.03358	2590	0.087685	16	I7251	I13469	295.376
20731	25294	0.839214	0.955571	4563	0.116357	16	I4885	RISE1163_noUDG.SG	392.155
6038	8216	0.339241	0.426054	2178	0.086813	18	I7290	I13471	250.884
17322	20776	0.627627	0.716128	3454	0.088501	18	I7210	I13470	390.278
17192	20778	0.624477	0.716143	3586	0.091666	18	I14193	I3949	391.203
9546	11763	0.56707	0.653181	2217	0.086111	19	I7205	I7214	257.458
8941	11372	0.544942	0.63656	2431	0.091618	19	I4885	I13469	265.341
26268	30614	0.835692	0.927821	4346	0.092129	2	I6714	I7290	471.73
90357	93041	2.53953	2.64464	2684	0.105118	2	I7290	RISE1170_noUDG.SG	255.332
31459	34421	0.95164	1.03198	2962	0.080336	2	I7290	I7205	368.702
42877	45742	1.2553	1.34962	2865	0.0943249	2	I7290	I4885	303.737
59396	62312	1.59488	1.67808	2916	0.083197	3	I7960	I7205	350.493
2047	4612	0.116261	0.21828	2565	0.102019	7	I7960	I7210	251.424
6383	9257	0.220188	0.331367	2874	0.111179	8	I6714	I14193	258.502
2570	5130	0.096977	0.177149	2560	0.080172	9	I6714	I7290	319.313
11808	14928	0.427654	0.512046	3120	0.084392	10	I6714	I7251	369.703
30435	34901	0.892723	0.972823	4466	0.0801	11	KO1002	I7210	557.553
47005	49429	1.42488	1.51357	2424	0.08869	12	KO1002	I7962	273.311
37974	42379	1.16439	1.27155	4405	0.10715	12	I7210	I7205	411.106
46857	49118	1.41871	1.49975	2261	0.0810319	12	I7962	I4885	279.026
27313	30403	0.838323	0.922221	3090	0.083898	13	KO1002	I4885	368.304
32325	34280	1.32902	1.41346	1955	0.084444	15	KO1002	I14193	231.514
5895	8177	0.260895	0.341804	2282	0.080909	16	KO1002	I14193	282.045
6324	8355	0.348051	0.436289	2031	0.088238	17	KO1002	I7290	230.173
10638	13485	0.515048	0.606994	2847	0.0919459	1	I3387	I3952	309.638
40748	45450	1.13126	1.23641	4702	0.105149	3	I3387	I3952	447.175
8106	11130	0.30872	0.408179	3024	0.099459	5	I3387	I3952	304.045
50506	52862	1.35217	1.43762	2356	0.0854499	8	I3387	I0438	275.717
9882	13821	0.374877	0.485291	3939	0.110414	10	I7280	I3952	356.748
46267	48763	1.392	1.47712	2496	0.085115	12	I11159	I3952	293.25
6911	11653	0.34911	0.446257	4742	0.097147	14	I7282	I0438	488.126
7077	11652	0.354386	0.446239	4575	0.091853	14	I7283	I0438	498.078
19957	24071	0.646505	0.758006	4114	0.111501	14	I7283	I0438	368.965
7438	9983	0.40261	0.491307	2545	0.088697	17	I7280	I3952	286.932
6378	9395	0.360405	0.460362	3017	0.099957	18	I3387	I0438	301.83
2795	5187	0.159023	0.243743	2392	0.08472	21	I7280	I3952	282.342
3019	5831	0.173643	0.266712	2812	0.093069	21	I11159	I3952	302.141
36860	40845	1.10054	1.20536	3985	0.104813	2	I7276	I5835	380.201
71342	75047	1.98444	2.07352	3705	0.0890759	2	I3387	I5835	415.937
42017	44525	1.23027	1.31037	2508	0.080099	2	I11159	I5835	313.113
17988	23090	0.672366	0.786615	5102	0.114249	4	I3387	I0443	446.568
33713	37101	1.04269	1.13418	3388	0.091491	9	I11159	I5835	370.31
52203	54590	1.48779	1.58217	2387	0.0943769	11	I14166	I11902	252.922
19107	23210	0.602613	0.691969	4103	0.089356	11	I14175	ILK002	459.175
37159	41876	1.14244	1.25821	4717	0.115768	12	I7280	ILK002	407.453
18989	22369	0.623049	0.71438	3380	0.091331	14	I7282	I5835	370.082
60526	65041	1.97958	2.0805	4515	0.100918	1	I14166	I20806	447.393
37939	42061	1.11766	1.23093	4122	0.11327	2	I7282	I2105	363.909
91891	93875	2.59959	2.68832	1984	0.0887308	2	I7282	I2105	223.598
37969	42061	1.11771	1.23093	4092	0.113219	2	I7283	I2105	361.423
44476	48063	1.21328	1.31484	3587	0.101554	3	I14585	I4889	353.211
73009	75093	2.01474	2.10778	2084	0.0930419	3	I14166	I20806	223.985
3280	5423	0.194131	0.283934	2143	0.089803	4	I7280	I5514	238.633
29994	33917	0.958503	1.06463	3923	0.106122	4	I3387	I7958	369.669
62701	65022	1.85842	1.95206	2321	0.093639	4	I3387	I2105	247.867
28878	32783	0.88913	1.00333	3905	0.114205	5	I7282	I4886	341.929
32487	37097	0.787947	0.88145	4610	0.093503	6	I7280	I4889	493.032
13407	23305	0.468112	0.558039	9898	0.089927	6	I11159	I4891	1100.67
8420	11541	0.31876	0.406523	3121	0.087763	6	I11159	I2069	355.617
28781	31391	0.87486	0.989367	2610	0.114507	7	I7282	I5514	227.934
50933	54110	1.3692	1.46725	3177	0.098057	8	I14585	I4891	323.995
23849	27357	0.726809	0.80761	3508	0.080801	8	I3387	I2069	434.153
37991	41092	1.04479	1.13815	3101	0.093361	8	I11159	I0440	332.151
14437	17606	0.483228	0.572377	3169	0.089149	9	I7282	I2069	355.472
14436	17593	0.483225	0.570416	3157	0.087191	9	I7283	I2069	362.079
9882	13141	0.374877	0.461902	3259	0.087025	10	I7280	I4889	374.49
16219	20474	0.563775	0.679569	4255	0.115794	10	I7276	I0440	367.463
21042	24878	0.678457	0.782766	3836	0.104309	12	I7276	I4889	367.754
10402	13887	0.417815	0.532754	3485	0.114939	13	I7280	I2105	303.204
10179	12473	0.408235	0.502367	2294	0.094132	13	I7276	I7958	243.7
11	2231	0.005505	0.105733	2220	0.100228	13	I3387	I2105	221.495
13143	17863	0.514883	0.608846	4720	0.093963	13	I7282	I2105	502.325
13749	18570	0.527279	0.623606	4821	0.096327	13	I11159	I7958	500.483
9254	13966	0.399699	0.518034	4712	0.118335	20	I7280	I5514	398.192
4091	6519	0.230273	0.310961	2428	0.080688	20	I7282	I4889	300.912
6324	9289	0.29183	0.375077	2965	0.083247	21	I11159	I2105	356.169
39662	42981	1.29686	1.40462	3319	0.107756	1	I14585	Gyvakarai1_10bp_noUDG	308.011
34090	37668	1.15129	1.24889	3578	0.0976019	1	I3387	I4887	366.591
34822	38324	1.18133	1.26412	3502	0.082791	1	I11159	Gyvakarai1_10bp_noUDG	422.993
11427	14547	0.410145	0.50865	3120	0.098505	3	I3387	Gyvakarai1_10bp_noUDG	316.735
9205	13103	0.35004	0.463307	3898	0.113267	3	I14161	I7135	344.143
21766	25499	0.750035	0.848921	3733	0.098886	4	I14161	I20810	377.505
8453	11665	0.317691	0.42668	3212	0.108989	5	I7280	I4896	294.709
52385	55131	1.46806	1.54864	2746	0.08058	5	I14175	Gyvakarai1_10bp_noUDG	340.779
30033	34544	0.926307	1.04249	4511	0.11618	5	I15616	I7127	388.277
12860	15553	0.460683	0.544378	2693	0.083695	7	I14585	I4887	321.764
29963	34066	0.870479	0.967429	4103	0.09695	8	I7280	I4895	423.208
43448	46615	1.31544	1.40367	3167	0.088228	9	I7280	I4896	358.956
43480	46827	1.31697	1.41172	3347	0.09475	9	I7282	I4895	353.245
40141	44651	1.22227	1.31695	4510	0.094679	10	I7282	I4887	476.346
35662	40145	0.98624	1.09514	4483	0.108898	11	I7280	I4895	411.67
23538	28075	0.761023	0.858375	4537	0.097352	13	I3387	I4895	466.041
22913	26571	0.947304	1.03904	3658	0.0917389	15	I3387	I4895	398.74
20315	22883	0.856378	0.957912	2568	0.101534	17	I14175	ILK003	252.92
4605	7884	0.320155	0.404614	3279	0.084459	22	I14170	ILK003	388.236
23370	25955	0.873676	0.962266	2585	0.08859	1	I7280	I13467	291.794
58837	63022	1.93872	2.03816	4185	0.099438	1	I7280	I7209	420.865
40560	43071	1.32262	1.40838	2511	0.085759	1	I14585	I13467	292.797
23030	26036	0.86396	0.964661	3006	0.100701	1	I7276	HOP001	298.508
24525	27969	0.914698	1.01114	3444	0.096441	1	I7282	I7209	357.109
31268	34374	0.944955	1.02975	3106	0.084793	2	I7282	HOP001	366.304
67056	68874	1.76755	1.84815	1818	0.080598	3	I14163	I7964	225.564
53324	57192	1.4334	1.52887	3868	0.095468	3	I11159	I7209	405.162
51250	53220	1.4863	1.56693	1970	0.080632	7	I3387	I13467	244.32
57753	60647	1.55495	1.67489	2894	0.119942	8	I14176	I14173	241.283
58521	60828	1.58643	1.68002	2307	0.093595	8	I14163	I18116	246.487
43561	48328	1.29935	1.40841	4767	0.10906	10	I7280	I7964	437.099
39886	43786	1.21658	1.30244	3900	0.0858561	10	I7276	I13467	454.249
560	2732	0.016433	0.101558	2172	0.085125	10	I11159	I0104	255.154
2729	4933	0.129322	0.218842	2204	0.08952	13	I11159	I13467	246.202
7961	12194	0.55859	0.646467	4233	0.087877	15	I7276	I13467	481.696
29857	31816	1.11421	1.1964	1959	0.0821871	16	I7280	ILK001	238.359
10921	15135	0.497942	0.581103	4214	0.083161	18	I14175	ILK001	506.728
20015	23688	0.779943	0.880898	3673	0.100955	1	I14176	I14169	363.825
5966	8081	0.331586	0.426588	2115	0.095002	1	I7282	I13468	222.627
63111	66723	2.03994	2.12196	3612	0.0820181	1	I11159	I6695	440.39
73973	78081	2.05103	2.15055	4108	0.0995171	2	I14585	I6590	412.793
79684	82449	2.18731	2.27036	2765	0.083051	2	I7276	I13471	332.928
37229	40657	1.10914	1.20021	3428	0.0910749	2	I7276	I6590	376.393
32102	35401	0.967706	1.05871	3299	0.0910019	2	I3387	I3949	362.52
32031	36363	0.967233	1.0851	4332	0.117862	2	I3387	I3950	367.548
51603	55770	1.39786	1.4894	4167	0.0915409	3	I7280	I13469	455.206
696	2776	0.021163	0.107867	2080	0.086704	3	I7280	I3950	239.897
12542	15940	0.445757	0.553208	3398	0.107451	3	I3387	I3949	316.237
17999	23708	0.6016	0.702914	5709	0.101314	3	I3387	I3949	563.496
8983	12091	0.3447	0.428479	3108	0.083779	3	I3387	I10565	370.976
67279	69196	1.77851	1.86207	1917	0.083554	3	I11159	I13469	229.432
43021	46569	1.28822	1.3749	3548	0.0866849	4	I3387	I10565	409.298
56437	59805	1.65104	1.75572	3368	0.104676	4	I14175	I14169	321.755
37131	40439	1.14084	1.22598	3308	0.0851389	4	I7283	RISE1163_noUDG.SG	388.541
29768	32783	0.922842	1.00333	3015	0.080493	5	I7280	I3949	374.567
53811	58736	1.50569	1.62168	4925	0.115997	5	I7280	RISE511_noUDG.SG	424.58
47408	51987	1.33994	1.45832	4579	0.118378	5	I3387	I3949	386.812
48263	51927	1.35573	1.45659	3664	0.100861	5	I3387	I10565	363.272
47356	51570	1.33915	1.43892	4214	0.099768	5	I3387	I3950	422.38
59851	62981	1.65297	1.75325	3130	0.100278	5	I11159	I13469	312.133
13602	23451	0.472471	0.563947	9849	0.091476	6	I14176	RISE1163_noUDG.SG	1076.68
49374	54506	1.17267	1.27895	5132	0.106281	6	I14175	I14169	482.871
13283	15918	0.475059	0.555374	2635	0.080315	7	I3387	I3949	328.083
37788	40739	1.03858	1.12093	2951	0.082348	8	I11159	I6590	358.357
4308	6972	0.157938	0.244207	2664	0.086269	9	I7280	I7963	308.802
35501	39260	1.07814	1.19197	3759	0.113832	9	I7276	I6590	330.223
28087	31846	0.906027	1.00242	3759	0.096395	9	I14176	I14169	389.958
33713	37094	1.04269	1.13414	3381	0.0914479	9	I11159	I6590	369.719
41413	44710	1.25722	1.35185	3297	0.094623	9	I14175	I14169	348.435
49902	52439	1.46587	1.54994	2537	0.084065	10	I7280	I10565	301.79
25427	28937	0.749964	0.847685	3510	0.097721	11	I3387	I10565	359.186
19107	23070	0.602613	0.687235	3963	0.084622	11	I14175	RISE1163_noUDG.SG	468.318
24072	26786	0.758433	0.842985	2714	0.084552	12	I7280	I3950	320.986
30967	34455	0.964708	1.04619	3488	0.081477	12	I7280	RISE511_noUDG.SG	428.096
39336	43380	1.2013	1.29378	4044	0.0924749	12	I14585	I13468	437.308
22462	26038	0.7267	0.816341	3576	0.089641	12	I7276	I6590	398.925
27598	31155	0.863533	0.971681	3557	0.108148	12	I7276	I6590	328.901
2842	5085	0.133688	0.223078	2243	0.08939	13	I3387	I3950	250.923
20120	22944	0.650114	0.736296	2824	0.086182	14	I7276	I13469	327.679
1980	5171	0.156978	0.267837	3191	0.110859	14	I3387	I10565	287.843
14631	19025	0.531894	0.623346	4394	0.0914519	14	I11159	I13470	480.471
23263	25816	0.776214	0.860081	2553	0.083867	18	I11159	I13468	304.411
8324	10868	0.369129	0.451956	2544	0.082827	20	I7280	I7214	307.146
7305	10023	0.31223	0.401465	2718	0.089235	21	I11159	I5834	304.589
7305	9638	0.31223	0.39232	2333	0.08009	21	I11159	I6695	291.297
50851	54612	1.72112	1.83208	3761	0.110966	1	I14174	I14171	338.933
30753	33954	0.93279	1.01741	3201	0.0846201	2	I7280	I7205	378.279
36524	39546	1.0923	1.18474	3022	0.0924391	2	I7276	KO1002	326.918
32008	35401	0.966597	1.05871	3393	0.0921109	2	I3387	I6714	368.36
46618	49943	1.36319	1.44444	3325	0.0812579	2	I3387	I4885	409.191
62666	67304	1.68384	1.77885	4638	0.095008	3	I7280	I14193	488.169
18237	24204	0.606257	0.717895	5967	0.111638	3	I3387	I6714	534.496
12953	15998	0.457509	0.554424	3045	0.096915	3	I7282	KO1002	314.193
48963	52190	1.44436	1.53343	3227	0.089075	4	I3387	I7290	362.279
29766	32752	0.922718	1.00295	2986	0.080232	5	I7280	I6714	372.171
12163	15756	0.441904	0.557441	3593	0.115537	5	I14585	I7251	310.983
67055	69602	1.62635	1.71184	2547	0.085485	6	I7280	KO1002	297.947
39916	43798	0.924722	1.02395	3882	0.0992259	6	I14585	I7251	391.228
34673	37736	1.05405	1.14544	3063	0.091392	7	I14176	I14172	335.15
43918	48966	1.20032	1.29451	5048	0.094183	8	I3387	I4885	535.978
18032	20167	0.583294	0.667401	2135	0.084107	9	I14163	I6677	253.843
35100	38918	1.09699	1.18816	3818	0.091175	10	I14170	I14171	418.755
56665	58610	1.72417	1.80915	1945	0.0849869	10	I7276	KO1002	228.859
52353	55175	1.54593	1.65971	2822	0.11378	10	I14174	I14172	248.023
56273	58610	1.70902	1.80915	2337	0.100138	10	I7283	KO1002	233.378
8466	10941	0.296662	0.391279	2475	0.094617	11	I7280	KO1002	261.581
50959	53733	1.43282	1.54764	2774	0.114823	11	I3387	I6714	241.589
503	2643	0.024391	0.11945	2140	0.095059	11	I11159	I7962	225.123
40655	43970	1.10527	1.19235	3315	0.087077	11	I7283	I7962	380.697
23828	26818	0.754646	0.844064	2990	0.089418	12	I7280	I6714	334.385
30697	34749	0.958379	1.05787	4052	0.099487	12	I7280	I7205	407.289
4648	7792	0.223842	0.34063	3144	0.116788	12	I3387	I6714	269.206
2840	5085	0.133648	0.223078	2245	0.08943	13	I3387	I6714	251.034
2815	5214	0.132961	0.229113	2399	0.096152	13	I7282	I7205	249.501
32265	34280	1.32682	1.41346	2015	0.086645	15	I14585	KO1002	232.558
32285	34280	1.32717	1.41346	1995	0.0862911	15	I14585	I14193	231.194
7434	11897	0.544206	0.639298	4463	0.095092	15	I7282	KO1002	469.335
27451	29373	1.07701	1.15762	1922	0.080605	15	I14175	I14172	238.447
7548	11778	0.547652	0.636895	4230	0.089243	15	I7283	KO1002	473.987
20833	22991	0.872133	0.964456	2158	0.092323	17	I7276	I7290	233.745
88840	90746	2.47692	2.5579	1906	0.080977	2	I7280	I7283	235.376
26565	30174	0.876255	0.964498	3609	0.088243	4	I14175	I15616	408.984
13304	16182	0.490526	0.579561	2878	0.089035	5	I14585	I7276	323.244
20352	25634	0.50316	0.619802	5282	0.116642	6	I14176	I14175	452.839
8628	11883	0.29663	0.398121	3255	0.101491	9	I14163	I14161	320.718
78395	81143	2.44721	2.52867	2748	0.081454	1	RISE552_noUDG.SG	I0438	337.368
42366	45870	1.17012	1.25034	3504	0.080227	3	RISE552_noUDG.SG	I0438	436.761
16400	21263	0.586881	0.672272	4863	0.085391	5	RISE552_noUDG.SG	I3952	569.498
38365	41678	1.17351	1.25834	3313	0.0848229	10	RISE552_noUDG.SG	I0438	390.579
3978	6227	0.411465	0.503758	2249	0.092293	15	KO1003	I0438	243.68
30248	32760	1.02381	1.13703	2512	0.113216	18	I5833	I0438	221.877
48652	52248	1.42372	1.52402	3596	0.100305	2	RISE1162_noUDG.SG	ILK002	358.507
81552	84498	2.23553	2.33933	2946	0.103794	2	RISE1172_noUDG.SG	ILK002	283.831
42686	46667	1.18031	1.28187	3981	0.101555	3	RISE1162_noUDG.SG	ILK002	392.004
47999	51838	1.313	1.40111	3839	0.088106	3	RISE1166_noUDG.SG	ILK002	435.725
59447	63039	1.59995	1.68665	3592	0.086699	3	RISE1172_noUDG.SG	ILK002	414.307
30497	33784	0.939895	1.02527	3287	0.0853711	5	RISE1166_noUDG.SG	ILK002	385.025
8543	12012	0.326905	0.430619	3469	0.103714	10	RISE1166_noUDG.SG	ILK002	334.478
53655	56347	1.59958	1.71212	2692	0.112541	10	RISE1172_noUDG.SG	ILK002	239.202
47825	50994	1.32456	1.43316	3169	0.108606	11	RISE1166_noUDG.SG	ILK002	291.789
8231	10769	0.332683	0.42565	2538	0.092967	13	RISE552_noUDG.SG	I0443	273
4293	7660	0.219114	0.322188	3367	0.103074	21	RISE1162_noUDG.SG	ILK002	326.659
44839	46735	1.46202	1.54818	1896	0.0861651	1	I5833	I20806	220.043
2760	4575	0.169662	0.250897	1815	0.081235	1	RISE1162_noUDG.SG	I4889	223.426
2449	4809	0.163924	0.266923	2360	0.102999	1	RISE1172_noUDG.SG	I4889	229.128
15647	18963	0.58653	0.669526	3316	0.082996	2	I14159	I20806	399.538
63101	67132	1.6895	1.7747	4031	0.085197	3	I5833	I0440	473.139
5718	8211	0.237631	0.321442	2493	0.083811	3	KO1003	I4889	297.455
32113	35456	1.01963	1.10413	3343	0.0845031	4	RISE552_noUDG.SG	I2105	395.607
51463	54992	1.2092	1.28949	3529	0.08029	6	RISE552_noUDG.SG	I2069	439.532
4	3083	8.4e-05	0.108143	3079	0.108059	8	I5833	I2069	284.937
5642	8786	0.199312	0.302742	3144	0.10343	9	RISE552_noUDG.SG	I2069	303.974
25684	29591	0.851277	0.94232	3907	0.091043	10	RISE552_noUDG.SG	I2105	429.138
1112	3993	0.065268	0.169868	2881	0.1046	11	RISE552_noUDG.SG	I2069	275.43
38610	42349	1.06606	1.14853	3739	0.0824729	11	RISE1166_noUDG.SG	I5514	453.361
13955	18470	0.534121	0.621314	4515	0.087193	13	KO1003	I7958	517.817
2483	4460	0.114496	0.19582	1977	0.081324	13	KO1003	I2105	243.102
19116	21375	0.815255	0.898231	2259	0.082976	17	I5833	I4891	272.247
11431	17521	0.514855	0.631248	6090	0.116393	18	RISE552_noUDG.SG	I2105	523.227
24056	26985	0.892301	0.984723	2929	0.0924219	1	I5833	I4895	316.916
89249	91117	2.48903	2.57173	1868	0.0827019	2	Spiginas2	I4896	225.871
39559	43547	1.14974	1.24004	3988	0.0903029	5	I5833	I4887	441.625
39552	43823	1.1494	1.24537	4271	0.095974	5	KO1003	I4887	445.017
51506	54920	1.43816	1.54223	3414	0.104065	5	RISE1172_noUDG.SG	ILK003	328.064
36625	40743	1.01539	1.12187	4118	0.106483	8	RISE1172_noUDG.SG	ILK003	386.728
25951	28594	0.839266	0.922937	2643	0.083671	9	MIS001	ILK003	315.88
978	3417	0.035575	0.131851	2439	0.096276	9	RISE552_noUDG.SG	Gyvakarai1_10bp_noUDG	253.334
1650	3993	0.053916	0.148488	2343	0.094572	10	I5833	I4887	247.748
13177	15918	0.464707	0.549883	2741	0.085176	10	RISE1172_noUDG.SG	ILK003	321.804
1118	4057	0.065484	0.173202	2939	0.107718	11	RISE1162_noUDG.SG	ILK003	272.842
26189	28306	1.03038	1.11189	2117	0.081509	15	KO1003	Gyvakarai1_10bp_noUDG	259.726
20977	24103	0.883395	1.00179	3126	0.118391	17	RISE1172_noUDG.SG	Gyvakarai1_10bp_noUDG	264.04
10397	15648	0.485318	0.591564	5251	0.106246	18	MIS001	I4887	494.23
5563	8990	0.281976	0.388631	3427	0.106655	20	RISE1172_noUDG.SG	ILK003	321.316
72238	76057	2.29965	2.39689	3819	0.0972359	1	RISE1162_noUDG.SG	ILK001	392.756
78344	81626	2.44574	2.5451	3282	0.0993562	1	RISE1172_noUDG.SG	ILK001	330.327
83033	86685	2.28729	2.39955	3652	0.112263	2	RISE1172_noUDG.SG	ILK001	325.307
5848	9237	0.243166	0.350836	3389	0.10767	3	RISE1172_noUDG.SG	I7964	314.758
10226	12781	0.407827	0.5036	2555	0.095773	4	I5833	I7209	266.777
41777	45834	0.971776	1.06761	4057	0.095837	6	Spiginas2	I0104	423.323
57095	60349	1.33919	1.43866	3254	0.0994641	6	KO1003	I13467	327.153
31058	35423	0.97933	1.07892	4365	0.099593	7	I5833	ILK001	438.284
32576	36225	1.01805	1.10121	3649	0.083161	7	I5833	I7964	438.787
18201	21882	0.610317	0.695398	3681	0.085081	8	MIS001	HOP001	432.647
308	3083	0.007896	0.108143	2775	0.100247	8	I5833	I7209	276.816
26151	30968	0.782158	0.901804	4817	0.119646	8	RISE1162_noUDG.SG	ILK001	402.605
8350	12537	0.432779	0.536	4187	0.103221	18	I14159	I14173	405.635
24858	27311	0.878595	0.988535	2453	0.10994	20	RISE1172_noUDG.SG	I0104	223.122
13601	15707	0.544682	0.627865	2106	0.083183	21	RISE1166_noUDG.SG	ILK001	253.177
13445	15773	0.605859	0.692663	2328	0.086804	1	MIS001	I13469	268.19
71955	74871	2.29095	2.37806	2916	0.0871079	1	I5833	I7214	334.757
44168	46941	1.28807	1.37021	2773	0.082146	2	RISE1172_noUDG.SG	I13470	337.569
28622	31309	0.832355	0.91279	2687	0.080435	3	MIS001	I7214	334.059
50714	55615	1.37788	1.48747	4901	0.10959	3	I5833	I6590	447.212
32477	36522	1.02599	1.12572	4045	0.0997319	4	MIS001	I7214	405.587
62292	65127	1.83909	1.95678	2835	0.117692	4	RISE1172_noUDG.SG	I13471	240.883
25021	27418	0.750878	0.84001	2397	0.089132	5	I5833	I3949	268.927
38724	42652	1.13065	1.22191	3928	0.0912551	5	KO1003	I5834	430.442
42097	46920	0.980343	1.09444	4823	0.114101	6	Spiginas2	I13469	422.695
28976	33160	0.721955	0.802529	4184	0.080574	6	KO1003	I10565	519.274
36357	41137	0.868687	0.951876	4780	0.083189	6	RISE552_noUDG.SG	I6590	574.595
25590	28541	0.617371	0.71639	2951	0.099019	6	RISE552_noUDG.SG	I3949	298.024
36357	41217	0.868687	0.953189	4860	0.084502	6	RISE552_noUDG.SG	I6695	575.134
35694	40104	0.999492	1.09881	4410	0.099319	8	MIS001	I6695	444.024
15170	18144	0.52202	0.609957	2974	0.087937	8	RISE552_noUDG.SG	I3950	338.197
7152	10587	0.2517	0.363737	3435	0.112037	9	MIS001	I13471	306.595
44763	47316	1.35496	1.44611	2553	0.091144	9	RISE1172_noUDG.SG	I7963	280.106
38526	41673	1.17751	1.25824	3147	0.0807331	10	RISE552_noUDG.SG	I3949	389.803
38522	41830	1.1775	1.26292	3308	0.085425	10	RISE552_noUDG.SG	I3950	387.24
22696	26848	0.785808	0.873446	4152	0.087638	10	RISE552_noUDG.SG	RISE511_noUDG.SG	473.767
22254	25615	0.664212	0.757832	3361	0.09362	11	MIS001	I5834	359.004
4516	7374	0.186892	0.269482	2858	0.08259	11	RISE1162_noUDG.SG	I7187	346.047
29214	34444	0.86178	0.961155	5230	0.099375	11	RISE552_noUDG.SG	I7214	526.289
36017	39558	1.00241	1.08319	3541	0.080786	11	RISE552_noUDG.SG	I3950	438.319
29179	31703	0.898651	0.980832	2524	0.082181	12	I14157	I7214	307.127
4891	7243	0.231469	0.321567	2352	0.090098	12	RISE552_noUDG.SG	I13468	261.049
1778	4578	0.147028	0.248523	2800	0.101495	14	KO1003	I6590	275.876
29522	32049	0.911336	1.00429	2527	0.092958	14	RISE552_noUDG.SG	I10565	271.843
5592	7948	0.237901	0.329254	2356	0.091353	16	Spiginas2	I10565	257.901
12710	15966	0.62303	0.711143	3256	0.088113	17	Spiginas2	I7963	369.525
18493	23054	0.668376	0.769805	4561	0.101429	18	RISE1172_noUDG.SG	I14169	449.674
9467	12668	0.40307	0.495701	3201	0.092631	20	RISE552_noUDG.SG	I10565	345.565
6664	9923	0.298376	0.399091	3259	0.100715	21	RISE1162_noUDG.SG	RISE1163_noUDG.SG	323.586
4993	7307	0.291058	0.394427	2314	0.103369	1	I5833	I4885	223.858
13890	17927	0.621799	0.736586	4037	0.114787	1	RISE1166_noUDG.SG	RISE1170_noUDG.SG	351.695
82607	85154	2.27339	2.35894	2547	0.0855451	2	I5833	I7251	297.738
90167	92938	2.52774	2.63984	2771	0.112099	2	RISE1162_noUDG.SG	I7290	247.192
8176	11143	0.383738	0.464166	2967	0.080428	2	RISE552_noUDG.SG	I7290	368.901
81722	84268	2.24548	2.33055	2546	0.085068	2	RISE552_noUDG.SG	I7210	299.29
61853	67146	1.66996	1.77475	5293	0.10479	3	MIS001	KO1002	505.106
55624	59591	1.48811	1.60445	3967	0.116338	3	RISE1172_noUDG.SG	RISE1170_noUDG.SG	340.989
3529	6246	0.208113	0.30645	2717	0.098337	4	KO1003	I7962	276.295
25021	27415	0.750878	0.839525	2394	0.088647	5	I5833	I6714	270.06
51573	54972	1.44047	1.54357	3399	0.103091	5	RISE1172_noUDG.SG	I7962	329.709
59880	63434	1.42331	1.51243	3554	0.0891191	6	MIS001	I7210	398.792
59835	63592	1.42252	1.51693	3757	0.0944121	6	I5833	I7962	397.936
4168	6777	0.182703	0.264846	2609	0.082143	6	I14159	I15620	317.617
55905	59151	1.30935	1.39565	3246	0.086293	6	RISE1166_noUDG.SG	KO1002	376.16
55494	58632	1.50628	1.59221	3138	0.0859309	8	I5833	I7205	365.177
11983	15918	0.430351	0.549883	3935	0.119532	10	I5833	I7210	329.2
9647	12458	0.339725	0.436551	2811	0.096826	11	KO1003	I7210	290.315
37293	41415	1.03563	1.12145	4122	0.085827	11	RISE552_noUDG.SG	KO1002	480.268
1181	3173	0.108451	0.196431	1992	0.08798	14	RISE1162_noUDG.SG	I7205	226.415
9934	12193	0.588241	0.676779	2259	0.088538	19	RISE1172_noUDG.SG	RISE1170_noUDG.SG	255.145
7270	11120	0.395203	0.513671	3850	0.118468	22	RISE1166_noUDG.SG	I7205	324.982
38674	42221	1.2752	1.37672	3547	0.101525	1	RISE1166_noUDG.SG	I14170	349.372
67784	69884	1.80367	1.88646	2100	0.08279	3	RISE1172_noUDG.SG	I14176	253.654
4742	7800	0.265477	0.348378	3058	0.082901	4	I14157	I14166	368.874
37132	40437	1.14086	1.2259	3305	0.085041	4	RISE1172_noUDG.SG	I7283	388.636
52884	55422	1.47536	1.55858	2538	0.0832111	5	Spiginas2	I14585	305.008
43395	46135	1.2351	1.31773	2740	0.0826349	5	KO1003	I14585	331.579
8321	10908	0.313198	0.403204	2587	0.090006	5	KO1003	I7282	287.425
2370	5576	0.117446	0.232122	3206	0.114676	5	I14157	I14166	279.57
45227	48169	1.05213	1.14145	2942	0.089321	6	KO1003	I7282	329.374
14068	23512	0.477457	0.566811	9444	0.089354	6	RISE1162_noUDG.SG	I14176	1056.92
14068	23520	0.477457	0.566953	9452	0.089496	6	RISE1162_noUDG.SG	I14175	1056.14
52278	55955	1.22011	1.31053	3677	0.090423	6	RISE1166_noUDG.SG	I14585	406.644
14026	23451	0.477214	0.563947	9425	0.086733	6	RISE1172_noUDG.SG	I14176	1086.67
14028	23451	0.477226	0.563947	9423	0.086721	6	RISE1172_noUDG.SG	I14175	1086.59
13313	17114	0.477282	0.586785	3801	0.109503	7	MIS001	I7276	347.114
9223	12884	0.370352	0.461276	3661	0.090924	7	I5833	I11159	402.644
5740	8359	0.250003	0.335073	2619	0.08507	7	I14157	I15616	307.864
24292	28314	0.736844	0.821735	4022	0.084891	8	KO1003	I7280	473.784
23853	27351	0.726926	0.807441	3498	0.080515	8	RISE552_noUDG.SG	I3387	434.453
13885	17862	0.46291	0.578175	3977	0.115265	9	Spiginas2	I11159	345.031
32816	36447	1.02224	1.10803	3631	0.085794	9	RISE1166_noUDG.SG	I7283	423.223
22696	26848	0.785808	0.873446	4152	0.087638	10	RISE552_noUDG.SG	I3387	473.767
19107	23153	0.602613	0.69035	4046	0.087737	11	RISE1172_noUDG.SG	I14175	461.151
13955	18631	0.534121	0.625669	4676	0.091548	13	KO1003	I11159	510.77
11785	15737	0.637381	0.746277	3952	0.108896	15	I14157	I14166	362.915
16380	19944	0.604066	0.701925	3564	0.097859	18	MIS001	I7283	364.198
17556	19912	0.599909	0.683861	2356	0.083952	20	RISE552_noUDG.SG	I7280	280.637
58621	63518	1.66769	1.77353	4897	0.105837	2	Spiginas2	RISE1166_noUDG.SG	462.693
12036	14527	0.481683	0.562563	2491	0.08088	4	RISE1162_noUDG.SG	RISE1166_noUDG.SG	307.987
41073	46876	1.13789	1.25029	5803	0.112402	8	Spiginas2	MIS001	516.272
32075	34280	1.31818	1.41346	2205	0.095281	15	RISE1162_noUDG.SG	RISE1172_noUDG.SG	231.421
34313	38042	1.15856	1.25519	3729	0.09663	1	I0374	I0438	385.905
20374	23428	0.789667	0.874045	3054	0.084378	1	MIB058	I0438	361.943
23224	28372	0.781459	0.872915	5148	0.0914561	2	I11752	I0438	562.893
43782	48018	1.30819	1.41164	4236	0.103448	4	I11752	I3952	409.481
18819	24552	0.495405	0.586051	5733	0.090646	6	TIS002	I3952	632.46
7383	11208	0.29631	0.396512	3825	0.100202	8	I14189	I0438	381.729
48595	51275	1.28478	1.38287	2680	0.098093	8	MIB058	I0438	273.21
13159	15920	0.463987	0.549948	2761	0.085961	10	I11752	I3952	321.192
43932	46452	1.192	1.27317	2520	0.08117	11	I11752	I0438	310.46
12003	16950	0.490157	0.591291	4947	0.101134	13	I11752	I0438	489.153
23590	27577	0.76396	0.844677	3987	0.080717	13	I11752	I0438	493.948
15050	17281	0.631686	0.722327	2231	0.090641	16	I11752	I0438	246.136
11602	13829	0.549677	0.650839	2227	0.101162	17	I11752	I3952	220.142
10922	13532	0.430392	0.527024	2610	0.096632	4	I0374	I0418	270.097
5812	8441	0.234444	0.319273	2629	0.084829	6	I11752	I0418	309.918
4693	8340	0.325721	0.4244	3647	0.098679	22	MIB058	I0418	369.582
70054	73266	2.24361	2.32946	3212	0.0858538	1	I11160	I0443	374.124
48670	52273	1.4239	1.52612	3603	0.102221	2	RISE1173_noUDG.SG	ILK002	352.472
58963	62655	1.58137	1.68361	3692	0.102236	3	RISE1173_noUDG.SG	ILK002	361.125
20033	24072	0.637763	0.723243	4039	0.08548	5	RISE1173_noUDG.SG	ILK002	472.508
4613	7750	0.196287	0.300796	3137	0.104509	5	I14189	I5835	300.166
54385	58482	1.522	1.6189	4097	0.0968961	5	RISE1159_noUDG.SG	ILK002	422.824
281	2095	0.017461	0.097466	1814	0.080005	6	I11160	I5835	226.736
17186	20262	0.58931	0.670826	3076	0.081516	7	TIS002	I0443	377.349
24413	27235	0.768345	0.856233	2822	0.087888	12	I11752	I0443	321.09
6336	8398	0.276145	0.360508	2062	0.084363	16	I11752	I0443	244.42
21151	23190	0.724847	0.806181	2039	0.081334	20	I11752	I0443	250.695
51553	54542	1.74359	1.82745	2989	0.083859	1	I0374	I2105	356.432
47075	50619	1.61809	1.70864	3544	0.090547	1	I0374	I2069	391.399
58364	62022	1.92786	2.01443	3658	0.086565	1	I11160	I4886	422.573
68636	73420	1.9289	2.0258	4784	0.0969009	2	I14189	I0440	493.7
4532	6783	0.190112	0.276303	2251	0.086191	3	TIS002	I0440	261.164
9356	12535	0.35528	0.444395	3179	0.089115	3	I11752	I2069	356.73
30307	33391	0.96748	1.0518	3084	0.084315	4	I0374	I0440	365.771
44527	48595	1.32252	1.42969	4068	0.10717	4	I11752	I0440	379.584
56010	58709	1.64202	1.72266	2699	0.0806351	4	MIB058	I4891	334.718
29857	33049	0.953108	1.04681	3192	0.093704	4	I11160	I0440	340.647
63345	65786	1.76917	1.86379	2441	0.0946259	5	I14189	I2069	257.963
5290	8267	0.218894	0.311364	2977	0.09247	5	I11160	I4891	321.942
29355	32019	0.905427	0.985754	2664	0.080327	5	I11160	I4891	331.644
44856	47741	1.04392	1.12707	2885	0.083145	6	I11752	I2105	346.984
46424	49737	1.08336	1.17875	3313	0.0953889	6	I11752	I2069	347.315
14548	18016	0.517037	0.612508	3468	0.095471	7	RISE1173_noUDG.SG	I7958	363.252
12077	16747	0.493659	0.587273	4670	0.093614	13	I11752	I5514	498.857
2368	4578	0.167553	0.248523	2210	0.08097	14	I11752	I2105	272.941
6814	10256	0.530529	0.61232	3442	0.081791	15	TIS002	I4889	420.829
10351	15003	0.436099	0.534714	4652	0.098615	20	I14189	I5514	471.734
9689	12549	0.48321	0.5849	2860	0.10169	22	I11752	I0440	281.247
60491	65092	1.9792	2.08232	4601	0.103115	1	I14189	I4887	446.201
20409	23275	0.790194	0.870746	2866	0.080552	1	MIB058	I7959	355.795
58361	62022	1.92775	2.01443	3661	0.086679	1	I11160	I4887	422.363
91190	93397	2.57656	2.66551	2207	0.088948	2	I11752	I4895	248.122
41893	46248	1.15635	1.26447	4355	0.10812	3	I11160	Gyvakarai1_10bp_noUDG	402.793
51506	54912	1.43816	1.54204	3406	0.103876	5	RISE1173_noUDG.SG	ILK003	327.891
42904	46999	1.00044	1.09695	4095	0.096511	6	I11752	Gyvakarai1_10bp_noUDG	424.304
15145	18631	0.535062	0.628019	3486	0.092957	7	I11752	Gyvakarai1_10bp_noUDG	375.012
36624	40665	1.01538	1.11567	4041	0.10029	8	RISE1173_noUDG.SG	ILK003	402.932
47261	49877	1.30137	1.39917	2616	0.097805	11	RISE1173_noUDG.SG	ILK003	267.471
36017	39826	1.00241	1.09059	3809	0.088181	11	I11752	I4895	431.952
27474	30829	0.85888	0.959915	3355	0.101035	12	TIS002	I4895	332.063
22720	26027	0.732101	0.815885	3307	0.083784	12	RISE1159_noUDG.SG	I7959	394.706
44182	46882	1.31842	1.42002	2700	0.101599	12	I11752	I4895	265.751
17261	19497	0.722113	0.805906	2236	0.083793	16	RISE1173_noUDG.SG	ILK003	266.848
5503	9125	0.280981	0.391822	3622	0.110841	20	RISE1173_noUDG.SG	ILK003	326.774
72130	76057	2.29536	2.39689	3927	0.101526	1	RISE1173_noUDG.SG	ILK001	386.797
78344	81471	2.44574	2.53939	3127	0.0936491	1	RISE1173_noUDG.SG	ILK001	333.906
12477	16773	0.499827	0.613121	4296	0.113294	2	TIS002	I7209	379.191
82410	85359	2.27005	2.36544	2949	0.095392	2	I11160	I13467	309.145
45079	48204	1.22677	1.31579	3125	0.08902	3	I11160	I0104	351.045
38677	42924	1.1773	1.28608	4247	0.108781	4	I0374	I7964	390.418
59673	62527	1.64284	1.73386	2854	0.09102	5	TIS002	HOP001	313.558
67747	70446	1.65706	1.73981	2699	0.082755	6	I14189	HOP001	326.144
41871	46332	0.973009	1.07946	4461	0.106454	6	I11752	I0104	419.054
59832	63939	1.42247	1.52733	4107	0.104865	6	I11160	I0104	391.646
53270	55961	1.5692	1.67219	2691	0.102992	7	I14189	I13467	261.283
53267	55961	1.56916	1.67219	2694	0.103029	7	I11160	I13467	261.48
34298	37769	1.04802	1.14604	3471	0.098015	7	I11160	I7209	354.13
43078	45805	1.30197	1.38199	2727	0.0800281	9	I14189	HOP001	340.755
18298	21225	0.588773	0.686769	2927	0.097996	9	MIB058	I0104	298.686
34332	37326	1.04305	1.1485	2994	0.105452	12	I11752	I7209	283.921
21274	23924	0.896871	0.989971	2650	0.0931	17	I11752	I7209	284.64
67848	70811	2.1641	2.26726	2963	0.103168	1	TIS002	I5834	287.202
49235	52739	1.67459	1.77419	3504	0.0996029	1	I11752	I10565	351.797
25588	30003	0.948994	1.05055	4415	0.101552	1	MIB058	I13468	434.752
50851	54486	1.46712	1.57476	3635	0.107644	2	I0374	RISE511_noUDG.SG	337.687
61907	66984	1.6709	1.76412	5077	0.0932139	3	I11752	I10565	544.661
34294	41053	1.0185	1.13539	6759	0.116891	3	I11752	RISE511_noUDG.SG	578.231
24270	27711	0.71914	0.806369	3441	0.087229	3	MIB058	I13468	394.479
52591	55373	1.54099	1.62437	2782	0.0833809	4	RISE1159_noUDG.SG	I14169	333.649
21558	25615	0.739249	0.850837	4057	0.111588	4	I11752	I3949	363.57
38316	41069	1.16792	1.25084	2753	0.0829159	4	I14162	RISE1163_noUDG.SG	332.023
40022	43683	1.15589	1.24313	3661	0.0872459	5	I0374	I13468	419.618
1	1911	0.00353	0.08988	1910	0.08635	6	RISE1173_noUDG.SG	RISE1163_noUDG.SG	221.193
70735	73541	1.75137	1.85898	2806	0.107613	6	RISE1173_noUDG.SG	RISE1163_noUDG.SG	260.749
42098	45912	0.980399	1.06922	3814	0.088823	6	I11752	I13469	429.393
15630	19823	0.546922	0.660817	4193	0.113895	7	I11752	I3949	368.146
3456	6817	0.181495	0.290782	3361	0.109287	7	I11160	I5834	307.539
30268	34698	0.951402	1.0544	4430	0.103003	7	I11160	I10565	430.085
4	2530	8.4e-05	0.091855	2526	0.091771	8	MIB058	I13470	275.25
49088	51275	1.29929	1.38287	2187	0.08358	8	MIB058	I3949	261.665
49492	52018	1.31526	1.41424	2526	0.098984	8	MIB058	I10565	255.193
49260	51343	1.3042	1.38722	2083	0.0830181	8	MIB058	I3950	250.909
18054	21631	0.586661	0.69707	3577	0.110409	9	I11752	I3950	323.977
50162	53427	1.47424	1.59195	3265	0.117718	10	I14189	I13471	277.358
28710	33063	0.911876	1.02776	4353	0.115884	10	MIB058	I13470	375.634
20928	24253	0.707042	0.816599	3325	0.109557	10	MIB058	I10565	303.495
3185	5902	0.143969	0.226675	2717	0.082706	11	TIS002	RISE511_noUDG.SG	328.513
578	2607	0.036083	0.119013	2029	0.08293	11	TIS002	I13468	244.664
6316	10146	0.246155	0.35794	3830	0.111785	11	I11752	I3949	342.622
22409	26038	0.726059	0.816341	3629	0.090282	12	TIS002	I6695	401.963
29314	33200	0.901651	1.01335	3886	0.111695	12	I11752	RISE511_noUDG.SG	347.912
35020	37368	1.06394	1.14919	2348	0.085247	12	I11752	RISE511_noUDG.SG	275.435
11230	17055	0.455079	0.573198	5825	0.118119	12	MIB058	I13470	493.147
24416	28611	0.782547	0.871153	4195	0.088606	13	I11752	I7963	473.444
3380	5538	0.155921	0.239111	2158	0.08319	13	I11160	I3950	259.406
28636	31344	0.879253	0.977478	2708	0.0982251	14	I11752	I10565	275.693
12641	15530	0.554832	0.646268	2889	0.091436	16	I14189	I13469	315.959
20940	23285	0.881227	0.970684	2345	0.089457	17	TIS002	I3950	262.137
27040	30002	0.897392	1.00741	2962	0.110017	18	RISE1159_noUDG.SG	RISE1163_noUDG.SG	269.231
10679	15349	0.44314	0.542009	4670	0.098869	20	TIS002	I5834	472.342
5525	8438	0.25394	0.347544	2913	0.093604	21	I11752	I3949	311.205
5448	8450	0.248802	0.348052	3002	0.09925	21	I11752	I3950	302.469
46782	48698	1.57112	1.65438	1916	0.0832599	1	TIS002	I7290	230.123
5921	7974	0.330846	0.421599	2053	0.090753	1	RISE1159_noUDG.SG	I7290	226.218
75735	79442	2.39299	2.48077	3707	0.0877762	1	I11752	I7251	422.324
58365	62221	1.92788	2.01927	3856	0.0913931	1	I11160	I4885	421.914
8990	12967	0.404064	0.505652	3977	0.101588	2	TIS002	I7290	391.483
56712	60594	1.62438	1.71258	3882	0.0882	2	TIS002	I7962	440.136
30768	33922	0.933062	1.01662	3154	0.083559	2	I11752	I7290	377.458
55937	59585	1.49364	1.60437	3648	0.110735	3	RISE1173_noUDG.SG	RISE1170_noUDG.SG	329.435
61138	66403	1.65251	1.75087	5265	0.098362	3	RISE1159_noUDG.SG	I7962	535.268
42363	45933	1.1701	1.25445	3570	0.084358	3	I11752	I7960	423.196
39008	42392	1.18688	1.27882	3384	0.091939	4	I0374	I7960	368.07
15615	18590	0.589535	0.680814	2975	0.091279	4	I11752	I6714	325.924
53392	55996	1.55506	1.64145	2604	0.0863889	4	I11752	I6714	301.427
51305	54879	1.51409	1.61248	3574	0.098386	4	I11160	I7962	363.263
51573	54919	1.44047	1.5422	3346	0.101726	5	RISE1173_noUDG.SG	I7962	328.923
5184	8535	0.215286	0.323734	3351	0.108448	5	I11160	KO1002	308.996
10469	13113	0.373082	0.459904	2644	0.086822	6	I11752	KO1002	304.531
46402	50148	1.08189	1.18671	3746	0.104825	6	I11752	I6714	357.357
15776	19831	0.550574	0.660853	4055	0.110279	7	I11752	I6714	367.704
34102	38337	0.969728	1.05277	4235	0.083045	8	TIS002	KO1002	509.964
14587	17222	0.502772	0.587035	2635	0.084263	8	I11752	I6714	312.711
6405	9313	0.221545	0.333656	2908	0.112111	8	I11752	I14193	259.386
18054	21426	0.586661	0.688628	3372	0.101967	9	I11752	I6714	330.695
22333	26351	0.77329	0.866088	4018	0.092798	10	TIS002	I7210	432.983
39641	42907	1.20693	1.29185	3266	0.0849179	10	I11160	KO1002	384.607
47540	50533	1.31332	1.41641	2993	0.103093	11	I11752	I7290	290.32
18686	22141	0.609012	0.717532	3455	0.10852	12	RISE1159_noUDG.SG	RISE1170_noUDG.SG	318.375
20073	23068	0.649623	0.74035	2995	0.090727	12	MIB058	I7251	330.111
35756	40045	1.09775	1.21748	4289	0.119725	12	I11160	I7251	358.238
23740	27650	0.749578	0.836479	3910	0.086901	14	I11752	I7251	449.937
13915	16676	0.594503	0.704286	2761	0.109783	16	I14189	I7960	251.496
18332	22153	0.768749	0.868016	3821	0.099267	16	I11752	I7960	384.921
6272	9503	0.468138	0.561605	3231	0.093467	19	I0374	I7962	345.684
5536	8423	0.25559	0.346966	2887	0.091376	21	I11752	I6714	315.947
9689	12590	0.48321	0.589576	2901	0.106366	22	I11752	KO1002	272.738
30816	34370	1.0702	1.15935	3554	0.0891501	1	TIS002	I7282	398.654
77960	81676	2.14905	2.23886	3716	0.0898092	2	I14189	I7276	413.766
64681	67327	1.79675	1.88115	2646	0.084406	2	I11752	I14585	313.485
34297	41053	1.01851	1.13539	6756	0.116879	3	I11752	I3387	578.034
30670	34584	0.979282	1.07791	3914	0.098631	4	RISE1173_noUDG.SG	I14170	396.833
39008	42490	1.18688	1.27968	3482	0.092798	4	I0374	I7280	375.224
23746	27398	0.805926	0.894588	3652	0.088662	4	I0374	I3387	411.902
66216	68896	1.60093	1.69443	2680	0.093501	6	TIS002	I3387	286.628
31902	36255	0.77841	0.867727	4353	0.089317	6	TIS002	I7283	487.365
72693	75347	1.82201	1.92033	2654	0.098315	6	I11160	I11159	269.949
26367	29129	0.815217	0.910657	2762	0.09544	7	I0374	I3387	289.397
32625	36235	1.0186	1.10132	3610	0.082718	7	I0374	I7282	436.422
47352	50278	1.36625	1.4464	2926	0.0801569	7	TIS002	I7276	365.034
17859	21227	0.608224	0.697917	3368	0.089693	7	I11752	I14585	375.503
20025	23365	0.63827	0.75299	3340	0.11472	9	I11752	I3387	291.144
20657	23373	0.69872	0.800285	2716	0.101565	10	I11752	I7276	267.415
19107	23070	0.602613	0.687235	3963	0.084622	11	RISE1173_noUDG.SG	I14175	468.318
3185	5882	0.143969	0.225592	2697	0.081623	11	TIS002	I3387	330.422
36093	39826	1.00513	1.09059	3733	0.085462	11	I11752	I7280	436.802
6065	9491	0.318639	0.400522	3426	0.081883	14	I14189	I11159	418.402
19868	22944	0.643841	0.736296	3076	0.092455	14	I11752	I7276	332.703
17052	20657	0.586976	0.666988	3605	0.080012	14	I11752	I3387	450.557
15242	17299	0.639257	0.726166	2057	0.086909	16	I11752	I3387	236.684
10434	12524	0.611097	0.696949	2090	0.085852	19	I11752	I7283	243.442
57635	61940	1.90832	2.01153	4305	0.103207	1	RISE1173_noUDG.SG	RISE1162_noUDG.SG	417.123
71457	74607	2.28128	2.36819	3150	0.0869112	1	TIS002	Spiginas2	362.439
72219	74961	2.29786	2.37991	2742	0.0820589	1	I11752	RISE552_noUDG.SG	334.15
77289	81667	2.12028	2.23856	4378	0.11828	2	RISE1173_noUDG.SG	RISE1166_noUDG.SG	370.139
3	2027	0.000199	0.083553	2024	0.083354	3	RISE1173_noUDG.SG	RISE1162_noUDG.SG	242.82
20156	25474	0.646354	0.743374	5318	0.09702	3	MIB058	I5833	548.135
31135	34745	1.00104	1.08425	3610	0.0832109	4	I0374	RISE552_noUDG.SG	433.837
38453	41243	1.17171	1.25429	2790	0.082582	4	I14162	RISE1172_noUDG.SG	337.846
9786	13157	0.368921	0.477118	3371	0.108197	5	RISE1173_noUDG.SG	RISE1162_noUDG.SG	311.561
2	1919	0.003532	0.09066	1917	0.087128	6	RISE1173_noUDG.SG	RISE1162_noUDG.SG	220.021
73041	75126	1.83241	1.91508	2085	0.082665	6	RISE1173_noUDG.SG	RISE1162_noUDG.SG	252.223
41871	45923	0.973009	1.06943	4052	0.096419	6	I11752	Spiginas2	420.249
6338	8678	0.217974	0.321836	2340	0.103862	8	I0374	RISE552_noUDG.SG	225.299
43329	46808	1.31007	1.41065	3479	0.100582	9	TIS002	RISE552_noUDG.SG	345.887
46336	49569	1.3498	1.44614	3233	0.096338	10	I11752	RISE552_noUDG.SG	335.589
18686	22180	0.609012	0.719542	3494	0.11053	12	RISE1159_noUDG.SG	RISE1162_noUDG.SG	316.113
36069	39144	1.07929	1.16487	3075	0.085583	2	RISE1173_noUDG.SG	I14189	359.3
30284	33532	0.966259	1.05628	3248	0.090019	4	I0374	I11160	360.813
23105	26478	0.708427	0.805021	3373	0.096594	5	I14189	I11752	349.194
53456	55964	1.57251	1.67255	2508	0.100044	7	I14189	I11160	250.69
27040	30002	0.897392	1.00741	2962	0.110017	18	RISE1173_noUDG.SG	RISE1159_noUDG.SG	269.231
64237	67166	1.78913	1.87386	2929	0.084728	2	N45_noUDG.SG	I3952	345.694
39043	42039	1.14086	1.23041	2996	0.08955	2	I1549	I0438	334.562
34989	41054	1.0426	1.13545	6065	0.092854	3	MIS002	I3952	653.176
51239	54345	1.51264	1.59289	3106	0.080248	4	N47_noUDG.SG	I0438	387.05
55029	58012	1.61717	1.69941	2983	0.082237	4	KO1004	I0438	362.732
3246	5447	0.119328	0.207549	2201	0.088221	10	N45_noUDG.SG	I0438	249.487
4843	7137	0.184269	0.268023	2294	0.083754	10	KO1004	I0438	273.897
46296	48763	1.39486	1.47712	2467	0.082262	12	KO1004	I3952	299.895
20979	24317	0.676536	0.761714	3338	0.085178	14	I3601	I0438	391.885
16454	18743	0.694776	0.780856	2289	0.08608	16	MIS002	I0438	265.915
18107	22379	0.651955	0.743935	4272	0.09198	18	Plinkaigalis242	I0418	464.449
48652	52214	1.42372	1.52353	3562	0.099812	2	RISE1167_noUDG.SG	ILK002	356.871
90500	92894	2.5499	2.6362	2394	0.086297	2	KO1004	I0443	277.414
30989	33505	0.903326	0.990653	2516	0.087327	3	I15824	I5835	288.112
11517	14492	0.415541	0.504445	2975	0.088904	3	I3601	I0443	334.631
25123	28732	0.737996	0.83354	3609	0.095544	3	I3601	I0443	377.732
51405	54624	1.43476	1.52916	3219	0.094402	5	I1549	I5835	340.989
20033	24075	0.637763	0.723354	4042	0.085591	5	RISE1168_noUDG.SG	ILK002	472.246
30497	33911	0.939895	1.02721	3414	0.087311	5	RISE1167_noUDG.SG	ILK002	391.016
59847	63463	1.42259	1.51424	3616	0.091655	6	I1549	I5835	394.523
58761	60828	1.59615	1.68002	2067	0.0838751	8	N47_noUDG.SG	ILK002	246.438
30886	35050	0.986423	1.06875	4164	0.0823259	9	N45_noUDG.SG	ILK002	505.794
8546	12012	0.326948	0.430619	3466	0.103671	10	RISE1171_noUDG.SG	ILK002	334.327
53682	56246	1.60048	1.70668	2564	0.106204	10	RISE1168_noUDG.SG	ILK002	241.422
9056	12014	0.348197	0.431107	2958	0.08291	10	RISE1167_noUDG.SG	ILK002	356.772
53687	56412	1.60059	1.71544	2725	0.114844	10	RISE1167_noUDG.SG	ILK002	237.278
19320	23191	0.606713	0.691499	3871	0.084786	11	N47_noUDG.SG	ILK002	456.561
31770	35319	0.984029	1.07957	3549	0.095543	12	N47_noUDG.SG	I0443	371.456
12675	18406	0.492264	0.602781	5731	0.110517	12	I3601	I5835	518.563
2502	5272	0.171299	0.274273	2770	0.102974	14	KO1004	ILK002	269
5559	7824	0.315982	0.416264	2265	0.100282	18	Plinkaigalis242	I0443	225.863
2210	4472	0.153248	0.246937	2262	0.093689	1	N47_noUDG.SG	I2069	241.437
5791	8255	0.323536	0.43527	2464	0.111734	1	I7275	I4886	220.524
2454	4595	0.164411	0.251491	2141	0.08708	1	RISE1167_noUDG.SG	I4889	245.866
7238	9343	0.39038	0.471547	2105	0.081167	1	I3601	I4889	259.342
65472	68014	2.09093	2.17119	2542	0.0802591	1	I3601	I2069	316.724
38638	41666	1.13369	1.22202	3028	0.0883271	2	MIS002	I4891	342.817
54392	58078	1.57352	1.65476	3686	0.081233	2	MIS002	I2069	453.756
51703	55742	1.49846	1.60172	4039	0.103259	2	N45_noUDG.SG	I2105	391.152
69900	74223	1.95144	2.05682	4323	0.105385	2	I7275	I5514	410.21
8837	12463	0.39946	0.498085	3626	0.098625	2	I7275	I4891	367.655
38252	40939	1.12247	1.20698	2687	0.084515	2	I3601	I2105	317.932
38714	42300	1.13766	1.23814	3586	0.100477	2	I14185	I4886	356.898
37937	40940	1.11765	1.20699	3003	0.0893329	2	KO1004	I2105	336.158
81404	84128	2.23069	2.32734	2724	0.0966461	2	KO1004	I4889	281.853
23132	26557	0.687779	0.771956	3425	0.084177	3	I1549	I2105	406.881
44481	48063	1.21329	1.31484	3582	0.101545	3	KO1004	I4889	352.75
29379	33038	0.940852	1.0463	3659	0.10545	4	I1549	I0440	346.989
5415	8267	0.225701	0.311364	2852	0.085663	5	I14185	I4891	332.933
60581	64612	1.45252	1.54481	4031	0.0922999	6	Plinkaigalis242	I2105	436.728
57468	60176	1.35012	1.43389	2708	0.0837741	6	I1549	I7958	323.25
67109	69725	1.62847	1.71487	2616	0.0864049	6	I3601	I2105	302.761
68321	71845	1.67961	1.78522	3524	0.10561	6	KO1004	I7958	333.68
14630	18016	0.521852	0.612508	3386	0.090656	7	RISE1167_noUDG.SG	I7958	373.5
29160	32234	0.838095	0.935674	3074	0.097579	8	Plinkaigalis242	I7958	315.027
6356	8946	0.21843	0.324973	2590	0.106543	8	KO1004	I2105	243.094
16996	20224	0.558532	0.668476	3228	0.109944	9	KO1004	I2069	293.604
12530	15496	0.448309	0.533813	2966	0.085504	10	Plinkaigalis242	I2105	346.884
15058	18721	0.49127	0.595477	3663	0.104207	11	I1549	I4889	351.512
43014	45795	1.28772	1.37607	2781	0.0883559	12	I15824	I4886	314.75
27258	29543	1.07003	1.1732	2285	0.10317	15	MIS002	I4891	221.479
24836	27986	1.00096	1.09565	3150	0.0946881	15	I3601	I2069	332.671
14376	16552	0.606844	0.697417	2176	0.090573	16	Plinkaigalis242	I4891	240.248
21785	25242	0.86461	0.954388	3457	0.089778	16	Plinkaigalis242	I2069	385.061
4209	6771	0.193132	0.286887	2562	0.093755	16	I15824	I2069	273.265
14376	16430	0.606844	0.692978	2054	0.086134	16	KO1004	I4891	238.466
9130	12181	0.468427	0.573001	3051	0.104574	17	N47_noUDG.SG	I4889	291.755
20904	22938	0.879678	0.961222	2034	0.081544	17	N47_noUDG.SG	I4889	249.436
22067	24269	0.761494	0.848062	2202	0.086568	20	Plinkaigalis242	I7958	254.367
21187	23393	0.726645	0.813877	2206	0.087232	20	I14185	I4891	252.889
31697	35067	1.08948	1.18508	3370	0.095607	1	Plinkaigalis242	Gyvakarai1_10bp_noUDG	352.484
74639	78934	2.37012	2.46465	4295	0.094537	1	I15824	Gyvakarai1_10bp_noUDG	454.319
51403	55026	1.73845	1.85032	3623	0.111873	1	KO1004	I7959	323.849
2694	4878	0.15282	0.248016	2184	0.095196	2	I15824	I7959	229.421
84606	87623	2.34302	2.43359	3017	0.090575	2	I7275	I4896	333.094
48983	52555	1.43138	1.53543	3572	0.104051	2	RISE1168_noUDG.SG	ILK003	343.293
78585	81984	2.16497	2.24894	3399	0.083972	2	I3601	I4896	404.778
7898	10915	0.314125	0.394356	3017	0.080231	3	Plinkaigalis242	Gyvakarai1_10bp_noUDG	376.039
53625	57251	1.5693	1.67439	3626	0.105089	4	RISE1171_noUDG.SG	I4895	345.041
24592	28274	0.829561	0.916747	3682	0.087186	4	I2431	I11906	422.316
55576	58915	1.63178	1.72781	3339	0.096022	4	I7275	I4887	347.733
53625	56836	1.5693	1.66249	3211	0.093186	4	RISE1168_noUDG.SG	I4895	344.58
46851	49827	1.3817	1.47572	2976	0.094023	4	I3601	ILK003	316.518
62980	65497	1.86847	1.9791	2517	0.110629	4	I14185	Gyvakarai1_10bp_noUDG	227.517
16823	21069	0.624364	0.720261	4246	0.095897	4	I14185	I4895	442.767
51478	54919	1.43605	1.5422	3441	0.106154	5	RISE1171_noUDG.SG	ILK003	324.152
51508	54919	1.43818	1.5422	3411	0.104021	5	RISE1167_noUDG.SG	ILK003	327.915
56691	61159	1.5851	1.68565	4468	0.100541	5	I3601	I4896	444.395
13542	16565	0.499525	0.59011	3023	0.090585	5	I3601	Gyvakarai1_10bp_noUDG	333.72
64574	66630	1.80827	1.89667	2056	0.0884011	5	I18114	I20810	232.576
21995	25951	0.525257	0.638537	3956	0.11328	6	I18114	I7135	349.223
23725	26290	0.768389	0.849446	2565	0.081057	9	I3601	I4895	316.444
51891	54691	1.52993	1.63788	2800	0.107952	10	Plinkaigalis242	Gyvakarai1_10bp_noUDG	259.375
33921	37217	1.06004	1.14008	3296	0.0800461	10	I14185	Gyvakarai1_10bp_noUDG	411.763
17521	20517	0.59121	0.681305	2996	0.090095	10	KO1004	Gyvakarai1_10bp_noUDG	332.538
22946	26456	0.685269	0.788099	3510	0.10283	11	Plinkaigalis242	Gyvakarai1_10bp_noUDG	341.34
49550	52200	1.38548	1.48754	2650	0.102052	11	RISE1168_noUDG.SG	ILK003	259.672
50297	52600	1.40871	1.50546	2303	0.096751	11	I3601	I4896	238.034
25569	28916	0.790987	0.887317	3347	0.09633	14	I2753	ILK003	347.452
1610	4517	0.094866	0.205929	2907	0.111063	16	I15824	I7959	261.743
17286	19512	0.725495	0.806073	2226	0.080578	16	RISE1168_noUDG.SG	ILK003	276.254
12736	16090	0.559306	0.670621	3354	0.111315	16	KO1004	Gyvakarai1_10bp_noUDG	301.307
21076	24103	0.886009	1.00179	3027	0.115777	17	RISE1171_noUDG.SG	Gyvakarai1_10bp_noUDG	261.451
21078	24103	0.886021	1.00179	3025	0.115765	17	RISE1167_noUDG.SG	Gyvakarai1_10bp_noUDG	261.305
11532	14330	0.547276	0.664143	2798	0.116867	17	I18114	I7135	239.417
18502	22571	0.671071	0.753792	4069	0.082721	18	I1549	Gyvakarai1_10bp_noUDG	491.894
12725	18174	0.540984	0.654396	5449	0.113412	18	I1549	I4895	480.461
11413	16472	0.470373	0.573219	5059	0.102846	20	Plinkaigalis242	I4895	491.901
5562	8323	0.281938	0.368923	2761	0.086985	20	RISE1171_noUDG.SG	ILK003	317.411
5503	8323	0.280981	0.368923	2820	0.087942	20	RISE1167_noUDG.SG	ILK003	320.666
41305	43890	1.34281	1.43128	2585	0.088468	1	RISE1168_noUDG.SG	ILK001	292.196
29652	33269	1.04304	1.13318	3617	0.090134	1	I3601	I7964	401.291
82170	85288	2.25944	2.36357	3118	0.104123	2	RISE1171_noUDG.SG	I7209	299.454
83857	86685	2.31471	2.39955	2828	0.0848451	2	RISE1168_noUDG.SG	ILK001	333.313
60700	65787	1.71498	1.82696	5087	0.11198	2	RISE1167_noUDG.SG	ILK001	454.278
82170	85288	2.25944	2.36357	3118	0.104123	2	RISE1167_noUDG.SG	I7209	299.454
13735	17261	0.526791	0.626477	3526	0.099686	2	KO1004	I0104	353.711
41182	45806	1.14176	1.24584	4624	0.104083	3	Plinkaigalis242	I7209	444.261
41693	45528	1.15134	1.24048	3835	0.089141	3	N45_noUDG.SG	HOP001	430.217
37183	40441	1.14209	1.22601	3258	0.083913	4	N45_noUDG.SG	I0104	388.259
49687	53212	1.39372	1.4869	3525	0.093178	5	N45_noUDG.SG	I0104	378.308
40612	43964	1.16714	1.24736	3352	0.080225	5	RISE1168_noUDG.SG	I13467	417.825
27887	30172	0.850871	0.930918	2285	0.080047	5	KO1004	I7964	285.457
40748	43764	0.940004	1.02281	3016	0.082804	6	N45_noUDG.SG	I0104	364.234
66865	69640	1.61944	1.71264	2775	0.093197	6	I15824	I0104	297.756
35512	40852	0.848907	0.945357	5340	0.09645	6	I7275	I14173	553.655
59832	63920	1.42247	1.52621	4088	0.103744	6	I14185	I0104	394.047
18219	21779	0.61038	0.694999	3560	0.084619	8	MIS002	HOP001	420.709
37546	40833	1.02853	1.12478	3287	0.096252	8	Plinkaigalis242	I7209	341.5
1318	4666	0.055405	0.156163	3348	0.100758	8	N47_noUDG.SG	I7964	332.281
16645	21077	0.562084	0.68048	4432	0.118396	8	I7275	I7964	374.337
36126	39841	1.09989	1.21187	3715	0.111979	9	Plinkaigalis242	I7964	331.759
13159	16645	0.463987	0.572659	3486	0.108672	10	I14185	I0104	320.782
1726	3582	0.084556	0.167675	1856	0.083119	12	N45_noUDG.SG	I7209	223.294
34343	37177	1.04309	1.14277	2834	0.099676	12	I15824	I7964	284.321
10814	14742	0.430198	0.547161	3928	0.116963	13	I3601	I7209	335.833
13490	16748	0.498087	0.580095	3258	0.082008	14	Plinkaigalis242	ILK001	397.278
6229	8510	0.269676	0.36336	2281	0.093684	16	Plinkaigalis242	HOP001	243.478
26573	28875	1.0006	1.08492	2302	0.084323	16	N47_noUDG.SG	HOP001	272.998
8086	10182	0.513375	0.595453	2096	0.082078	19	I15824	I13467	255.367
13446	15757	0.606187	0.690099	2311	0.083912	1	MIS002	I13469	275.408
86104	88408	2.75995	2.86273	2304	0.102775	1	RISE1171_noUDG.SG	RISE1163_noUDG.SG	224.179
58365	61957	1.92788	2.0117	3592	0.083825	1	N47_noUDG.SG	I13470	428.512
6493	8572	0.356054	0.448592	2079	0.092538	1	I7275	I13471	224.664
86104	88408	2.75995	2.86273	2304	0.102775	1	RISE1168_noUDG.SG	RISE1163_noUDG.SG	224.179
85879	88408	2.75069	2.86273	2529	0.112039	1	RISE1167_noUDG.SG	RISE1163_noUDG.SG	225.725
9642	13102	0.420328	0.514169	3460	0.093841	2	N47_noUDG.SG	I3949	368.709
10187	14082	0.437042	0.53528	3895	0.098238	2	N47_noUDG.SG	I3950	396.486
89023	90873	2.48106	2.56257	1850	0.081507	2	N47_noUDG.SG	RISE511_noUDG.SG	226.974
70336	74063	1.96201	2.05264	3727	0.0906349	2	I14185	I5834	411.21
34802	40360	1.03652	1.12027	5558	0.083746	3	Plinkaigalis242	I7963	663.674
53320	57051	1.43309	1.5248	3731	0.091709	3	Plinkaigalis242	I3949	406.83
52312	57053	1.4125	1.52491	4741	0.112407	3	Plinkaigalis242	I10565	421.771
53318	57060	1.43138	1.52555	3742	0.0941679	3	Plinkaigalis242	I3950	397.375
2424	4398	0.100666	0.186195	1974	0.085529	3	I2431	I13470	230.799
51742	55640	1.40041	1.48819	3898	0.0877781	3	I1549	I10565	444.074
2	1984	0.000165	0.081368	1982	0.081203	3	I1549	I13468	244.08
10055	13839	0.370136	0.482373	3784	0.112237	3	RISE1167_noUDG.SG	RISE1163_noUDG.SG	337.144
41775	45570	1.1535	1.24212	3795	0.088619	3	I3601	I5834	428.238
55374	58302	1.62525	1.7093	2928	0.0840421	4	N45_noUDG.SG	I6590	348.397
32644	36954	1.03307	1.13643	4310	0.10336	4	N47_noUDG.SG	I3949	416.989
10224	13470	0.407806	0.525128	3246	0.117322	4	I7275	I13469	276.674
53239	55816	1.54982	1.63702	2577	0.0871971	4	KO1004	I13471	295.537
15281	20019	0.546078	0.637253	4738	0.091175	5	N45_noUDG.SG	I13471	519.66
15763	21156	0.559482	0.667488	5393	0.108006	5	N45_noUDG.SG	I6590	499.324
4428	7562	0.191011	0.291379	3134	0.100368	5	RISE1171_noUDG.SG	RISE1163_noUDG.SG	312.251
15453	20101	0.554119	0.639466	4648	0.085347	5	RISE1171_noUDG.SG	RISE1163_noUDG.SG	544.6
7711	11259	0.298574	0.410741	3548	0.112167	5	RISE1167_noUDG.SG	RISE1163_noUDG.SG	316.314
38230	42054	1.12165	1.20272	3824	0.081064	5	KO1004	I13468	471.726
32998	39024	0.798784	0.909984	6026	0.1112	6	Plinkaigalis242	I13470	541.907
40718	43731	0.939023	1.02232	3013	0.083297	6	N45_noUDG.SG	I6590	361.718
34719	39331	0.832977	0.915407	4612	0.08243	6	N45_noUDG.SG	I10565	559.505
72998	75347	1.83094	1.92033	2349	0.0893841	6	RISE1171_noUDG.SG	RISE1163_noUDG.SG	262.798
45924	49561	1.07056	1.17452	3637	0.103966	6	RISE1171_noUDG.SG	I13468	349.826
72998	75347	1.83094	1.92033	2349	0.0893841	6	RISE1168_noUDG.SG	RISE1163_noUDG.SG	262.798
25470	28840	0.794196	0.876345	3370	0.082149	7	I7275	I3949	410.23
25439	28840	0.793688	0.876345	3401	0.082657	7	I7275	I3950	411.46
9029	13007	0.363776	0.465555	3978	0.101779	7	I1549	I13469	390.847
3495	6817	0.184576	0.290782	3322	0.106206	7	I14185	I5834	312.788
35674	40104	0.999247	1.09881	4430	0.099564	8	MIS002	I6695	444.94
28916	31598	0.831569	0.92344	2682	0.091871	8	RISE1171_noUDG.SG	RISE1163_noUDG.SG	291.931
4	2507	8.4e-05	0.08975	2503	0.089666	8	I1549	I10565	279.147
57787	59968	1.556	1.64535	2181	0.089347	8	KO1004	I13470	244.104
13008	15343	0.429634	0.514277	2335	0.084643	9	N47_noUDG.SG	I3950	275.865
12400	15333	0.416881	0.514106	2933	0.097225	9	N47_noUDG.SG	RISE511_noUDG.SG	301.671
44628	47348	1.3498	1.448	2720	0.0982031	9	RISE1168_noUDG.SG	I7963	276.977
10629	13800	0.398649	0.482881	3171	0.084232	10	MIS002	I7963	376.46
20517	22684	0.694547	0.783955	2167	0.089408	10	MIS002	I13470	242.372
10629	14262	0.398649	0.502941	3633	0.104292	10	MIS002	I5834	348.349
18300	20769	0.609479	0.703228	2469	0.093749	10	Plinkaigalis242	I3949	263.363
21537	24730	0.745499	0.827078	3193	0.081579	10	I15824	I6590	391.4
22532	28025	0.779941	0.896573	5493	0.116632	10	RISE1167_noUDG.SG	RISE1163_noUDG.SG	470.969
9646	12958	0.365715	0.456117	3312	0.090402	10	I3601	I7963	366.364
9519	12609	0.361724	0.449109	3090	0.087385	10	I3601	I5834	353.608
34986	38933	1.09387	1.18959	3947	0.095726	10	I3601	I13469	412.323
22723	25615	0.674544	0.757832	2892	0.083288	11	MIS002	I5834	347.229
44599	47340	1.21157	1.30439	2741	0.0928251	11	Plinkaigalis242	I13469	295.287
3609	6363	0.159314	0.248033	2754	0.088719	11	N45_noUDG.SG	I7963	310.418
18577	22871	0.593852	0.682098	4294	0.088246	11	RISE1171_noUDG.SG	RISE1163_noUDG.SG	486.594
45467	48161	1.24327	1.33993	2694	0.0966561	11	I15824	RISE1163_noUDG.SG	278.72
51573	53634	1.46132	1.54315	2061	0.081838	11	I7275	I5834	251.839
5455	8507	0.214227	0.298993	3052	0.084766	11	I1549	I7214	360.05
29022	31399	0.89468	0.976879	2377	0.082199	12	I15824	I7963	289.176
35347	38431	1.08144	1.17842	3084	0.0969751	12	RISE1167_noUDG.SG	RISE1163_noUDG.SG	318.02
35911	39331	1.10754	1.20078	3420	0.0932391	12	KO1004	I3950	366.799
28503	30959	0.872546	0.960063	2456	0.087517	14	N45_noUDG.SG	I7963	280.631
28620	31147	0.877919	0.968565	2527	0.090646	14	N45_noUDG.SG	I6590	278.777
20469	24868	0.66267	0.771371	4399	0.108701	14	I15824	I13471	404.688
7478	11703	0.363733	0.448593	4225	0.08486	14	KO1004	I13471	497.879
14507	16433	0.611938	0.693139	1926	0.081201	16	MIS002	I6590	237.189
4120	6771	0.19177	0.286887	2651	0.095117	16	I15824	I13471	278.709
22897	26530	0.887258	0.993915	3633	0.106657	16	I1549	RISE1163_noUDG.SG	340.625
21177	23512	0.894182	0.97851	2335	0.084328	17	Plinkaigalis242	RISE511_noUDG.SG	276.895
7502	10435	0.403435	0.506257	2933	0.102822	17	N47_noUDG.SG	I13468	285.25
6821	9121	0.372443	0.46825	2300	0.095807	17	RISE1168_noUDG.SG	I7963	240.066
23537	26539	0.786661	0.883618	3002	0.096957	18	Plinkaigalis242	I5834	309.622
5011	7698	0.241928	0.32365	2687	0.081722	21	Plinkaigalis242	I3950	328.798
7996	10546	0.334708	0.420348	2550	0.08564	21	I14185	I13471	297.758
29033	32747	1.02878	1.12172	3714	0.092932	1	Plinkaigalis242	I7962	399.647
14271	17927	0.631595	0.736586	3656	0.104991	1	RISE1171_noUDG.SG	RISE1170_noUDG.SG	348.22
64510	67887	2.07105	2.16695	3377	0.0959089	1	RISE1171_noUDG.SG	I7251	352.105
5791	8251	0.323536	0.435237	2460	0.111701	1	I7275	I4885	220.231
19264	23357	0.766202	0.872545	4093	0.106343	1	I1549	I7205	384.887
9238	11679	0.466448	0.546595	2441	0.080147	1	I3601	KO1002	304.565
65322	68013	2.08755	2.17117	2691	0.0836201	1	I3601	I6714	321.813
19059	22650	0.671553	0.763815	3591	0.092262	2	Plinkaigalis242	I7251	389.218
63521	67331	1.77388	1.88126	3810	0.107382	2	RISE1171_noUDG.SG	RISE1170_noUDG.SG	354.808
18442	21775	0.658435	0.743556	3333	0.085121	2	I15824	I14193	391.56
9646	12991	0.420349	0.507724	3345	0.087375	2	N47_noUDG.SG	I6714	382.833
38266	40756	1.12259	1.20283	2490	0.080237	2	I1549	I7290	310.331
67857	71674	1.90562	1.98891	3817	0.0832961	2	I1549	I7210	458.245
70384	74315	1.96243	2.05935	3931	0.0969239	2	I3601	I7210	405.576
39083	42433	1.16212	1.24286	3350	0.0807381	2	I3601	I7205	414.922
77090	81349	2.11504	2.22913	4259	0.114089	2	I3601	I4885	373.305
38779	42119	1.13842	1.23448	3340	0.0960619	2	I14185	KO1002	347.692
61951	67115	1.67138	1.77198	5164	0.100605	3	MIS002	KO1002	513.295
1142	3021	0.034322	0.11752	1879	0.083198	3	Plinkaigalis242	I7205	225.847
12521	15020	0.444285	0.524576	2499	0.080291	3	Plinkaigalis242	I7205	311.243
63485	67304	1.6986	1.77885	3819	0.0802441	3	N45_noUDG.SG	I14193	475.923
24593	28193	0.7303	0.820355	3600	0.090055	3	N45_noUDG.SG	I7962	399.756
39972	44789	1.11468	1.21972	4817	0.10504	3	N45_noUDG.SG	I7251	458.587
54537	58199	1.4682	1.55501	3662	0.08681	3	I7275	KO1002	421.841
73537	75547	2.04031	2.13074	2010	0.09043	3	I7275	I4885	222.271
26212	28885	0.761614	0.84266	2673	0.081046	3	I3601	KO1002	329.813
43316	47104	1.29409	1.38643	3788	0.09234	4	Plinkaigalis242	I7290	410.223
31233	34865	1.00452	1.08658	3632	0.0820639	4	RISE1171_noUDG.SG	RISE1170_noUDG.SG	442.582
16545	22704	0.589999	0.700884	6159	0.110885	5	N45_noUDG.SG	I7205	555.44
13460	16230	0.49465	0.58212	2770	0.08747	5	N45_noUDG.SG	I7251	316.68
51573	54974	1.44047	1.54363	3401	0.103158	5	RISE1171_noUDG.SG	I7962	329.688
6461	9488	0.267697	0.359768	3027	0.092071	5	I1549	I7210	328.768
51573	54974	1.44047	1.54363	3401	0.103158	5	RISE1167_noUDG.SG	I7962	329.688
5184	8535	0.215286	0.323734	3351	0.108448	5	I14185	KO1002	308.996
32143	37311	0.98905	1.09349	5168	0.104437	5	I14185	I7251	494.844
66331	68608	1.60443	1.69071	2277	0.086288	6	Plinkaigalis242	I14193	263.884
54879	58925	1.289	1.3906	4046	0.101595	6	RISE1171_noUDG.SG	KO1002	398.248
8915	12445	0.358927	0.453466	3530	0.094539	7	N45_noUDG.SG	I7960	373.391
25473	28885	0.794236	0.878491	3412	0.084255	7	I7275	I6714	404.961
39540	44321	1.19289	1.31149	4781	0.118596	7	I1549	I6714	403.133
39341	41820	1.18237	1.2628	2479	0.080433	7	I14185	I6714	308.207
10319	13592	0.402308	0.487158	3273	0.08485	7	KO1004	I7960	385.739
30148	33753	0.877738	0.960637	3605	0.082899	8	Plinkaigalis242	I14193	434.867
10456	13673	0.360952	0.453194	3217	0.092242	9	N45_noUDG.SG	I7962	348.757
13026	15316	0.429828	0.511586	2290	0.081758	9	N47_noUDG.SG	I6714	280.095
24752	27790	0.805103	0.896576	3038	0.091473	9	I7275	KO1002	332.12
20034	22751	0.638511	0.72446	2717	0.085949	9	RISE1167_noUDG.SG	RISE1170_noUDG.SG	316.118
18300	20775	0.609479	0.703242	2475	0.093763	10	Plinkaigalis242	I6714	263.963
11042	14346	0.41016	0.504049	3304	0.093889	10	I15824	I7962	351.905
47377	49818	1.3743	1.4597	2441	0.085405	10	I15824	I7251	285.815
19048	20878	0.625333	0.705914	1830	0.080581	10	I1549	I7962	227.101
2102	4971	0.073877	0.190312	2869	0.116435	10	I3601	I7210	246.404
50475	53307	1.48393	1.58897	2832	0.105046	10	KO1004	I7210	269.596
7853	10517	0.280942	0.372737	2664	0.091795	11	Plinkaigalis242	I7251	290.212
35762	40059	1.09806	1.21758	4297	0.119514	12	I14185	I7251	359.539
17374	20616	0.599314	0.679987	3242	0.080673	13	Plinkaigalis242	I7210	401.869
11984	16512	0.490075	0.580356	4528	0.090281	13	I15824	I7205	501.545
14092	17574	0.513809	0.597217	3482	0.083408	14	I15824	I7205	417.466
29455	31806	0.907415	0.991058	2351	0.083643	14	KO1004	I7290	281.075
19860	23338	0.873162	0.955862	3478	0.0827	15	I15824	KO1002	420.556
7161	9946	0.390911	0.492936	2785	0.102025	22	MIS002	RISE1170_noUDG.SG	272.972
82515	84500	2.5949	2.67798	1985	0.0830772	1	Plinkaigalis242	I7276	238.934
35362	39083	1.05757	1.14403	3721	0.086465	2	RISE1171_noUDG.SG	I14585	430.348
89023	90873	2.48106	2.56257	1850	0.081507	2	N47_noUDG.SG	I3387	226.974
63398	67447	1.69662	1.78803	4049	0.0914119	3	N45_noUDG.SG	I7280	442.94
67093	68973	1.77096	1.85503	1880	0.0840631	3	I1549	I11159	223.642
46550	50508	1.37466	1.49341	3958	0.118747	4	Plinkaigalis242	I7282	333.314
30670	34584	0.979282	1.07791	3914	0.098631	4	RISE1168_noUDG.SG	I14170	396.833
36768	40439	1.13285	1.22598	3671	0.0931369	4	RISE1168_noUDG.SG	I7283	394.151
6182	8905	0.257368	0.34213	2723	0.084762	5	I1549	I11159	321.252
30157	33783	0.930868	1.02445	3626	0.0935839	5	KO1004	I7282	387.46
12448	15268	0.449397	0.545977	2820	0.09658	5	KO1004	I11159	291.986
23400	26742	0.561866	0.67377	3342	0.111904	6	Plinkaigalis242	I7280	298.649
51978	55973	1.21574	1.31072	3995	0.094982	6	RISE1171_noUDG.SG	I14585	420.606
14028	23451	0.477226	0.563947	9423	0.086721	6	RISE1171_noUDG.SG	I14176	1086.59
14028	23451	0.477226	0.563947	9423	0.086721	6	RISE1171_noUDG.SG	I14175	1086.59
52275	55629	1.22005	1.30129	3354	0.0812349	6	RISE1167_noUDG.SG	I14585	412.877
13322	17143	0.47787	0.587786	3821	0.109916	7	MIS002	I7276	347.629
50302	52377	1.44785	1.53601	2075	0.088154	7	N47_noUDG.SG	I3387	235.384
6	2507	9.5e-05	0.08975	2501	0.089655	8	N45_noUDG.SG	I14175	278.958
32832	36447	1.02255	1.10803	3615	0.0854779	9	RISE1171_noUDG.SG	I7283	422.916
42242	45467	1.14554	1.24209	3225	0.096548	11	MIS002	I7280	334.031
25953	29591	0.773503	0.870101	3638	0.096598	11	N45_noUDG.SG	I11159	376.612
18957	23152	0.601164	0.690328	4195	0.089164	11	RISE1171_noUDG.SG	I14175	470.481
19508	23187	0.60944	0.691463	3679	0.082023	11	N47_noUDG.SG	I14175	448.533
34575	37260	1.05183	1.14691	2685	0.095086	12	N45_noUDG.SG	I3387	282.376
35912	39358	1.10755	1.20146	3446	0.093907	12	KO1004	I7280	366.959
35859	39085	1.10258	1.19567	3226	0.0930829	12	KO1004	I11159	346.573
5607	8927	0.242571	0.358596	3320	0.116025	13	I15824	I7282	286.145
5856	8930	0.256125	0.358599	3074	0.102474	13	I15824	I7283	299.979
1487	4302	0.075416	0.190196	2815	0.11478	13	N47_noUDG.SG	I7282	245.252
3695	6331	0.214337	0.333951	2636	0.119614	14	Plinkaigalis242	I7282	220.376
17369	20987	0.595009	0.676603	3618	0.081594	14	Plinkaigalis242	I7282	443.415
27749	30347	1.04186	1.12872	2598	0.0868649	16	I15824	I7283	299.085
13680	16474	0.648887	0.733792	2794	0.084905	17	I1549	I11159	329.074
6211	9090	0.466384	0.549109	2879	0.082725	19	RISE1168_noUDG.SG	I14174	348.021
11620	17026	0.47363	0.585148	5406	0.111518	20	I15824	I11159	484.765
75987	80181	2.3965	2.49387	4194	0.0973768	1	N45_noUDG.SG	Spiginas2	430.698
35096	39083	1.05165	1.14403	3987	0.092383	2	RISE1171_noUDG.SG	RISE1172_noUDG.SG	431.573
89249	91076	2.48903	2.57015	1827	0.0811181	2	I3601	Spiginas2	225.227
12413	15300	0.440212	0.536485	2887	0.096273	3	RISE1168_noUDG.SG	RISE1166_noUDG.SG	299.876
42690	46090	1.18033	1.26151	3400	0.081182	3	I3601	I5833	418.812
57149	60935	1.67205	1.78445	3786	0.112401	4	RISE1171_noUDG.SG	RISE1162_noUDG.SG	336.83
48377	51762	1.42509	1.52044	3385	0.0953439	4	I15824	KO1003	355.03
64319	66956	1.79871	1.91715	2637	0.118443	5	RISE1168_noUDG.SG	RISE1162_noUDG.SG	222.639
64449	66921	1.80242	1.91382	2472	0.111396	5	RISE1167_noUDG.SG	RISE1162_noUDG.SG	221.911
632	3329	0.035822	0.145494	2697	0.109672	6	RISE1171_noUDG.SG	RISE1162_noUDG.SG	245.915
73047	75347	1.83284	1.92033	2300	0.0874801	6	RISE1171_noUDG.SG	RISE1162_noUDG.SG	262.917
72998	75347	1.83094	1.92033	2349	0.0893841	6	RISE1171_noUDG.SG	RISE1172_noUDG.SG	262.798
59710	63836	1.41538	1.52279	4126	0.10741	6	I1549	I5833	384.136
73042	75347	1.83242	1.92033	2305	0.087908	6	RISE1168_noUDG.SG	RISE1162_noUDG.SG	262.206
73042	75347	1.83242	1.92033	2305	0.087908	6	RISE1167_noUDG.SG	RISE1162_noUDG.SG	262.206
50441	52441	1.45075	1.54164	2000	0.090888	7	MIS002	MIS001	220.051
7	2640	0.001721	0.099177	2633	0.097456	9	RISE1167_noUDG.SG	RISE1172_noUDG.SG	270.173
56110	58469	1.69862	1.80303	2359	0.104406	10	RISE1168_noUDG.SG	RISE1162_noUDG.SG	225.945
7713	11148	0.295493	0.412856	3435	0.117363	10	RISE1168_noUDG.SG	RISE1172_noUDG.SG	292.682
19320	23072	0.606713	0.687261	3752	0.080548	11	N47_noUDG.SG	RISE1172_noUDG.SG	465.809
46878	49221	1.28931	1.37739	2343	0.088082	11	RISE1168_noUDG.SG	RISE1162_noUDG.SG	266.002
19701	22810	0.636619	0.733582	3109	0.096963	12	I2753	I14157	320.638
32219	34280	1.3243	1.41346	2061	0.089156	15	RISE1168_noUDG.SG	RISE1162_noUDG.SG	231.168
5134	7991	0.230747	0.331013	2857	0.100266	16	RISE1171_noUDG.SG	RISE1162_noUDG.SG	284.942
25947	29013	0.974548	1.09001	3066	0.11546	16	RISE1168_noUDG.SG	RISE1172_noUDG.SG	265.546
21793	24629	0.748735	0.858608	2836	0.109873	20	RISE1167_noUDG.SG	RISE1162_noUDG.SG	258.116
66625	69016	2.11977	2.20478	2391	0.085005	1	I15824	I11752	281.277
67633	71259	1.89793	1.98337	3626	0.0854341	2	KO1004	TIS002	424.421
29930	33038	0.955721	1.0463	3108	0.0905809	4	I1549	I0374	343.119
30140	33002	0.964278	1.04428	2862	0.0800021	4	I1549	I11160	357.741
38390	41069	1.16887	1.25084	2679	0.0819679	4	RISE1168_noUDG.SG	I14162	326.835
4045	7308	0.180062	0.285662	3263	0.1056	5	I3601	I11160	308.996
20	2092	0.004502	0.097419	2072	0.092917	6	RISE1171_noUDG.SG	RISE1173_noUDG.SG	222.995
71253	73178	1.764	1.84602	1925	0.0820241	6	I7275	TIS002	234.687
20	2093	0.004502	0.097445	2073	0.092943	6	RISE1167_noUDG.SG	RISE1173_noUDG.SG	223.04
53564	57077	1.45428	1.53928	3513	0.084996	8	Plinkaigalis242	TIS002	413.314
11674	14808	0.424687	0.5106	3134	0.085913	10	MIS002	I14189	364.788
31956	34909	1.00194	1.08925	2953	0.087312	10	Plinkaigalis242	I11752	338.212
56112	58610	1.69865	1.80915	2498	0.1105	10	N45_noUDG.SG	I14189	226.063
5148	7760	0.197954	0.297773	2612	0.099819	10	I15824	TIS002	261.674
21037	25107	0.693033	0.795531	4070	0.102498	13	Plinkaigalis242	I11160	397.081
11184	15367	0.448224	0.557102	4183	0.108878	13	RISE1168_noUDG.SG	RISE1173_noUDG.SG	384.191
12283	15543	0.46496	0.555781	3260	0.090821	14	I15824	I11160	358.948
31989	34280	1.31186	1.41346	2291	0.101595	15	I15824	I14189	225.503
27666	29974	1.08946	1.1928	2308	0.10334	15	I3601	MIB058	223.34
22926	26544	0.887374	0.9961	3618	0.108726	16	I1549	RISE1173_noUDG.SG	332.763
19354	21831	0.825461	0.909622	2477	0.084161	17	I7275	TIS002	294.317
27275	30002	0.905398	1.00741	2727	0.102011	18	RISE1168_noUDG.SG	RISE1159_noUDG.SG	267.324
15508	18357	0.551909	0.632102	2849	0.080193	20	RISE1168_noUDG.SG	RISE1173_noUDG.SG	355.268
13601	15707	0.544682	0.627865	2106	0.083183	21	I14185	I11160	253.177
9919	12943	0.490259	0.584704	3024	0.094445	1	Plinkaigalis242	I1549	320.186
31897	35049	1.09535	1.1841	3152	0.088755	1	RISE1171_noUDG.SG	I1549	355.135
32985	37194	1.12382	1.24049	4209	0.116674	1	RISE1171_noUDG.SG	RISE1168_noUDG.SG	360.749
38676	42265	1.13586	1.23681	3589	0.100947	2	Plinkaigalis242	N45_noUDG.SG	355.533
13848	16925	0.528085	0.616718	3077	0.088633	2	N45_noUDG.SG	KO1004	347.162
61455	66100	1.739	1.83465	4645	0.095652	2	RISE1168_noUDG.SG	RISE1167_noUDG.SG	485.615
92083	93875	2.60744	2.68832	1792	0.0808818	2	RISE1168_noUDG.SG	RISE1167_noUDG.SG	221.558
34990	41176	1.04262	1.14004	6186	0.0974259	3	MIS002	Plinkaigalis242	634.944
9561	13438	0.361616	0.471415	3877	0.109799	3	N45_noUDG.SG	I15824	353.1
49974	53954	1.48265	1.58239	3980	0.0997421	4	RISE1171_noUDG.SG	RISE1167_noUDG.SG	399.029
6840	10358	0.274673	0.381528	3518	0.106855	5	Plinkaigalis242	I3601	329.231
42019	46081	1.20224	1.31356	4062	0.111315	5	Plinkaigalis242	I3601	364.91
7710	11251	0.298547	0.409897	3541	0.11135	5	RISE1168_noUDG.SG	RISE1167_noUDG.SG	318.006
4044	7308	0.180052	0.285662	3264	0.10561	5	I3601	I14185	309.062
27232	29710	0.833284	0.920799	2478	0.087515	5	I3601	I14185	283.151
67189	69725	1.63298	1.71487	2536	0.081885	6	I1549	I3601	309.703
60124	64424	1.43229	1.54211	4300	0.109821	6	I1549	KO1004	391.546
1033	3588	0.038632	0.137545	2555	0.098913	9	I1549	I3601	258.308
4	2204	0.000125	0.080471	2200	0.080346	10	RISE1168_noUDG.SG	RISE1167_noUDG.SG	273.816
36058	40646	1.00482	1.10399	4588	0.099174	11	RISE1171_noUDG.SG	RISE1168_noUDG.SG	462.621
45391	48161	1.2406	1.33993	2770	0.0993301	11	I15824	RISE1168_noUDG.SG	278.868
35351	38034	1.08157	1.16603	2683	0.084461	12	Plinkaigalis242	I3601	317.662
36632	40070	1.13255	1.21765	3438	0.085102	12	I15824	I14185	403.986
35741	38431	1.0952	1.17842	2690	0.0832131	12	RISE1168_noUDG.SG	RISE1167_noUDG.SG	323.266
20116	23335	0.661169	0.754	3219	0.092831	13	Plinkaigalis242	I7275	346.759
10357	14614	0.615664	0.70753	4257	0.091866	15	RISE1171_noUDG.SG	RISE1168_noUDG.SG	463.392
10357	14614	0.615664	0.70753	4257	0.091866	15	RISE1168_noUDG.SG	RISE1167_noUDG.SG	463.392
22897	26530	0.887258	0.993915	3633	0.106657	16	I1549	RISE1168_noUDG.SG	340.625
11451	13830	0.502446	0.589973	2379	0.087527	16	I14185	KO1004	271.802
21901	24507	0.914934	1.02146	2606	0.106528	17	N47_noUDG.SG	I1549	244.631
83423	85444	2.63991	2.72428	2021	0.0843649	1	pcw362_noUDG.SG	I3952	239.555
54965	58809	1.58779	1.67284	3844	0.085058	2	I15644	I0438	451.927
49906	53213	1.39723	1.48694	3307	0.08971	5	N44_noUDG.SG	I0438	368.632
24498	27933	0.733266	0.852287	3435	0.119021	5	VLI007	I3952	288.605
47518	50336	1.26432	1.34567	2818	0.081355	8	pcw362_noUDG.SG	I0438	346.383
49161	51511	1.30022	1.39049	2350	0.090277	8	MIB052	I0438	260.31
24469	27616	0.794349	0.890062	3147	0.095713	9	VLI007	I3952	328.796
3310	6148	0.126283	0.218136	2838	0.091853	9	pcw362_noUDG.SG	I3952	308.972
21717	24794	0.750515	0.830588	3077	0.080073	10	I15644	I0438	384.274
46202	49563	1.26751	1.3856	3361	0.118087	11	I15646	I0438	284.621
46009	48695	1.38503	1.47389	2686	0.088869	12	N44_noUDG.SG	I3952	302.243
2479	5080	0.138312	0.228158	2601	0.089846	16	N44_noUDG.SG	I3952	289.495
29068	33242	1.02954	1.13207	4174	0.102522	1	N49_noUDG.SG	ILK002	407.132
43949	46764	1.28062	1.36406	2815	0.0834351	2	I15646	I5835	337.388
9278	12966	0.411955	0.505046	3688	0.093091	2	MIB054	I5835	396.171
48523	52202	1.42105	1.52334	3679	0.102285	2	RISE1165_noUDG.SG	ILK002	359.681
15958	19688	0.553946	0.637067	3730	0.083121	3	N44_noUDG.SG	I0443	448.743
62520	67472	1.68182	1.7899	4952	0.108072	3	pcw362_noUDG.SG	I0443	458.213
24741	29849	0.833085	0.951625	5108	0.11854	4	N38_noUDG.SG	ILK002	430.909
27441	32337	0.692646	0.785388	4896	0.092742	6	N44_noUDG.SG	I0443	527.916
48355	51680	1.40573	1.50703	3325	0.101292	7	VLI007	I0443	328.259
20799	22745	0.704839	0.786737	1946	0.081898	10	MIB036	I0443	237.613
33525	36904	0.945809	1.02922	3379	0.08341	11	I15646	I5835	405.107
29776	31731	0.999329	1.08231	1955	0.082984	18	N44_noUDG.SG	I5835	235.588
14806	17800	0.653606	0.734133	2994	0.080527	1	N49_noUDG.SG	I4891	371.801
42623	45466	1.39683	1.47818	2843	0.0813529	1	N44_noUDG.SG	I2069	349.465
67038	69173	2.13526	2.21704	2135	0.0817869	1	N44_noUDG.SG	I2069	261.044
43895	46772	1.43234	1.5497	2877	0.117359	1	I15644	I2105	245.145
42261	45466	1.3797	1.47818	3205	0.098483	1	MIB063	I2069	325.437
72116	75590	2.29501	2.39078	3474	0.0957711	1	VLI007	I2069	362.74
6746	10171	0.334503	0.43326	3425	0.098757	2	N38_noUDG.SG	I5514	346.811
45072	48353	1.33247	1.41964	3281	0.0871739	2	VLI007	I2105	376.374
38394	42443	1.12881	1.24415	4049	0.11534	2	VLI007	I4886	351.049
38079	41353	1.12064	1.21362	3274	0.092988	2	pcw362_noUDG.SG	I2069	352.088
13285	15911	0.469004	0.551412	2626	0.082408	3	N44_noUDG.SG	I4889	318.658
21177	26142	0.668635	0.759831	4965	0.091196	3	MIB057	I7958	544.432
37204	41381	1.09217	1.18326	4177	0.091091	5	MIB007	I4889	458.552
25097	26937	0.599579	0.682723	1840	0.083144	6	I15646	I4891	221.303
35868	40829	0.860176	0.943917	4961	0.0837409	6	N44_noUDG.SG	I2069	592.422
35554	40806	0.850118	0.942894	5252	0.092776	6	VLI007	I2069	566.095
6873	9583	0.268305	0.351621	2710	0.083316	6	pcw362_noUDG.SG	I2105	325.268
27222	29560	0.831953	0.926662	2338	0.094709	7	MIB054	I2105	246.861
25470	29145	0.794196	0.911749	3675	0.117553	7	pcw362_noUDG.SG	I2069	312.625
54018	57862	1.46592	1.55848	3844	0.092559	8	I15646	I4886	415.303
18460	21607	0.613723	0.694006	3147	0.080283	8	MIB007	I5514	391.988
37154	40665	1.02357	1.11567	3511	0.092096	8	HOP004	I0440	381.233
21941	25612	0.758764	0.850231	3671	0.091467	10	I15644	I2069	401.347
9796	12942	0.372462	0.455734	3146	0.083272	10	RISE1165_noUDG.SG	I5514	377.798
20414	25586	0.644966	0.757414	5172	0.112448	11	HOP004	I4889	459.946
27923	31716	0.872705	0.981173	3793	0.108468	12	I15646	I2105	349.688
27695	31741	0.867574	0.982124	4046	0.11455	12	pcw362_noUDG.SG	I2105	353.208
7136	9973	0.299877	0.391214	2837	0.091337	13	HOP004	I2105	310.608
24201	28073	0.776587	0.858365	3872	0.081778	13	pcw362_noUDG.SG	I4889	473.477
27703	29818	0.838761	0.922676	2115	0.0839151	14	VLI007	I4886	252.041
17379	21876	0.595118	0.695002	4497	0.099884	14	pcw362_noUDG.SG	I5514	450.222
6814	10156	0.530529	0.610565	3342	0.080036	15	VLI007	I4889	417.562
24832	28108	1.00092	1.10602	3276	0.105097	15	pcw362_noUDG.SG	I2069	311.712
10012	12278	0.492133	0.586372	2266	0.094239	17	pcw362_noUDG.SG	I4891	240.452
8607	11079	0.379492	0.460005	2472	0.080513	20	I15644	I5514	307.031
10200	14801	0.426552	0.530341	4601	0.103789	20	pcw362_noUDG.SG	I7958	443.303
10491	14221	0.437998	0.524575	3730	0.086577	20	pcw362_noUDG.SG	I5514	430.83
9801	12745	0.488716	0.593077	2944	0.104361	22	MIB036	I2069	282.098
86329	88408	2.76939	2.86273	2079	0.0933421	1	N44_noUDG.SG	I4895	222.729
60491	65029	1.9792	2.07985	4538	0.100646	1	I15644	I4887	450.887
64912	67497	1.80409	1.89271	2585	0.088626	2	MIB007	I7959	291.675
37872	40691	1.11717	1.20185	2819	0.084685	2	pcw362_noUDG.SG	Gyvakarai1_10bp_noUDG	332.881
89307	91743	2.49263	2.59356	2436	0.100934	2	pcw362_noUDG.SG	Gyvakarai1_10bp_noUDG	241.346
43315	45625	1.26555	1.34731	2310	0.081764	2	MIB052	I4895	282.52
20	2221	0.000345	0.091807	2201	0.091462	3	I15617	I7135	240.646
19556	24324	0.635559	0.720291	4768	0.084732	3	N44_noUDG.SG	I4896	562.715
39207	42203	1.19217	1.27572	2996	0.083547	4	MIB063	ILK003	358.601
64571	66632	1.80825	1.89671	2061	0.0884581	5	I15617	I20810	232.992
11558	14509	0.424842	0.530956	2951	0.106114	5	I15617	I7135	278.097
11030	13891	0.405508	0.504765	2861	0.099257	5	I15644	Gyvakarai1_10bp_noUDG	288.242
58690	61814	1.62116	1.70282	3124	0.081668	5	MIB063	I4896	382.524
41883	45440	1.19681	1.29497	3557	0.098159	5	VLI007	Gyvakarai1_10bp_noUDG	362.371
51506	54885	1.43816	1.53771	3379	0.099545	5	RISE1165_noUDG.SG	ILK003	339.444
40644	43841	0.93665	1.02484	3197	0.088187	6	pcw362_noUDG.SG	Gyvakarai1_10bp_noUDG	362.525
11390	14193	0.404775	0.495273	2803	0.090498	8	MIB054	Gyvakarai1_10bp_noUDG	309.731
31448	36820	0.9184	1.01705	5372	0.098648	8	MIB054	I4895	544.562
13224	16291	0.466113	0.546494	3067	0.080381	8	MIB054	I7959	381.558
36624	40657	1.01538	1.11557	4033	0.100197	8	RISE1165_noUDG.SG	ILK003	402.507
22667	25937	0.723561	0.837173	3270	0.113612	9	N44_noUDG.SG	ILK003	287.822
36793	39669	1.11867	1.20409	2876	0.0854189	9	pcw362_noUDG.SG	I7959	336.693
11	2210	0.000349	0.080923	2199	0.080574	10	MIB057	I4887	272.917
52088	54142	1.53608	1.61802	2054	0.081931	10	VLI007	Gyvakarai1_10bp_noUDG	250.699
32110	36055	0.919709	1.00328	3945	0.083575	11	VLI007	Gyvakarai1_10bp_noUDG	472.031
47261	49831	1.30137	1.39538	2570	0.094017	11	RISE1165_noUDG.SG	ILK003	273.355
47301	49632	1.43781	1.52196	2331	0.0841421	12	I15644	I4887	277.031
10682	14146	0.435839	0.52665	3464	0.090811	12	I15644	I4895	381.452
27879	31039	0.87031	0.968856	3160	0.098546	12	pcw362_noUDG.SG	Gyvakarai1_10bp_noUDG	320.663
8751	10917	0.353783	0.436259	2166	0.082476	13	HOP004	Gyvakarai1_10bp_noUDG	262.622
6244	8792	0.271006	0.376252	2548	0.105246	16	N38_noUDG.SG	ILK003	242.099
11451	13345	0.502446	0.582513	1894	0.080067	16	N38_noUDG.SG	I4895	236.552
27142	30154	1.02729	1.12507	3012	0.097777	16	pcw362_noUDG.SG	I7959	308.048
6386	8951	0.360611	0.447981	2565	0.08737	18	I15646	ILK003	293.579
26164	28962	0.871984	0.96416	2798	0.092176	18	MIB052	I4887	303.55
6259	9093	0.467968	0.549143	2834	0.081175	19	N44_noUDG.SG	Gyvakarai1_10bp_noUDG	349.122
8172	10431	0.514995	0.610844	2259	0.095849	19	MIB063	I4895	235.683
5563	8323	0.281976	0.368923	2760	0.086947	20	RISE1165_noUDG.SG	ILK003	317.435
3331	5967	0.257848	0.352469	2636	0.094621	22	MIB054	Gyvakarai1_10bp_noUDG	278.585
13529	17345	0.608547	0.726939	3816	0.118392	1	N49_noUDG.SG	I0104	322.319
65260	67515	1.81052	1.89344	2255	0.08292	2	MIB007	I13467	271.949
82606	85288	2.27308	2.36357	2682	0.090488	2	RISE1165_noUDG.SG	I7209	296.393
10236	13667	0.378931	0.480241	3431	0.10131	3	N49_noUDG.SG	I13467	338.663
48636	52639	1.32552	1.41887	4003	0.093357	3	VLI007	I7209	428.784
4928	8101	0.202203	0.318197	3173	0.115994	3	pcw362_noUDG.SG	HOP001	273.549
24850	29844	0.834289	0.95151	4994	0.117221	4	N38_noUDG.SG	ILK001	426.033
16783	21071	0.623758	0.720923	4288	0.097165	4	MIB036	I13467	441.311
41605	45932	1.26378	1.35993	4327	0.096151	4	MIB036	I13467	450.021
64362	66861	1.79924	1.91171	2499	0.112466	5	N49_noUDG.SG	I0104	222.201
60456	62771	1.66543	1.74597	2315	0.0805449	5	MIB063	I7964	287.417
53543	56520	1.49667	1.58259	2977	0.085923	5	VLI007	I13467	346.473
60170	62774	1.66002	1.746	2604	0.085977	5	VLI007	I13467	302.872
7909	11303	0.29957	0.396173	3394	0.096603	6	N38_noUDG.SG	I7964	351.335
40735	43845	0.939902	1.02487	3110	0.084969	6	N44_noUDG.SG	I0104	366.016
11816	15201	0.440373	0.536098	3385	0.095725	7	MIB036	I0104	353.617
34869	37999	1.06231	1.1521	3130	0.0897939	7	pcw362_noUDG.SG	I7964	348.576
19075	22089	0.604233	0.706978	3014	0.102745	9	I15646	I0104	293.348
19075	21223	0.604233	0.686755	2148	0.082522	9	MIB054	I0104	260.294
14526	19149	0.490129	0.608334	4623	0.118205	9	pcw362_noUDG.SG	HOP001	391.1
9049	12637	0.347251	0.450492	3588	0.103241	10	MIB057	I0104	347.536
6656	9546	0.247248	0.362187	2890	0.114939	10	pcw362_noUDG.SG	I13467	251.438
26850	30697	0.799669	0.896937	3847	0.097268	11	N49_noUDG.SG	HOP001	395.505
7316	10170	0.325421	0.415732	2854	0.090311	12	MIB007	I13467	316.019
11174	14314	0.446676	0.540983	3140	0.094307	13	I15644	I0104	332.955
3044	5635	0.143246	0.243387	2591	0.100141	13	VLI007	I0104	258.735
23635	27092	0.964194	1.057	3457	0.0928079	15	MIB054	ILK001	372.49
12280	14748	0.537728	0.618985	2468	0.081257	16	N49_noUDG.SG	I7209	303.728
10133	12212	0.44288	0.532948	2079	0.090068	16	N44_noUDG.SG	HOP001	230.826
7113	8988	0.29861	0.381943	1875	0.083333	16	HOP004	HOP001	225.001
6323	9509	0.475252	0.562007	3186	0.086755	19	N49_noUDG.SG	I7209	367.241
20486	23014	0.707287	0.794493	2528	0.087206	20	MIB063	I0104	289.888
10115	12724	0.404408	0.495037	2609	0.090629	21	N44_noUDG.SG	I7964	287.877
25588	30155	0.948994	1.05541	4567	0.106415	1	MIB054	I13468	429.169
78623	81323	2.44988	2.53589	2700	0.0860109	1	VLI007	I7963	313.914
85959	88408	2.75343	2.86273	2449	0.109295	1	RISE1165_noUDG.SG	RISE1163_noUDG.SG	224.072
15067	18517	0.666502	0.752919	3450	0.086417	1	MIB052	I13468	399.227
71341	74838	1.98442	2.07006	3497	0.0856401	2	N49_noUDG.SG	I13469	408.337
36431	40577	1.08766	1.19883	4146	0.111166	2	N38_noUDG.SG	I13470	372.956
73820	77497	2.0431	2.12404	3677	0.0809488	2	I15644	I7214	454.238
52861	56943	1.54395	1.63074	4082	0.0867959	2	VLI007	I6590	470.299
87537	90083	2.43123	2.52024	2546	0.0890129	2	VLI007	I3949	286.026
8880	11694	0.400568	0.481797	2814	0.081229	2	pcw362_noUDG.SG	RISE511_noUDG.SG	346.428
57747	60352	1.54499	1.63245	2605	0.087459	3	N49_noUDG.SG	I13471	297.854
65415	67913	1.7229	1.8119	2498	0.0890019	3	N38_noUDG.SG	RISE1163_noUDG.SG	280.668
53088	56757	1.42774	1.51759	3669	0.089849	3	MIB036	I3949	408.352
30144	33055	0.875134	0.965348	2911	0.090214	3	MIB036	I10565	322.677
53334	56757	1.43425	1.51759	3423	0.0833369	3	MIB036	I10565	410.742
31324	34077	0.915133	1.00761	2753	0.0924799	3	pcw362_noUDG.SG	I3949	297.686
49535	53661	1.34797	1.4463	4126	0.098331	3	pcw362_noUDG.SG	I10565	419.603
34279	39098	1.0181	1.09947	4819	0.0813719	3	pcw362_noUDG.SG	RISE511_noUDG.SG	592.219
12035	15602	0.481678	0.588895	3567	0.107217	4	I15646	I13471	332.69
55384	58342	1.62531	1.71117	2958	0.085862	4	N44_noUDG.SG	I6590	344.506
63053	65399	1.87283	1.97046	2346	0.097638	4	HOP004	I3949	240.275
41709	45716	1.2652	1.3497	4007	0.0844971	4	VLI007	I10565	474.217
60703	63615	1.77918	1.89211	2912	0.112931	4	RISE1165_noUDG.SG	RISE1163_noUDG.SG	257.857
15105	20078	0.542272	0.638338	4973	0.0960661	5	N44_noUDG.SG	I13471	517.665
15709	21011	0.556474	0.665015	5302	0.108541	5	N44_noUDG.SG	I6590	488.479
40365	43915	1.1637	1.24656	3550	0.082857	5	N44_noUDG.SG	I3950	428.449
24764	27869	0.739125	0.849803	3105	0.110678	5	VLI007	I13470	280.544
54574	59412	1.52645	1.63448	4838	0.108035	5	VLI007	I6590	447.817
4379	7628	0.187003	0.294678	3249	0.107675	5	RISE1165_noUDG.SG	RISE1163_noUDG.SG	301.741
12090	14416	0.439467	0.526921	2326	0.087454	5	pcw362_noUDG.SG	I7214	265.969
39031	42462	1.13657	1.21759	3431	0.081021	5	pcw362_noUDG.SG	I3950	423.471
40719	43845	0.939224	1.02487	3126	0.085647	6	N44_noUDG.SG	I6590	364.987
42098	45904	0.980399	1.06878	3806	0.088376	6	N44_noUDG.SG	I13469	430.66
34929	39602	0.837128	0.920898	4673	0.08377	6	N44_noUDG.SG	I10565	557.837
39145	43411	0.911358	1.00947	4266	0.0981081	6	N44_noUDG.SG	I6695	434.827
37681	42505	0.891377	0.991258	4824	0.0998811	6	MIB063	RISE1163_noUDG.SG	482.974
9149	11833	0.336317	0.421374	2684	0.085057	6	pcw362_noUDG.SG	I6590	315.553
20517	24727	0.679899	0.780778	4210	0.100879	7	VLI007	I6590	417.332
25470	28977	0.794196	0.88445	3507	0.090254	7	pcw362_noUDG.SG	I3949	388.57
25470	28977	0.794196	0.88445	3507	0.090254	7	pcw362_noUDG.SG	I3950	388.57
11738	14785	0.437374	0.52424	3047	0.086866	7	MIB052	I6695	350.77
6744	8868	0.236611	0.324421	2124	0.08781	8	MIB057	I5834	241.886
47511	50343	1.26407	1.34582	2832	0.081743	8	pcw362_noUDG.SG	I3949	346.452
47462	50334	1.26254	1.34565	2872	0.083105	8	pcw362_noUDG.SG	I3950	345.587
43927	48919	1.20044	1.29195	4992	0.091506	8	pcw362_noUDG.SG	RISE511_noUDG.SG	545.538
4	2511	8.4e-05	0.090314	2507	0.09023	8	MIB052	I13470	277.846
49261	51744	1.30424	1.39927	2483	0.09503	8	MIB052	I3949	261.286
49261	51343	1.30424	1.38722	2082	0.082983	8	MIB052	I3950	250.895
25050	27792	0.810872	0.897701	2742	0.086829	9	VLI007	I7963	315.793
41125	44425	1.24968	1.34181	3300	0.092132	9	VLI007	I13471	358.182
6569	9305	0.23095	0.327857	2736	0.096907	9	pcw362_noUDG.SG	I7963	282.333
20694	23134	0.702055	0.793241	2440	0.091186	10	N44_noUDG.SG	I10565	267.585
11	2208	0.000349	0.08091	2197	0.080561	10	MIB057	I6590	272.713
22085	25420	0.763559	0.84819	3335	0.084631	10	I15644	I7214	394.064
20658	22726	0.698832	0.786165	2068	0.087333	10	VLI007	I13470	236.795
54613	56485	1.63543	1.71937	1872	0.0839339	10	MIB036	I7963	223.033
48413	51048	1.35505	1.43712	2635	0.0820689	11	N44_noUDG.SG	I3949	321.072
32502	37172	0.924083	1.03368	4670	0.109595	11	VLI007	I10565	426.114
18576	22796	0.593797	0.675831	4220	0.082034	11	RISE1165_noUDG.SG	RISE1163_noUDG.SG	514.421
27640	32978	0.815828	0.935186	5338	0.119358	11	RISE1165_noUDG.SG	RISE1163_noUDG.SG	447.226
10384	13247	0.423191	0.505525	2863	0.082334	12	MIB063	I13468	347.73
27812	31222	0.869781	0.97441	3410	0.104629	12	pcw362_noUDG.SG	I13470	325.914
11399	17065	0.460585	0.574092	5666	0.113507	12	MIB052	I13470	499.176
2683	4694	0.125444	0.210019	2011	0.084575	13	MIB057	I13470	237.777
10818	14588	0.430375	0.545611	3770	0.115236	13	VLI007	I7963	327.155
23785	27467	0.750233	0.834077	3682	0.083844	14	VLI007	I6695	439.149
26739	28867	1.04301	1.13528	2128	0.0922689	15	N44_noUDG.SG	I10565	230.63
9263	13729	0.589227	0.678099	4466	0.088872	15	MIB063	I7214	502.521
31783	33787	1.30253	1.38486	2004	0.08233	15	VLI007	I5834	243.411
25353	27943	0.956762	1.0469	2590	0.090134	16	I15646	I13471	287.35
4373	6895	0.20291	0.290289	2522	0.087379	16	VLI007	I3950	288.628
25524	28433	0.85303	0.945672	2909	0.0926419	18	VLI007	RISE511_noUDG.SG	314.005
31740	33846	1.08403	1.17709	2106	0.0930611	18	RISE1165_noUDG.SG	RISE1163_noUDG.SG	226.303
9152	11327	0.552456	0.634393	2175	0.081937	19	I15646	I6695	265.448
9630	12077	0.569183	0.671698	2447	0.102515	19	pcw362_noUDG.SG	I3949	238.697
16574	19222	0.57641	0.656613	2648	0.080203	20	VLI007	I7963	330.162
20515	22915	0.707615	0.788895	2400	0.08128	20	pcw362_noUDG.SG	I10565	295.276
8689	11483	0.358084	0.451394	2794	0.09331	21	N49_noUDG.SG	I13468	299.432
8689	11152	0.358084	0.442315	2463	0.084231	21	N44_noUDG.SG	I13468	292.41
13566	15707	0.53972	0.627865	2141	0.088145	21	I15644	I13471	242.895
3332	5358	0.258257	0.342657	2026	0.0844	22	MIB054	I13469	240.047
3332	5354	0.258257	0.34263	2022	0.084373	22	MIB052	I13469	239.65
67032	69295	2.13501	2.22162	2263	0.086612	1	VLI007	KO1002	261.28
50890	53641	1.72356	1.80752	2751	0.0839641	1	MIB036	KO1002	327.64
42413	44983	1.24156	1.33043	2570	0.088868	2	MIB007	I7960	289.193
71684	75038	1.99073	2.07255	3354	0.0818181	2	HOP004	I14160	409.934
38787	41921	1.13848	1.22683	3134	0.088346	2	VLI007	KO1002	354.742
31459	34423	0.95164	1.03241	2964	0.080771	2	VLI007	I7290	366.964
72215	75916	1.99696	2.08832	3701	0.0913571	2	VLI007	I4885	405.114
63964	67332	1.78361	1.88137	3368	0.097762	2	RISE1165_noUDG.SG	RISE1170_noUDG.SG	344.51
47659	50633	1.40334	1.4961	2974	0.0927559	4	N38_noUDG.SG	RISE1170_noUDG.SG	320.626
3279	6218	0.193328	0.306037	2939	0.112709	4	MIB063	KO1002	260.76
63053	65399	1.87283	1.97046	2346	0.097638	4	HOP004	I6714	240.275
63469	65394	1.88863	1.97041	1925	0.081784	4	HOP004	I14193	235.376
16496	21320	0.61825	0.734163	4824	0.115913	4	VLI007	I7290	416.174
37765	41142	1.157	1.25132	3377	0.094314	4	MIB052	I7960	358.059
27230	30336	0.832401	0.936045	3106	0.103644	5	N38_noUDG.SG	RISE1170_noUDG.SG	299.68
16343	22925	0.585595	0.702144	6582	0.116549	5	N44_noUDG.SG	I7205	564.741
51573	54882	1.44047	1.53593	3309	0.0954579	5	RISE1165_noUDG.SG	I7962	346.645
56550	59773	1.32611	1.41683	3223	0.0907229	6	MIB007	I7205	355.258
33264	37647	0.805803	0.890467	4383	0.084664	6	MIB054	I7290	517.694
52272	54958	1.53002	1.62256	2686	0.0925319	7	MIB057	I7210	290.278
26249	29094	0.813919	0.90727	2845	0.093351	7	MIB054	I7210	304.764
47699	51249	1.37652	1.48541	3550	0.108889	7	VLI007	I7290	326.02
26678	29129	0.818698	0.910657	2451	0.091959	7	VLI007	I14193	266.532
25465	28887	0.794058	0.878995	3422	0.084937	7	pcw362_noUDG.SG	I6714	402.887
54018	57866	1.46592	1.56003	3848	0.094113	8	I15646	I4885	408.87
19872	22576	0.62446	0.718415	2704	0.093955	9	I15646	I7962	287.797
11618	14193	0.388207	0.474469	2575	0.086262	9	MIB007	I7960	298.509
12275	15475	0.410649	0.519097	3200	0.108448	9	VLI007	KO1002	295.072
19959	22801	0.630215	0.726751	2842	0.096536	9	RISE1165_noUDG.SG	RISE1170_noUDG.SG	294.398
23422	27941	0.801823	0.89513	4519	0.093307	10	N49_noUDG.SG	I7205	484.315
33921	37623	1.06004	1.15535	3702	0.095319	10	I15617	I14165	388.38
23422	27946	0.801823	0.895197	4524	0.093374	10	N44_noUDG.SG	I7205	484.503
21727	25239	0.750739	0.843566	3512	0.092827	10	I15644	KO1002	378.338
15729	19184	0.543262	0.626927	3455	0.083665	10	VLI007	I7962	412.956
26069	29978	0.776386	0.883217	3909	0.106831	11	N49_noUDG.SG	I7960	365.905
30218	34833	0.889547	0.971958	4615	0.082411	11	N44_noUDG.SG	I7210	559.998
1188	4563	0.0788	0.187173	3375	0.108373	11	MIB063	I7960	311.424
40560	44160	1.22824	1.31703	3600	0.0887979	12	I15644	KO1002	405.415
29873	34447	0.932548	1.0461	4574	0.113548	12	VLI007	I14193	402.825
10234	13899	0.419567	0.519343	3665	0.099776	12	pcw362_noUDG.SG	I7251	367.323
28190	30818	0.853974	0.95107	2628	0.097096	14	pcw362_noUDG.SG	KO1002	270.66
4680	6761	0.439362	0.523272	2081	0.08391	15	N49_noUDG.SG	I14193	248.004
2358	4766	0.130903	0.218415	2408	0.087512	16	N44_noUDG.SG	I7205	275.162
9335	11205	0.406064	0.489903	1870	0.083839	16	I15644	RISE1170_noUDG.SG	223.047
29572	31821	1.1083	1.19655	2249	0.088251	16	I15644	I7205	254.841
7476	9950	0.403031	0.487912	2474	0.084881	17	N44_noUDG.SG	I14193	291.467
6604	8694	0.363978	0.451749	2090	0.087771	17	VLI007	I7205	238.12
10214	12212	0.498829	0.57906	1998	0.080231	17	MIB052	I7290	249.031
17321	20776	0.627603	0.716128	3455	0.088525	18	I15646	I7210	390.285
9672	12083	0.572343	0.671703	2411	0.09936	19	pcw362_noUDG.SG	I6714	242.653
8141	10090	0.418028	0.498878	1949	0.08085	22	HOP004	KO1002	241.064
78227	81676	2.15438	2.23886	3449	0.0844791	2	I15644	I7276	408.267
30507	33954	0.924163	1.01741	3447	0.0932471	2	VLI007	I7280	369.663
34096	39168	1.00889	1.10009	5072	0.0912009	3	I15644	I7280	556.135
11173	13740	0.401501	0.481929	2567	0.080428	3	MIB007	I7276	319.167
25867	28751	0.752905	0.835851	2884	0.082946	3	MIB063	I7282	347.696
33398	38276	0.984362	1.08965	4878	0.105284	3	HOP004	I7282	463.318
67587	69585	1.79447	1.87785	1998	0.0833839	3	RISE1165_noUDG.SG	I14175	239.615
34271	39091	1.01794	1.09946	4820	0.0815181	3	pcw362_noUDG.SG	I3387	591.28
33110	37650	1.04866	1.15157	4540	0.102906	4	RISE1165_noUDG.SG	I14175	441.179
38123	41045	1.16277	1.24911	2922	0.0863401	4	MIB052	I7280	338.429
38605	42237	1.1273	1.21405	3632	0.0867411	5	N44_noUDG.SG	I7282	418.717
8657	11639	0.33132	0.425956	2982	0.094636	5	pcw362_noUDG.SG	I3387	315.102
33312	39249	0.807302	0.912787	5937	0.105485	6	MIB054	I7280	562.829
52588	56013	1.22452	1.31158	3425	0.0870581	6	MIB063	I7282	393.416
52588	56013	1.22452	1.31158	3425	0.0870581	6	MIB063	I7283	393.416
31745	36211	0.776702	0.864759	4466	0.088057	6	pcw362_noUDG.SG	I7283	507.171
47809	51124	1.38256	1.47647	3315	0.093909	7	N49_noUDG.SG	I7276	353.001
2058	5192	0.116474	0.2298	3134	0.113326	7	pcw362_noUDG.SG	I14585	276.547
4	2504	8.4e-05	0.089706	2500	0.089622	8	N44_noUDG.SG	I14175	278.949
51857	55129	1.40515	1.49445	3272	0.089292	8	VLI007	I14585	366.438
43918	48966	1.20032	1.29451	5048	0.094183	8	pcw362_noUDG.SG	I3387	535.978
53851	56162	1.6089	1.70278	2311	0.0938879	10	I15646	I7276	246.145
1066	3181	0.033558	0.115158	2115	0.0816	10	N44_noUDG.SG	I3387	259.191
54742	57484	1.64354	1.75879	2742	0.115257	10	I15644	I7282	237.903
41166	44982	1.24437	1.32629	3816	0.0819191	10	VLI007	I7280	465.826
31861	36538	0.917227	1.01803	4677	0.100799	11	N38_noUDG.SG	I14176	463.993
25957	29739	0.773847	0.873601	3782	0.099754	11	N44_noUDG.SG	I11159	379.133
18957	23210	0.601164	0.691969	4253	0.090805	11	RISE1165_noUDG.SG	I14175	468.366
46422	49429	1.40059	1.51357	3007	0.112984	12	N44_noUDG.SG	I11159	266.144
27058	30355	0.832281	0.919308	3297	0.087027	13	MIB052	I7280	378.848
26891	29430	0.891833	0.982568	2539	0.090735	18	VLI007	I7280	279.826
5122	7629	0.407843	0.500952	2507	0.093109	19	VLI007	I7280	269.254
14898	18376	0.658525	0.750197	3478	0.091672	1	VLI007	I5833	379.396
17960	21775	0.737455	0.831097	3815	0.093642	1	RISE1165_noUDG.SG	RISE1162_noUDG.SG	407.403
87317	89805	2.42561	2.50635	2488	0.0807428	2	VLI007	RISE552_noUDG.SG	308.139
32808	36533	0.957875	1.06904	3725	0.111164	3	N44_noUDG.SG	RISE1172_noUDG.SG	335.091
32238	35031	0.935466	1.04547	2793	0.110003	3	pcw362_noUDG.SG	Spiginas2	253.902
11747	14448	0.472043	0.561636	2701	0.089593	4	N44_noUDG.SG	RISE552_noUDG.SG	301.475
27232	30351	0.833284	0.936366	3119	0.103082	5	N38_noUDG.SG	RISE1162_noUDG.SG	302.575
60354	64793	1.44133	1.5511	4439	0.109765	6	N49_noUDG.SG	Spiginas2	404.41
30469	35994	0.753663	0.86145	5525	0.107787	6	I15644	KO1003	512.585
36829	40197	1.13072	1.22275	3368	0.092031	10	VLI007	I5833	365.964
17803	22085	0.573224	0.660978	4282	0.087754	11	MIB057	Spiginas2	487.955
9948	12551	0.406115	0.486949	2603	0.080834	12	I15646	KO1003	322.018
5087	7449	0.237874	0.327204	2362	0.08933	12	MIB036	RISE1162_noUDG.SG	264.413
27234	30337	0.836636	0.918991	3103	0.082355	13	N44_noUDG.SG	RISE1166_noUDG.SG	376.783
2726	5628	0.178264	0.292403	2902	0.114139	14	MIB063	MIS001	254.251
26488	28842	0.992966	1.08395	2354	0.090987	16	VLI007	KO1003	258.718
12461	16184	0.604163	0.723353	3723	0.11919	17	RISE1165_noUDG.SG	RISE1166_noUDG.SG	312.358
11447	16375	0.470838	0.571087	4928	0.100249	20	VLI007	I5833	491.576
17567	19933	0.600218	0.685388	2366	0.08517	20	VLI007	RISE552_noUDG.SG	277.797
3055	5962	0.176669	0.270749	2907	0.09408	21	N38_noUDG.SG	RISE1166_noUDG.SG	308.992
4114	7426	0.211831	0.312852	3312	0.101021	21	RISE1165_noUDG.SG	RISE1172_noUDG.SG	327.853
65862	68455	1.73583	1.82837	2593	0.0925421	3	N49_noUDG.SG	I11160	280.197
32802	35702	0.956911	1.05779	2900	0.100879	3	N44_noUDG.SG	RISE1173_noUDG.SG	287.473
39981	44947	1.1147	1.22332	4966	0.108622	3	VLI007	I11752	457.181
34295	39317	1.0185	1.10364	5022	0.0851381	3	pcw362_noUDG.SG	I11752	589.865
30898	34865	0.993345	1.08658	3967	0.0932389	4	N44_noUDG.SG	MIB058	425.466
46200	49124	1.36566	1.44819	2924	0.08253	4	RISE1165_noUDG.SG	RISE1173_noUDG.SG	354.295
24263	27331	0.726139	0.836422	3068	0.110283	5	N44_noUDG.SG	I14189	278.193
51978	55619	1.45818	1.56553	3641	0.10735	5	VLI007	TIS002	339.171
33444	37860	0.810315	0.894947	4416	0.084632	6	N44_noUDG.SG	TIS002	521.789
67938	70590	1.66456	1.74679	2652	0.082232	6	MIB057	I14189	322.502
37681	42500	0.891377	0.991166	4819	0.099789	6	MIB063	RISE1173_noUDG.SG	482.919
1	1920	0.00353	0.090669	1919	0.087139	6	RISE1165_noUDG.SG	RISE1173_noUDG.SG	220.223
31820	37815	0.777839	0.893978	5995	0.116139	6	pcw362_noUDG.SG	TIS002	516.192
24292	28972	0.771628	0.884403	4680	0.112775	7	MIB054	TIS002	414.986
52426	55312	1.54005	1.64564	2886	0.105591	7	VLI007	TIS002	273.319
4001	6686	0.20332	0.288397	2685	0.085077	7	RISE1165_noUDG.SG	RISE1173_noUDG.SG	315.596
4	2511	8.4e-05	0.090314	2507	0.09023	8	I15646	MIB058	277.846
24527	28970	0.741721	0.832346	4443	0.090625	8	MIB054	MIB058	490.262
34850	40126	0.986935	1.10328	5276	0.116344	8	MIB054	MIB058	453.483
2833	5932	0.110086	0.207045	3099	0.096959	9	MIB036	I0374	319.62
38909	41531	1.18419	1.26471	2622	0.080524	9	pcw362_noUDG.SG	I11752	325.617
56090	58610	1.69603	1.80915	2520	0.11312	10	N49_noUDG.SG	I14189	222.772
44994	49000	1.32723	1.42741	4006	0.100181	10	I15646	I14189	399.876
28711	32684	0.911881	1.01756	3973	0.105677	10	I15646	MIB058	375.957
52363	54516	1.5461	1.6291	2153	0.08301	10	N38_noUDG.SG	RISE1159_noUDG.SG	259.366
17627	21069	0.59378	0.711671	3442	0.117891	10	N44_noUDG.SG	I11752	291.965
47549	50030	1.38251	1.47029	2481	0.087779	10	MIB054	TIS002	282.641
42862	47386	1.29113	1.37443	4524	0.0833	10	pcw362_noUDG.SG	TIS002	543.097
52156	54590	1.48488	1.58217	2434	0.0972919	11	MIB063	MIB058	250.175
16839	20219	0.570822	0.653297	3380	0.082475	12	RISE1165_noUDG.SG	I14189	409.821
16924	20430	0.590877	0.67212	3506	0.081243	13	N38_noUDG.SG	RISE1159_noUDG.SG	431.545
8991	11129	0.359802	0.443022	2138	0.08322	13	I15644	TIS002	256.909
9038	11143	0.361148	0.443205	2105	0.082057	13	HOP004	TIS002	256.529
21244	24936	0.700005	0.791574	3692	0.091569	13	VLI007	TIS002	403.193
26786	30275	0.817661	0.936371	3489	0.11871	14	MIB057	MIB058	293.909
9141	13580	0.395613	0.504356	4439	0.108743	14	MIB054	MIB058	408.21
6699	11492	0.520992	0.631745	4793	0.110753	15	VLI007	TIS002	432.765
28286	30537	0.94226	1.03653	2251	0.094268	18	VLI007	I11752	238.787
31740	33846	1.08403	1.17709	2106	0.0930611	18	RISE1165_noUDG.SG	RISE1173_noUDG.SG	226.303
23112	25872	0.801336	0.918367	2760	0.117031	20	VLI007	I11752	235.835
4175	7426	0.214674	0.312852	3251	0.098178	21	RISE1165_noUDG.SG	RISE1173_noUDG.SG	331.133
34310	37953	1.15846	1.25175	3643	0.0932889	1	N49_noUDG.SG	N47_noUDG.SG	390.507
58369	61956	1.92789	2.0117	3587	0.083813	1	I15646	N47_noUDG.SG	427.977
67936	70428	2.17023	2.25495	2492	0.0847139	1	MIB063	Plinkaigalis242	294.166
931	3253	0.094246	0.18761	2322	0.093364	1	RISE1165_noUDG.SG	I14185	248.704
59108	64094	1.9436	2.06069	4986	0.117083	1	MIB052	MIS002	425.851
58776	62244	1.93741	2.01955	3468	0.0821341	1	MIB052	N47_noUDG.SG	422.236
8100	11099	0.380312	0.462075	2999	0.081763	2	N49_noUDG.SG	KO1004	366.792
33940	37002	1.01731	1.10448	3062	0.087171	2	I15644	I3601	351.264
41950	44451	1.22764	1.30914	2501	0.081499	2	VLI007	I1549	306.875
39082	42433	1.14403	1.24286	3351	0.098824	2	VLI007	I14185	339.088
35042	39083	1.04765	1.14403	4041	0.096382	2	RISE1165_noUDG.SG	RISE1171_noUDG.SG	419.269
92083	93875	2.60744	2.68832	1792	0.0808818	2	RISE1165_noUDG.SG	RISE1168_noUDG.SG	221.558
27592	30962	0.856033	0.936849	3370	0.080816	2	pcw362_noUDG.SG	MIS002	416.997
9561	13438	0.361616	0.471415	3877	0.109799	3	N49_noUDG.SG	I15824	353.1
65793	68455	1.73188	1.82837	2662	0.096495	3	N49_noUDG.SG	I14185	275.869
65415	68333	1.7229	1.82413	2918	0.101223	3	N38_noUDG.SG	RISE1167_noUDG.SG	288.274
13058	15585	0.460236	0.541533	2527	0.081297	3	N44_noUDG.SG	Plinkaigalis242	310.836
9561	13438	0.361616	0.471415	3877	0.109799	3	N44_noUDG.SG	I15824	353.1
32808	36533	0.957875	1.06904	3725	0.111164	3	N44_noUDG.SG	RISE1168_noUDG.SG	335.091
18456	23523	0.610566	0.696395	5067	0.085829	3	MIB063	I15824	590.36
25867	28812	0.752905	0.837705	2945	0.0848	3	MIB063	I3601	347.288
10024	13809	0.369123	0.482238	3785	0.113115	3	RISE1165_noUDG.SG	RISE1167_noUDG.SG	334.615
8219	11412	0.32398	0.408818	3193	0.084838	3	pcw362_noUDG.SG	N45_noUDG.SG	376.364
39043	43167	1.18719	1.29116	4124	0.103978	4	N44_noUDG.SG	I14185	396.622
42700	46347	1.2836	1.36715	3647	0.0835509	4	MIB054	Plinkaigalis242	436.5
48553	52326	1.42931	1.53554	3773	0.10623	4	MIB054	Plinkaigalis242	355.173
42701	46470	1.28371	1.37159	3769	0.087876	4	MIB052	Plinkaigalis242	428.9
48554	52228	1.42932	1.53462	3674	0.105294	4	MIB052	Plinkaigalis242	348.928
55060	58376	1.61744	1.71163	3316	0.0941861	4	MIB052	I3601	352.069
49199	53212	1.38223	1.4869	4013	0.104667	5	pcw362_noUDG.SG	N45_noUDG.SG	383.406
71177	73174	1.7626	1.84592	1997	0.083318	6	N49_noUDG.SG	I15824	239.684
31544	35822	0.773369	0.859652	4278	0.086283	6	I15644	Plinkaigalis242	495.81
38106	42306	0.896532	0.988524	4200	0.091992	6	MIB063	RISE1171_noUDG.SG	456.561
37681	42501	0.891377	0.991233	4820	0.099856	6	MIB063	RISE1168_noUDG.SG	482.695
38921	42463	0.90846	0.990824	3542	0.082364	6	MIB036	Plinkaigalis242	430.042
26986	29399	0.827292	0.920401	2413	0.093109	7	VLI007	N45_noUDG.SG	259.159
32742	36731	1.02153	1.11315	3989	0.091617	7	RISE1165_noUDG.SG	RISE1168_noUDG.SG	435.4
28894	31682	0.881112	0.998815	2788	0.117703	7	RISE1165_noUDG.SG	RISE1167_noUDG.SG	236.867
25690	29094	0.799162	0.90727	3404	0.108108	7	pcw362_noUDG.SG	I7275	314.87
28005	29997	0.849944	0.940315	1992	0.090371	7	MIB052	Plinkaigalis242	220.425
57637	59936	1.55141	1.64355	2299	0.092136	8	I15646	KO1004	249.522
6847	9863	0.242152	0.356694	3016	0.114542	8	I15644	I1549	263.31
58334	60479	1.5794	1.66529	2145	0.0858819	8	MIB052	N47_noUDG.SG	249.761
13532	16931	0.447972	0.55592	3399	0.107948	9	MIB057	I1549	314.874
857	3286	0.03067	0.124939	2429	0.094269	9	HOP004	I14185	257.667
24403	27120	0.791886	0.872732	2717	0.080846	9	VLI007	I3601	336.071
950	3198	0.032329	0.119346	2248	0.087017	9	MIB052	N45_noUDG.SG	258.34
56699	58610	1.72627	1.80915	1911	0.082883	10	N49_noUDG.SG	N45_noUDG.SG	230.566
56699	58610	1.72627	1.80915	1911	0.082883	10	N44_noUDG.SG	N45_noUDG.SG	230.566
20658	22788	0.698832	0.7875	2130	0.088668	10	VLI007	MIS002	240.222
4	2324	0.000125	0.085334	2320	0.085209	10	RISE1165_noUDG.SG	RISE1167_noUDG.SG	272.272
43864	48218	1.3045	1.40548	4354	0.100977	10	pcw362_noUDG.SG	MIS002	431.188
20574	24283	0.665926	0.766187	3709	0.100261	12	N49_noUDG.SG	N47_noUDG.SG	369.934
46421	49429	1.40058	1.51357	3008	0.112998	12	N44_noUDG.SG	KO1004	266.199
8561	11430	0.361704	0.460758	2869	0.099054	12	MIB063	I14185	289.64
35506	38153	1.08759	1.17166	2647	0.084061	12	VLI007	Plinkaigalis242	314.89
28615	32507	0.889677	1.00216	3892	0.112483	12	VLI007	I1549	346.008
27234	30333	0.836636	0.918283	3099	0.081647	13	N44_noUDG.SG	RISE1171_noUDG.SG	379.561
11605	16414	0.468342	0.579504	4809	0.111162	13	N44_noUDG.SG	I7275	432.612
19818	22009	0.646586	0.728015	2191	0.081429	13	MIB063	I1549	269.069
2817	5294	0.18496	0.275919	2477	0.090959	14	N49_noUDG.SG	N45_noUDG.SG	272.321
32034	34323	1.00421	1.09033	2289	0.086116	14	N49_noUDG.SG	N47_noUDG.SG	265.804
32153	34602	1.00959	1.1116	2449	0.102007	14	I15646	Plinkaigalis242	240.081
1018	3114	0.100673	0.194693	2096	0.09402	14	I15644	I14185	222.931
2727	5548	0.178354	0.287488	2821	0.109134	14	MIB063	MIS002	258.49
24090	27986	0.983975	1.09565	3896	0.111671	15	pcw362_noUDG.SG	I3601	348.882
11663	14902	0.511024	0.626211	3239	0.115187	16	I15644	I14185	281.195
10215	12318	0.49885	0.589784	2103	0.090934	17	MIB052	N47_noUDG.SG	231.267
31739	33846	1.08398	1.17709	2107	0.0931101	18	RISE1165_noUDG.SG	RISE1168_noUDG.SG	226.291
8185	11439	0.36247	0.470681	3254	0.108211	20	N44_noUDG.SG	I15824	300.709
8056	10853	0.356784	0.449859	2797	0.093075	20	MIB057	Plinkaigalis242	300.51
18815	21460	0.649011	0.733641	2645	0.08463	20	VLI007	KO1004	312.537
20233	23008	0.697226	0.794437	2775	0.097211	20	pcw362_noUDG.SG	I15824	285.462
10391	13960	0.436487	0.517753	3569	0.081266	20	MIB052	N45_noUDG.SG	439.175
3021	5989	0.173737	0.273708	2968	0.099971	21	N38_noUDG.SG	RISE1167_noUDG.SG	296.886
7752	10277	0.327945	0.409169	2525	0.081224	21	MIB057	Plinkaigalis242	310.869
4638	7602	0.229917	0.320366	2964	0.090449	21	MIB054	Plinkaigalis242	327.699
4175	7659	0.214674	0.322185	3484	0.107511	21	RISE1165_noUDG.SG	RISE1167_noUDG.SG	324.06
42624	46711	1.39694	1.50388	4087	0.106942	1	N44_noUDG.SG	MIB063	382.17
32605	36720	1.11732	1.22617	4115	0.108844	1	MIB057	I15644	378.064
15540	19163	0.685221	0.76556	3623	0.080339	1	VLI007	pcw362_noUDG.SG	450.964
36376	40651	1.08681	1.20013	4275	0.113327	2	I15646	N38_noUDG.SG	377.227
39083	43566	1.16212	1.27085	4483	0.108731	2	I15644	MIB036	412.302
83293	86506	2.29662	2.39411	3213	0.0974841	2	MIB007	MIB054	329.592
84335	87903	2.33326	2.44335	3568	0.110089	2	MIB007	MIB063	324.101
83293	86506	2.29662	2.39411	3213	0.0974841	2	MIB007	MIB052	329.592
32808	36533	0.957875	1.06904	3725	0.111164	3	N44_noUDG.SG	RISE1165_noUDG.SG	335.091
3	2291	0.000199	0.094954	2288	0.094755	3	MIB054	MIB052	241.465
12414	15233	0.495272	0.580184	2819	0.084912	4	N44_noUDG.SG	VLI007	331.991
17986	21877	0.672355	0.757368	3891	0.085013	4	MIB057	MIB054	457.695
11339	14530	0.447135	0.562643	3191	0.115508	4	VLI007	pcw362_noUDG.SG	276.258
18239	22927	0.608295	0.702158	4688	0.093863	5	VLI007	MIB036	499.452
3235	6353	0.138609	0.25318	3118	0.114571	6	N49_noUDG.SG	N44_noUDG.SG	272.146
35957	41897	0.861195	0.973319	5940	0.112124	6	N44_noUDG.SG	VLI007	529.771
33444	39473	0.810315	0.920117	6029	0.109802	6	N44_noUDG.SG	pcw362_noUDG.SG	549.079
50567	55820	1.19558	1.30572	5253	0.110138	6	MIB063	VLI007	476.947
38106	42938	0.896532	1.0007	4832	0.104168	6	MIB063	RISE1165_noUDG.SG	463.866
4	2510	8.4e-05	0.090133	2506	0.090049	8	I15646	MIB052	278.293
17141	22159	0.58464	0.697346	5018	0.112706	8	MIB007	MIB063	445.229
18580	21014	0.619492	0.708856	2434	0.089364	10	N49_noUDG.SG	pcw362_noUDG.SG	272.369
20825	23515	0.705433	0.804144	2690	0.098711	10	N44_noUDG.SG	MIB036	272.513
27502	30521	0.887413	0.968989	3019	0.081576	10	MIB007	MIB036	370.084
10753	14109	0.401814	0.491309	3356	0.089495	10	VLI007	MIB036	374.993
44873	47532	1.22344	1.31224	2659	0.088797	11	VLI007	pcw362_noUDG.SG	299.447
33171	35811	1.01321	1.09951	2640	0.086301	12	I15646	MIB063	305.906
27923	31215	0.872705	0.974387	3292	0.101682	12	I15646	pcw362_noUDG.SG	323.754
3304	6030	0.152881	0.261829	2726	0.108948	13	N49_noUDG.SG	pcw362_noUDG.SG	250.211
2446	5299	0.169468	0.277429	2853	0.107961	14	N49_noUDG.SG	N44_noUDG.SG	264.262
14547	17618	0.705664	0.798352	3071	0.092688	15	HOP004	pcw362_noUDG.SG	331.327
12776	15813	0.560215	0.656231	3037	0.096016	16	MIB007	HOP004	316.301
10261	12434	0.451238	0.54779	2173	0.096552	16	HOP004	VLI007	225.06
7502	10009	0.403435	0.491762	2507	0.088327	17	N44_noUDG.SG	pcw362_noUDG.SG	283.832
5425	8316	0.276412	0.368844	2891	0.092432	20	N49_noUDG.SG	MIB054	312.77
76069	78932	2.09156	2.17308	2863	0.0815182	2	VLI029	I3952	351.21
38806	42112	1.13856	1.23441	3306	0.0958451	2	VLI011	I0438	344.932
59478	61996	1.7453	1.82855	2518	0.083253	4	I7207	I3952	302.451
32195	35959	1.02087	1.1149	3764	0.094031	4	ber1M_noUDG.SG	I0438	400.294
22749	26027	0.701316	0.79366	3278	0.092344	5	VLI029	I0438	354.977
24493	26912	0.733108	0.81967	2419	0.086562	5	ber1M_noUDG.SG	I3952	279.453
46136	51494	1.31808	1.43707	5358	0.118988	5	VLI017	I0438	450.298
31682	35615	1.00004	1.0877	3933	0.087662	7	I14191	I0438	448.655
9906	12756	0.359302	0.443206	2850	0.083904	8	I0103	I3952	339.674
6848	9616	0.24223	0.344483	2768	0.102253	8	VLI011	I3952	270.701
7942	10563	0.282971	0.37592	2621	0.092949	11	KNE003	I3952	281.983
10121	13008	0.414964	0.499171	2887	0.084207	12	I7207	I3952	342.846
31576	34265	0.957876	1.0441	2689	0.0862259	13	VLI061	I3952	311.855
21966	26849	0.726697	0.825989	4883	0.099292	13	VLI017	I0438	491.782
25287	28474	0.782788	0.869365	3187	0.086577	14	VLI029	I3952	368.112
2762	5831	0.158758	0.266712	3069	0.107954	21	VLI061	I3952	284.288
73911	78373	2.35036	2.44614	4462	0.0957811	1	VLI011	I0418	465.854
25384	29918	0.823673	0.908719	4534	0.085046	2	I7208	I0418	533.123
24253	27769	0.718804	0.807143	3516	0.088339	3	I7208	I0418	398.012
7286	9901	0.394898	0.485407	2615	0.090509	17	ber1M_noUDG.SG	I0418	288.922
38332	41697	1.26632	1.35861	3365	0.09228	1	MIB071	I5835	364.651
23083	25667	0.865421	0.953101	2584	0.08768	1	ber1M_noUDG.SG	I5835	294.708
73550	77645	2.03383	2.13642	4095	0.102584	2	PMI001	I5835	399.185
68225	72309	1.91273	1.99843	4084	0.0856971	2	I7207	I0443	476.562
48748	52492	1.32662	1.41697	3744	0.090348	3	VLI029	I0443	414.398
13291	15914	0.46902	0.551449	2623	0.082429	3	I7207	I5835	318.213
4304	6915	0.185373	0.280714	2611	0.095341	3	VLI017	I0443	273.859
16873	21418	0.6281	0.734933	4545	0.106833	4	I0103	ILK002	425.43
20033	24074	0.637763	0.723342	4041	0.085579	5	RISE1160_noUDG.SG	ILK002	472.195
54628	58052	1.53088	1.61302	3424	0.082139	5	RISE1160_noUDG.SG	ILK002	416.854
44938	49520	1.27615	1.39092	4582	0.114777	5	MIB071	I5835	399.209
44595	48254	1.26814	1.3554	3659	0.08726	5	VLI011	ILK002	419.322
282	2248	0.017483	0.106456	1966	0.088973	6	I14191	I5835	220.966
35234	39420	0.993434	1.08266	4186	0.08923	8	MIB021	I0443	469.125
702	2766	0.023503	0.104363	2064	0.08086	9	I15619	I18115	255.256
23954	27900	0.812977	0.894794	3946	0.081817	10	I0103	ILK002	482.296
46259	49121	1.34774	1.43091	2862	0.083168	10	I4088	I18115	344.123
12140	15484	0.460837	0.555392	3344	0.094555	14	I0103	I5835	353.657
5529	9164	0.28734	0.395726	3635	0.108386	14	I7208	I0443	335.375
1404	4205	0.088033	0.19279	2801	0.104757	16	VLI011	I0443	267.381
22442	25599	0.746797	0.853734	3157	0.106937	18	I7208	ILK002	295.221
26217	28771	0.875351	0.959401	2554	0.08405	18	I7207	I5835	303.867
6934	10234	0.327428	0.426668	3300	0.09924	20	ber1M_noUDG.SG	I0443	332.527
66288	68820	2.10981	2.19618	2532	0.0863712	1	MIB021	I2069	293.153
15915	19981	0.696032	0.778548	4066	0.082516	1	I0103	I4889	492.753
77591	81036	2.43558	2.52499	3445	0.089412	1	I7208	I4886	385.295
23460	26736	0.878268	0.97729	3276	0.099022	1	PMI001	I2069	330.836
37908	40911	1.11738	1.2067	3003	0.089321	2	VLI061	I2105	336.203
47535	50833	1.38414	1.46592	3298	0.0817779	2	I7207	I5514	403.287
89624	91460	2.50201	2.58519	1836	0.083178	2	MIB034	I2105	220.731
9084	12190	0.40576	0.491205	3106	0.085445	2	ber1M_noUDG.SG	I2069	363.509
67612	71152	1.89667	1.9778	3540	0.08112	2	VLI017	I4889	436.39
70637	74519	1.96801	2.06355	3882	0.095543	2	VLI017	I4891	406.309
14676	19082	0.514884	0.623333	4406	0.108449	3	I0103	I4889	406.274
63081	67445	1.68897	1.78796	4364	0.098982	3	I14191	I2105	440.888
12607	15911	0.44959	0.551412	3304	0.101822	3	I7207	I2069	324.488
36551	40583	1.12848	1.22979	4032	0.101313	4	MIB021	I7958	397.975
39278	43436	1.19578	1.29682	4158	0.101036	4	MIB021	I2069	411.537
49167	53568	1.4522	1.56527	4401	0.113071	4	I0103	I0440	389.225
42664	46545	1.28204	1.37301	3881	0.0909749	4	I7208	I4886	426.601
61550	64003	1.81139	1.90831	2453	0.096923	4	MIB042	I5514	253.088
[truncated: 10,499 more rows]

## Sheet: Table2_ED_Fig3b
Start	End	StartM	EndM	length	lengthM	ch	iid1	iid2	SNP_Dens
50944	54413	1.49801	1.62493	3469	0.126919	10	I0443	I0438	273.324
42171	48018	1.27552	1.41164	5847	0.136116	4	I0440	I3952	429.56
31479	34999	0.954501	1.08358	3520	0.129074	13	I2105	I0438	272.712
43960	48687	1.31065	1.43319	4727	0.122539	4	I4889	I0440	385.755
27380	30646	0.836432	0.961798	3266	0.125366	7	I2105	I2069	260.517
40896	47327	1.12863	1.26055	6431	0.131919	8	I4891	I0440	487.496
27695	32516	0.867574	1.00243	4821	0.134856	12	I2105	I2069	357.492
9254	14220	0.399699	0.524569	4966	0.12487	20	I7958	I5514	397.694
22707	27258	0.854492	0.991543	4551	0.137051	1	I4896	I5835	332.066
47943	52791	1.40281	1.54209	4848	0.139278	2	ILK003	ILK002	348.081
84454	88400	2.33896	2.45922	3946	0.120258	2	ILK003	ILK002	328.128
2727	6325	0.155711	0.306966	3598	0.151255	4	I20810	I11902	237.876
35574	42795	1.0564	1.18168	7221	0.125278	3	I4887	I4886	576.398
20960	25573	0.717855	0.850316	4613	0.132461	4	I4887	I4895	348.253
4200	8409	0.215429	0.346461	4209	0.131032	21	I7209	I3952	321.219
88179	91279	2.45105	2.57937	3100	0.128317	2	I0104	I7958	241.589
39491	44314	1.18456	1.30721	4823	0.122657	2	I7209	I4889	393.21
4751	8680	0.214389	0.349418	3929	0.135029	13	I13467	I2069	290.974
4364	7876	0.192668	0.322997	3512	0.130329	13	I0104	I7958	269.472
21309	27401	0.704	0.839277	6092	0.135277	13	HOP001	I4889	450.335
31205	34607	0.944376	1.06479	3402	0.120409	13	HOP001	I2069	282.537
21555	24761	0.736842	0.871092	3206	0.13425	20	I13467	I4891	238.808
14988	20421	0.663364	0.790311	5433	0.126947	1	I7209	ILK003	427.974
63881	67816	1.52457	1.6586	3935	0.134034	6	ILK001	ILK003	293.582
836	5130	0.029399	0.177149	4294	0.14775	9	ILK001	Gyvakarai1_10bp_noUDG	290.626
6925	11874	0.293582	0.440718	4949	0.147136	7	I13467	I7209	336.355
6310	9827	0.366259	0.489045	3517	0.122786	22	I0104	I7964	286.433
2357	5666	0.097793	0.234062	3309	0.136269	3	I3949	I0438	242.829
6790	11090	0.238405	0.392036	4300	0.153631	8	I10565	I3952	279.891
47518	51976	1.26432	1.41356	4458	0.149244	8	I3950	I0438	298.706
45322	48783	1.35789	1.47998	3461	0.122094	12	I10565	I0438	283.47
47230	52125	1.37724	1.52166	4895	0.144411	2	RISE511_noUDG.SG	I5835	338.963
4316	8812	0.209429	0.354508	4496	0.145079	7	I5834	ILK002	309.9
22802	28058	0.678937	0.82432	5256	0.145383	11	I6590	I5835	361.528
20294	25863	0.639708	0.768835	5569	0.129127	11	I13469	ILK002	431.281
21756	27451	0.918937	1.07665	5695	0.157711	15	I6590	I5835	361.104
61426	64786	1.80809	1.94038	3360	0.132296	4	I3949	I2105	253.976
6057	11119	0.302723	0.439232	5062	0.136509	4	I13469	I7958	370.818
61426	64782	1.80809	1.9402	3356	0.132111	4	I3950	I2105	254.029
13942	20078	0.507759	0.638338	6136	0.130579	5	I13471	I2105	469.907
22044	28885	0.722113	0.878491	6841	0.156378	7	I3949	I2069	437.466
50535	55229	1.35342	1.49898	4694	0.145564	8	RISE511_noUDG.SG	I0440	322.47
1503	5401	0.058958	0.191355	3898	0.132397	9	I10565	I0440	294.418
31909	37019	1.00448	1.13092	5110	0.126435	9	I3950	I2105	404.16
5965	10374	0.232171	0.36888	4409	0.136709	11	I10565	I0440	322.51
10502	15192	0.372274	0.495054	4690	0.12278	11	I10565	I2069	381.984
35206	39864	1.0752	1.21081	4658	0.135606	12	I6590	I5514	343.495
29526	34351	0.898612	1.05017	4825	0.151553	13	I3949	I2069	318.37
29505	34278	0.898544	1.04552	4773	0.146973	13	I3950	I2069	324.754
11276	16563	0.630547	0.771789	5287	0.141242	15	I10565	I2069	374.322
5255	8334	0.294393	0.430666	3079	0.136273	18	I10565	I2105	225.944
5758	9609	0.448299	0.569019	3851	0.12072	19	I10565	I2069	319.003
26457	30985	0.83163	0.966753	4528	0.135123	12	I13470	Gyvakarai1_10bp_noUDG	335.102
1311	4039	0.064484	0.187551	2728	0.123067	12	I5834	I4895	221.668
14482	18901	0.701595	0.833902	4419	0.132307	15	I3950	I4896	333.996
6511	9973	0.356387	0.492414	3462	0.136027	1	I7963	I7964	254.508
38773	44494	0.906683	1.03471	5721	0.128023	6	I6590	I0104	446.873
8439	13439	0.345134	0.483023	5000	0.137889	7	RISE511_noUDG.SG	I7209	362.611
18496	25392	0.614041	0.758782	6896	0.144741	8	I13469	I7964	476.437
23262	29672	0.71007	0.854388	6410	0.144318	8	RISE1163_noUDG.SG	I13467	444.158
10448	15635	0.61842	0.742592	5187	0.124172	15	I13469	I13467	417.727
73547	78222	2.03381	2.15401	4675	0.120202	2	I13470	I7214	388.929
31163	35932	0.941228	1.07373	4769	0.132498	2	I10565	RISE511_noUDG.SG	359.93
51008	57399	1.38356	1.53527	6391	0.151704	3	I3949	I10565	421.281
55051	60950	1.54698	1.68037	5899	0.133398	5	I3949	RISE511_noUDG.SG	442.211
32980	38959	1.00533	1.13279	5979	0.127458	5	I13469	RISE1163_noUDG.SG	469.096
35677	43411	0.854548	1.00947	7734	0.154918	6	I6590	I6695	499.232
54184	59253	1.4697	1.61194	5069	0.142234	8	I3949	I10565	356.385
2707	5914	0.176428	0.309202	3207	0.132774	14	I7963	I10565	241.538
27136	31154	0.82806	0.969539	4018	0.141479	14	I3949	RISE511_noUDG.SG	284
27135	30982	0.827952	0.962395	3847	0.134443	14	I3950	RISE511_noUDG.SG	286.144
6342	13309	0.509873	0.669717	6967	0.159844	15	I10565	RISE511_noUDG.SG	435.862
2659	5995	0.14508	0.293926	3336	0.148846	20	I10565	I3950	224.124
6698	11480	0.318472	0.470977	4782	0.152505	20	I10565	RISE511_noUDG.SG	313.563
6202	9616	0.215339	0.344483	3414	0.129144	8	I6714	I3952	264.356
6002	9390	0.336853	0.460086	3388	0.123233	18	I7290	I0438	274.926
29068	34630	1.02954	1.17392	5562	0.144371	1	RISE1170_noUDG.SG	ILK002	385.257
20421	25121	0.664084	0.788671	4700	0.124587	12	I7960	I0443	377.246
7285	11708	0.395513	0.537522	4423	0.142009	22	I7205	ILK002	311.459
63207	68014	2.04342	2.17119	4807	0.127775	1	I6714	I2069	376.208
70056	75503	2.24376	2.38755	5447	0.143794	1	I4885	I4886	378.806
61426	64785	1.80809	1.94036	3359	0.132276	4	I6714	I2105	253.939
59514	63235	1.63893	1.76206	3721	0.12313	5	I15620	I20806	302.201
592	4104	0.031036	0.180035	3512	0.148999	6	I7205	I4889	235.706
22044	28880	0.722113	0.87835	6836	0.156237	7	I6714	I2069	437.54
31904	37192	1.00444	1.13781	5288	0.133362	9	I6714	I2105	396.515
35245	39863	1.07819	1.21077	4618	0.132581	12	I7205	I5514	348.315
8760	13400	0.364394	0.510817	4640	0.146423	12	I4885	I4886	316.89
29505	34199	0.898544	1.04173	4694	0.143187	13	I6714	I2069	327.823
21187	25006	0.895359	1.05028	3819	0.154923	17	I4885	I4886	246.51
78633	83453	2.166	2.30383	4820	0.137825	2	I7251	I4896	349.719
26690	31111	0.877355	0.999405	4421	0.12205	4	I7251	Gyvakarai1_10bp_noUDG	362.228
53914	60102	1.50937	1.65898	6188	0.149611	5	RISE1170_noUDG.SG	ILK003	413.606
51512	55891	1.4383	1.57182	4379	0.133521	5	I7962	ILK003	327.963
57806	60828	1.55772	1.68002	3022	0.122298	8	I7290	I4895	247.101
13865	18517	0.621576	0.752919	4652	0.131343	1	KO1002	HOP001	354.187
62609	67770	2.03105	2.15858	5161	0.127532	1	I14193	I0104	404.683
41543	45981	1.35585	1.4894	4438	0.13354	1	I7205	I7964	332.335
63997	69169	2.05886	2.21702	5172	0.158164	1	I7962	I13467	327.002
10	2732	0.003851	0.124729	2722	0.120878	6	I7210	I7964	225.186
24782	30785	0.746559	0.896263	6003	0.149704	8	I7251	I7964	400.991
19756	25230	0.640711	0.79388	5474	0.153169	12	RISE1170_noUDG.SG	ILK001	357.383
32745	39398	0.950392	1.10488	6653	0.154488	3	I6714	I3949	430.648
21495	27307	0.737734	0.891076	5812	0.153342	4	I7290	I7214	379.022
55051	60950	1.54698	1.68037	5899	0.133398	5	I6714	RISE511_noUDG.SG	442.211
37214	43336	0.883097	1.00769	6122	0.124598	6	I7290	I6695	491.34
34442	42118	0.827008	0.98064	7676	0.153632	6	I7960	I7214	499.636
6414	9616	0.221849	0.344483	3202	0.122634	8	I6714	I10565	261.102
6351	10894	0.224232	0.370553	4543	0.146321	9	RISE1170_noUDG.SG	RISE1163_noUDG.SG	310.482
50740	54590	1.42497	1.58217	3850	0.1572	11	I6714	I3949	244.911
29393	34990	0.905132	1.06236	5597	0.157228	12	I7290	I7214	355.98
23410	27457	0.784196	0.91038	4047	0.126184	18	KO1002	RISE511_noUDG.SG	320.722
14995	19526	0.534678	0.67045	4531	0.135772	20	KO1002	I3949	333.721
14996	19598	0.534694	0.673	4602	0.138306	20	KO1002	I3950	332.741
14657	19525	0.529587	0.670445	4868	0.140858	20	KO1002	RISE511_noUDG.SG	345.596
2729	6151	0.150825	0.300373	3422	0.149548	20	I6714	I10565	228.823
14255	19526	0.525441	0.67045	5271	0.145009	20	I6714	RISE511_noUDG.SG	363.495
75930	81488	2.09038	2.23228	5558	0.141908	2	I7251	I4885	391.662
12055	15715	0.56511	0.695574	3660	0.130464	17	I7210	I7205	280.537
14995	19526	0.534678	0.67045	4531	0.135772	20	KO1002	I6714	333.721
25269	29594	0.741816	0.862111	4325	0.120295	3	I3387	I0443	359.533
18989	24439	0.623049	0.763723	5450	0.140674	14	I7283	I5835	387.421
15793	20778	0.594243	0.716143	4985	0.1219	18	I7276	I5835	408.942
50534	55229	1.3534	1.49898	4695	0.14558	8	I3387	I0440	322.503
24981	28875	0.809618	0.93215	3894	0.122532	9	I3387	I2069	317.795
8298	14037	0.368648	0.519328	5739	0.15068	20	I7280	I7958	380.873
2733	6050	0.155832	0.298763	3317	0.142931	4	I15616	I20810	232.07
58478	63792	1.38191	1.52142	5314	0.139508	6	I14161	I20810	380.91
13993	19181	0.498649	0.636835	5188	0.138186	7	I7282	I4887	375.436
13997	19662	0.49871	0.655697	5665	0.156987	7	I7283	I4887	360.858
16156	20449	0.761238	0.89089	4293	0.129652	15	I14585	I4896	331.117
21931	26926	0.837881	0.982319	4995	0.144438	1	I14585	I7964	345.823
43588	49848	1.19604	1.35099	6260	0.154959	3	I14585	HOP001	403.978
6382	9753	0.220153	0.350367	3371	0.130214	8	I14585	I7964	258.882
51723	55902	1.52482	1.68181	4179	0.156987	10	I7280	I7964	266.2
31169	35932	0.941249	1.07373	4763	0.132477	2	I3387	I10565	359.534
61150	67861	1.65284	1.809	6711	0.156155	3	I3387	RISE511_noUDG.SG	429.765
2	3410	0.001662	0.131437	3408	0.129775	9	I3387	RISE511_noUDG.SG	262.608
52902	56046	1.56206	1.69013	3144	0.128067	10	I3387	I10565	245.497
48586	52322	1.35781	1.49511	3736	0.1373	11	I3387	I3950	272.105
34677	39851	1.0551	1.21017	5174	0.155071	12	I7280	I3950	333.654
13413	20690	0.511278	0.668268	7277	0.15699	12	I3387	RISE511_noUDG.SG	463.533
34406	38795	1.04587	1.18494	4389	0.139075	12	I11159	I3950	315.585
4438	8247	0.19557	0.333179	3809	0.137609	13	I7280	I10565	276.799
26158	30687	0.802643	0.946434	4529	0.143791	14	I14176	I7187	314.971
6686	11480	0.318411	0.470977	4794	0.152566	20	I3387	I10565	314.225
12800	15707	0.502409	0.627865	2907	0.125456	21	I14585	I13468	231.715
70298	75566	1.96084	2.08454	5268	0.123695	2	I14176	I14171	425.887
47275	51853	1.37813	1.50394	4578	0.125812	2	I7282	I7251	363.876
47277	52088	1.37814	1.52113	4811	0.142994	2	I7283	I7251	336.448
37984	42992	1.16186	1.28701	5008	0.125158	4	I7280	I7960	400.134
29982	37097	0.738188	0.88145	7115	0.143262	6	I7280	I7290	496.643
45190	48245	1.36563	1.49199	3055	0.126368	9	I14175	I14172	241.754
15605	19123	0.693739	0.815324	3518	0.121585	17	I14174	I6677	289.345
14657	19526	0.529587	0.67045	4869	0.140863	20	I3387	KO1002	345.655
14255	19526	0.525441	0.67045	5271	0.145009	20	I3387	I6714	363.495
14995	19246	0.534678	0.656861	4251	0.122183	20	I11159	KO1002	347.921
14255	19732	0.525441	0.675422	5477	0.149981	20	I11159	I6714	365.18
66783	70735	1.76032	1.91217	3952	0.151845	3	I14585	I7282	260.265
32786	39540	0.952596	1.10726	6754	0.154665	3	I14170	I14174	436.686
67181	70808	1.7753	1.91569	3627	0.140386	3	I14176	I14175	258.359
32676	37211	1.01811	1.13858	4535	0.120474	9	I14163	I14161	376.43
36715	42329	1.02218	1.14655	5614	0.12437	11	I14170	I14174	451.395
34677	38793	1.0551	1.18491	4116	0.129808	12	I7280	I11159	317.084
8024	12935	0.35521	0.5014	4911	0.14619	20	I14585	I7283	335.933
4413	8614	0.190606	0.328532	4201	0.137926	5	RISE1172_noUDG.SG	ILK002	304.584
11	3416	0.003866	0.150943	3405	0.147077	6	I5833	I5835	231.511
16938	23721	0.555056	0.708556	6783	0.1535	11	RISE1172_noUDG.SG	ILK002	441.889
47069	50458	1.42738	1.55768	3389	0.130297	12	RISE1166_noUDG.SG	ILK002	260.098
25144	30478	0.75345	0.883158	5334	0.129708	8	RISE552_noUDG.SG	I2069	411.231
34846	40675	0.972455	1.10568	5829	0.133226	11	RISE552_noUDG.SG	I2069	437.527
9297	14341	0.387192	0.531581	5044	0.144389	12	I5833	I4886	349.334
22702	27258	0.854434	0.991543	4556	0.137109	1	I5833	I4896	332.29
33423	40392	0.986424	1.12051	6969	0.13409	3	RISE1166_noUDG.SG	ILK003	519.726
53916	60102	1.50938	1.65898	6186	0.149607	5	RISE1162_noUDG.SG	ILK003	413.483
20874	24162	0.877816	1.00359	3288	0.125773	17	RISE1162_noUDG.SG	Gyvakarai1_10bp_noUDG	261.423
64843	68386	1.5545	1.68177	3543	0.127277	6	I5833	I7209	278.369
12425	16582	0.431885	0.554926	4157	0.123041	8	MIS001	I7209	337.855
56718	60828	1.53326	1.68002	4110	0.146762	8	RISE1166_noUDG.SG	ILK001	280.045
5021	9488	0.222056	0.37105	4467	0.148994	13	RISE1166_noUDG.SG	ILK001	299.811
61677	67591	1.6683	1.7945	5914	0.126207	3	KO1003	I13469	468.595
51240	55993	1.51264	1.64143	4753	0.128786	4	RISE552_noUDG.SG	I10565	369.062
2	3101	0.003532	0.131549	3099	0.128017	6	RISE1162_noUDG.SG	RISE1163_noUDG.SG	242.077
25638	29238	0.964258	1.0966	3600	0.132345	16	RISE1162_noUDG.SG	RISE1163_noUDG.SG	272.016
18071	23254	0.650885	0.775095	5183	0.12421	18	RISE1162_noUDG.SG	I14169	417.277
64349	68581	2.06715	2.18987	4232	0.122715	1	RISE1166_noUDG.SG	I7251	344.864
55409	61006	1.55839	1.68294	5597	0.124553	5	Spiginas2	KO1002	449.367
9034	13542	0.328681	0.475419	4508	0.146738	8	MIS001	KO1002	307.214
6849	10955	0.239582	0.372676	4106	0.133094	9	RISE1172_noUDG.SG	RISE1170_noUDG.SG	308.504
20286	25906	0.637858	0.770779	5620	0.132921	11	RISE552_noUDG.SG	KO1002	422.807
20364	26023	0.660309	0.815861	5659	0.155552	12	I14159	I14165	363.801
20079	25293	0.823338	0.955569	5214	0.132231	16	RISE1172_noUDG.SG	I4885	394.31
12859	16875	0.462862	0.592884	4016	0.130022	5	I14157	I15616	308.871
15815	20778	0.594794	0.716143	4963	0.121349	18	I5833	I7276	408.986
15577	20464	0.582169	0.703971	4887	0.121802	2	Spiginas2	I5833	401.225
76965	81747	2.11153	2.24557	4782	0.134041	2	RISE1162_noUDG.SG	RISE1166_noUDG.SG	356.756
6	3104	0.005462	0.145985	3098	0.140523	13	RISE1162_noUDG.SG	RISE1172_noUDG.SG	220.462
6373	10322	0.219256	0.373108	3949	0.153852	8	I11752	I3952	256.675
25425	30429	0.749835	0.892674	5004	0.142839	11	I11752	I0438	350.324
4419	8614	0.190864	0.328532	4195	0.137668	5	RISE1173_noUDG.SG	ILK002	304.719
18044	23468	0.578436	0.698448	5424	0.120012	11	RISE1173_noUDG.SG	ILK002	451.955
42572	46368	1.27533	1.39692	3796	0.121596	12	RISE1173_noUDG.SG	ILK002	312.181
3712	8475	0.215976	0.375445	4763	0.159469	20	RISE1159_noUDG.SG	ILK002	298.679
43798	48694	1.30847	1.43503	4896	0.126567	4	I11752	I4889	386.831
9786	13535	0.368921	0.497885	3749	0.128964	5	I11752	I2069	290.701
72016	75162	1.79823	1.9183	3146	0.120065	6	I0374	I0440	262.025
54262	59455	1.27057	1.40977	5193	0.139193	6	I11752	I0440	373.079
54749	58471	1.64572	1.80309	3722	0.157367	10	I11752	I2069	236.517
6269	9993	0.271462	0.425495	3724	0.154033	16	I11752	I2105	241.766
1082	4976	0.041006	0.167025	3894	0.126019	8	I14189	I4896	309.001
52904	56147	1.56209	1.70095	3243	0.138854	10	TIS002	Gyvakarai1_10bp_noUDG	233.555
16729	20280	0.707836	0.828527	3551	0.120691	16	I11752	Gyvakarai1_10bp_noUDG	294.222
67696	71615	2.15629	2.28495	3919	0.128656	1	TIS002	I0104	304.611
2159	6481	0.105002	0.255152	4322	0.15015	6	I14189	I0104	287.846
19706	26690	0.633796	0.790684	6984	0.156888	8	TIS002	I7209	445.158
5079	9254	0.403148	0.555615	4175	0.152467	19	I14162	I14173	273.83
15464	21230	0.583782	0.729303	5766	0.145521	4	I11752	I3949	396.232
32980	38959	1.00533	1.13279	5979	0.127458	5	RISE1173_noUDG.SG	I13469	469.096
59384	63942	1.40654	1.52757	4558	0.121026	6	RISE1159_noUDG.SG	I7963	376.614
6236	10326	0.215865	0.373821	4090	0.157956	8	I11752	I10565	258.933
6008	10145	0.234948	0.357931	4137	0.122983	11	I11752	I3950	336.388
18669	23436	0.619627	0.743943	4767	0.124316	14	I11752	I13469	383.458
21323	24840	0.897934	1.04296	3517	0.145022	17	I11752	I3949	242.515
6727	10192	0.367017	0.496606	3465	0.129589	17	I11752	RISE511_noUDG.SG	267.384
2613	5995	0.140766	0.293926	3382	0.15316	20	I11752	I3950	220.815
6698	11480	0.318472	0.470977	4782	0.152505	20	I11752	RISE511_noUDG.SG	313.563
43352	48345	1.26683	1.41946	4993	0.152632	2	I0374	I7251	327.127
62337	65721	1.72483	1.85544	3384	0.130612	5	I14162	I15620	259.088
6378	9616	0.219935	0.344483	3238	0.124548	8	I11752	I6714	259.98
6353	10894	0.224372	0.370553	4541	0.146181	9	RISE1173_noUDG.SG	RISE1170_noUDG.SG	310.642
5991	10145	0.233606	0.357931	4154	0.124325	11	I11752	I6714	334.124
21323	24840	0.897934	1.04296	3517	0.145022	17	I11752	I6714	242.515
2728	6151	0.150692	0.300373	3423	0.149681	20	I11752	I6714	228.686
31451	35908	0.977813	1.10643	4457	0.128622	12	I11160	I7276	346.519
6686	11480	0.318411	0.470977	4794	0.152566	20	I11752	I3387	314.225
3012	6829	0.130292	0.265394	3817	0.135102	6	RISE1173_noUDG.SG	RISE1162_noUDG.SG	282.527
8778	12124	0.305607	0.425659	3346	0.120052	11	I14189	MIS001	278.713
7197	13216	0.358489	0.486038	6019	0.127549	14	TIS002	I5833	471.897
4847	8065	0.274258	0.419766	3218	0.145508	18	RISE1173_noUDG.SG	RISE1162_noUDG.SG	221.156
9893	15813	0.418612	0.560417	5920	0.141805	20	RISE1173_noUDG.SG	RISE1162_noUDG.SG	417.475
21712	24765	0.745542	0.871384	3053	0.125842	20	RISE1173_noUDG.SG	RISE1162_noUDG.SG	242.606
11721	14884	0.458994	0.599752	3163	0.140758	21	RISE1173_noUDG.SG	MIB058	224.712
34803	42556	1.03652	1.17731	7753	0.140783	3	Plinkaigalis242	I3952	550.705
41257	47756	1.14611	1.26967	6499	0.123563	8	Plinkaigalis242	I3952	525.966
23341	27136	0.751982	0.872875	3795	0.120893	9	I3601	I3952	313.914
48963	54867	1.43133	1.58504	5904	0.153712	2	RISE1168_noUDG.SG	ILK002	384.095
47039	52659	1.29171	1.419	5620	0.127294	3	N45_noUDG.SG	I0443	441.497
4439	8828	0.191121	0.338274	4389	0.147153	5	RISE1171_noUDG.SG	ILK002	298.261
16832	22789	0.550214	0.675217	5957	0.125003	11	RISE1171_noUDG.SG	ILK002	476.549
47066	50458	1.42733	1.55768	3392	0.130347	12	RISE1171_noUDG.SG	ILK002	260.228
47066	50458	1.42733	1.55768	3392	0.130347	12	RISE1167_noUDG.SG	ILK002	260.228
15008	20811	0.579788	0.71785	5803	0.138062	18	I3601	I5835	420.318
54318	59700	1.52036	1.64495	5382	0.124592	5	I15824	I4891	431.97
66451	70183	1.60606	1.72739	3732	0.121331	6	I1549	I2105	307.588
35347	39865	1.08144	1.21083	4518	0.129387	12	KO1004	I5514	349.185
5393	8334	0.30843	0.430666	2941	0.122236	18	Plinkaigalis242	I2105	240.6
54443	59457	1.82466	1.9501	5014	0.12544	1	Plinkaigalis242	Gyvakarai1_10bp_noUDG	399.713
56885	62962	1.62948	1.75981	6077	0.130325	2	I18114	I7135	466.296
89328	93179	2.49659	2.65425	3851	0.15766	2	I18114	I7135	244.26
33135	40294	0.968886	1.11796	7159	0.149074	3	RISE1171_noUDG.SG	ILK003	480.231
33135	40294	0.968886	1.11796	7159	0.149074	3	RISE1167_noUDG.SG	ILK003	480.231
41964	46683	1.15972	1.282	4719	0.122289	3	I14185	Gyvakarai1_10bp_noUDG	385.889
66865	71111	1.61944	1.76085	4246	0.141409	6	I15824	Gyvakarai1_10bp_noUDG	300.264
68062	72122	1.66938	1.80049	4060	0.131107	6	I3601	I4887	309.671
57553	60828	1.55056	1.68002	3275	0.129458	8	Plinkaigalis242	Gyvakarai1_10bp_noUDG	252.978
9395	15648	0.461569	0.591564	6253	0.129995	18	MIS002	I4887	481.019
20372	25048	0.711578	0.834077	4676	0.122499	18	I14185	Gyvakarai1_10bp_noUDG	381.717
11336	15625	0.44708	0.589647	4289	0.142567	4	RISE1168_noUDG.SG	ILK001	300.841
21996	26389	0.525391	0.651437	4393	0.126046	6	N45_noUDG.SG	I13467	348.524
12584	16589	0.436514	0.557248	4005	0.120734	8	MIS002	I7209	331.721
16542	21076	0.554337	0.680459	4534	0.126122	8	KO1004	I7964	359.493
29202	33755	0.924034	1.05205	4553	0.128012	10	MIS002	I0104	355.67
6578	9833	0.242868	0.372877	3255	0.130009	10	Plinkaigalis242	I13467	250.367
5719	9390	0.270267	0.391987	3671	0.12172	12	N47_noUDG.SG	I0104	301.594
4826	8932	0.216979	0.358608	4106	0.141629	13	RISE1171_noUDG.SG	ILK001	289.912
4816	8932	0.215185	0.358608	4116	0.143423	13	RISE1167_noUDG.SG	ILK001	286.983
12253	16332	0.58489	0.729522	4079	0.144632	17	Plinkaigalis242	I7209	282.026
6729	10074	0.36682	0.49498	3345	0.12816	1	MIS002	I6695	261.002
35866	40437	1.07317	1.19711	4571	0.123938	2	N45_noUDG.SG	I13468	368.814
84049	88071	2.32299	2.44855	4022	0.125563	2	I15824	I13468	320.318
34520	42222	1.0233	1.16569	7702	0.142394	3	RISE1171_noUDG.SG	RISE1163_noUDG.SG	540.894
46012	51706	1.25771	1.39999	5694	0.142287	3	I7275	I6590	400.177
34528	42222	1.02331	1.16569	7694	0.142382	3	RISE1167_noUDG.SG	RISE1163_noUDG.SG	540.378
20732	25040	0.70956	0.839271	4308	0.129711	4	RISE1171_noUDG.SG	RISE1163_noUDG.SG	332.123
19355	25070	0.690192	0.840707	5715	0.150515	4	I15824	I7963	379.696
32980	38959	1.00533	1.13279	5979	0.127458	5	RISE1168_noUDG.SG	I13469	469.096
28078	35581	0.707722	0.85031	7503	0.142588	6	RISE1167_noUDG.SG	RISE1163_noUDG.SG	526.201
3419	7250	0.180579	0.302085	3831	0.121506	7	Plinkaigalis242	I7963	315.293
38720	44647	1.18405	1.31618	5927	0.132123	10	Plinkaigalis242	I3949	448.597
38721	44650	1.1842	1.31633	5929	0.132122	10	Plinkaigalis242	I3950	448.752
45489	49069	1.36369	1.49494	3580	0.131254	12	Plinkaigalis242	RISE1163_noUDG.SG	272.753
9241	13545	0.384623	0.513834	4304	0.129211	12	I7275	I5834	333.099
7809	11379	0.321919	0.45543	3570	0.133511	13	RISE1168_noUDG.SG	RISE1163_noUDG.SG	267.394
31333	34427	0.977357	1.09982	3094	0.122463	14	Plinkaigalis242	I13470	252.648
25801	29428	0.972453	1.10128	3627	0.128825	16	RISE1167_noUDG.SG	RISE1163_noUDG.SG	281.545
77090	82279	2.11504	2.26224	5189	0.147201	2	I3601	I7251	352.511
42812	49055	1.1823	1.33578	6243	0.153481	3	I1549	I7205	406.76
8084	12113	0.360552	0.482633	4029	0.122081	4	KO1004	I7290	330.027
27965	32666	0.853486	1.00009	4701	0.146603	5	Plinkaigalis242	I14193	320.662
11282	22811	0.395799	0.542872	11529	0.147073	6	I7275	KO1002	783.896
57534	63036	1.35272	1.50112	5502	0.1484	6	I1549	I7962	370.755
27470	32946	0.80845	0.947377	5476	0.138927	8	Plinkaigalis242	I4885	394.164
6344	10894	0.224008	0.370553	4550	0.146545	9	RISE1171_noUDG.SG	RISE1170_noUDG.SG	310.485
33923	39742	1.06005	1.20877	5819	0.148719	10	I18114	I14165	391.275
36676	42021	1.13413	1.26201	5345	0.127877	12	I15824	I7251	417.98
7202	11120	0.393309	0.513671	3918	0.120362	22	RISE1171_noUDG.SG	I7205	325.518
7202	11120	0.393309	0.513671	3918	0.120362	22	RISE1167_noUDG.SG	I7205	325.518
41374	47051	0.958168	1.10048	5677	0.142313	6	I3601	I11159	398.909
31451	35994	0.977813	1.10825	4543	0.130438	12	I14185	I7276	348.288
23873	28436	0.971436	1.11885	4563	0.147411	15	MIS002	I11159	309.543
15870	21778	0.596492	0.730832	5908	0.13434	18	I3601	I7276	439.78
76824	81674	2.10477	2.2388	4850	0.134031	2	RISE1168_noUDG.SG	RISE1166_noUDG.SG	361.857
50693	57137	1.37536	1.52668	6444	0.15132	3	I7275	MIS001	425.853
9430	13839	0.3563	0.482373	4409	0.126073	3	RISE1167_noUDG.SG	RISE1172_noUDG.SG	349.718
33006	39246	1.04579	1.19303	6240	0.147239	4	RISE1168_noUDG.SG	RISE1162_noUDG.SG	423.801
49633	54741	1.47081	1.6053	5108	0.134489	4	KO1004	KO1003	379.808
3174	6858	0.136647	0.266785	3684	0.130138	6	RISE1168_noUDG.SG	RISE1162_noUDG.SG	283.084
32882	37866	1.02414	1.14819	4984	0.124051	7	RISE1168_noUDG.SG	RISE1172_noUDG.SG	401.77
50826	54200	1.45991	1.59462	3374	0.134709	7	RISE1167_noUDG.SG	RISE1162_noUDG.SG	250.466
2545	7534	0.09649	0.255657	4989	0.159167	9	RISE1167_noUDG.SG	RISE1162_noUDG.SG	313.444
4044	9242	0.17309	0.322514	5198	0.149424	11	RISE1171_noUDG.SG	RISE1162_noUDG.SG	347.869
45476	49036	1.36346	1.49272	3560	0.129261	12	Plinkaigalis242	RISE1172_noUDG.SG	275.412
14581	20392	0.540551	0.660586	5811	0.120035	12	RISE1167_noUDG.SG	RISE1162_noUDG.SG	484.109
30126	34049	0.931822	1.08035	3923	0.148532	14	RISE1171_noUDG.SG	RISE1162_noUDG.SG	264.118
9159	12119	0.403132	0.527083	2960	0.123951	16	N45_noUDG.SG	RISE1166_noUDG.SG	238.804
25645	29148	0.964776	1.09287	3503	0.12809	16	RISE1168_noUDG.SG	RISE1162_noUDG.SG	273.48
15276	21132	0.587065	0.719988	5856	0.132923	18	I3601	I5833	440.556
5425	9913	0.276412	0.419095	4488	0.142683	20	RISE1168_noUDG.SG	RISE1162_noUDG.SG	314.543
54438	59863	1.82438	1.95931	5425	0.134931	1	I14185	I11160	402.057
12413	16428	0.440212	0.570393	4015	0.130181	3	RISE1168_noUDG.SG	RISE1173_noUDG.SG	308.417
20732	25843	0.70956	0.856529	5111	0.146969	4	RISE1171_noUDG.SG	RISE1173_noUDG.SG	347.76
13124	17089	0.517265	0.643563	3965	0.126298	4	I7275	I11752	313.94
66331	70267	1.60443	1.7344	3936	0.129974	6	N45_noUDG.SG	I14189	302.83
56718	60828	1.53326	1.68002	4110	0.146762	8	RISE1171_noUDG.SG	RISE1173_noUDG.SG	280.045
22494	29501	0.779363	0.935474	7007	0.156111	10	RISE1167_noUDG.SG	RISE1173_noUDG.SG	448.847
55715	58610	1.67781	1.80915	2895	0.131346	10	I14185	I11160	220.41
8802	12280	0.306065	0.431648	3478	0.125583	11	MIS002	I14189	276.948
46360	50352	1.3968	1.5493	3992	0.152508	12	N45_noUDG.SG	I11160	261.757
30232	33846	1.02277	1.17709	3614	0.154318	18	RISE1171_noUDG.SG	RISE1173_noUDG.SG	234.192
30232	33846	1.02277	1.17709	3614	0.154318	18	RISE1167_noUDG.SG	RISE1173_noUDG.SG	234.192
9965	15530	0.422348	0.552464	5565	0.130116	20	N47_noUDG.SG	RISE1173_noUDG.SG	427.695
37229	42045	1.10914	1.23056	4816	0.121418	2	I3601	KO1004	396.646
2717	6168	0.155447	0.30417	3451	0.148723	4	RISE1171_noUDG.SG	RISE1168_noUDG.SG	232.042
44935	50578	1.27605	1.40846	5643	0.132401	5	Plinkaigalis242	I1549	426.205
24962	28729	0.74902	0.883499	3767	0.134479	5	N45_noUDG.SG	N47_noUDG.SG	280.118
38146	44825	1.11951	1.27282	6679	0.153309	5	N45_noUDG.SG	N47_noUDG.SG	435.656
50607	54470	1.45437	1.6013	3863	0.146939	7	Plinkaigalis242	KO1004	262.898
16884	22512	0.566296	0.700427	5628	0.134131	8	I7275	KO1004	419.59
3450	8830	0.152953	0.306146	5380	0.153193	11	Plinkaigalis242	I1549	351.191
9139	14599	0.318504	0.473766	5460	0.155262	11	RISE1171_noUDG.SG	RISE1167_noUDG.SG	351.664
34577	38405	1.05201	1.17713	3828	0.125119	12	RISE1171_noUDG.SG	RISE1168_noUDG.SG	305.949
20391	26461	0.889899	1.03623	6070	0.146332	15	RISE1171_noUDG.SG	RISE1168_noUDG.SG	414.81
20617	26702	0.898184	1.04236	6085	0.144174	15	RISE1168_noUDG.SG	RISE1167_noUDG.SG	422.059
9147	12193	0.402555	0.531418	3046	0.128863	16	N45_noUDG.SG	RISE1171_noUDG.SG	236.375
25646	29012	0.9648	1.08994	3366	0.125137	16	RISE1168_noUDG.SG	RISE1167_noUDG.SG	268.985
9671	13264	0.572312	0.732272	3593	0.15996	19	pcw362_noUDG.SG	I0438	224.619
35130	40658	1.05226	1.20027	5528	0.148003	2	N38_noUDG.SG	ILK002	373.506
25164	31053	0.843104	0.998568	5889	0.155464	4	RISE1165_noUDG.SG	ILK002	378.802
4413	8614	0.190606	0.328532	4201	0.137926	5	RISE1165_noUDG.SG	ILK002	304.584
20933	26000	0.66218	0.793201	5067	0.131021	5	pcw362_noUDG.SG	ILK002	386.732
16935	22789	0.555024	0.675217	5854	0.120193	11	RISE1165_noUDG.SG	ILK002	487.05
4408	8288	0.189008	0.312227	3880	0.123219	6	N44_noUDG.SG	I2069	314.886
27923	33304	0.872705	1.01535	5381	0.142647	12	I15646	I2069	377.225
27237	31928	0.856973	0.989308	4691	0.132335	12	pcw362_noUDG.SG	I2069	354.479
16783	23315	0.713841	0.870953	6532	0.157112	1	VLI007	I7959	415.754
45758	51016	1.34994	1.47447	5258	0.124529	2	I15617	I7135	422.231
42537	48541	1.17674	1.32246	6004	0.145714	3	I15646	I7959	412.04
18832	22998	0.596355	0.736127	4166	0.139772	9	I15617	I7135	298.057
26184	30981	0.824646	0.9648	4797	0.140154	12	I15646	Gyvakarai1_10bp_noUDG	342.266
3329	7202	0.25781	0.391789	3873	0.133979	22	MIB052	Gyvakarai1_10bp_noUDG	289.075
75735	81575	2.39299	2.5422	5840	0.149208	1	VLI007	I0104	391.4
42911	48583	1.18537	1.32269	5672	0.137319	3	HOP004	I13467	413.053
18327	23061	0.821105	0.953007	4734	0.131902	15	N44_noUDG.SG	I7209	358.903
20017	23448	0.688457	0.815652	3431	0.127195	20	pcw362_noUDG.SG	I7209	269.743
70294	75075	2.25176	2.38124	4781	0.129478	1	VLI007	I7963	369.252
25588	31181	0.948994	1.07657	5593	0.127579	1	MIB052	I13468	438.395
8731	13299	0.333945	0.488218	4568	0.154273	5	I15646	I13471	296.098
37558	41648	1.02877	1.15364	4090	0.124864	8	HOP004	I6590	327.556
41998	48917	1.16704	1.29191	6919	0.124873	8	RISE1165_noUDG.SG	RISE1163_noUDG.SG	554.083
2124	6650	0.081026	0.233922	4526	0.152896	9	N44_noUDG.SG	I6695	296.018
12836	16466	0.423487	0.548608	3630	0.125121	9	VLI007	I13468	290.119
48318	51883	1.35112	1.47468	3565	0.123562	11	N44_noUDG.SG	I13471	288.519
1448	5501	0.089034	0.214604	4053	0.12557	11	MIB007	I13469	322.768
21034	26188	0.693016	0.815464	5154	0.122448	13	MIB036	I13471	420.913
2815	6058	0.232628	0.354514	3243	0.121886	22	RISE1165_noUDG.SG	RISE1163_noUDG.SG	266.068
27292	33282	0.99315	1.13343	5990	0.140278	1	N49_noUDG.SG	RISE1170_noUDG.SG	427.009
7570	11439	0.408778	0.537958	3869	0.12918	1	N44_noUDG.SG	RISE1170_noUDG.SG	299.505
30857	36476	0.935931	1.08826	5619	0.152326	2	VLI007	I7205	368.88
27219	32020	0.831982	0.986286	4801	0.154304	5	VLI007	I14193	311.139
41241	48665	1.14539	1.28508	7424	0.139692	8	pcw362_noUDG.SG	I4885	531.455
24473	28813	0.794765	0.929524	4340	0.134759	9	VLI007	I7210	322.056
18508	22356	0.618103	0.773375	3848	0.155272	10	I15644	I7290	247.823
50780	54838	1.492	1.64861	4058	0.156603	10	VLI007	KO1002	259.127
35362	40096	1.05757	1.19292	4734	0.135352	2	RISE1165_noUDG.SG	I14585	349.755
9157	13545	0.382052	0.513834	4388	0.131782	12	N44_noUDG.SG	I7280	332.974
6782	13474	0.528697	0.675676	6692	0.146979	15	I15644	I14585	455.303
7685	11673	0.418604	0.546544	3988	0.12794	1	N44_noUDG.SG	RISE1162_noUDG.SG	311.709
2	3147	0.003532	0.135326	3145	0.131794	6	RISE1165_noUDG.SG	RISE1162_noUDG.SG	238.63
28844	31674	0.87803	0.998632	2830	0.120602	7	RISE1165_noUDG.SG	RISE1166_noUDG.SG	234.656
6	3294	0.005462	0.150908	3288	0.145446	13	RISE1165_noUDG.SG	RISE1172_noUDG.SG	226.063
14787	18157	0.620286	0.758831	3370	0.138545	16	RISE1165_noUDG.SG	RISE1162_noUDG.SG	243.242
14787	18156	0.620286	0.758811	3369	0.138525	16	RISE1165_noUDG.SG	RISE1172_noUDG.SG	243.205
17992	22028	0.617462	0.75921	4036	0.141748	20	RISE1165_noUDG.SG	RISE1162_noUDG.SG	284.731
76961	82341	2.11146	2.26752	5380	0.156059	2	I15644	I14189	344.741
83689	88126	2.31027	2.44999	4437	0.139721	2	MIB036	MIB058	317.561
52519	57695	1.22345	1.35417	5176	0.130716	6	RISE1165_noUDG.SG	TIS002	395.973
56468	60828	1.53033	1.68002	4360	0.149689	8	RISE1165_noUDG.SG	RISE1173_noUDG.SG	291.271
17732	21124	0.601236	0.733092	3392	0.131856	10	N49_noUDG.SG	I11752	257.25
52674	56218	1.557	1.70546	3544	0.148465	10	MIB063	I14189	238.709
46439	50355	1.40169	1.54936	3916	0.147665	12	N44_noUDG.SG	I11160	265.195
46707	50513	1.41427	1.56435	3806	0.150078	12	MIB054	MIB058	253.601
31198	34555	0.970905	1.10901	3357	0.138106	14	MIB054	MIB058	243.074
22078	25471	0.925427	1.07947	3393	0.154045	17	RISE1165_noUDG.SG	RISE1173_noUDG.SG	220.26
14103	21369	0.565622	0.723036	7266	0.157414	18	MIB054	MIB058	461.585
6168	10300	0.281546	0.412352	4132	0.130806	21	MIB054	MIB058	315.888
41375	45413	1.35061	1.4778	4038	0.127183	1	RISE1165_noUDG.SG	RISE1171_noUDG.SG	317.495
38634	43238	1.13348	1.26255	4604	0.129065	2	N49_noUDG.SG	Plinkaigalis242	356.72
38086	42984	1.12071	1.25716	4898	0.136453	2	N44_noUDG.SG	Plinkaigalis242	358.951
3	3618	0.000199	0.154557	3615	0.154358	3	N49_noUDG.SG	N47_noUDG.SG	234.196
805	3486	0.024319	0.145202	2681	0.120883	3	pcw362_noUDG.SG	I7275	221.785
34791	42191	0.83549	0.984301	7400	0.148811	6	N49_noUDG.SG	N47_noUDG.SG	497.275
1491	5773	0.072843	0.232013	4282	0.15917	6	RISE1165_noUDG.SG	RISE1167_noUDG.SG	269.021
36202	40614	1.10049	1.23224	4412	0.131748	7	VLI007	Plinkaigalis242	334.882
53298	58207	1.44704	1.57206	4909	0.125019	8	VLI007	N45_noUDG.SG	392.66
40304	46374	1.2235	1.35068	6070	0.127172	10	N49_noUDG.SG	N45_noUDG.SG	477.306
4	3753	0.000125	0.140917	3749	0.140792	10	N49_noUDG.SG	N47_noUDG.SG	266.279
5942	9617	0.220721	0.363434	3675	0.142713	10	pcw362_noUDG.SG	Plinkaigalis242	257.51
1281	5419	0.085967	0.21248	4138	0.126513	11	N49_noUDG.SG	N45_noUDG.SG	327.081
12157	16894	0.428937	0.551788	4737	0.122851	11	N38_noUDG.SG	I1549	385.589
11	2812	0.005505	0.131996	2801	0.126491	13	VLI007	KO1004	221.439
12411	16237	0.596772	0.725079	3826	0.128307	17	RISE1165_noUDG.SG	RISE1171_noUDG.SG	298.191
12417	16237	0.596824	0.725079	3820	0.128255	17	RISE1165_noUDG.SG	RISE1167_noUDG.SG	297.844
11912	15582	0.559181	0.690899	3670	0.131718	17	pcw362_noUDG.SG	I7275	278.625
8686	12312	0.536968	0.681295	3626	0.144327	19	VLI007	N45_noUDG.SG	251.235
70503	76676	1.96607	2.10226	6173	0.136193	2	MIB007	MIB063	453.254
25939	31675	0.857559	1.01393	5736	0.156369	4	N44_noUDG.SG	pcw362_noUDG.SG	366.825
29609	34515	0.948141	1.07713	4906	0.128987	4	MIB057	MIB054	380.348
57790	61882	1.69153	1.82468	4092	0.133148	4	MIB057	MIB052	307.327
37981	44190	1.16185	1.31555	6209	0.153706	4	VLI007	pcw362_noUDG.SG	403.953
6389	10154	0.22047	0.366095	3765	0.145625	8	N44_noUDG.SG	MIB054	258.541
12292	16554	0.430312	0.554373	4262	0.124061	8	MIB007	MIB063	343.541
1686	5915	0.069647	0.206334	4229	0.136687	9	N49_noUDG.SG	N44_noUDG.SG	309.393
15096	20399	0.519672	0.666618	5303	0.146946	10	MIB007	MIB063	360.881
20088	25584	0.630345	0.75741	5496	0.127065	11	N44_noUDG.SG	MIB052	432.535
10	3319	0.005471	0.153023	3309	0.147552	13	MIB054	MIB052	224.26
47558	51814	1.26532	1.40393	4256	0.138617	8	I7207	I0438	307.033
54368	58684	1.59402	1.72002	4316	0.126001	4	VLI029	I0418	342.537
89868	92857	2.50908	2.634	2989	0.12492	2	VLI008	ILK002	239.273
14546	20473	0.539545	0.664705	5927	0.12516	12	ber1M_noUDG.SG	ILK002	473.554
20094	27661	0.698346	0.856474	7567	0.158128	2	I0103	I2105	478.536
2876	5700	0.11244	0.236544	2824	0.124104	3	ber1M_noUDG.SG	I5514	227.551
59959	64314	1.65571	1.79706	4355	0.141351	5	VLI017	I4889	308.098
18645	22523	0.620175	0.779419	3878	0.159244	10	PMI001	I5514	243.526
30182	34079	0.910273	1.03802	3897	0.127744	13	ber1M_noUDG.SG	I2105	305.063
20740	26574	0.669988	0.813011	5834	0.143023	14	RISE1160_noUDG.SG	I5514	407.906
23700	28408	0.913417	1.06301	4708	0.149596	16	I7208	I7958	314.714
67298	71117	1.77879	1.92889	3819	0.150103	3	ber1M_noUDG.SG	ILK003	254.425
39555	45461	1.20502	1.3355	5906	0.130479	10	ber1M_noUDG.SG	ILK003	452.64
15356	20966	0.552783	0.674626	5610	0.121843	14	PMI001	Gyvakarai1_10bp_noUDG	460.429
27664	31029	0.836706	0.965232	3365	0.128526	14	VLI017	Gyvakarai1_10bp_noUDG	261.815
12945	17810	0.628091	0.759503	4865	0.131412	17	I0103	I7959	370.21
15491	21244	0.580923	0.72671	5753	0.145787	2	VLI061	HOP001	394.617
42200	46875	1.2362	1.36926	4675	0.133063	2	VLI011	I0104	351.337
14678	20414	0.51492	0.650275	5736	0.135355	3	I7207	HOP001	423.775
29241	33419	0.850956	0.984636	4178	0.13368	3	VLI017	I13467	312.537
11336	15624	0.44708	0.589615	4288	0.142535	4	RISE1160_noUDG.SG	ILK001	300.838
44169	48849	1.31512	1.43922	4680	0.124102	4	MIB071	I0104	377.109
22112	26875	0.692402	0.819416	4763	0.127014	5	VLI061	I0104	374.998
12796	16979	0.445617	0.572902	4183	0.127285	8	VLI061	I7964	328.633
6339	10162	0.275229	0.406097	3823	0.130868	13	I14191	I7209	292.126
9384	15249	0.460011	0.583278	5865	0.123267	18	VLI017	HOP001	475.796
16578	20244	0.57671	0.697245	3666	0.120535	20	VLI008	I13467	304.144
68624	73320	2.19223	2.33038	4696	0.138146	1	MIB031	I5834	339.93
8924	13861	0.401666	0.528535	4937	0.126869	2	VLI029	I6590	389.141
37117	42924	1.14074	1.28608	5807	0.145346	4	RISE1160_noUDG.SG	RISE1163_noUDG.SG	399.529
40843	46496	1.24031	1.37201	5653	0.131702	4	MIB071	I7963	429.227
38288	43691	1.12238	1.24318	5403	0.120802	5	MIB071	I13468	447.261
59334	63939	1.40384	1.52733	4605	0.12349	6	RISE1160_noUDG.SG	I7963	372.905
1894	5829	0.104853	0.253434	3935	0.148581	7	VLI017	I13468	264.839
47558	51645	1.26532	1.39641	4087	0.131091	8	I7207	I3949	311.768
47558	51639	1.26532	1.3963	4081	0.130989	8	I7207	I3950	311.553
9192	13971	0.323021	0.465265	4779	0.142244	9	I14191	I7214	335.972
12072	16146	0.433802	0.560164	4074	0.126362	10	MIB031	I6590	322.407
11112	16681	0.396867	0.545376	5569	0.148509	11	PMI001	I6590	374.994
50377	53950	1.41018	1.55702	3573	0.146844	11	MIB071	I5834	243.319
11456	16678	0.462651	0.58585	5222	0.123199	13	I7208	I6590	423.867
7845	11384	0.32266	0.455495	3539	0.132835	13	RISE1160_noUDG.SG	RISE1163_noUDG.SG	266.421
29022	33720	0.885099	1.02016	4698	0.135061	13	MIB034	I13468	347.843
29257	33615	0.892739	1.01597	4358	0.123234	13	VLI017	I13469	353.636
18658	23435	0.619052	0.743923	4777	0.124871	14	I0103	I13469	382.555
20501	26550	0.894702	1.03881	6049	0.144104	15	RISE1160_noUDG.SG	RISE1163_noUDG.SG	419.766
28109	31442	0.935078	1.071	3333	0.135922	18	I7208	I13469	245.214
32352	37411	1.11129	1.24365	5059	0.132356	1	MIB042	I7210	382.227
32579	38485	1.02897	1.17243	5906	0.143456	4	PMI001	I7960	411.694
6922	10322	0.24415	0.373108	3400	0.128958	8	VLI011	I14193	263.652
20549	25312	0.675031	0.81813	4763	0.143099	9	VLI008	KO1002	332.846
23333	27327	0.751765	0.879569	3994	0.127804	9	VLI017	KO1002	312.51
23611	28927	0.706138	0.846689	5316	0.140551	11	I7208	I7210	378.226
5297	9917	0.247227	0.405736	4620	0.158509	12	I7208	KO1002	291.466
33436	36688	1.01101	1.15459	3252	0.143578	13	I0103	I7251	226.497
12286	18625	0.465117	0.616752	6339	0.151635	14	I7207	I7205	418.043
11605	17945	0.517507	0.642983	6340	0.125476	18	VLI011	I7205	505.276
17776	22989	0.734093	0.860859	5213	0.126766	1	VLI029	I7282	411.23
76356	81299	2.09895	2.22601	4943	0.127062	2	N18_noUDG.SG	I15616	389.022
47249	52860	1.29463	1.4226	5611	0.127963	3	I14191	I7280	438.486
20372	23312	0.664788	0.798327	2940	0.133539	10	VLI011	I7276	220.16
11804	16172	0.427581	0.561041	4368	0.13346	10	VLI017	I7283	327.289
40898	45318	1.11175	1.2392	4420	0.12745	11	ber1M_noUDG.SG	I7280	346.803
9925	14498	0.405936	0.535233	4573	0.129297	12	PMI001	I3387	353.682
22877	28301	0.735188	0.863039	5424	0.127851	14	PMI001	I7276	424.244
3629	7397	0.172849	0.309437	3768	0.136588	16	I4088	I14161	275.866
83124	88071	2.28996	2.44855	4947	0.158594	2	VLI061	I5833	311.929
62548	68179	1.68287	1.82184	5631	0.138969	3	I7207	Spiginas2	405.198
27242	34619	0.685997	0.829765	7377	0.143768	6	VLI011	KO1003	513.118
22368	26471	0.667441	0.788468	4103	0.121027	11	KNE003	RISE552_noUDG.SG	339.015
20227	24895	0.65471	0.78314	4668	0.12843	12	ber1M_noUDG.SG	RISE1162_noUDG.SG	363.466
20227	24744	0.65471	0.778104	4517	0.123394	12	ber1M_noUDG.SG	RISE1172_noUDG.SG	366.063
15744	20018	0.747353	0.878674	4274	0.131321	15	VLI017	RISE1166_noUDG.SG	325.462
18196	23195	0.761998	0.893958	4999	0.13196	16	RISE1160_noUDG.SG	RISE1172_noUDG.SG	378.827
14595	19804	0.647616	0.772713	5209	0.125097	1	VLI029	I11752	416.397
83790	88097	2.31209	2.44896	4307	0.136862	2	MIB021	MIB058	314.696
28282	32868	0.826036	0.95932	4586	0.133284	3	I14191	I11160	344.077
58800	65682	1.57036	1.7288	6882	0.158439	3	I14191	I11160	434.363
20428	26968	0.651785	0.784552	6540	0.132767	3	VLI029	MIB058	492.592
934	4260	0.045609	0.184251	3326	0.138642	5	I14191	I11160	239.898
16104	22044	0.561837	0.720538	5940	0.158701	7	I7207	I11752	374.289
18327	24544	0.612408	0.741746	6217	0.129338	8	VLI008	RISE1159_noUDG.SG	480.678
18482	21915	0.615713	0.758251	3433	0.142538	10	VLI061	I11752	240.848
23975	29292	0.716921	0.862548	5317	0.145627	11	RISE1160_noUDG.SG	RISE1173_noUDG.SG	365.111
50679	54590	1.42223	1.58217	3911	0.159944	11	RISE1160_noUDG.SG	RISE1173_noUDG.SG	244.523
50091	53829	1.4035	1.54992	3738	0.146429	11	VLI017	I11160	255.277
20227	24880	0.65471	0.782787	4653	0.128077	12	ber1M_noUDG.SG	RISE1173_noUDG.SG	363.297
12318	16557	0.570251	0.710018	4239	0.139767	1	I7208	N45_noUDG.SG	303.29
33656	38258	1.14272	1.26313	4602	0.120407	1	KNE003	RISE1168_noUDG.SG	382.204
58849	65680	1.57388	1.72879	6831	0.154905	3	I14191	I14185	440.98
8659	13435	0.339296	0.471367	4776	0.132071	3	ber1M_noUDG.SG	N45_noUDG.SG	361.624
2713	6314	0.155366	0.306882	3601	0.151516	4	RISE1160_noUDG.SG	RISE1171_noUDG.SG	237.665
48729	53775	1.43598	1.57454	5046	0.13856	4	VLI061	Plinkaigalis242	364.174
738	4260	0.033961	0.184251	3522	0.15029	5	I14191	I14185	234.347
5716	9629	0.231217	0.35289	3913	0.121673	6	VLI011	KO1004	321.6
39403	45632	1.08242	1.22259	6229	0.140171	8	VLI008	RISE1171_noUDG.SG	444.386
39403	45632	1.08242	1.22259	6229	0.140171	8	VLI008	RISE1167_noUDG.SG	444.386
15	3588	0.000219	0.121248	3573	0.121029	8	I14191	I14185	295.219
54745	57864	1.64562	1.77377	3119	0.128148	10	I14191	I3601	243.39
9628	14032	0.365562	0.490688	4404	0.125126	10	VLI011	RISE1168_noUDG.SG	351.965
1120	5259	0.065585	0.206558	4139	0.140973	11	VLI029	Plinkaigalis242	293.602
37391	43581	1.15079	1.2958	6190	0.145012	12	VLI029	Plinkaigalis242	426.862
7618	12861	0.334344	0.494215	5243	0.159871	12	I7207	N47_noUDG.SG	327.952
20227	24744	0.65471	0.778104	4517	0.123394	12	ber1M_noUDG.SG	RISE1168_noUDG.SG	366.063
20390	26461	0.889889	1.03623	6071	0.146342	15	RISE1160_noUDG.SG	RISE1171_noUDG.SG	414.85
20593	26669	0.898053	1.04201	6076	0.143958	15	RISE1160_noUDG.SG	RISE1167_noUDG.SG	422.067
7759	11607	0.420312	0.549746	3848	0.129434	17	I0103	N47_noUDG.SG	297.294
44453	50408	1.3097	1.45858	5955	0.148874	2	MIB021	N44_noUDG.SG	400.003
62768	68414	1.75826	1.91744	5646	0.159177	2	MIB031	MIB054	354.699
4512	7922	0.189945	0.315153	3410	0.125208	3	I0103	I15646	272.347
8586	13435	0.338141	0.471367	4849	0.133226	3	ber1M_noUDG.SG	N49_noUDG.SG	363.968
8535	13435	0.33629	0.471367	4900	0.135077	3	ber1M_noUDG.SG	N44_noUDG.SG	362.756
54702	59082	1.60393	1.73377	4380	0.129843	4	MIB042	MIB054	337.33
50592	55439	1.49421	1.62573	4847	0.131519	4	VLI029	VLI007	368.54
13179	18462	0.480354	0.609254	5283	0.1289	5	VLI029	MIB054	409.853
12475	24631	0.440585	0.588555	12156	0.14797	6	I0103	MIB036	821.518
3168	7709	0.136507	0.293801	4541	0.157294	6	MIB042	MIB054	288.695
29852	37324	0.73465	0.8845	7472	0.14985	6	MIB042	MIB052	498.632
40642	46953	0.936077	1.09546	6311	0.159386	6	VLI008	RISE1165_noUDG.SG	395.957
28471	31683	0.865375	1.00004	3212	0.134666	7	I14191	VLI007	238.516
45100	50338	1.21682	1.34569	5238	0.128862	8	I7207	pcw362_noUDG.SG	406.481
40791	48041	1.12456	1.27306	7250	0.148496	8	VLI011	pcw362_noUDG.SG	488.229
9796	14954	0.372462	0.512495	5158	0.140033	10	I7208	VLI007	368.342
42484	49285	1.2768	1.43489	6801	0.158096	10	MIB034	MIB036	430.182
50676	54434	1.42212	1.57663	3758	0.154513	11	RISE1160_noUDG.SG	RISE1165_noUDG.SG	243.216
6784	10782	0.29122	0.426564	3998	0.135344	13	MIB031	MIB063	295.395
15326	20710	0.55688	0.684705	5384	0.127825	13	MIB042	MIB054	421.201
8586	11666	0.343375	0.471454	3080	0.128079	13	MIB071	MIB036	240.477
20977	26142	0.676493	0.802193	5165	0.1257	14	I0103	N38_noUDG.SG	410.899
18806	22449	0.801335	0.943224	3643	0.141889	17	MIB071	MIB036	256.75
25306	29872	0.842014	1.00137	4566	0.159359	18	I7207	VLI007	286.523
39836	44409	1.30526	1.45069	4573	0.145432	1	I7208	VLI029	314.442
90656	93875	2.55475	2.68832	3219	0.133579	2	MIB071	ber1M_noUDG.SG	240.981
872	3812	0.02726	0.159817	2940	0.132557	3	I0103	I14191	221.791
30107	35535	0.928415	1.06388	5428	0.13547	5	VLI011	ber1M_noUDG.SG	400.679
23292	29789	0.712476	0.859795	6497	0.147319	8	I0103	MIB031	441.016
2275	5970	0.084701	0.221866	3695	0.137165	10	MIB031	ber1M_noUDG.SG	269.384
18482	22223	0.615713	0.767787	3741	0.152074	10	VLI061	VLI011	245.999
20223	24880	0.653988	0.782787	4657	0.128799	12	RISE1160_noUDG.SG	ber1M_noUDG.SG	361.571
8587	11662	0.34338	0.471359	3075	0.127979	13	MIB021	MIB071	240.274
33194	36769	1.00297	1.15663	3575	0.153664	13	MIB071	MIB034	232.65
20966	26912	0.663827	0.81967	5946	0.155843	5	I7671	I0438	381.538
12866	16360	0.42526	0.547136	3494	0.121876	9	I7671	I0438	286.685
36513	41205	1.12274	1.24483	4692	0.12209	10	I5525	I3952	384.307
10615	13456	0.621729	0.743588	2841	0.121859	19	PDA005	I0438	233.138
1836	4537	0.127597	0.24942	2701	0.121823	1	PRE001	I11902	221.715
25102	30149	0.736539	0.875173	5047	0.138634	3	I7671	I0443	364.052
19226	26112	0.498414	0.644791	6886	0.146377	6	I7671	I0443	470.429
15136	19681	0.53449	0.656117	4545	0.121627	7	OHR002	I5835	373.683
59111	66235	1.58743	1.74427	7124	0.156845	3	I7269	I2069	454.206
67269	70945	1.63675	1.75821	3676	0.121456	6	TRM003	I2105	302.661
41000	47161	1.2415	1.36216	6161	0.12066	7	TRM006	I2069	510.608
37316	41726	1.13708	1.25936	4410	0.122285	7	I7671	I0440	360.633
41605	46312	1.26703	1.39213	4707	0.125104	9	TRM006	I2105	376.247
42889	47304	1.2935	1.43985	4415	0.146351	9	TRM003	I2105	301.672
42889	46942	1.2935	1.42246	4053	0.128962	9	I15643	I2105	314.279
21078	26112	0.680298	0.820759	5034	0.140461	12	I7269	I7958	358.391
26408	30131	0.990538	1.12484	3723	0.134299	16	I7671	I0440	277.217
19402	24309	0.802017	0.934948	4907	0.132931	16	TRM003	I4889	369.139
5419	9112	0.248151	0.368224	3693	0.120073	21	I7671	I2069	307.563
67342	73514	1.88457	2.03108	6172	0.146509	2	BNL008	I4895	421.271
24613	29941	0.730446	0.869883	5328	0.139437	3	TRM006	ILK003	382.108
34156	40640	1.03505	1.16728	6484	0.13223	5	VLI092	ILK003	490.358
47170	53514	1.33737	1.49324	6344	0.155868	5	VLI092	Gyvakarai1_10bp_noUDG	407.011
43245	47073	1.17002	1.29815	3828	0.128123	11	OHR002	Gyvakarai1_10bp_noUDG	298.775
3160	6980	0.250806	0.387138	3820	0.136332	22	PNL002	Gyvakarai1_10bp_noUDG	280.198
4964	9145	0.334706	0.46336	4181	0.128654	22	PDA005	I7959	324.98
39814	43878	1.30375	1.43014	4064	0.126388	1	TRM003	ILK001	321.55
82290	86945	2.26436	2.4088	4655	0.144446	2	TRM003	I13467	322.266
41924	47711	1.19917	1.34158	5787	0.142416	5	I7671	HOP001	406.345
29351	34726	0.905233	1.04736	5375	0.142128	5	VLI092	ILK001	378.18
40335	45245	0.929148	1.05218	4910	0.123028	6	BNL008	I0104	399.096
8482	12640	0.324121	0.450511	4158	0.12639	10	MIB045	I0104	328.982
24431	30096	0.782783	0.907361	5665	0.124578	13	OHR002	I7964	454.735
77828	82455	2.44007	2.59211	4627	0.152034	1	MIB059	I7963	304.34
25588	31747	0.948994	1.08979	6159	0.140795	1	OHR002	I13468	437.444
2600	5337	0.146914	0.270487	2737	0.123573	2	BNL008	I7963	221.489
19171	25952	0.625879	0.753128	6781	0.127249	3	I15643	I13470	532.892
33079	39401	1.00891	1.14521	6322	0.136297	5	VLI016	I7963	463.84
45350	51876	1.29195	1.45179	6526	0.159836	5	VLI016	RISE511_noUDG.SG	408.294
50824	55072	1.36247	1.49202	4248	0.129541	8	TRM006	I13469	327.927
31413	38190	0.917786	1.04947	6777	0.131682	8	HOP003	I10565	514.649
6467	10592	0.22563	0.36393	4125	0.1383	9	TRM006	I13471	298.265
16712	20703	0.553776	0.67658	3991	0.122804	9	MIB059	I6695	324.989
12843	16995	0.423744	0.556622	4152	0.132878	9	VLI092	I6695	312.467
6467	10320	0.22563	0.358343	3853	0.132713	9	TRM003	I13471	290.326
10457	15466	0.39397	0.532989	5009	0.139019	10	BNL008	I13471	360.31
10581	17113	0.43245	0.574897	6532	0.142447	12	PRE001	RISE1163_noUDG.SG	458.557
35290	38842	1.09852	1.25595	3552	0.157433	13	PDA005	I7963	225.62
9402	14819	0.39924	0.538051	5417	0.138811	14	VLI004	I14169	390.243
20033	25819	0.879486	1.01897	5786	0.139485	15	PNL002	I13468	414.812
47324	52386	1.37903	1.52995	5062	0.150917	2	I5525	KO1002	335.416
6988	12130	0.287174	0.431128	5142	0.143954	3	PDA005	I7205	357.197
14004	20966	0.512098	0.663266	6962	0.151168	5	PDA005	I7210	460.547
59782	64613	1.41922	1.54491	4831	0.12569	6	PRE001	RISE1170_noUDG.SG	384.358
39916	46138	0.924722	1.07505	6222	0.150326	6	PNL002	I7251	413.901
12540	24641	0.443157	0.588762	12101	0.145605	6	MIB045	I7205	831.084
35596	42231	0.851133	0.986378	6635	0.135245	6	MIB028	I7962	490.591
25868	30205	0.805613	0.947631	4337	0.142018	7	PNL002	I7962	305.384
47074	51687	1.3646	1.52084	4613	0.15623	10	I7671	KO1002	295.27
869	4171	0.053797	0.179046	3302	0.125249	11	OHR002	I4885	263.635
45043	48810	1.35108	1.48098	3767	0.129897	12	VLI092	I4885	289.999
14438	19658	0.568846	0.695021	5220	0.126175	18	VLI092	I7251	413.711
5453	9043	0.424778	0.5467	3590	0.121922	19	HOP003	I7205	294.451
10919	17709	0.456661	0.605316	6790	0.148655	20	MIB046	I7962	456.762
14995	19317	0.534678	0.658573	4322	0.123895	20	PDA005	KO1002	348.844
14255	19433	0.525441	0.664986	5178	0.139545	20	PDA005	I6714	371.063
10915	17709	0.456571	0.605316	6794	0.148745	20	MIB037	I7962	456.755
21201	26728	0.727068	0.877762	5527	0.150694	4	TRM006	I7280	366.77
32949	38242	1.04252	1.16656	5293	0.124036	4	VLI016	I7280	426.731
45343	51874	1.29186	1.45175	6531	0.159893	5	VLI016	I3387	408.461
61116	65414	1.68517	1.84427	4298	0.159104	5	PDA005	I11159	270.138
51131	54591	1.47766	1.60699	3460	0.129333	7	VLI016	I3387	267.526
41498	47502	1.25289	1.37889	6004	0.126001	10	I7269	I7276	476.504
42922	46897	1.16087	1.28948	3975	0.128609	11	TRM006	I7280	309.076
47061	50577	1.42681	1.56709	3516	0.140281	12	PNL002	I7276	250.64
8962	13530	0.372926	0.513585	4568	0.140659	12	PDA005	I7280	324.757
24500	29208	0.769475	0.898783	4708	0.129308	12	TRM003	I11159	364.092
3482	7573	0.205143	0.339695	4091	0.134552	4	TRM006	KO1003	304.046
29652	34898	0.948461	1.08867	5246	0.140208	4	PNL002	RISE1162_noUDG.SG	374.159
57233	61620	1.67415	1.81246	4387	0.138309	4	PNL002	RISE1166_noUDG.SG	317.188
58057	61857	1.70265	1.82305	3800	0.120408	4	I5525	RISE1166_noUDG.SG	315.594
59783	64504	1.41923	1.54357	4721	0.124343	6	PRE001	RISE1162_noUDG.SG	379.676
7429	11150	0.25487	0.375343	3721	0.120473	9	TRM006	MIS001	308.866
3308	7034	0.12626	0.248015	3726	0.121755	9	VLI016	RISE1166_noUDG.SG	306.024
12216	16111	0.534912	0.673202	3895	0.13829	16	TRM006	RISE1166_noUDG.SG	281.655
12216	16112	0.534912	0.673292	3896	0.13838	16	TRM003	RISE1166_noUDG.SG	281.544
25274	30939	0.940838	1.07201	5665	0.131169	1	OHR002	MIB058	431.886
30170	33862	0.877463	1.00259	3692	0.125122	3	MIB046	MIB058	295.072
49918	54821	1.4807	1.60953	4903	0.128829	4	TRM006	I11160	380.582
28275	32467	0.866573	0.993945	4192	0.127372	5	BNL008	MIB058	329.115
8939	12935	0.327644	0.456357	3996	0.128713	6	PDA005	I11752	310.458
14842	19763	0.526201	0.660021	4921	0.13382	7	OHR002	I11752	367.733
22659	29087	0.783866	0.920755	6428	0.136889	10	VLI016	TIS002	469.577
30497	34909	0.968756	1.08925	4412	0.120498	10	VLI092	RISE1173_noUDG.SG	366.147
41234	46342	1.11933	1.27082	5108	0.15149	11	MIB059	RISE1173_noUDG.SG	337.184
41301	46173	1.11988	1.26464	4872	0.144763	11	MIB045	RISE1173_noUDG.SG	336.55
10682	17090	0.435839	0.574361	6408	0.138522	12	PRE001	RISE1173_noUDG.SG	462.598
13577	20488	0.521885	0.672793	6911	0.150908	13	MIB022	MIB058	457.961
9321	15209	0.397923	0.54921	5888	0.151287	14	MIB022	MIB058	389.194
4790	9142	0.333693	0.463207	4352	0.129514	22	TRM006	I11752	336.025
4743	9150	0.328286	0.46339	4407	0.135104	22	TRM003	I11752	326.193
8633	13362	0.397648	0.517915	4729	0.120267	2	MIB022	RISE1171_noUDG.SG	393.208
30085	34943	0.915635	1.04368	4858	0.128043	2	VLI016	N45_noUDG.SG	379.404
57220	61589	1.67334	1.81174	4369	0.138398	4	PNL002	RISE1171_noUDG.SG	315.684
29652	34335	0.948461	1.07203	4683	0.123567	4	PNL002	RISE1167_noUDG.SG	378.985
44886	49268	1.33177	1.45545	4382	0.123683	4	VLI092	MIS002	354.293
16183	23554	0.581755	0.715784	7371	0.134029	5	I7671	N45_noUDG.SG	549.955
36055	39997	1.0991	1.21958	3942	0.120478	9	OHR002	Plinkaigalis242	327.197
3999	7641	0.150238	0.290746	3642	0.140508	10	I15643	I15824	259.202
19135	25193	0.602915	0.743133	6058	0.140218	11	PDA005	Plinkaigalis242	432.041
25636	30574	0.76092	0.894805	4938	0.133885	11	I5525	I14185	368.824
42303	47137	1.14632	1.29949	4834	0.153178	11	OHR002	Plinkaigalis242	315.581
10524	17099	0.430446	0.574557	6575	0.144111	12	PRE001	RISE1171_noUDG.SG	456.246
3695	8008	0.214337	0.373223	4313	0.158886	14	TRM006	Plinkaigalis242	271.452
12321	16216	0.542267	0.676968	3895	0.134701	16	TRM006	RISE1167_noUDG.SG	289.159
12319	16227	0.541777	0.677332	3908	0.135555	16	TRM003	RISE1167_noUDG.SG	288.296
9149	12559	0.468717	0.618914	3410	0.150197	17	I7269	N47_noUDG.SG	227.035
15279	21698	0.587092	0.727582	6419	0.14049	18	TRM003	KO1004	456.901
41380	45501	1.35208	1.48017	4121	0.128092	1	MIB045	VLI007	321.722
23038	27490	0.864079	0.998234	4452	0.134155	1	TRM003	MIB057	331.855
38879	43739	1.2812	1.42446	4860	0.143257	1	I15643	I15646	339.25
25289	30939	0.941537	1.07201	5650	0.13047	1	OHR002	MIB052	433.05
82668	86610	2.27561	2.39716	3942	0.121552	2	MIB022	MIB054	324.306
3864	7227	0.196574	0.346757	3363	0.150183	2	MIB046	MIB052	223.927
47952	52575	1.40316	1.53716	4623	0.134003	2	TRM003	pcw362_noUDG.SG	344.992
30170	33866	0.877463	1.00263	3696	0.125165	3	MIB046	MIB054	295.29
30170	33866	0.877463	1.00263	3696	0.125165	3	MIB046	MIB052	295.29
5	3568	0.00021	0.150146	3563	0.149936	3	I15643	I15646	237.635
46653	53505	1.28182	1.441	6852	0.159182	3	OHR002	HOP004	430.45
48956	54103	1.37374	1.51133	5147	0.137587	5	I5525	VLI007	374.09
16345	23118	0.585625	0.708522	6773	0.122897	5	I7671	N44_noUDG.SG	551.112
21490	26125	0.513213	0.645623	4635	0.13241	6	MIB046	MIB063	350.049
6388	9950	0.220334	0.360067	3562	0.139733	8	VLI092	MIB054	254.915
3554	8260	0.137242	0.281508	4706	0.144266	9	PNL002	N49_noUDG.SG	326.203
4373	7463	0.163034	0.283744	3090	0.12071	10	MIB046	MIB057	255.985
4375	7466	0.163105	0.283792	3091	0.120687	10	MIB037	MIB057	256.117
38245	43062	1.17221	1.29335	4817	0.121142	10	MIB037	MIB057	397.632
4395	7640	0.165727	0.290743	3245	0.125016	10	MIB045	MIB057	259.567
4304	7463	0.160315	0.283744	3159	0.123429	10	MIB039	MIB057	255.937
41425	46211	1.12289	1.26754	4786	0.144649	11	MIB059	RISE1165_noUDG.SG	330.87
41425	46197	1.12289	1.26506	4772	0.14217	11	MIB045	RISE1165_noUDG.SG	335.654
32428	39063	0.92338	1.07324	6635	0.149855	11	I7671	VLI007	442.761
2678	6592	0.122527	0.254562	3914	0.132035	11	MIB028	MIB063	296.437
10465	17158	0.427437	0.575305	6693	0.147868	12	PRE001	RISE1165_noUDG.SG	452.633
9060	13504	0.376494	0.512871	4444	0.136377	12	PDA005	N44_noUDG.SG	325.861
13578	20639	0.521888	0.68089	7061	0.159002	13	MIB022	MIB054	444.082
24411	28654	0.812941	0.956641	4243	0.1437	18	TRM006	N38_noUDG.SG	295.268
24531	28893	0.819679	0.963742	4362	0.144063	18	PDA005	N44_noUDG.SG	302.784
19844	24023	0.68146	0.835041	4179	0.153581	20	TRM006	pcw362_noUDG.SG	272.104
4764	8663	0.235365	0.356984	3899	0.121619	21	TRM006	N49_noUDG.SG	320.591
46718	50319	1.548	1.7033	3601	0.155303	1	VLI016	I7207	231.869
56555	63675	1.88961	2.04839	7120	0.158776	1	VLI092	I0103	448.43
24740	31301	0.80629	0.945251	6561	0.138961	2	PNL002	I7208	472.147
25541	32165	0.82817	0.967908	6624	0.139738	2	VLI016	VLI017	474.03
36923	42547	1.10182	1.24892	5624	0.147104	2	OHR002	VLI011	382.315
38797	45867	1.09605	1.24961	7070	0.15356	3	TRM006	I0103	460.407
40688	46351	1.12676	1.26758	5663	0.140817	3	MIB046	MIB031	402.153
2199	5328	0.091263	0.222315	3129	0.131052	3	VLI092	VLI011	238.76
18905	25567	0.620158	0.745137	6662	0.124979	3	MIB028	MIB021	533.05
46291	52132	1.26618	1.40904	5841	0.142863	3	MIB028	MIB021	408.853
38728	45869	1.09557	1.24967	7141	0.154093	3	TRM003	I0103	463.421
6337	10960	0.309073	0.431089	4623	0.122016	4	MIB059	MIB034	378.885
6215	10960	0.305999	0.431089	4745	0.12509	4	MIB045	MIB034	379.327
39220	44808	1.19292	1.32942	5588	0.136505	4	OHR002	VLI029	409.362
1836	5096	0.090201	0.21094	3260	0.120739	5	MIB046	VLI017	270.004
1503	5065	0.07844	0.210152	3562	0.131712	5	MIB059	VLI017	270.439
1503	5065	0.07844	0.210152	3562	0.131712	5	MIB045	VLI017	270.439
1836	5096	0.090201	0.21094	3260	0.120739	5	MIB039	VLI017	270.004
50089	56424	1.18638	1.32071	6335	0.134337	6	TRM003	I7207	471.575
8083	12704	0.304033	0.44951	4621	0.145477	6	OHR002	VLI008	317.645
42189	49385	1.27079	1.42219	7196	0.151405	7	VLI016	VLI011	475.282
45116	50400	1.32794	1.44944	5284	0.121497	7	MIB046	MIB031	434.908
5205	9439	0.178267	0.336088	4234	0.157821	8	PNL002	VLI061	268.279
36160	41239	1.00757	1.14367	5079	0.136106	8	HOP003	I14191	373.165
7	3981	0.001721	0.149215	3974	0.147494	9	MIB022	MIB042	269.435
41397	45736	1.25699	1.37895	4339	0.12196	9	MIB046	I7208	355.772
20916	26583	0.651819	0.790978	5667	0.139159	11	MIB022	MIB042	407.232
48101	51933	1.33803	1.47743	3832	0.139403	11	VLI016	I7207	274.886
9894	14961	0.353834	0.486837	5067	0.133003	11	MIB039	MIB021	380.969
3971	7221	0.179103	0.301793	3250	0.12269	13	MIB037	MIB021	264.895
20977	26321	0.676493	0.805403	5344	0.12891	14	TRM003	VLI011	414.553
21753	27012	0.918854	1.05513	5259	0.13628	15	TRM006	I7208	385.897
11815	16900	0.638371	0.783083	5085	0.144712	15	VLI016	I7208	351.388
12501	16509	0.6126	0.734651	4008	0.122051	17	VLI092	MIB042	328.387
9557	12974	0.568322	0.716761	3417	0.148439	19	MIB028	MIB021	230.196
12204	15707	0.478507	0.627865	3503	0.149358	21	MIB022	MIB042	234.537
30731	35278	1.06696	1.18974	4547	0.122786	1	VLI050	HOP003	370.319
40841	45328	1.32928	1.4743	4487	0.145025	1	MIB046	MIB045	309.395
812	4108	0.087532	0.229222	3296	0.14169	1	MIB059	MIB037	232.621
35871	41524	1.21083	1.35571	5653	0.14488	1	MIB059	MIB045	390.185
815	4328	0.087563	0.239477	3513	0.151914	1	MIB037	MIB045	231.249
25322	31530	0.820661	0.952395	6208	0.131734	2	PNL002	VLI016	471.253
77562	82195	2.13214	2.25961	4633	0.127462	2	PNL002	VLI016	363.481
50457	57051	1.3714	1.5248	6594	0.153402	3	TRM006	VLI016	429.851
57251	61957	1.53184	1.67148	4706	0.139636	3	MIB046	MIB037	337.019
3	3548	0.000199	0.149232	3545	0.149033	3	MIB045	MIB039	237.867
48817	54399	1.32979	1.46264	5582	0.132847	3	TRM003	OHR002	420.183
48823	54494	1.4388	1.59871	5671	0.159918	4	MIB059	MIB045	354.619
49195	54383	1.4533	1.59404	5188	0.140734	4	MIB045	MIB039	368.639
58983	62590	1.73274	1.85478	3607	0.122036	4	MIB045	OHR002	295.568
27984	32467	0.855226	0.993945	4483	0.138719	5	MIB022	BNL008	323.171
45063	50886	1.28166	1.41597	5823	0.134316	5	MIB046	MIB045	433.53
8475	12356	0.321579	0.445326	3881	0.123747	5	MIB046	MIB028	313.624
14005	21032	0.512151	0.666099	7027	0.153948	5	MIB059	MIB045	456.453
51146	55534	1.42265	1.56213	4388	0.139477	5	HOP003	OHR002	314.604
12776	25497	0.453277	0.6087	12721	0.155423	6	TRM006	TRM003	818.476
26723	33932	0.673372	0.81912	7209	0.145748	6	MIB046	MIB045	494.621
26723	33932	0.673372	0.81912	7209	0.145748	6	MIB046	MIB039	494.621
2395	6211	0.110897	0.245724	3816	0.134827	6	MIB059	MIB037	283.029
1884	5786	0.103207	0.252356	3902	0.149149	7	TRM006	TRM003	261.618
21918	28060	0.716586	0.851816	6142	0.13523	7	MIB046	MIB045	454.189
29635	34927	0.853322	0.9877	5292	0.134378	8	MIB046	MIB028	393.815
29634	35286	0.852965	0.994323	5652	0.141358	8	MIB045	MIB028	399.836
32648	38284	1.01723	1.16564	5636	0.148407	9	MIB059	MIB037	379.766
20124	24469	0.666645	0.794082	4345	0.127437	9	MIB045	MIB039	340.953
43014	47259	1.29732	1.43674	4245	0.139424	9	TRM003	OHR002	304.467
30296	35261	0.960857	1.09996	4965	0.139106	10	TRM006	TRM003	356.922
17544	21124	0.591814	0.733092	3580	0.141278	10	VLI016	OHR002	253.401
47063	50394	1.42719	1.55254	3331	0.125347	12	MIB045	MIB039	265.742
35716	38927	1.11821	1.25705	3211	0.13884	13	MIB046	MIB059	231.273
36097	38927	1.1346	1.25705	2830	0.122442	13	MIB037	MIB045	231.13
712	4232	0.050654	0.193871	3520	0.143217	16	MIB046	MIB028	245.781
8489	11759	0.531569	0.653086	3270	0.121517	19	BNL008	TRM003	269.098
6073	10126	0.212546	0.364248	4053	0.151702	8	VLI024	I0438	267.169
34158	39152	1.02185	1.16493	4994	0.143085	2	MIB009	ILK002	349.023
38253	43782	1.12187	1.24409	5529	0.122223	5	KO1006	ILK002	452.37
10239	14957	0.371553	0.514128	4718	0.142575	8	KON004	ILK002	330.913
16807	23451	0.549796	0.697287	6644	0.147491	11	VLI020	ILK002	450.468
15379	19578	0.545899	0.672401	4199	0.126502	20	VLI071	I0443	331.931
60607	66124	1.71433	1.83726	5517	0.122924	2	MIB002	I5514	448.814
13611	18673	0.477741	0.61631	5062	0.138569	3	RDV001	I4889	365.305
47375	52764	1.29654	1.42022	5389	0.123681	3	KON004	I2069	435.718
44886	49317	1.04508	1.1715	4431	0.126421	6	MIB010	I2105	350.496
35959	40453	1.09521	1.23025	4494	0.135044	7	VLI067	I4891	332.78
35507	39921	1.0839	1.20773	4414	0.123829	7	RDV001	I7958	356.459
18124	24030	0.609606	0.730067	5906	0.120461	8	VLI010	I2069	490.283
11356	16182	0.418428	0.561739	4826	0.143311	10	I0371	I2069	336.75
4008	7209	0.180502	0.301298	3201	0.120796	13	MIB002	I5514	264.992
29318	33797	0.894825	1.02241	4479	0.127586	13	VLI071	I0440	351.057
11082	16750	0.460173	0.58052	5668	0.120347	20	VLI067	I4889	470.972
3068	6760	0.185269	0.319887	3692	0.134618	20	VLI071	I5514	274.257
38044	43232	1.2567	1.41205	5188	0.155352	1	VLI010	Gyvakarai1_10bp_noUDG	333.951
40594	44741	1.19975	1.3253	4147	0.125557	2	PRU002	Gyvakarai1_10bp_noUDG	330.288
13421	18581	0.523483	0.680663	5160	0.15718	4	VLI071	Gyvakarai1_10bp_noUDG	328.286
17135	24216	0.582495	0.735521	7081	0.153026	8	RDV001	Gyvakarai1_10bp_noUDG	462.732
52153	55602	1.54296	1.67367	3449	0.130703	10	I0371	Gyvakarai1_10bp_noUDG	263.881
45882	50089	1.25821	1.40253	4207	0.144328	11	KON004	Gyvakarai1_10bp_noUDG	291.489
26092	29211	1.02631	1.14888	3119	0.122566	15	PRU002	Gyvakarai1_10bp_noUDG	254.475
12789	16594	0.560236	0.699189	3805	0.138953	16	MIB009	I4887	273.834
4746	9056	0.328574	0.458002	4310	0.129428	22	PDA002	I7959	333.004
65270	70055	1.81063	1.95591	4785	0.145282	2	VLI067	I13467	329.36
5605	9322	0.231557	0.352876	3717	0.121319	3	PRU002	HOP001	306.382
22000	26396	0.525411	0.651511	4396	0.1261	6	CAH010	I13467	348.612
35620	40931	1.08965	1.23914	5311	0.149493	7	VLI071	HOP001	355.268
12636	17212	0.438508	0.586897	4576	0.148389	8	BNL003	I7964	308.379
17136	24117	0.582716	0.733116	6981	0.1504	8	RDV001	I0104	464.162
50196	53740	1.47553	1.6012	3544	0.125666	10	VLI020	I7964	282.017
9683	14199	0.36605	0.494606	4516	0.128556	10	BNL005	I13467	351.287
32993	35777	0.995785	1.11964	2784	0.123851	13	PRU002	I13467	224.786
7853	11589	0.322719	0.46646	3736	0.143741	13	VLI020	I0104	259.912
332	3649	0.015758	0.164095	3317	0.148337	13	RDV001	I13467	223.612
6353	9705	0.277068	0.416621	3352	0.139553	16	KON004	I13467	240.195
18284	22886	0.629137	0.78782	4602	0.158683	20	CAH010	I0104	290.012
8768	12799	0.358644	0.502276	4031	0.143632	21	RDV001	I13467	280.648
59808	66375	1.95894	2.11101	6567	0.152061	1	VLI067	RISE1163_noUDG.SG	431.866
74877	80667	2.3788	2.51167	5790	0.132865	1	RDV001	I13468	435.781
39844	45625	1.18921	1.34731	5781	0.158105	2	CAH010	I5834	365.643
39422	45456	1.18385	1.34192	6034	0.158074	2	VLI024	I5834	381.72
51896	57111	1.40365	1.52637	5215	0.122719	3	I0371	I10565	424.954
33506	40730	0.810968	0.939417	7224	0.128449	6	VLI067	I13469	562.402
37757	44214	0.893278	1.02979	6457	0.136515	6	VLI071	I6590	472.988
38733	44412	1.17258	1.31251	5679	0.139937	7	CAH010	I10565	405.825
25778	29723	0.80095	0.930155	3945	0.129205	7	MIB035	I6590	305.329
25778	29735	0.80095	0.930654	3957	0.129704	7	MIB010	I6590	305.079
50437	55073	1.35032	1.49208	4636	0.14176	8	VLI067	I13469	327.032
797	4277	0.028138	0.156586	3480	0.128448	9	I0371	I7214	270.927
35280	38506	1.0984	1.24379	3226	0.145383	13	PDA002	I7963	221.897
10662	14759	0.423881	0.547362	4097	0.123481	13	KO1006	I7963	331.792
29052	33491	0.886096	1.01268	4439	0.12658	13	MIB044	I13468	350.687
19339	24946	0.801492	0.95066	5607	0.149168	16	VLI010	RISE1163_noUDG.SG	375.885
2289	5729	0.129171	0.249826	3440	0.120655	16	VLI067	RISE511_noUDG.SG	285.11
3436	6862	0.166629	0.290151	3426	0.123522	16	MIB062	I6695	277.36
6644	10538	0.369145	0.490004	3894	0.120859	18	RDV001	I5834	322.194
6915	12136	0.379842	0.528258	5221	0.148416	18	MIB009	RISE511_noUDG.SG	351.781
10204	13017	0.597075	0.719634	2813	0.122559	19	KO1006	I5834	229.522
16240	20526	0.567481	0.70777	4286	0.140289	20	VLI067	I5834	305.512
55438	61248	1.86636	1.99456	5810	0.128203	1	BNL005	KO1002	453.187
52257	56277	1.75843	1.88228	4020	0.12385	1	VLI071	KO1002	324.586
67252	73373	1.87688	2.02376	6121	0.146882	2	PRU002	KO1002	416.729
71003	76778	1.97601	2.1041	5775	0.128081	2	MIB010	I4885	450.887
14539	19250	0.554253	0.674354	4711	0.120101	2	MIB062	I14193	392.253
6621	12088	0.273399	0.428449	5467	0.15505	3	PDA002	I7205	352.596
30303	35130	0.967129	1.0965	4827	0.129375	4	I7131	I14160	373.102
38751	44162	1.17948	1.31329	5411	0.133814	4	KON004	I7962	404.367
14191	20966	0.517005	0.663266	6775	0.146261	5	PDA002	I7210	463.213
46401	51349	1.08185	1.20381	4948	0.121963	6	VLI071	I6714	405.697
36897	43041	0.878816	1.00275	6144	0.12393	6	VLI071	I7290	495.764
35469	39804	1.08182	1.20395	4335	0.122129	7	VLI071	I7960	354.953
55190	59767	1.4986	1.63259	4577	0.133996	8	RDV001	KO1002	341.577
11425	16033	0.419231	0.554016	4608	0.134785	10	BNL004	I7962	341.878
11487	15838	0.421081	0.546993	4351	0.125912	10	I0371	KO1002	345.559
51057	54288	1.49982	1.62023	3231	0.120417	10	I0371	KO1002	268.318
279	4035	0.013385	0.171818	3756	0.158433	11	MIB035	I14193	237.072
7245	10980	0.324449	0.445772	3735	0.121323	12	VLI010	I14193	307.856
19379	23750	0.625771	0.751049	4371	0.125278	12	PDA002	I7960	348.904
5998	9868	0.329133	0.484504	3870	0.155371	17	I15618	I15620	249.081
6915	11638	0.379842	0.518715	4723	0.138873	18	MIB009	I7290	340.095
14159	19490	0.524094	0.667337	5331	0.143243	20	PDA002	KO1002	372.165
4821	9375	0.25202	0.401426	4554	0.149406	20	VLI071	I7290	304.807
8185	12921	0.36247	0.500176	4736	0.137706	20	KO1006	I7960	343.921
4044	8529	0.209883	0.350786	4485	0.140903	21	VLI024	I7251	318.304
7958	12418	0.332481	0.483874	4460	0.151393	21	VLI071	RISE1170_noUDG.SG	294.598
31003	36084	1.07359	1.21502	5081	0.141422	1	I7131	I15616	359.279
62668	68362	1.68385	1.82462	5694	0.140769	3	BNL005	I11159	404.492
62851	65563	1.86402	1.98552	2712	0.121501	4	VLI067	I7280	223.208
27345	31309	0.838332	0.971785	3964	0.133453	5	VLI067	I7280	297.033
45711	51358	1.30441	1.4327	5647	0.128294	5	VLI020	I3387	440.161
31319	36872	0.987517	1.11878	5553	0.13126	7	VLI067	I7282	423.053
31320	37593	0.987538	1.14152	6273	0.153986	7	RDV001	I7282	407.375
24439	30681	0.740634	0.892712	6242	0.152078	8	I15618	I14166	410.447
7425	12032	0.297032	0.423358	4607	0.126326	8	CAH010	I7280	364.691
49104	52810	1.29934	1.43654	3706	0.137199	8	VLI024	I7280	270.118
18647	21722	0.62079	0.750531	3075	0.129741	10	I15618	I14161	237.011
51050	54590	1.43793	1.58217	3540	0.144237	11	MIB040	I14585	245.43
9157	13517	0.382052	0.513444	4360	0.131392	12	PDA002	I7280	331.831
6915	12136	0.379842	0.528258	5221	0.148416	18	MIB009	I3387	351.781
74636	81073	2.37009	2.52713	6437	0.157037	1	VLI020	KO1003	409.903
30038	34992	1.05167	1.18385	4954	0.132173	1	MIB009	MIS001	374.812
87516	91229	2.42932	2.57794	3713	0.14862	2	VLI067	RISE1172_noUDG.SG	249.832
34234	41176	1.01464	1.14004	6942	0.1254	3	VLI020	MIS001	553.589
1154	5130	0.040451	0.177149	3976	0.136698	9	VLI045	Spiginas2	290.86
36760	42651	1.02649	1.15572	5891	0.12923	11	VLI067	KO1003	455.854
1579	5380	0.133602	0.282383	3801	0.148781	14	MIB009	MIS001	255.476
22644	27533	0.936143	1.07913	4889	0.142986	15	VLI067	RISE552_noUDG.SG	341.922
19770	24994	0.866015	1.00318	5224	0.137164	15	MIB040	RISE1166_noUDG.SG	380.858
30292	33846	1.02665	1.17709	3554	0.150442	18	MIB009	MIS001	236.237
22309	25541	0.773284	0.904544	3232	0.13126	20	MIB035	RISE1172_noUDG.SG	246.229
22310	25541	0.773372	0.904544	3231	0.131172	20	MIB010	RISE1172_noUDG.SG	246.318
67099	70741	2.13678	2.26682	3642	0.13004	1	RDV001	TIS002	280.068
50239	54484	1.45321	1.57471	4245	0.121506	2	RDV001	I0374	349.366
23102	28279	0.708382	0.866613	5177	0.158231	5	MIB002	MIB058	327.18
4613	8422	0.196287	0.316452	3809	0.120165	5	RDV001	I14189	316.981
50959	55341	1.41827	1.55707	4382	0.138803	5	MIB053	RISE1159_noUDG.SG	315.699
42903	48432	0.999927	1.15125	5529	0.151319	6	VLI010	TIS002	365.387
32042	38519	0.780481	0.901834	6477	0.121353	6	VLI024	TIS002	533.732
29740	34668	0.931857	1.05298	4928	0.121119	7	RDV001	TIS002	406.873
18725	21586	0.622368	0.746681	2861	0.124313	10	VLI020	I11752	230.145
19793	24955	0.813133	0.950808	5162	0.137675	16	VLI010	RISE1173_noUDG.SG	374.941
7991	11808	0.406612	0.540659	3817	0.134047	22	MIB009	MIB058	284.751
51429	55933	1.73961	1.87378	4504	0.134177	1	PRU002	I1549	335.676
82237	85382	2.58508	2.71955	3145	0.134471	1	MIB009	MIS002	233.88
40598	44698	1.19977	1.32442	4100	0.124657	2	PRU002	Plinkaigalis242	328.903
40901	45456	1.20667	1.34192	4555	0.135246	2	PRU002	I1549	336.794
38476	43349	1.13052	1.26573	4873	0.135209	2	BNL003	I3601	360.405
71915	75187	1.96069	2.10916	3272	0.148475	3	PRU002	I3601	220.374
8375	12813	0.336395	0.459997	4438	0.123602	7	KO1006	N45_noUDG.SG	359.056
11357	15821	0.418448	0.545738	4464	0.12729	10	MIB009	MIS002	350.695
21101	26540	0.732496	0.869509	5439	0.137013	10	MIB009	MIS002	396.97
20909	25317	0.706901	0.844791	4408	0.13789	10	MIB009	I1549	319.675
34134	37002	1.04066	1.16624	2868	0.125578	13	BNL005	Plinkaigalis242	228.384
22543	28034	0.723266	0.845571	5491	0.122305	14	CAH010	Plinkaigalis242	448.96
19825	24983	0.870784	1.00308	5158	0.132291	15	MIB040	RISE1171_noUDG.SG	389.898
19339	24955	0.801492	0.950808	5616	0.149316	16	VLI010	RISE1168_noUDG.SG	376.115
5554	9607	0.43282	0.56901	4053	0.13619	19	MIB009	I15824	297.599
20540	24053	0.709115	0.838201	3513	0.129086	20	MIB009	Plinkaigalis242	272.144
47544	51937	1.6265	1.75056	4393	0.124057	1	VLI020	VLI007	354.111
69119	73625	2.2159	2.34183	4506	0.125931	1	MIB002	VLI007	357.815
70370	75840	2.25399	2.39447	5470	0.140481	1	MIB035	MIB057	389.377
70370	75785	2.25399	2.39334	5415	0.139356	1	MIB010	MIB057	388.573
69101	73589	2.21185	2.33904	4488	0.127182	1	MIB062	VLI007	352.88
37808	43003	1.11589	1.25944	5195	0.143558	2	KON004	N44_noUDG.SG	361.875
14510	20218	0.562489	0.699376	5708	0.136887	4	VLI010	N38_noUDG.SG	416.986
44882	50321	1.33174	1.49031	5439	0.158567	4	VLI010	VLI007	343.01
25255	30983	0.846861	0.995241	5728	0.14838	4	VLI010	RISE1165_noUDG.SG	386.036
9667	14109	0.394674	0.546086	4442	0.151412	4	MIB002	MIB007	293.372
25591	31232	0.850822	1.00306	5641	0.152235	4	BNL005	VLI007	370.545
55658	60183	1.63359	1.76584	4525	0.132242	4	BNL005	MIB036	342.176
41574	46880	1.18973	1.32992	5306	0.140188	5	BNL003	N49_noUDG.SG	378.492
48194	53516	1.35375	1.49378	5322	0.140034	5	MIB009	MIB057	380.05
27551	34619	0.695647	0.829765	7068	0.134118	6	MIB002	MIB063	526.999
40719	46106	0.939224	1.07459	5387	0.135365	6	VLI071	N44_noUDG.SG	397.961
22180	28013	0.726522	0.849968	5833	0.123446	7	VLI020	VLI007	472.514
39450	44508	1.18861	1.3153	5058	0.126689	7	CAH010	I15644	399.245
3131	6996	0.167315	0.294107	3865	0.126792	7	RDV001	VLI007	304.83
34528	39348	1.04945	1.18246	4820	0.133011	7	KON004	MIB057	362.376
29823	35423	0.933418	1.07892	5600	0.145505	7	VLI071	pcw362_noUDG.SG	384.866
28368	31259	0.861334	0.985816	2891	0.124482	7	I0371	I15644	232.242
7644	12297	0.302577	0.43033	4653	0.127753	8	MIB002	MIB063	364.218
1184	5425	0.047641	0.192836	4241	0.145195	8	MIB033	MIB063	292.09
7644	12317	0.302577	0.430731	4673	0.128154	8	MIB062	MIB063	364.639
1198	5511	0.048204	0.194958	4313	0.146754	8	MIB044	MIB063	293.893
614	3900	0.038018	0.167613	3286	0.129595	11	VLI039	HOP004	253.559
2465	6337	0.115658	0.246427	3872	0.130769	11	MIB009	I15646	296.095
2335	5401	0.118518	0.250718	3066	0.1322	12	CAH010	MIB036	231.921
35512	39992	1.08777	1.21398	4480	0.126209	12	MIB002	MIB052	354.967
8960	13489	0.372893	0.512554	4529	0.139661	12	PDA002	N44_noUDG.SG	324.285
35508	39989	1.08772	1.21396	4481	0.126243	12	MIB062	MIB052	354.95
10195	16548	0.416156	0.575935	6353	0.159779	14	MIB002	MIB057	397.612
26551	30391	0.885021	1.03168	3840	0.146663	18	CAH010	VLI007	261.825
30298	33111	1.02699	1.1538	2813	0.126802	18	RDV001	VLI007	221.842
6980	11808	0.387835	0.540659	4828	0.152824	22	MIB009	MIB054	315.919
74760	80259	2.37576	2.4962	5499	0.120437	1	VLI067	RISE1160_noUDG.SG	456.588
34505	39701	1.16842	1.29718	5196	0.128759	1	BNL004	VLI061	403.545
63268	67980	2.04419	2.17078	4712	0.126597	1	CAH010	VLI061	372.205
61284	67557	1.99738	2.1498	6273	0.152416	1	MIB002	MIB042	411.571
64540	68750	2.07172	2.19429	4210	0.122572	1	MIB035	MIB031	343.471
63187	68750	2.04327	2.19429	5563	0.151021	1	MIB010	MIB031	368.359
90758	93875	2.55922	2.68832	3117	0.129102	2	MIB035	MIB034	241.437
90762	93875	2.55932	2.68832	3113	0.129007	2	MIB010	MIB034	241.305
91001	93875	2.56626	2.68832	2874	0.122066	2	MIB053	MIB021	235.446
49864	55167	1.35396	1.47875	5303	0.124795	3	MIB002	MIB034	424.937
20407	26968	0.650261	0.784552	6561	0.134291	3	MIB062	VLI029	488.566
3130	6097	0.182443	0.303406	2967	0.120963	4	BNL004	VLI061	245.282
3917	7906	0.226699	0.354045	3989	0.127346	4	VLI020	I7208	313.241
43063	48100	1.28882	1.417	5037	0.128177	4	VLI020	ber1M_noUDG.SG	392.972
7165	12157	0.329187	0.485765	4992	0.156578	4	BNL005	MIB071	318.819
29414	34606	0.908786	1.04437	5192	0.135585	5	VLI024	ber1M_noUDG.SG	382.933
25237	28701	0.755152	0.881621	3464	0.126469	5	VLI071	MIB021	273.901
2429	6175	0.120224	0.255752	3746	0.135528	5	MIB053	MIB071	276.4
48779	54536	1.15929	1.28002	5757	0.120732	6	RDV001	I0103	476.841
50671	56514	1.19822	1.32472	5843	0.126499	6	MIB035	MIB031	461.901
48799	55284	1.16107	1.29497	6485	0.133906	6	VLI071	I7207	484.295
12572	24921	0.445792	0.593417	12349	0.147625	6	MIB053	I0103	836.511
52594	55921	1.54458	1.6682	3327	0.123615	7	MIB009	I14191	269.142
12876	17733	0.447614	0.604119	4857	0.156505	8	BNL003	VLI061	310.342
25194	30251	0.753993	0.878642	5057	0.124649	8	MIB035	I0103	405.699
4	4162	8.4e-05	0.139794	4158	0.13971	8	MIB033	MIB034	297.616
22595	26037	0.720342	0.84064	3442	0.120298	9	RDV001	I0103	286.123
19415	23142	0.613987	0.740505	3727	0.126518	9	RDV001	VLI029	294.583
18727	21570	0.622375	0.745964	2843	0.123589	10	VLI020	VLI061	230.037
18817	21570	0.623938	0.745964	2753	0.122026	10	VLI020	VLI011	225.608
18396	21873	0.614406	0.753877	3477	0.139471	10	BNL005	VLI061	249.299
47987	51734	1.33339	1.46684	3747	0.133453	11	PDA002	I0103	280.773
40379	45050	1.2246	1.35114	4671	0.126535	12	PDA002	MIB071	369.147
33434	36988	1.01096	1.16578	3554	0.154823	13	VLI020	VLI017	229.552
32569	35441	0.985579	1.10671	2872	0.121135	13	PDA002	MIB034	237.091
16995	21655	0.591732	0.714654	4660	0.122922	13	MIB033	MIB034	379.102
8673	11916	0.349379	0.486598	3243	0.137219	13	MIB053	MIB071	236.338
26824	31355	0.82047	0.978099	4531	0.157629	14	PRU002	KNE003	287.447
22304	27727	0.712591	0.839201	5423	0.12661	14	KON004	ber1M_noUDG.SG	428.323
21803	26785	0.864836	1.01421	4982	0.149376	16	PDA002	VLI017	333.521
10409	17862	0.485838	0.638202	7453	0.152364	18	BNL004	VLI011	489.157
30725	33846	1.04744	1.17709	3121	0.129654	18	VLI020	VLI017	240.718
30628	33541	1.04226	1.16787	2913	0.125611	18	KON004	VLI017	231.906
5079	8443	0.403148	0.527707	3364	0.124559	19	VLI020	I0103	270.073
9557	13024	0.568322	0.720411	3467	0.152089	19	MIB033	MIB034	227.959
21068	24215	0.722946	0.845094	3147	0.122148	20	VLI010	MIB021	257.638
4177	8466	0.214824	0.349392	4289	0.134568	21	BNL003	ber1M_noUDG.SG	318.724
63574	68932	2.0466	2.20311	5358	0.156517	1	PRU002	HOP003	342.327
23812	30064	0.790884	0.913186	6252	0.122302	2	CAH010	VLI016	511.194
48215	52724	1.41622	1.53927	4509	0.123049	2	CAH010	I5525	366.439
22084	28419	0.750223	0.874883	6335	0.12466	2	KO1006	BNL008	508.182
58481	63325	1.5631	1.6947	4844	0.131598	3	VLI010	I7269	368.091
58509	63407	1.5643	1.69677	4898	0.132475	3	BNL005	I7269	369.73
57642	62651	1.5436	1.68356	5009	0.13996	3	MIB040	I5525	357.888
8053	12397	0.359553	0.494417	4344	0.134864	4	PDA002	TRM003	322.102
13874	19188	0.540555	0.688241	5314	0.147686	4	MIB009	MIB028	359.817
50126	55514	1.4011	1.56087	5388	0.159775	5	BNL004	TRM006	337.224
6778	10719	0.273165	0.394663	3941	0.121498	5	BNL004	MIB028	324.367
45703	51358	1.30415	1.4327	5655	0.128546	5	VLI020	VLI016	439.92
40336	45245	0.929154	1.05218	4909	0.123022	6	VLI071	BNL008	399.034
50088	55967	1.18637	1.3107	5879	0.124328	6	VLI071	TRM003	472.862
57871	62398	1.35635	1.49212	4527	0.135772	6	I0371	I7671	333.426
23893	29046	0.764825	0.903144	5153	0.138319	7	VLI010	MIB028	372.545
20721	27061	0.684523	0.828455	6340	0.143932	7	VLI020	PNL002	440.486
8295	12496	0.331901	0.455477	4201	0.123576	7	VLI024	I7269	339.953
2588	6421	0.137717	0.278747	3833	0.14103	7	VLI071	VLI016	271.786
11144	16486	0.422041	0.568391	5342	0.14635	7	MIB062	MIB028	365.015
34930	41067	0.98888	1.13751	6137	0.148631	8	VLI067	TRM006	412.902
6956	10585	0.246288	0.37807	3629	0.131782	8	MIB002	MIB059	275.379
13611	18110	0.480492	0.608319	4499	0.127827	8	MIB002	MIB028	351.96
10819	15552	0.385106	0.532736	4733	0.14763	8	BNL005	TRM003	320.599
13610	17740	0.480425	0.604185	4130	0.12376	8	MIB062	MIB028	333.71
3191	6876	0.119316	0.239921	3685	0.120605	9	VLI067	PRE001	305.543
27650	32521	0.891461	1.01545	4871	0.123989	9	VLI067	I15643	392.857
15493	20490	0.521704	0.672658	4997	0.150954	9	VLI020	TRM003	331.028
13310	17711	0.472687	0.600203	4401	0.127516	10	VLI020	VLI016	345.133
25279	30746	0.844026	0.978196	5467	0.13417	10	KON004	TRM003	407.468
22087	26908	0.661034	0.799812	4821	0.138778	11	MIB002	MIB046	347.389
30640	36530	0.895812	1.01746	5890	0.12165	11	BNL005	MIB028	484.176
22087	26908	0.661034	0.799812	4821	0.138778	11	MIB062	MIB046	347.389
12726	20208	0.493474	0.652834	7482	0.15936	12	KON004	OHR002	469.503
29808	34351	0.903944	1.05017	4543	0.146221	13	VLI039	BNL008	310.694
4452	8220	0.429521	0.564634	3768	0.135113	15	KON004	PRE001	278.878
22624	27566	0.934219	1.07984	4942	0.145616	15	VLI071	TRM006	339.386
22232	27514	0.9254	1.07901	5282	0.153606	15	VLI071	TRM003	343.867
10985	14610	0.481361	0.614899	3625	0.133538	16	BNL003	TRM003	271.458
12235	16725	0.583896	0.739089	4490	0.155193	17	MIB009	MIB028	289.317
21714	24863	0.745576	0.878609	3149	0.133033	20	VLI020	VLI092	236.708
27374	33464	0.995707	1.13844	6090	0.142734	1	VLI045	PDA002	426.668
59170	64673	1.94779	2.0732	5503	0.12541	1	CAH010	RDV001	438.801
54943	60752	1.84697	1.98545	5809	0.138473	1	MIB035	MIB033	419.504
30051	35064	1.05358	1.1848	5013	0.131222	1	MIB010	MIB033	382.024
65330	69247	1.81196	1.93654	3917	0.124578	2	PRU002	CAH010	314.421
35487	40190	1.06445	1.19339	4703	0.128937	2	CAH010	MIB062	364.752
90701	93875	2.5572	2.68832	3174	0.131128	2	MIB035	MIB033	242.054
90690	93875	2.55698	2.68832	3185	0.131341	2	MIB010	MIB033	242.499
58510	63437	1.56439	1.69747	4927	0.133084	3	VLI010	BNL005	370.217
49864	55228	1.35396	1.47964	5364	0.125683	3	MIB002	MIB033	426.788
4478	7846	0.188614	0.312244	3368	0.12363	3	BNL003	PDA002	272.426
66024	69913	1.59636	1.71748	3889	0.121114	6	MIB002	RDV001	321.102
18647	21728	0.62079	0.750739	3081	0.129949	10	VLI020	BNL005	237.093
2344	5395	0.118699	0.250592	3051	0.131893	12	CAH010	MIB053	231.324
35866	38927	1.12652	1.25705	3061	0.130528	13	MIB035	MIB010	234.509
19901	25052	0.817469	0.951607	5151	0.134138	16	PRU002	MIB040	384.008
18907	23178	0.650595	0.804265	4271	0.15367	20	MIB040	MIB009	277.933
8239	13041	0.325599	0.458347	4802	0.132748	3	I6715	I3952	361.738
11522	16458	0.460449	0.614616	4936	0.154167	4	NAU001_noUDG.SG	I0438	320.172
41287	47288	1.25769	1.39209	6001	0.1344	4	I6715	I3952	446.503
6304	10126	0.217289	0.364248	3822	0.146959	8	MIB066	I0438	260.073
25987	30149	0.755098	0.875173	4162	0.120075	3	I6712	I0443	346.617
11475	16458	0.457587	0.614616	4983	0.157029	4	NAU001_noUDG.SG	I0443	317.33
20119	23448	0.693438	0.815652	3329	0.122214	20	I6712	I0443	272.391
16048	21049	0.598085	0.720122	5001	0.122037	2	MIB048	I4889	409.794
27052	31027	0.826074	0.959267	3975	0.133193	5	I6712	I2105	298.439
4408	9300	0.189008	0.34158	4892	0.152572	6	VLI076	I2069	320.635
18296	21533	0.609002	0.744002	3237	0.135	10	CAH005	I4891	239.778
10517	15345	0.373669	0.501835	4828	0.128166	11	I6712	I2069	376.699
5352	8334	0.302794	0.430666	2982	0.127872	18	I6712	I2105	233.202
27768	32428	0.847168	0.992889	4660	0.145721	5	MIB066	I4887	319.789
39077	44444	1.13872	1.26339	5367	0.12467	5	BLS002	I7135	430.496
4	4174	8.4e-05	0.140297	4170	0.140213	8	I6712	I4887	297.405
43445	47644	1.31542	1.46632	4199	0.150901	9	NAU001_noUDG.SG	Gyvakarai1_10bp_noUDG	278.262
7767	12212	0.298861	0.440788	4445	0.141927	10	CAH005	ILK003	313.189
16871	20901	0.57752	0.706289	4030	0.128769	10	VLI076	Gyvakarai1_10bp_noUDG	312.964
40305	46214	1.22351	1.34669	5909	0.123175	10	I6712	Gyvakarai1_10bp_noUDG	479.724
38124	43232	1.26003	1.41205	5108	0.152025	1	VLI076	I13467	335.997
22555	26708	0.535817	0.67158	4153	0.135763	6	NAU001_noUDG.SG	I13467	305.901
11361	16551	0.455079	0.5822	5190	0.127121	13	NAU001_noUDG.SG	I0104	408.272
12986	18153	0.479062	0.60686	5167	0.127798	14	CAH005	ILK001	404.31
51779	56826	1.50178	1.62732	5047	0.125543	2	VLI076	I3949	402.014
5414	9110	0.278491	0.405908	3696	0.127417	2	I6715	RISE511_noUDG.SG	290.071
42299	47372	1.16804	1.29583	5073	0.127794	3	CHL001	I7214	396.967
49973	55466	1.35832	1.48407	5493	0.125758	3	I6715	RISE511_noUDG.SG	436.792
18258	26115	0.606521	0.758869	7857	0.152348	3	I6712	RISE511_noUDG.SG	515.727
17137	25116	0.597064	0.751357	7979	0.154293	5	VLI076	I7214	517.133
1630	5021	0.079969	0.204411	3391	0.124442	6	VLI076	I6590	272.496
48813	52268	1.28932	1.42081	3455	0.131489	8	CAH005	I6590	262.76
54184	59315	1.4697	1.61614	5131	0.146441	8	I6712	I3949	350.38
15497	20963	0.521922	0.681896	5466	0.159974	9	I6715	I10565	341.681
17497	21602	0.590723	0.747346	4105	0.156623	10	I6715	RISE511_noUDG.SG	262.094
20916	25027	0.70698	0.837429	4111	0.130449	10	I6712	I6590	315.142
2883	6730	0.136128	0.28817	3847	0.152042	13	I6715	RISE511_noUDG.SG	253.022
17003	22413	0.585197	0.715914	5410	0.130717	14	I6712	RISE511_noUDG.SG	413.871
9483	15880	0.596078	0.753584	6397	0.157506	15	I6715	RISE511_noUDG.SG	406.143
15097	21744	0.580989	0.730381	6647	0.149392	18	I6712	RISE511_noUDG.SG	444.937
9140	14916	0.395706	0.532783	5776	0.137077	20	MIB066	I13468	421.369
2660	5995	0.145087	0.293926	3335	0.148839	20	I6712	I3950	224.068
23338	26425	0.811561	0.947505	3087	0.135944	20	I6712	RISE511_noUDG.SG	227.079
59988	66211	1.9639	2.10506	6223	0.141158	1	MIB032	I7962	440.854
16136	21143	0.599204	0.723853	5007	0.124649	2	VLI076	I7210	401.688
32579	36706	0.945665	1.07224	4127	0.126571	3	MIB032	KO1002	326.062
14202	20965	0.517783	0.663172	6763	0.145389	5	PDA004	I7210	465.166
50198	54422	1.4018	1.52221	4224	0.120409	5	I6715	I6714	350.804
13115	17509	0.433435	0.569133	4394	0.135698	9	VLI076	I7210	323.807
22304	28405	0.772629	0.905422	6101	0.132793	10	VLI076	I7962	459.437
10753	13636	0.517028	0.646807	2883	0.129779	17	VLI076	KO1002	222.147
2680	6151	0.145892	0.300373	3471	0.154481	20	I6712	I6714	224.688
64166	68616	1.70714	1.83387	4450	0.126736	3	BLS002	I14176	351.124
3910	7706	0.226647	0.346897	3796	0.12025	4	CAH005	I7282	315.676
61108	65395	1.68511	1.84283	4287	0.157719	5	PDA004	I11159	271.813
6366	10534	0.26403	0.388824	4168	0.124794	5	MIB048	I7276	333.99
55482	60057	1.29958	1.4307	4575	0.131119	6	I6715	I3387	348.92
43603	47575	1.31972	1.45865	3972	0.13893	9	VLI076	I7282	285.899
40380	46784	1.22688	1.36163	6404	0.134758	10	I6712	I3387	475.222
10682	17188	0.435839	0.576088	6506	0.140249	12	I6715	I7280	463.889
34636	38887	1.05327	1.19138	4251	0.138103	12	I6715	I3387	307.814
11	3443	0.005505	0.159192	3432	0.153687	13	I6712	I3387	223.311
9684	15889	0.599402	0.754305	6205	0.154903	15	I6715	I3387	400.573
40792	46668	0.942515	1.08789	5876	0.145372	6	VLI076	Spiginas2	404.204
5428	9256	0.192936	0.331301	3828	0.138365	8	VLI076	KO1003	276.66
82107	85144	2.58136	2.71057	3037	0.129214	1	I6712	I11752	235.037
5526	10188	0.285267	0.406943	4662	0.121676	4	NAU001_noUDG.SG	TIS002	383.149
6308	10542	0.252863	0.374023	4234	0.12116	6	MIB048	MIB058	349.455
4	3502	8.4e-05	0.120522	3498	0.120438	8	MIB032	I11160	290.44
26189	29537	1.03038	1.17216	3348	0.141774	15	I6715	I11752	236.151
55536	58610	1.67121	1.80915	3074	0.137948	10	MIB032	N45_noUDG.SG	222.838
3951	7621	0.147593	0.289605	3670	0.142012	10	I6715	I15824	258.429
18662	25313	0.594755	0.745635	6651	0.15088	11	PDA004	Plinkaigalis242	440.814
46010	49694	1.38504	1.52665	3684	0.141605	12	BLS002	I3601	260.16
14753	18724	0.674883	0.795851	3971	0.120968	17	MIB032	Plinkaigalis242	328.269
15870	22307	0.596492	0.742554	6437	0.146062	18	MIB066	Plinkaigalis242	440.703
80369	83358	2.50142	2.63648	2989	0.135055	1	CAH005	MIB054	221.317
4293	7012	0.220821	0.341247	2719	0.120426	2	BLS002	RISE1165_noUDG.SG	225.782
41576	47247	1.14886	1.29359	5671	0.14473	3	CHL001	VLI007	391.833
39077	44352	1.13872	1.26301	5275	0.124284	5	BLS002	I15617	424.431
14466	20710	0.529179	0.655513	6244	0.126334	5	NAU001_noUDG.SG	N38_noUDG.SG	494.245
51102	57172	1.20178	1.3402	6070	0.138416	6	MIB066	MIB063	438.533
3204	7590	0.137356	0.289716	4386	0.15236	6	MIB048	MIB054	287.871
42247	47134	1.28032	1.43185	4887	0.151527	9	MIB032	MIB057	322.517
43445	47696	1.31542	1.46844	4251	0.153019	9	NAU001_noUDG.SG	MIB007	277.809
18158	21585	0.606392	0.746674	3427	0.140282	10	PDA004	MIB052	244.294
17552	21388	0.591941	0.741167	3836	0.149226	10	VLI076	N44_noUDG.SG	257.06
19248	22745	0.628393	0.786737	3497	0.158344	10	I6712	MIB036	220.848
6295	10771	0.271963	0.425703	4476	0.15374	13	MIB032	MIB063	291.141
33045	35948	0.997728	1.12881	2903	0.131077	13	MIB048	MIB036	221.473
10499	13337	0.614023	0.735646	2838	0.121623	19	PDA004	pcw362_noUDG.SG	233.344
3113	7569	0.180665	0.318579	4456	0.137914	21	NAU001_noUDG.SG	MIB063	323.1
13446	18795	0.521363	0.665702	5349	0.144339	2	MIB066	VLI029	370.586
88580	91680	2.46696	2.59185	3100	0.124889	2	NAU001_noUDG.SG	ber1M_noUDG.SG	248.221
3980	7184	0.168215	0.289408	3204	0.121193	3	I6715	VLI017	264.372
3967	7906	0.231391	0.354045	3939	0.122654	4	CAH005	I7208	321.147
51302	56802	1.43223	1.58759	5500	0.155361	5	VLI076	VLI029	354.014
5779	10033	0.252261	0.392639	4254	0.140378	7	CAH005	VLI029	303.039
34833	39369	1.0612	1.18356	4536	0.122358	7	MIB032	VLI011	370.716
18396	21873	0.614406	0.753877	3477	0.139471	10	VLI076	VLI061	249.299
47890	51733	1.32809	1.46683	3843	0.138738	11	PDA004	I0103	276.997
14491	19979	0.471876	0.625027	5488	0.153151	11	I6715	I0103	358.339
8310	11710	0.338254	0.4746	3400	0.136346	13	MIB066	MIB031	249.366
33195	36738	1.0032	1.15561	3543	0.152403	13	MIB066	MIB034	232.476
30323	34257	0.937471	1.08717	3934	0.1497	14	MIB066	MIB071	262.792
21917	27897	0.69871	0.840908	5980	0.142198	14	NAU001_noUDG.SG	I0103	420.54
27993	31436	1.05153	1.17259	3443	0.121056	16	NAU001_noUDG.SG	I0103	284.414
8015	11682	0.427556	0.553965	3667	0.126409	17	VLI076	I0103	290.09
27415	30454	0.909859	1.03312	3039	0.123265	18	I6715	VLI029	246.542
65292	69906	2.0858	2.23664	4614	0.150844	1	MIB032	MIB037	305.879
17085	23104	0.721398	0.865519	6019	0.144121	1	I6715	I7671	417.635
39331	44341	1.16946	1.30731	5010	0.137853	2	MIB066	MIB046	363.431
50670	54801	1.46414	1.58463	4131	0.120492	2	VLI076	PDA005	342.844
39333	45562	1.10455	1.24184	6229	0.137287	3	MIB032	I15643	453.721
50369	56440	1.36877	1.50613	6071	0.137362	3	VLI076	OHR002	441.971
17829	25511	0.600349	0.744141	7682	0.143792	3	MIB048	MIB046	534.244
42674	47838	1.2823	1.40624	5164	0.123942	4	I6715	VLI016	416.646
51917	58114	1.45614	1.6137	6197	0.157562	5	CAH005	TRM003	393.305
9696	14199	0.367638	0.494606	4503	0.126968	10	VLI076	MIB028	354.656
4547	7705	0.171071	0.293929	3158	0.122858	10	I6715	I15643	257.045
4	2777	0.000142	0.125216	2773	0.125074	11	NAU001_noUDG.SG	VLI092	221.709
29585	32837	0.915326	1.03584	3252	0.120515	14	I6715	VLI016	269.842
20119	23448	0.693438	0.815652	3329	0.122214	20	I6712	I7671	272.391
49491	54769	1.68151	1.84138	5278	0.159868	1	CAH005	CAH010	330.147
47624	52789	1.38484	1.54143	5165	0.156589	2	CHL001	MIB033	329.844
10705	14611	0.389887	0.511526	3906	0.121639	3	MIB066	MIB033	321.114
51888	57162	1.40361	1.52782	5274	0.124208	3	I6712	I0371	424.61
39733	46140	1.20645	1.36405	6407	0.157592	4	NAU001_noUDG.SG	CAH010	406.556
40506	45718	1.2294	1.34977	5212	0.120372	4	I6715	KON004	432.991
21	3353	0.004512	0.146807	3332	0.142295	6	VLI076	VLI071	234.161
34525	39348	1.04944	1.18246	4823	0.133022	7	MIB032	KON004	362.572
7230	11735	0.290101	0.414959	4505	0.124858	8	NAU001_noUDG.SG	RDV001	360.81
55239	58610	1.66104	1.80915	3371	0.148109	10	PDA004	PDA002	227.603
18725	21570	0.622368	0.745964	2845	0.123596	10	VLI076	VLI020	230.185
2453	6326	0.090379	0.236379	3873	0.146	10	VLI076	VLI071	265.274
15824	20649	0.546727	0.697111	4825	0.150384	10	VLI076	MIB009	320.845
19231	22726	0.627785	0.786165	3495	0.15838	10	I6712	MIB053	220.672
38099	43967	1.17022	1.30997	5868	0.139752	12	NAU001_noUDG.SG	VLI020	419.887
45355	49018	1.35883	1.49173	3663	0.132907	12	NAU001_noUDG.SG	VLI039	275.606
2338	5933	0.130759	0.262305	3595	0.131546	16	MIB032	PDA002	273.288
6921	10990	0.327003	0.458572	4069	0.131569	20	I6715	I0371	309.267
2972	7445	0.169663	0.312968	4473	0.143305	21	NAU001_noUDG.SG	MIB002	312.131
4135	7931	0.212029	0.366085	3796	0.154056	2	MIB032	MIB048	246.404
38396	44104	1.17703	1.31522	5708	0.138193	12	VLI076	NAU001_noUDG.SG	413.045
12210	18923	0.463679	0.622114	6713	0.158435	14	I6715	I6712	423.707
5076	9415	0.459868	0.594761	4339	0.134893	15	CHL001	MIB066	321.662
2333	5933	0.130742	0.262305	3600	0.131563	16	PDA004	MIB032	273.633
42336	48742	1.21641	1.36906	6406	0.152644	5	I0108	I5835	419.669
53668	56970	1.60041	1.74062	3302	0.140215	10	RISE1161_noUDG.SG	ILK002	235.496
10826	14314	0.473568	0.603238	3488	0.12967	16	ROU007	I0443	268.991
46307	52184	1.26737	1.41207	5877	0.144704	3	pcw040_noUDG.SG	I2069	406.139
44902	49327	1.04527	1.17157	4425	0.126291	6	MIB018	I2105	350.381
8421	13096	0.319129	0.459625	4675	0.140496	6	poz81_noUDG.SG	I2069	332.75
3471	6969	0.152005	0.272307	3498	0.120302	6	I7287	I2069	290.768
11354	15718	0.418381	0.541068	4364	0.122687	10	VOR004_noUDG.SG	I2069	355.702
17695	21532	0.599805	0.743997	3837	0.144192	10	poz81_noUDG.SG	I4891	266.104
27312	33294	0.80867	0.942655	5982	0.133985	11	poz81_noUDG.SG	I7958	446.468
51548	57650	1.49042	1.6482	6102	0.157782	2	I15622	I20810	386.736
708	3970	0.02132	0.165178	3262	0.143858	3	I15622	I20810	226.751
53821	58684	1.57664	1.72002	4863	0.143387	4	I15622	I20810	339.152
25803	29998	0.801241	0.940349	4195	0.139108	7	I15622	I20810	301.564
16916	22044	0.579139	0.720538	5128	0.141399	7	I0108	I7959	362.662
6381	9883	0.220042	0.356895	3502	0.136853	8	ROU007	I4887	255.895
45148	48861	1.36529	1.52264	3713	0.157343	9	RISE1161_noUDG.SG	ILK003	235.981
14265	18532	0.468037	0.59284	4267	0.124803	11	I15622	I20810	341.899
16681	21997	0.586813	0.727673	5316	0.14086	13	I15622	I20810	377.396
29807	34235	0.903935	1.04308	4428	0.139144	13	RISE1161_noUDG.SG	ILK003	318.231
19381	23168	0.664048	0.804153	3787	0.140105	20	RISE1161_noUDG.SG	ILK003	270.297
43589	48229	1.19653	1.31712	4640	0.120584	3	poz81_noUDG.SG	I13467	384.794
10806	15268	0.413239	0.537554	4462	0.124315	7	I0108	I7209	358.927
12634	17174	0.438485	0.584888	4540	0.146403	8	BNL002	I7964	310.103
39193	45122	1.07786	1.21696	5929	0.139098	8	I7287	HOP001	426.246
20483	23714	0.68055	0.809867	3231	0.129317	10	I0108	I13467	249.851
32875	38249	0.933092	1.05843	5374	0.125337	11	pcw361_noUDG.SG	I0104	428.764
7157	11080	0.320256	0.448562	3923	0.128306	12	poz81_noUDG.SG	I13467	305.753
13482	19849	0.519671	0.647365	6367	0.127694	13	VOR004_noUDG.SG	I0104	498.614
23800	28434	0.969217	1.11876	4634	0.149547	15	pcw040_noUDG.SG	HOP001	309.869
51552	56342	1.49057	1.61404	4790	0.123465	2	pcw361_noUDG.SG	I3949	387.964
31038	35464	0.938184	1.06299	4426	0.124808	2	I0108	I6590	354.625
65706	69672	1.82241	1.94464	3966	0.122229	2	ROU007	I13469	324.473
8922	13992	0.401622	0.530377	5070	0.128755	2	poz81_noUDG.SG	I6590	393.771
23355	29019	0.752819	0.887499	5664	0.13468	7	MIB020	I13470	420.553
35684	40326	1.09066	1.22478	4642	0.134119	7	ROU007	I7963	346.11
7841	12437	0.264318	0.417633	4596	0.153315	9	pcw040_noUDG.SG	I10565	299.775
30779	36739	0.898945	1.02266	5960	0.123714	11	HAL001_noUDG.SG	I10565	481.756
15817	18586	0.657673	0.777928	2769	0.120255	16	I7287	I7214	230.261
27289	31187	0.905697	1.06311	3898	0.157414	18	pcw040_noUDG.SG	I13469	247.627
14018	19341	0.519243	0.660695	5323	0.141452	20	pcw361_noUDG.SG	I3949	376.311
14018	19489	0.519243	0.667327	5471	0.148084	20	pcw361_noUDG.SG	I3950	369.453
14019	19526	0.519245	0.67045	5507	0.151205	20	pcw361_noUDG.SG	RISE511_noUDG.SG	364.208
76198	81230	2.40135	2.53384	5032	0.132492	1	MIB020	I14193	379.796
23454	27749	0.87628	1.00513	4295	0.128852	1	BNL002	I7290	333.328
68533	72711	2.18806	2.31655	4178	0.128493	1	I7287	KO1002	325.154
21612	26432	0.742194	0.872482	4820	0.130288	4	I7287	I7290	369.95
28333	33593	0.913809	1.04098	5260	0.127173	9	MIB020	I7290	413.61
10291	15395	0.358062	0.516464	5104	0.158402	9	I7287	I7290	322.218
1070	4651	0.033615	0.175834	3581	0.142219	10	RISE1161_noUDG.SG	RISE1170_noUDG.SG	251.795
18572	21873	0.619317	0.753877	3301	0.13456	10	pcw361_noUDG.SG	KO1002	245.318
243	3712	0.016089	0.171721	3469	0.155632	12	I7287	I7290	222.898
10154	14314	0.406031	0.540983	4160	0.134952	13	poz81_noUDG.SG	I7205	308.258
2448	5602	0.169484	0.29092	3154	0.121436	14	RISE1161_noUDG.SG	RISE1170_noUDG.SG	259.725
14995	19485	0.534678	0.667299	4490	0.132621	20	pcw361_noUDG.SG	KO1002	338.559
14255	19339	0.525441	0.660673	5084	0.135232	20	pcw361_noUDG.SG	I6714	375.946
8266	12361	0.422766	0.577231	4095	0.154465	22	pcw361_noUDG.SG	KO1002	265.109
8179	11808	0.41984	0.540659	3629	0.120819	22	poz81_noUDG.SG	KO1002	300.367
18279	23144	0.746231	0.867593	4865	0.121362	1	HAL001_noUDG.SG	I3387	400.867
38693	43928	1.27535	1.43265	5235	0.157301	1	VOR004_noUDG.SG	I14585	332.801
59436	64626	1.94979	2.07275	5190	0.122963	1	VOR004_noUDG.SG	I14585	422.078
10311	15860	0.444545	0.59156	5549	0.147015	2	MIB018	I7280	377.444
63940	68168	1.78182	1.91102	4228	0.129204	2	MIB020	I7276	327.235
2020	5373	0.100309	0.222101	3353	0.121792	5	poz81_noUDG.SG	I11159	275.305
29038	36378	0.7229	0.868739	7340	0.145839	6	I7287	I7283	503.295
32187	37036	1.01118	1.13129	4849	0.120108	9	HAL001_noUDG.SG	I7280	403.72
5240	9559	0.232502	0.372075	4319	0.139573	13	HAL001_noUDG.SG	I7280	309.444
3067	6378	0.194516	0.334754	3311	0.140238	14	HAL001_noUDG.SG	I7282	236.099
14018	19540	0.519243	0.671887	5522	0.152644	20	pcw361_noUDG.SG	I3387	361.757
14018	19181	0.519243	0.655957	5163	0.136714	20	pcw361_noUDG.SG	I11159	377.65
83378	87165	2.29971	2.42167	3787	0.121959	2	RISE1161_noUDG.SG	RISE1162_noUDG.SG	310.514
5303	8442	0.26998	0.392164	3139	0.122184	2	I0108	RISE1162_noUDG.SG	256.908
45415	51485	1.2946	1.43611	6070	0.141507	5	RISE1161_noUDG.SG	MIS001	428.954
7743	11771	0.295233	0.417599	4028	0.122366	6	I0108	KO1003	329.176
2527	5908	0.113039	0.238377	3381	0.125338	6	VOR004_noUDG.SG	RISE552_noUDG.SG	269.751
1070	4970	0.033615	0.190303	3900	0.156688	10	RISE1161_noUDG.SG	RISE1162_noUDG.SG	248.902
17343	22297	0.597998	0.731576	4954	0.133578	13	poz81_noUDG.SG	Spiginas2	370.869
6253	12225	0.506894	0.647607	5972	0.140713	15	MIB083	MIS001	424.41
90754	93875	2.55921	2.68832	3121	0.129119	2	MIB020	MIB058	241.715
51606	55620	1.44254	1.56565	4014	0.123108	5	pcw040_noUDG.SG	TIS002	326.055
42144	49257	1.26988	1.4209	7113	0.151017	7	VOR004_noUDG.SG	RISE1159_noUDG.SG	471.007
4	3938	8.4e-05	0.134031	3934	0.133947	8	MIB020	MIB058	293.698
32045	38484	0.932478	1.05594	6439	0.123462	8	I7287	TIS002	521.537
20421	23484	0.677183	0.80285	3063	0.125667	10	ROU007	I11752	243.739
46658	50436	1.41086	1.55482	3778	0.143958	12	MIB020	MIB058	262.438
33668	38427	1.02866	1.17828	4759	0.149621	12	pcw040_noUDG.SG	I11160	318.071
58591	63962	1.93302	2.0558	5371	0.122779	1	VOR004_noUDG.SG	MIS002	437.453
39919	45629	1.19154	1.34754	5710	0.155993	2	RISE1161_noUDG.SG	RISE1168_noUDG.SG	366.042
5303	8508	0.26998	0.395788	3205	0.125808	2	I0108	RISE1171_noUDG.SG	254.753
20710	26262	0.708311	0.868066	5552	0.159755	4	RISE1161_noUDG.SG	RISE1171_noUDG.SG	347.532
7199	11926	0.330493	0.475599	4727	0.145106	4	RISE1161_noUDG.SG	RISE1168_noUDG.SG	325.762
20710	26262	0.708311	0.868066	5552	0.159755	4	RISE1161_noUDG.SG	RISE1167_noUDG.SG	347.532
13518	19489	0.497767	0.624319	5971	0.126552	5	VOR004_noUDG.SG	Plinkaigalis242	471.822
43699	49702	1.02219	1.17795	6003	0.155759	6	poz81_noUDG.SG	N45_noUDG.SG	385.403
16177	20786	0.544808	0.678992	4609	0.134184	9	MIB083	MIS002	343.484
21101	26540	0.732496	0.869509	5439	0.137013	10	MIB083	MIS002	396.97
29059	33755	0.91964	1.05205	4696	0.132406	10	poz81_noUDG.SG	MIS002	354.667
2334	6616	0.086073	0.243454	4282	0.157381	10	poz81_noUDG.SG	Plinkaigalis242	272.079
13230	19530	0.504178	0.631156	6300	0.126978	12	VOR004_noUDG.SG	I7275	496.149
33668	38473	1.02866	1.17937	4805	0.150712	12	pcw040_noUDG.SG	I14185	318.82
35835	38727	1.12463	1.25541	2892	0.130781	13	MIB084	MIS002	221.133
6251	12189	0.506712	0.646445	5938	0.139733	15	MIB083	MIS002	424.953
24937	29268	0.831549	0.977024	4331	0.145475	18	I7287	KO1004	297.714
7207	11296	0.335787	0.465813	4089	0.130026	20	pcw361_noUDG.SG	I15824	314.476
3884	8054	0.278569	0.409663	4170	0.131094	22	I7287	KO1004	318.092
70705	75870	2.26625	2.39471	5165	0.128453	1	MIB018	MIB057	402.093
69331	75075	2.22338	2.38124	5744	0.157859	1	poz81_noUDG.SG	VLI007	363.869
83689	88255	2.31027	2.45309	4566	0.142818	2	MIB020	MIB036	319.708
90990	93875	2.5661	2.68832	2885	0.12222	2	MIB020	MIB052	236.05
20058	25708	0.695227	0.82908	5650	0.133853	2	pcw361_noUDG.SG	N44_noUDG.SG	422.105
13083	17764	0.513717	0.644659	4681	0.130942	2	HAL001_noUDG.SG	pcw362_noUDG.SG	357.487
44278	49035	1.30648	1.43228	4757	0.125802	2	ROU007	N44_noUDG.SG	378.134
36431	41929	1.08766	1.22697	5498	0.139308	2	poz81_noUDG.SG	VLI007	394.665
45473	50430	1.2378	1.36962	4957	0.131819	3	I0108	VLI007	376.046
51735	56942	1.40037	1.52216	5207	0.121787	3	I0108	VLI007	427.55
17512	24138	0.591944	0.715843	6626	0.123899	3	pcw040_noUDG.SG	RISE1165_noUDG.SG	534.79
57791	61911	1.69154	1.82588	4120	0.134341	4	MIB020	MIB057	306.682
25589	30628	0.850807	0.976084	5039	0.125277	4	I0108	MIB057	402.229
51985	58113	1.45829	1.6137	6128	0.155412	5	pcw040_noUDG.SG	VLI007	394.307
22650	26861	0.537071	0.678099	4211	0.141028	6	MIB020	N49_noUDG.SG	298.593
43675	49318	1.02108	1.17151	5643	0.150432	6	poz81_noUDG.SG	N44_noUDG.SG	375.12
5162	8676	0.229527	0.350184	3514	0.120657	7	MIB084	MIB036	291.239
9840	14587	0.385662	0.517853	4747	0.132191	7	VOR004_noUDG.SG	pcw362_noUDG.SG	359.102
4	3772	8.4e-05	0.127696	3768	0.127612	8	MIB020	MIB052	295.27
26713	31888	0.863352	1.00356	5175	0.140212	9	VOR004_noUDG.SG	VLI007	369.084
18648	21873	0.620791	0.753877	3225	0.133086	10	pcw361_noUDG.SG	VLI007	242.325
34630	40575	0.966796	1.10136	5945	0.134564	11	MIB020	MIB054	441.797
32551	37969	0.926613	1.05172	5418	0.125109	11	HAL001_noUDG.SG	VLI007	433.062
6100	10485	0.291927	0.427797	4385	0.13587	12	MIB020	MIB054	322.735
7520	11868	0.329124	0.471917	4348	0.142793	12	pcw040_noUDG.SG	MIB063	304.497
18	3104	0.005762	0.145985	3086	0.140223	13	MIB084	MIB052	220.078
9295	12401	0.366333	0.500397	3106	0.134064	13	pcw040_noUDG.SG	N38_noUDG.SG	231.68
25628	28869	1.01415	1.13533	3241	0.121175	15	ROU007	N44_noUDG.SG	267.464
11212	14785	0.491774	0.620256	3573	0.128482	16	HAL001_noUDG.SG	N38_noUDG.SG	278.093
12034	17776	0.481759	0.606814	5742	0.125055	20	HAL001_noUDG.SG	VLI007	459.158
5940	10288	0.27048	0.410914	4348	0.140434	21	MIB020	MIB054	309.612
18566	23772	0.755712	0.88273	5206	0.127018	1	ROU007	I0103	409.863
18390	23767	0.751919	0.882724	5377	0.130805	1	ROU007	I7207	411.07
74748	80280	2.37463	2.49764	5532	0.123011	1	poz81_noUDG.SG	VLI061	449.716
90751	93875	2.55917	2.68832	3124	0.129155	2	MIB018	MIB034	241.88
39895	45622	1.18945	1.34717	5727	0.157718	2	RISE1161_noUDG.SG	RISE1160_noUDG.SG	363.116
83792	88049	2.31211	2.44801	4257	0.135896	2	MIB020	MIB021	313.254
47679	52436	1.3885	1.53228	4757	0.143786	2	ROU007	MIB071	330.839
8010	13727	0.371419	0.525853	5717	0.154434	2	poz81_noUDG.SG	VLI029	370.191
36214	41539	1.08304	1.21542	5325	0.132381	2	poz81_noUDG.SG	VLI011	402.248
6335	10983	0.308876	0.433107	4648	0.124231	4	MIB038	MIB034	374.142
7315	11914	0.333725	0.475188	4599	0.141463	4	RISE1161_noUDG.SG	RISE1160_noUDG.SG	325.103
3870	8986	0.225723	0.379573	5116	0.15385	4	MIB020	MIB042	332.532
27297	32228	0.891028	1.02124	4931	0.130209	4	I0108	I7208	378.699
43982	48779	1.24932	1.36963	4797	0.120312	5	I0108	MIB071	398.713
6577	10854	0.270728	0.401892	4277	0.131164	5	MIB084	MIB034	326.08
21054	25855	0.66696	0.788257	4801	0.121297	5	VOR004_noUDG.SG	PMI001	395.805
12529	25118	0.443006	0.59993	12589	0.156924	6	poz81_noUDG.SG	I0103	802.236
42144	49450	1.26988	1.42374	7306	0.153858	7	VOR004_noUDG.SG	RISE1160_noUDG.SG	474.854
25202	30251	0.754512	0.878642	5049	0.12413	8	MIB018	I0103	406.751
40743	46685	1.12303	1.24527	5942	0.122236	8	HAL001_noUDG.SG	I14191	486.109
40892	46919	1.12856	1.25225	6027	0.123699	8	BNL002	MIB034	487.231
37235	42116	1.13957	1.27631	4881	0.136743	9	MIB020	MIB042	356.947
29422	35301	0.952509	1.07468	5879	0.122176	9	VOR004_noUDG.SG	MIB031	481.191
53215	56761	1.58112	1.7326	3546	0.151486	10	HAL001_noUDG.SG	VLI011	234.081
12490	17623	0.447607	0.592785	5133	0.145178	10	HAL001_noUDG.SG	ber1M_noUDG.SG	353.566
1839	6014	0.067932	0.223601	4175	0.155669	10	VOR004_noUDG.SG	ber1M_noUDG.SG	268.197
51530	54590	1.45905	1.58217	3060	0.12312	11	MIB020	MIB031	248.538
15521	20272	0.512891	0.637377	4751	0.124486	11	VOR004_noUDG.SG	I14191	381.649
2678	7040	0.122527	0.264765	4362	0.142238	11	poz81_noUDG.SG	MIB071	306.669
11518	17804	0.464016	0.589455	6286	0.125439	12	MIB020	MIB042	501.12
16109	21627	0.57041	0.711754	5518	0.141344	13	MIB018	MIB034	390.395
16678	21621	0.704645	0.861205	4943	0.15656	16	RISE1161_noUDG.SG	ber1M_noUDG.SG	315.726
777	4341	0.056967	0.199607	3564	0.14264	16	HAL001_noUDG.SG	I0103	249.86
27459	31199	0.911431	1.06326	3740	0.151828	18	pcw040_noUDG.SG	I7208	246.331
4055	7786	0.228024	0.348858	3731	0.120834	20	VOR004_noUDG.SG	I0103	308.771
17895	21825	0.61398	0.749481	3930	0.135501	20	pcw040_noUDG.SG	KNE003	290.035
25184	30795	0.937352	1.06803	5611	0.130681	1	MIB020	OHR002	429.366
76233	81710	2.09503	2.24161	5477	0.146587	2	HAL001_noUDG.SG	VLI016	373.634
47965	52470	1.40408	1.53412	4505	0.13004	2	poz81_noUDG.SG	I5525	346.432
32682	36703	0.949017	1.07223	4021	0.123215	3	VOR004_noUDG.SG	I15643	326.34
3865	8986	0.225463	0.379573	5121	0.15411	4	MIB020	MIB022	332.295
17837	24491	0.669849	0.825791	6654	0.155942	4	HAL001_noUDG.SG	TRM006	426.697
44906	49301	1.33222	1.4575	4395	0.125281	4	I7287	BNL008	350.811
42349	47404	1.21663	1.3397	5055	0.123072	5	MIB020	MIB022	410.735
39177	45612	1.14221	1.30011	6435	0.157897	5	I0108	HOP003	407.544
29549	36319	0.729042	0.868193	6770	0.139151	6	BNL002	HOP003	486.522
52264	55934	1.52991	1.66987	3670	0.139959	7	pcw040_noUDG.SG	VLI016	262.22
29634	35324	0.852965	0.996184	5690	0.143219	8	MIB038	MIB028	397.294
56959	60828	1.53856	1.68002	3869	0.141464	8	MIB084	TRM003	273.497
29650	34927	0.854183	0.9877	5277	0.133517	8	BNL002	MIB028	395.231
29635	34927	0.853322	0.9877	5292	0.134378	8	poz81_noUDG.SG	MIB046	393.815
29634	34927	0.852965	0.9877	5293	0.134735	8	poz81_noUDG.SG	MIB045	392.845
45379	49793	1.33372	1.45532	4414	0.121599	10	poz81_noUDG.SG	MIB046	362.997
30872	37654	0.900117	1.04587	6782	0.145751	11	HAL001_noUDG.SG	I7671	465.314
26041	31625	0.775958	0.912909	5584	0.136951	11	poz81_noUDG.SG	VLI016	407.737
11419	17515	0.460747	0.582599	6096	0.121852	12	MIB020	MIB022	500.279
6377	10084	0.277139	0.398523	3707	0.121384	13	I0108	PNL002	305.394
35711	38927	1.11789	1.25705	3216	0.139158	13	MIB084	MIB022	231.104
2588	6222	0.172244	0.327059	3634	0.154815	14	HAL001_noUDG.SG	TRM006	234.732
22981	27416	0.949677	1.07412	4435	0.124447	15	MIB038	OHR002	356.377
16098	20136	0.67257	0.823863	4038	0.151293	16	RISE1161_noUDG.SG	TRM006	266.899
25261	29508	0.955344	1.10549	4247	0.150144	16	poz81_noUDG.SG	VLI050	282.862
19647	24627	0.808971	0.942244	4980	0.133273	16	I7287	TRM003	373.669
12287	16237	0.587771	0.725079	3950	0.137308	17	I7287	MIB028	287.674
13965	19336	0.518034	0.660605	5371	0.142571	20	pcw361_noUDG.SG	PDA005	376.724
3027	6954	0.178174	0.327541	3927	0.149367	20	poz81_noUDG.SG	I7671	262.909
3019	7598	0.173643	0.320283	4579	0.14664	21	pcw040_noUDG.SG	OHR002	312.261
54993	60752	1.84929	1.98545	5759	0.136154	1	MIB018	MIB033	422.977
30313	36084	1.06139	1.21502	5771	0.153625	1	BNL002	BNL003	375.655
18567	23795	0.755718	0.883644	5228	0.127926	1	ROU007	VLI020	408.674
42094	46718	1.37267	1.50834	4624	0.135671	1	poz81_noUDG.SG	BNL004	340.824
80596	84121	2.50958	2.66233	3525	0.152743	1	poz81_noUDG.SG	MIB062	230.78
42094	46718	1.37267	1.50834	4624	0.135671	1	poz81_noUDG.SG	MIB009	340.824
79013	82436	2.46694	2.59164	3423	0.124703	1	I7287	VLI010	274.492
90701	93875	2.5572	2.68832	3174	0.131128	2	MIB018	MIB033	242.054
8100	12966	0.380312	0.505046	4866	0.124734	2	I0108	VLI020	390.11
17206	22627	0.62575	0.763113	5421	0.137363	2	ROU007	BNL005	394.648
61224	66385	1.72481	1.85248	5161	0.127672	2	poz81_noUDG.SG	VLI010	404.239
35655	40803	1.06972	1.20482	5148	0.135099	2	I7287	VLI067	381.054
3	3465	0.000199	0.144496	3462	0.144297	3	MIB018	MIB035	239.922
22844	28907	0.685487	0.842878	6063	0.157391	3	MIB018	MIB010	385.219
28880	33830	0.842636	1.00069	4950	0.158054	3	pcw361_noUDG.SG	CAH010	313.184
40599	46460	1.23038	1.37151	5861	0.141127	4	pcw361_noUDG.SG	I0371	415.3
39008	44930	1.18688	1.33233	5922	0.145453	4	ROU007	CAH010	407.142
64304	67035	1.79691	1.92078	2731	0.12387	5	MIB018	MIB035	220.473
32214	38639	0.989891	1.12758	6425	0.137687	5	VOR004_noUDG.SG	RDV001	466.638
46794	52155	1.32911	1.46196	5361	0.132852	5	poz81_noUDG.SG	KON004	403.532
71398	74681	1.77088	1.90045	3283	0.12957	6	pcw361_noUDG.SG	VLI020	253.377
29038	36999	0.7229	0.880278	7961	0.157378	6	I7287	VLI024	505.852
5242	8930	0.234287	0.358983	3688	0.124696	7	MIB084	MIB053	295.759
47923	52476	1.38827	1.54269	4553	0.154418	7	HAL001_noUDG.SG	VLI071	294.849
36627	41240	1.10998	1.24856	4613	0.138578	7	poz81_noUDG.SG	RDV001	332.881
6946	10584	0.246022	0.378021	3638	0.131999	8	MIB038	MIB002	275.608
11685	16644	0.414533	0.561349	4959	0.146816	8	RISE1161_noUDG.SG	KON004	337.77
6382	9753	0.220153	0.350367	3371	0.130214	8	MIB020	MIB040	258.882
16867	21607	0.565626	0.694006	4740	0.12838	8	I0108	VLI010	369.216
40892	46876	1.12856	1.25029	5984	0.121735	8	BNL002	MIB010	491.56
40492	46919	1.11218	1.25225	6427	0.140079	8	BNL002	MIB033	458.812
9555	13760	0.33642	0.459106	4205	0.122686	9	VOR004_noUDG.SG	VLI010	342.745
35935	40428	1.09555	1.23603	4493	0.140481	9	pcw040_noUDG.SG	BNL003	319.83
6916	11446	0.243765	0.384295	4530	0.14053	9	pcw040_noUDG.SG	RDV001	322.351
27011	33001	0.876899	1.02618	5990	0.149278	10	MIB020	MIB009	401.265
11425	16239	0.419231	0.563919	4814	0.144688	10	MIB084	MIB009	332.716
11574	16243	0.421747	0.564205	4669	0.142458	10	poz81_noUDG.SG	VLI010	327.746
21130	26656	0.738712	0.870486	5526	0.131774	10	poz81_noUDG.SG	KO1006	419.354
52152	55566	1.5428	1.67177	3414	0.128964	10	poz81_noUDG.SG	I0371	264.725
9318	13715	0.388842	0.517566	4397	0.128724	12	I7287	VLI020	341.583
27408	31253	0.833431	0.972918	3845	0.139487	14	poz81_noUDG.SG	VLI020	275.653
5622	9861	0.4778	0.601974	4239	0.124174	15	VOR004_noUDG.SG	PDA002	341.376
11276	15926	0.630547	0.75477	4650	0.124223	15	I7287	MIB062	374.327
10756	14615	0.517188	0.670443	3859	0.153255	17	poz81_noUDG.SG	RDV001	251.803
30777	33846	1.04801	1.17709	3069	0.129078	18	MIB018	MIB035	237.763
30234	33846	1.02278	1.17709	3612	0.154314	18	BNL002	BNL003	234.068
14018	19343	0.519243	0.660715	5325	0.141472	20	pcw361_noUDG.SG	PDA002	376.4
18726	22886	0.646779	0.78782	4160	0.141041	20	MIB084	CAH010	294.95
4594	9402	0.24479	0.401921	4808	0.157131	20	I7287	VLI071	305.987
8088	12426	0.338551	0.484172	4338	0.145621	21	MIB018	MIB010	297.897
7796	11939	0.403552	0.549686	4143	0.146134	22	MIB020	MIB009	283.507
5131	9262	0.337716	0.470057	4131	0.132341	22	BNL002	BNL005	312.148
34280	39456	1.15679	1.28983	5176	0.133045	1	poz81_noUDG.SG	I6715	389.041
27921	33101	0.865186	0.994869	5180	0.129683	2	I7287	CHL001	399.435
4000	8205	0.169012	0.321312	4205	0.1523	3	MIB083	MIB048	276.1
46366	50704	1.36985	1.49685	4338	0.127002	4	poz81_noUDG.SG	VLI076	341.57
8566	13169	0.320327	0.46008	4603	0.139753	8	poz81_noUDG.SG	VLI076	329.367
5624	9863	0.477891	0.601982	4239	0.124091	15	VOR004_noUDG.SG	PDA004	341.604
27140	30289	0.902851	1.02556	3149	0.122709	18	BNL002	MIB032	256.623
46794	50135	1.57143	1.69687	3341	0.125434	1	ROU007	poz81_noUDG.SG	266.355
58760	64886	1.66997	1.80321	6126	0.13324	2	HAL001_noUDG.SG	VOR004_noUDG.SG	459.772
41608	47021	1.15014	1.29028	5413	0.140148	3	BNL002	ROU007	386.235
12385	24278	0.433567	0.580889	11893	0.147322	6	I0108	ROU007	807.279
29630	35224	0.852768	0.993231	5594	0.140463	8	MIB038	poz81_noUDG.SG	398.254
29682	34927	0.856527	0.9877	5245	0.131173	8	BNL002	poz81_noUDG.SG	399.854
35600	40265	1.07957	1.2309	4665	0.151322	9	BNL002	pcw040_noUDG.SG	308.283
20372	23363	0.664788	0.800165	2991	0.135377	10	RISE1161_noUDG.SG	I0108	220.939
613	4563	0.037818	0.187173	3950	0.149355	11	VOR004_noUDG.SG	poz81_noUDG.SG	264.471
16024	20188	0.717322	0.852234	4164	0.134912	17	MIB083	I7287	308.646
10269	13478	0.604121	0.745568	3209	0.141447	19	BNL002	poz81_noUDG.SG	226.87
7643	11603	0.502136	0.645964	3960	0.143828	19	poz81_noUDG.SG	pcw040_noUDG.SG	275.329
14902	20031	0.659929	0.780065	5129	0.120136	1	I7489	I3952	426.933
41659	48775	1.15569	1.28781	7116	0.132116	8	I5272	I3952	538.618
25597	30615	0.823334	0.979684	5018	0.15635	9	I6624	I3952	320.947
35741	41795	1.10871	1.26195	6054	0.153234	10	I5272	I3952	395.082
19862	25451	0.620292	0.750099	5589	0.129807	11	I0370	I0438	430.562
8720	12217	0.454761	0.579755	3497	0.124994	17	I6294	I3952	279.773
18150	23105	0.743645	0.865534	4955	0.121889	1	I6294	I0418	406.517
41334	46090	1.2531	1.3895	4756	0.136396	9	I0370	I0418	348.691
11713	18624	0.476248	0.624425	6911	0.148177	13	I6294	I0418	466.402
74578	80374	2.36808	2.50144	5796	0.13336	1	I5272	I0443	434.613
34409	39760	1.16323	1.29867	5351	0.135441	1	I6624	I5835	395.08
46618	51634	1.36319	1.49364	5016	0.130452	2	I6294	I5835	384.509
7401	11871	0.271506	0.417417	4470	0.145911	11	I0370	I0443	306.351
49852	53830	1.3988	1.55	3978	0.151199	11	I6624	I5835	263.097
9866	17470	0.47664	0.63103	7604	0.15439	18	I0370	I0443	492.519
5200	9903	0.264913	0.418708	4703	0.153795	20	I6294	I0443	305.797
47327	52877	1.29531	1.42314	5550	0.127833	3	I5272	I2069	434.16
27518	32169	0.89794	1.01997	4651	0.122035	4	I0370	I2105	381.12
59328	64765	1.40374	1.55016	5437	0.146416	6	I7489	I2069	371.339
50809	57125	1.19919	1.33956	6316	0.140377	6	DRO001	I2105	449.931
46825	51150	1.35112	1.47893	4325	0.127805	7	I5272	I2069	338.406
17591	25130	0.598408	0.75274	7539	0.154332	8	ROU006	I7958	488.492
14711	19954	0.505777	0.649233	5243	0.143456	8	ROU006	I5514	365.478
10024	14602	0.351523	0.492677	4578	0.141154	9	KO1005	I2069	324.327
11807	15739	0.396925	0.530967	3932	0.134042	9	HAN002_noUDG.SG	I2069	293.341
2274	5967	0.084554	0.220811	3693	0.136257	10	I0370	I2105	271.032
18506	21533	0.617963	0.744002	3027	0.126039	10	I6294	I2069	240.164
46947	50549	1.42327	1.56488	3602	0.141615	12	DRO001	I4891	254.352
9833	13385	0.385023	0.51801	3552	0.132987	13	I7489	I2105	267.094
5529	10323	0.28734	0.417743	4794	0.130403	14	MIB061	I7958	367.63
16366	20276	0.689914	0.828409	3910	0.138495	16	I5272	I2069	282.321
9254	14375	0.399699	0.527216	5121	0.127517	20	I7279	I7958	401.593
8284	14375	0.368358	0.527216	6091	0.158858	20	I7279	I5514	383.424
46548	51959	1.27764	1.40503	5411	0.127387	3	DRO001	Gyvakarai1_10bp_noUDG	424.769
42398	47259	1.28195	1.43674	4861	0.154792	9	I7279	Gyvakarai1_10bp_noUDG	314.034
109	3950	0.001343	0.147057	3841	0.145714	10	STD002	I4887	263.599
4052	7876	0.183633	0.322997	3824	0.139364	13	HAN002_noUDG.SG	Gyvakarai1_10bp_noUDG	274.389
25712	29377	1.01613	1.15788	3665	0.141745	15	HAN004_noUDG.SG	Gyvakarai1_10bp_noUDG	258.563
4090	8182	0.230269	0.360893	4092	0.130624	20	RISE548_noUDG.SG	Gyvakarai1_10bp_noUDG	313.266
32556	37243	0.976705	1.11038	4687	0.133676	2	I5272	I13467	350.624
43108	47716	1.26141	1.38916	4608	0.127751	2	I0370	I13467	360.702
82016	86741	2.25022	2.40294	4725	0.152716	2	KO1009	I13467	309.398
58211	63322	1.37346	1.50938	5111	0.135921	6	BLS001	ILK001	376.027
23262	29673	0.71007	0.854411	6411	0.144341	8	RISE1164_noUDG.SG	I13467	444.157
14526	20001	0.490129	0.630737	5475	0.140608	9	I6624	I7964	389.38
40555	45096	1.23926	1.36117	4541	0.121915	9	I6294	I13467	372.473
38496	44088	1.06227	1.19507	5592	0.132802	11	HAN002_noUDG.SG	I0104	421.078
32878	38234	0.933266	1.05674	5356	0.123474	11	I0370	I13467	433.775
33140	36544	0.999718	1.1469	3404	0.147179	13	STD002	I13467	231.283
17865	23225	0.735647	0.869711	5360	0.134064	1	I5272	RISE511_noUDG.SG	399.809
76661	81969	2.42023	2.56083	5308	0.140603	1	I7279	I5834	377.517
47334	51853	1.37914	1.50394	4519	0.124796	2	I6294	RISE511_noUDG.SG	362.111
51454	57399	1.39639	1.53527	5945	0.138871	3	I5272	I10565	428.095
50715	56541	1.37789	1.5089	5826	0.131003	3	I7489	RISE511_noUDG.SG	444.723
5339	8994	0.223613	0.34488	3655	0.121267	3	I6294	I10565	301.401
51834	56495	1.52146	1.65214	4661	0.130678	4	I7489	I3949	356.678
52066	56536	1.52916	1.6541	4470	0.124935	4	I7489	I3950	357.786
59444	63142	1.63599	1.75938	3698	0.123395	5	HAN004_noUDG.SG	I6695	299.688
32747	38959	1.00284	1.13279	6212	0.129945	5	RISE1164_noUDG.SG	I13469	478.048
54887	61804	1.54183	1.70146	6917	0.15963	5	RISE1164_noUDG.SG	RISE1163_noUDG.SG	433.314
1244	4209	0.062959	0.183713	2965	0.120754	5	I0370	I3949	245.541
16419	24784	0.587191	0.741494	8365	0.154303	5	I0370	I7214	542.115
4264	8905	0.185912	0.34213	4641	0.156218	5	I6624	I6590	297.085
29400	35193	0.846673	0.992723	5793	0.14605	8	I5272	I10565	396.645
20825	25027	0.705433	0.837429	4202	0.131996	10	I5272	I6590	318.343
11	3942	0.000349	0.146999	3931	0.14665	10	RISE1164_noUDG.SG	RISE1163_noUDG.SG	268.053
8056	11830	0.285916	0.416588	3774	0.130672	11	RISE548_noUDG.SG	RISE511_noUDG.SG	288.815
18670	23762	0.607679	0.751149	5092	0.14347	12	I3594	I13470	354.917
10207	14387	0.408954	0.543129	4180	0.134175	13	HAN002_noUDG.SG	I7963	311.533
5254	9913	0.233957	0.387519	4659	0.153562	13	HAN004_noUDG.SG	I10565	303.395
11674	16748	0.448377	0.580095	5074	0.131718	14	HAN002_noUDG.SG	RISE511_noUDG.SG	385.217
6768	12244	0.52573	0.6498	5476	0.12407	15	I6624	I7214	441.364
4652	8259	0.213402	0.345743	3607	0.132341	16	I5272	I3949	272.553
3861	8340	0.276564	0.4244	4479	0.147836	22	I5272	I5834	302.971
71091	76927	1.97711	2.10689	5836	0.129785	2	DRO001	I7962	449.667
66742	71892	1.86304	1.99197	5150	0.128933	2	KO1009	I7205	399.432
49052	53660	1.44603	1.57065	4608	0.124622	4	I7279	I7290	369.758
36922	43041	0.879776	1.00275	6119	0.12297	6	I7279	I7290	497.601
2100	5644	0.073263	0.212638	3544	0.139375	10	STD002	I7210	254.278
25518	30944	0.75418	0.900465	5426	0.146285	11	I0370	KO1002	370.92
4652	8259	0.213402	0.345743	3607	0.132341	16	I5272	I6714	272.553
14657	19598	0.529587	0.673	4941	0.143413	20	RISE548_noUDG.SG	KO1002	344.529
14255	19910	0.525441	0.682529	5655	0.157088	20	RISE548_noUDG.SG	I6714	359.989
16043	19971	0.563434	0.68722	3928	0.123786	20	I7489	KO1002	317.322
17865	23144	0.735647	0.867593	5279	0.131946	1	I5272	I3387	400.088
29514	35445	1.04095	1.19959	5931	0.158639	1	DRO001	I7283	373.868
1912	4614	0.131561	0.252771	2702	0.12121	1	MIB060	I3387	222.919
39848	44571	1.18921	1.31958	4723	0.130368	2	I3594	I7282	362.282
48034	53132	1.41424	1.5475	5098	0.133255	4	STD002	I11159	382.575
13871	17910	0.540159	0.670667	4039	0.130508	4	MIB061	I7280	309.483
8420	12462	0.31876	0.43904	4042	0.12028	6	I7489	I11159	336.049
52130	55835	1.54105	1.68043	3705	0.139375	10	DRO001	I3387	265.83
15656	20417	0.539723	0.667865	4761	0.128142	10	MIB061	I7276	371.541
8050	11785	0.284615	0.414151	3735	0.129536	11	RISE548_noUDG.SG	I3387	288.337
4648	8776	0.223842	0.364908	4128	0.141066	12	STD002	I7280	292.629
34406	38793	1.04587	1.18491	4387	0.13904	12	I0370	I11159	315.52
13873	20061	0.532564	0.65905	6188	0.126486	13	HAN004_noUDG.SG	I7280	489.224
11402	16802	0.441652	0.581588	5400	0.139936	14	HAN002_noUDG.SG	I3387	385.891
15870	21234	0.596492	0.72069	5364	0.124198	18	I6624	I7276	431.891
13812	18014	0.616775	0.737566	4202	0.120791	1	RISE1164_noUDG.SG	RISE1166_noUDG.SG	347.874
53724	60951	1.56155	1.71954	7227	0.15799	2	I6624	I5833	457.434
6057	10265	0.250808	0.379023	4208	0.128215	3	KO1005	KO1003	328.199
3	3549	0.000199	0.149253	3546	0.149054	3	RISE1164_noUDG.SG	RISE1162_noUDG.SG	237.9
28984	36344	0.721983	0.868511	7360	0.146528	6	KO1005	KO1003	502.293
66583	71324	1.61346	1.76551	4741	0.152046	6	KO1005	KO1003	311.813
6847	10955	0.239432	0.372676	4108	0.133244	9	RISE1164_noUDG.SG	RISE1172_noUDG.SG	308.307
15	3972	0.000386	0.147643	3957	0.147257	10	RISE1164_noUDG.SG	RISE1172_noUDG.SG	268.714
7755	12507	0.340071	0.48526	4752	0.145189	12	KO1005	KO1003	327.297
12279	18944	0.464858	0.622349	6665	0.157491	14	RISE1164_noUDG.SG	RISE1162_noUDG.SG	423.199
19555	24446	0.85863	0.995646	4891	0.137016	15	I3594	KO1003	356.966
27141	31623	1.02724	1.18418	4482	0.15694	16	RISE1164_noUDG.SG	RISE1162_noUDG.SG	285.587
76557	81570	2.41641	2.54213	5013	0.125723	1	RISE548_noUDG.SG	I11752	398.734
52984	58495	1.78535	1.93089	5511	0.145532	1	I0370	I11752	378.68
10484	15234	0.448596	0.569451	4750	0.120855	2	DRO001	I11752	393.033
23184	29855	0.77961	0.907816	6671	0.128206	2	KO1007	MIB058	520.334
16125	23940	0.559417	0.710545	7815	0.151128	3	I7489	I11752	517.111
62289	65343	1.83793	1.96941	3054	0.131484	4	I7489	I11752	232.272
48135	54141	1.14134	1.26586	6006	0.124521	6	I7279	TIS002	482.329
30235	36676	0.747443	0.875511	6441	0.128068	6	KO1007	TIS002	502.936
21146	28220	0.683557	0.818618	7074	0.135061	8	HAN002_noUDG.SG	RISE1159_noUDG.SG	523.763
7	3690	0.001721	0.139993	3683	0.138272	9	BLS001	RISE1159_noUDG.SG	266.359
32393	36952	1.01039	1.13498	4559	0.124593	10	STD002	TIS002	365.911
52785	56265	1.55956	1.70711	3480	0.147549	10	MIB060	I14189	235.854
26234	31934	0.864267	0.997915	5700	0.133648	10	I0370	I11752	426.493
19389	23804	0.627498	0.753081	4415	0.125583	12	I5272	I11752	351.56
44961	48643	1.34714	1.47292	3682	0.125777	12	HAN002_noUDG.SG	I14189	292.74
27667	30959	0.836791	0.960063	3292	0.123272	14	I7489	I11752	267.052
6338	10060	0.276196	0.430039	3722	0.153843	16	I7489	I11752	241.935
28340	31533	0.944524	1.0732	3193	0.128678	18	RISE548_noUDG.SG	I11752	248.139
4847	8065	0.274258	0.419766	3218	0.145508	18	RISE1164_noUDG.SG	RISE1173_noUDG.SG	221.156
9893	15813	0.418612	0.560417	5920	0.141805	20	RISE1164_noUDG.SG	RISE1173_noUDG.SG	417.475
66059	70988	1.83351	1.97316	4929	0.139652	2	HAN004_noUDG.SG	Plinkaigalis242	352.949
23715	28878	0.703183	0.841753	5163	0.13857	3	I5272	N45_noUDG.SG	372.591
57234	61478	1.67436	1.80903	4244	0.134665	4	KO1005	I7275	315.152
20732	25218	0.70956	0.844056	4486	0.134496	4	RISE1164_noUDG.SG	RISE1171_noUDG.SG	333.541
33005	39246	1.0453	1.19303	6241	0.147736	4	RISE1164_noUDG.SG	RISE1168_noUDG.SG	422.443
61860	65483	1.82416	1.97858	3623	0.154427	4	BLS001	N47_noUDG.SG	234.609
62901	66303	1.74964	1.88126	3402	0.131619	5	DRO001	I15824	258.473
48949	52478	1.41876	1.54273	3529	0.123971	7	I6294	MIS002	284.663
44985	48698	1.35756	1.50861	3713	0.151053	9	HAN004_noUDG.SG	N45_noUDG.SG	245.808
11718	16329	0.392972	0.546713	4611	0.153741	9	DRO001	Plinkaigalis242	299.92
6474	10917	0.225704	0.37236	4443	0.146656	9	RISE1164_noUDG.SG	RISE1171_noUDG.SG	302.954
14581	20392	0.540551	0.660586	5811	0.120035	12	RISE1164_noUDG.SG	RISE1167_noUDG.SG	484.109
11958	17475	0.455478	0.596022	5517	0.140544	14	I7279	I15824	392.546
3685	7339	0.211258	0.359328	3654	0.14807	14	STD002	Plinkaigalis242	246.775
12658	17916	0.658475	0.806155	5258	0.14768	15	STD002	Plinkaigalis242	356.04
18594	22107	0.639345	0.761775	3513	0.12243	20	I7489	I3601	286.939
5425	9913	0.276412	0.419095	4488	0.142683	20	RISE1164_noUDG.SG	RISE1168_noUDG.SG	314.543
14007	18428	0.53291	0.657744	4421	0.124834	2	HAN002_noUDG.SG	pcw362_noUDG.SG	354.15
64681	69226	1.79675	1.93622	4545	0.139473	2	MIB060	MIB007	325.87
77924	82449	2.14862	2.27036	4525	0.121746	2	MIB061	VLI007	371.675
65530	69598	1.81673	1.94061	4068	0.123878	2	KO1007	MIB007	328.388
23184	29844	0.77961	0.907747	6660	0.128137	2	KO1007	MIB054	519.756
4296	7127	0.221103	0.344743	2831	0.12364	2	BLS001	RISE1165_noUDG.SG	228.971
23649	28938	0.700258	0.843458	5289	0.1432	3	MIB060	I15644	369.344
20858	25132	0.715169	0.841854	4274	0.126685	4	HAN004_noUDG.SG	VLI007	337.372
1967	5364	0.096513	0.222029	3397	0.125516	5	MIB060	MIB063	270.643
38052	43782	1.11692	1.24409	5730	0.127172	5	MIB060	MIB036	450.571
38052	43782	1.11692	1.24409	5730	0.127172	5	MIB061	MIB036	450.571
11763	22756	0.417484	0.540783	10993	0.123299	6	ROU006	pcw362_noUDG.SG	891.572
34841	41848	0.835964	0.972309	7007	0.136345	6	HAN002_noUDG.SG	N44_noUDG.SG	513.917
12478	24552	0.440618	0.586051	12074	0.145433	6	I7279	MIB036	830.211
52531	58142	1.22388	1.36766	5611	0.143782	6	MIB060	MIB063	390.244
2733	6218	0.14425	0.27293	3485	0.12868	7	STD002	VLI007	270.827
43207	47293	1.30442	1.43938	4086	0.134961	9	I7279	MIB007	302.754
26129	30944	0.779919	0.900465	4815	0.120546	11	I0370	N44_noUDG.SG	399.433
14512	20685	0.536788	0.668115	6173	0.131327	12	DRO001	VLI007	470.048
6857	11494	0.312803	0.462468	4637	0.149665	12	MIB060	MIB063	309.825
14787	18476	0.620286	0.771303	3689	0.151017	16	RISE1164_noUDG.SG	RISE1165_noUDG.SG	244.277
27415	30537	0.909859	1.03653	3122	0.126669	18	RISE548_noUDG.SG	VLI007	246.469
17464	22956	0.631022	0.767672	5492	0.13665	18	DRO001	HOP004	401.903
5919	9795	0.293037	0.413188	3876	0.120151	20	I6624	VLI007	322.594
52937	57100	1.78011	1.90107	4163	0.120958	1	ROU006	MIB042	344.169
1849	4599	0.127712	0.251596	2750	0.123884	1	I7279	MIB034	221.982
52133	57527	1.52196	1.64446	5394	0.122501	2	MIB061	I7207	440.323
26915	32233	0.783407	0.934415	5318	0.151008	3	DRO001	VLI011	352.167
2596	5713	0.104602	0.236797	3117	0.132195	3	I6294	VLI011	235.788
26795	30921	0.815104	0.95558	4126	0.140476	5	DRO001	VLI017	293.716
65692	70175	1.58358	1.72602	4483	0.142444	6	HAN004_noUDG.SG	KNE003	314.72
35505	39890	1.08389	1.20561	4385	0.121718	7	I7489	VLI017	360.259
37803	41987	1.0387	1.16597	4184	0.127279	8	STD002	VLI011	328.727
54693	59107	1.48223	1.60674	4414	0.124509	8	I6294	VLI011	354.513
14	3690	0.001792	0.139993	3676	0.138201	9	BLS001	RISE1160_noUDG.SG	265.989
20227	24744	0.65471	0.778104	4517	0.123394	12	RISE1164_noUDG.SG	ber1M_noUDG.SG	366.063
10232	13870	0.409117	0.530894	3638	0.121777	13	DRO001	I0103	298.743
10286	15790	0.614281	0.748952	5504	0.134671	15	RISE1164_noUDG.SG	RISE1160_noUDG.SG	408.7
23642	28097	0.911489	1.05316	4455	0.141675	16	STD002	I7208	314.452
22484	26686	0.874765	1.00705	4202	0.132288	16	MIB060	MIB071	317.64
12136	18665	0.528999	0.67193	6529	0.142931	18	MIB060	MIB042	456.794
68091	72199	2.17672	2.29683	4108	0.120108	1	I7279	TRM003	342.026
40927	44813	1.20693	1.32805	3886	0.121119	2	HAN004_noUDG.SG	MIB028	320.841
51202	56497	1.48114	1.61784	5295	0.136694	2	MIB060	I5525	387.361
44451	50391	1.3097	1.45713	5940	0.147427	2	I0370	TRM006	402.911
7684	12666	0.306109	0.450145	4982	0.144036	3	DRO001	TRM003	345.886
3484	7647	0.20537	0.34344	4163	0.13807	4	KO1005	TRM006	301.514
29652	34898	0.948461	1.08867	5246	0.140208	4	RISE1164_noUDG.SG	PNL002	374.159
21111	25939	0.511479	0.636438	4828	0.124959	6	RISE548_noUDG.SG	TRM006	386.367
21490	26125	0.513213	0.645623	4635	0.13241	6	MIB060	MIB046	350.049
21490	26125	0.513213	0.645623	4635	0.13241	6	MIB061	MIB046	350.049
59782	64425	1.41922	1.54216	4643	0.122946	6	RISE1164_noUDG.SG	PRE001	377.645
15273	19763	0.539037	0.660021	4490	0.120984	7	I0370	I5525	371.123
7294	12064	0.253663	0.405213	4770	0.15155	9	MIB060	MIB028	314.748
7540	12011	0.255813	0.402504	4471	0.146691	9	MIB061	MIB028	304.79
8868	13172	0.338	0.464216	4304	0.126216	10	I7279	I7671	341.003
24899	30525	0.835086	0.969525	5626	0.134439	10	DRO001	TRM003	418.48
30419	34909	0.965759	1.08925	4490	0.123495	10	RISE1164_noUDG.SG	VLI092	363.577
52504	56274	1.55243	1.70902	3770	0.156589	10	KO1007	MIB045	240.758
9337	13879	0.354429	0.487639	4542	0.13321	10	I0370	I7671	340.965
16038	22839	0.523917	0.681622	6801	0.157705	11	KO1007	MIB046	431.248
26586	30829	0.837602	0.959915	4243	0.122313	12	MIB061	MIB046	346.897
5665	10344	0.48165	0.614936	4679	0.133286	15	MIB060	MIB028	351.05
27053	30851	1.02203	1.14802	3798	0.125994	16	KO1005	VLI016	301.443
27928	31538	1.04681	1.17965	3610	0.13284	16	I0370	TRM006	271.756
24998	29556	0.833545	0.988167	4558	0.154622	18	I6624	I7269	294.783
1866	4596	0.129831	0.251523	2730	0.121692	1	I7279	MIB033	224.337
69038	74301	2.20625	2.36064	5263	0.154385	1	HAN004_noUDG.SG	KON004	340.901
63964	68459	1.78361	1.92255	4495	0.138943	2	RISE548_noUDG.SG	I0371	323.514
39648	45138	1.18605	1.33369	5490	0.14764	2	STD002	VLI024	371.85
61081	66362	1.72194	1.8506	5281	0.128665	2	HAN004_noUDG.SG	VLI067	410.445
26482	32588	0.838702	0.977058	6106	0.138356	2	I0370	I0371	441.325
63964	68389	1.78361	1.91709	4425	0.133482	2	I0370	I0371	331.505
51888	57161	1.40361	1.52782	5273	0.124206	3	I5272	I0371	424.536
55746	59882	1.48925	1.61441	4136	0.125158	3	I7279	BNL005	330.462
55631	60208	1.48817	1.63036	4577	0.142186	3	STD002	BNL005	321.902
3276	6429	0.135822	0.26269	3153	0.126868	3	MIB061	VLI071	248.526
34723	40131	1.08415	1.22007	5408	0.135915	4	I7489	RDV001	397.896
55012	60519	1.61594	1.77376	5507	0.157817	4	MIB060	MIB062	348.948
29748	35860	0.73268	0.859903	6112	0.127223	6	KO1005	VLI045	480.416
36915	43588	0.879662	1.01991	6673	0.140246	6	I7279	VLI071	475.807
12540	25226	0.443157	0.602695	12686	0.159538	6	I7279	MIB053	795.171
27551	34610	0.695647	0.829637	7059	0.13399	6	MIB060	MIB002	526.83
27551	34619	0.695647	0.829765	7068	0.134118	6	MIB061	MIB002	526.999
25709	29759	0.825725	0.960965	4050	0.13524	9	STD002	MIB062	299.468
39921	45295	1.215	1.36931	5374	0.154311	9	HAN004_noUDG.SG	CAH010	348.258
49485	52946	1.44221	1.56529	3461	0.123084	10	HAN002_noUDG.SG	BNL003	281.19
25149	30583	0.842748	0.970446	5434	0.127698	10	DRO001	KON004	425.535
54904	58610	1.65217	1.80915	3706	0.156986	10	I6294	I0371	236.072
27412	32069	0.858483	0.995824	4657	0.137341	12	HAN002_noUDG.SG	KON004	339.083
10036	14212	0.394852	0.53893	4176	0.144078	13	HAN002_noUDG.SG	KO1006	289.843
27990	31855	0.845105	0.995645	3865	0.15054	14	I6624	VLI024	256.742
1513	5135	0.09005	0.230747	3622	0.140697	16	KO1009	RDV001	257.433
17990	21377	0.767119	0.89824	3387	0.131121	17	HAN004_noUDG.SG	KO1006	258.311
6645	10750	0.366422	0.515378	4105	0.148956	17	I6294	I0371	275.585
30587	33846	1.0389	1.17709	3259	0.138194	18	ROU006	VLI020	235.828
11043	17342	0.502036	0.627833	6299	0.125797	18	DRO001	BNL004	500.727
9736	13309	0.576076	0.735326	3573	0.15925	19	RISE548_noUDG.SG	VLI067	224.364
2943	6278	0.171942	0.306591	3335	0.134649	20	I7489	MIB040	247.681
8061	12405	0.337006	0.48323	4344	0.146224	21	RISE1164_noUDG.SG	VLI071	297.078
39562	44346	1.18491	1.30733	4784	0.122416	2	MIB061	MIB066	390.799
45514	50563	1.23985	1.37352	5049	0.133672	3	I5272	I6715	377.716
51400	57211	1.39513	1.52892	5811	0.13379	3	I5272	I6712	434.337
29213	33384	0.850567	0.981169	4171	0.130602	3	STD002	MIB032	319.367
2	3660	0.000165	0.155362	3658	0.155197	3	I7489	I6712	235.7
2961	6393	0.169817	0.310013	3432	0.140196	4	I5272	PDA004	244.8
1894	5401	0.092609	0.222687	3507	0.130078	5	I5272	I6715	269.607
8979	13435	0.346545	0.49395	4456	0.147405	5	I5272	I6715	302.296
6079	9570	0.21263	0.341753	3491	0.129123	8	STD002	NAU001_noUDG.SG	270.362
50713	54693	1.35966	1.4816	3980	0.121944	8	MIB061	MIB066	326.379
25850	30908	0.832815	0.986666	5058	0.153851	9	STD002	CAH005	328.76
50941	54777	1.49643	1.64596	3836	0.149534	10	I5272	VLI076	256.53
20694	25348	0.702055	0.845783	4654	0.143728	10	I5272	I6712	323.806
47214	50927	1.43498	1.589	3713	0.154028	12	I0370	I6712	241.06
12606	16301	0.553627	0.681943	3695	0.128316	16	I5272	I6712	287.961
30603	33846	1.04035	1.17709	3243	0.136739	18	I5272	VLI076	237.167
21789	26092	0.73263	0.869743	4303	0.137113	18	HAN002_noUDG.SG	NAU001_noUDG.SG	313.829
9729	13597	0.485697	0.634065	3868	0.148368	22	I5272	I6712	260.703
10454	13747	0.50306	0.637609	3293	0.134549	22	I0370	I6712	244.744
18282	23441	0.746315	0.874162	5159	0.127847	1	I5272	HAL001_noUDG.SG	403.529
79793	84254	2.19206	2.33032	4461	0.138257	2	ROU006	poz81_noUDG.SG	322.66
40161	45503	1.11633	1.23825	5342	0.121926	3	ROU006	MIB038	438.135
5294	10252	0.280898	0.407952	4958	0.127054	4	HAN002_noUDG.SG	RISE1161_noUDG.SG	390.228
2918	7637	0.139581	0.294809	4719	0.155228	5	I7279	poz81_noUDG.SG	304.004
44784	50421	1.27097	1.4052	5637	0.134234	5	STD002	ROU007	419.938
33885	40828	0.81884	0.943909	6943	0.125069	6	KO1005	I0108	555.134
70267	74484	1.73527	1.89401	4217	0.158744	6	ROU006	poz81_noUDG.SG	265.648
4076	8082	0.204571	0.326332	4006	0.121761	7	I5272	poz81_noUDG.SG	329.005
48029	52476	1.39337	1.54269	4447	0.149322	7	STD002	HAL001_noUDG.SG	297.813
39778	46526	1.21062	1.35385	6748	0.143221	10	HAN002_noUDG.SG	poz81_noUDG.SG	471.16
8878	13123	0.3385	0.461224	4245	0.122724	10	I7279	VOR004_noUDG.SG	345.898
1029	4971	0.031789	0.190312	3942	0.158523	10	RISE1164_noUDG.SG	RISE1161_noUDG.SG	248.671
52548	55882	1.55317	1.68135	3334	0.128179	10	KO1007	MIB038	260.105
8224	13095	0.318295	0.460707	4871	0.142412	10	I0370	VOR004_noUDG.SG	342.036
43631	47340	1.18243	1.30439	3709	0.12196	11	I7279	pcw040_noUDG.SG	304.116
16471	23133	0.536953	0.690173	6662	0.15322	11	KO1007	MIB038	434.8
25052	29522	0.787231	0.910682	4470	0.123451	12	RISE548_noUDG.SG	VOR004_noUDG.SG	362.087
5588	9740	0.242137	0.37862	4152	0.136483	13	HAN004_noUDG.SG	HAL001_noUDG.SG	304.214
2457	5740	0.113484	0.246205	3283	0.132721	13	I6624	poz81_noUDG.SG	247.361
2450	5602	0.169509	0.29092	3152	0.121411	14	RISE1164_noUDG.SG	RISE1161_noUDG.SG	259.614
14018	19339	0.519243	0.660673	5321	0.14143	20	RISE548_noUDG.SG	pcw361_noUDG.SG	376.228
83616	88376	2.30964	2.45868	4760	0.149039	2	I5272	I0370	319.379
42782	47470	1.25363	1.38167	4688	0.128038	2	ROU006	HAN004_noUDG.SG	366.142
63776	68389	1.77859	1.91709	4613	0.138504	2	RISE548_noUDG.SG	I0370	333.059
63903	68380	1.78165	1.91672	4477	0.135075	2	RISE548_noUDG.SG	I6294	331.445
63903	68546	1.78165	1.9255	4643	0.143857	2	I0370	I6294	322.751
55719	59864	1.48888	1.61309	4145	0.124202	3	I7279	STD002	333.731
35266	39908	1.0763	1.20691	4642	0.130612	7	ROU006	KO1007	355.404
42731	46827	1.2869	1.41172	4096	0.124819	9	I7279	STD002	328.155
8812	13010	0.334858	0.45805	4198	0.123192	10	I7279	I0370	340.769
6	3399	0.005462	0.156149	3393	0.150687	13	I5272	I7489	225.169
26950	31503	0.822396	0.982049	4553	0.159653	14	I7489	I6294	285.181
19427	24014	0.856135	0.977836	4587	0.121701	15	I7279	I3594	376.907
28139	31933	1.05409	1.20868	3794	0.154588	16	MIB060	MIB061	245.427
22904	25995	0.960224	1.09908	3091	0.138854	17	I5272	I0370	222.608
10454	13595	0.50306	0.634041	3141	0.130981	22	I5272	I0370	239.806
30407	36640	0.750078	0.875004	6233	0.124926	6	BOL003_noUDG.SG	I0438	498.935
6956	10322	0.246288	0.373108	3366	0.12682	8	I1917	I3952	265.416
9671	13161	0.572312	0.729423	3490	0.157111	19	RISE94_noUDG.SG	I0438	222.136
3655	8158	0.198783	0.340884	4503	0.142101	21	I6713	I3952	316.887
15298	20820	0.678446	0.810101	5522	0.131655	1	I1917	I0443	419.43
61059	66377	1.98998	2.11109	5318	0.121115	1	oll007_noUDG.SG	I5835	439.087
47221	52040	1.3765	1.51931	4819	0.142811	2	I6713	I5835	337.439
46083	51880	1.31456	1.45303	5797	0.138477	5	RISE1169_noUDG.SG	ILK002	418.626
71636	75087	1.77782	1.91408	3451	0.136263	6	STD001	ILK002	253.26
17384	21516	0.565114	0.692408	4132	0.127294	9	RISE1249_noUDG.SG	ILK002	324.603
53679	57115	1.60047	1.7444	3436	0.143934	10	RISE1241_noUDG.SG	ILK002	238.721
7511	11127	0.273949	0.397037	3616	0.123088	11	RISE1241_noUDG.SG	ILK002	293.774
39092	45135	1.19719	1.35293	6043	0.155734	12	NAU002_noUDG.SG	I0443	388.033
10768	13969	0.426469	0.556367	3201	0.129898	21	RISE1249_noUDG.SG	ILK002	246.424
77541	83202	2.13204	2.29147	5661	0.159433	2	MIB070	I7958	355.071
82860	87481	2.2833	2.42758	4621	0.14428	2	PNL001	I2105	320.28
61134	64782	1.79474	1.9402	3648	0.145459	4	I1917	I2105	250.792
60532	65393	1.45169	1.57225	4861	0.120561	6	PNL001	I2105	403.198
46709	53651	1.08858	1.24575	6942	0.157167	6	oll007_noUDG.SG	I4889	441.696
42441	46890	1.28321	1.41807	4449	0.134863	9	PNL001	I2105	329.89
12998	18354	0.457894	0.610355	5356	0.152461	10	RISE94_noUDG.SG	I4889	351.303
49882	53784	1.46552	1.60451	3902	0.138997	10	I6713	I2069	280.726
55597	61162	1.86896	1.99131	5565	0.122349	1	PNL001	I4896	454.846
13024	17174	0.455585	0.584888	4150	0.129303	8	STD001	I7959	320.952
24977	31194	0.83658	0.986524	6217	0.149944	10	oll007_noUDG.SG	ILK003	414.621
1145	5396	0.067019	0.210275	4251	0.143256	11	NAU002_noUDG.SG	ILK003	296.742
37372	43328	1.15069	1.29274	5956	0.142059	12	STD001	Gyvakarai1_10bp_noUDG	419.263
4101	8163	0.413945	0.563954	4062	0.150009	15	PNL001	I4896	270.784
14381	18908	0.699647	0.834202	4527	0.134555	15	PNL001	I4896	336.442
482	4134	0.037577	0.191802	3652	0.154225	16	RISE1249_noUDG.SG	ILK003	236.797
3018	6593	0.15517	0.284825	3575	0.129655	16	ROU001	ILK003	275.732
40306	46332	0.928579	1.07946	6026	0.150884	6	STD001	I0104	399.38
21595	25371	0.696816	0.819052	3776	0.122236	9	STD001	HOP001	308.911
24547	30305	0.824119	0.960961	5758	0.136842	10	RISE1241_noUDG.SG	ILK001	420.777
41992	46793	1.13904	1.28304	4801	0.144001	11	RISE94_noUDG.SG	I7209	333.401
19652	24192	0.634444	0.763795	4540	0.129351	12	RISE1249_noUDG.SG	I0104	350.983
33195	36513	1.0032	1.14616	3318	0.142952	13	PNL001	I13467	232.106
21467	25202	0.733918	0.886235	3735	0.152317	20	I6713	I13467	245.212
4381	8207	0.221941	0.342075	3826	0.120134	21	I6713	I7209	318.478
5750	8737	0.320693	0.452566	2987	0.131873	1	I6713	I10565	226.506
40515	44798	1.1985	1.32692	4283	0.128429	2	MIB070	I6695	333.492
81617	85931	2.23703	2.37608	4314	0.139057	2	BOL003_noUDG.SG	I6695	310.232
14301	19767	0.545142	0.686776	5466	0.141634	2	I6713	I10565	385.924
39333	45887	1.10455	1.25181	6554	0.147254	3	RISE1169_noUDG.SG	RISE1163_noUDG.SG	445.081
5	3317	0.00021	0.138164	3312	0.137954	3	I6713	I3950	240.08
41048	47018	1.25058	1.38348	5970	0.132903	4	MIB070	I7963	449.2
54470	59082	1.47822	1.6056	4612	0.12738	8	I6713	I10565	362.066
16812	21107	0.575905	0.73251	4295	0.156605	10	PNL001	I6590	274.257
29517	35998	0.868128	0.998446	6481	0.130318	11	I6713	I3949	497.322
20640	26123	0.647406	0.778426	5483	0.13102	11	I6713	I7214	418.486
14254	17279	0.601305	0.722247	3025	0.120942	16	RISE1241_noUDG.SG	RISE1163_noUDG.SG	250.12
23586	28431	0.787245	0.945485	4845	0.15824	18	I1917	RISE511_noUDG.SG	306.18
32353	37357	1.11131	1.24293	5004	0.131624	1	MIB087	I7210	380.174
68200	73766	1.91164	2.04254	5566	0.130894	2	ROU001	I7210	425.23
40506	46466	1.2294	1.37155	5960	0.142152	4	RISE1241_noUDG.SG	RISE1170_noUDG.SG	419.27
61296	65079	1.80448	1.95496	3783	0.150484	4	RISE1241_noUDG.SG	RISE1170_noUDG.SG	251.389
50308	54965	1.40252	1.54347	4657	0.140948	5	RISE1169_noUDG.SG	I7962	330.406
12184	16208	0.442675	0.581961	4024	0.139286	5	RISE1249_noUDG.SG	RISE1170_noUDG.SG	288.902
12188	15904	0.442843	0.564143	3716	0.1213	5	I1917	I7962	306.348
20966	26322	0.663827	0.801886	5356	0.138059	5	RISE1241_noUDG.SG	I7210	387.95
35815	41065	1.09235	1.24258	5250	0.150234	7	BOL003_noUDG.SG	I7251	349.455
55498	60122	1.50632	1.65271	4624	0.146391	8	RISE1241_noUDG.SG	RISE1170_noUDG.SG	315.867
39269	44699	1.19355	1.35081	5430	0.157257	9	STD001	I7960	345.295
44632	48525	1.35045	1.50075	3893	0.150303	9	oll007_noUDG.SG	KO1002	259.01
3641	6771	0.131498	0.253459	3130	0.121961	10	RISE1241_noUDG.SG	KO1002	256.639
1978	5447	0.070416	0.207549	3469	0.137133	10	RISE1241_noUDG.SG	RISE1170_noUDG.SG	252.966
30461	35773	0.967044	1.1089	5312	0.141854	10	RISE1241_noUDG.SG	RISE1170_noUDG.SG	374.469
19184	23764	0.624168	0.751241	4580	0.127073	12	MIB070	I7962	360.423
10662	16552	0.423881	0.582294	5890	0.158413	13	RISE1169_noUDG.SG	RISE1170_noUDG.SG	371.813
35430	38927	1.10664	1.25705	3497	0.15041	13	PNL001	I7251	232.498
1446	4511	0.07245	0.199255	3065	0.126805	13	RISE1241_noUDG.SG	RISE1170_noUDG.SG	241.71
32293	35569	1.01099	1.15089	3276	0.139897	14	NAU002_noUDG.SG	KO1002	234.172
14631	20340	0.531894	0.661783	5709	0.129889	14	NAU002_noUDG.SG	I14193	439.529
20735	25616	0.669598	0.791787	4881	0.122189	14	NAU002_noUDG.SG	I7962	399.463
694	4312	0.046816	0.198	3618	0.151184	16	RISE1249_noUDG.SG	RISE1170_noUDG.SG	239.311
4782	8221	0.22097	0.343427	3439	0.122457	16	STD001	I7210	280.833
28115	31768	1.05377	1.19282	3653	0.139053	16	I6713	I6714	262.706
15242	18947	0.639257	0.789902	3705	0.150645	16	oll007_noUDG.SG	KO1002	245.943
23586	27459	0.787245	0.910403	3873	0.123158	18	I1917	KO1002	314.474
10914	17399	0.456558	0.595024	6485	0.138466	20	RISE1241_noUDG.SG	I7210	468.346
7709	11514	0.401047	0.523618	3805	0.122571	22	I1917	KO1002	310.432
31925	36370	0.965239	1.08645	4445	0.121214	2	PNL001	I7276	366.707
41279	46355	1.11971	1.27137	5076	0.151655	11	STD001	I7280	334.707
40375	45841	1.22444	1.38005	5466	0.155605	12	oll007_noUDG.SG	I11159	351.274
18989	23387	0.623049	0.743161	4398	0.120112	14	RISE94_noUDG.SG	I7283	366.158
12110	17667	0.644258	0.799875	5557	0.155617	15	ROU001	I7282	357.095
11807	17230	0.638292	0.791199	5423	0.152907	15	ROU001	I7283	354.66
10731	14247	0.468523	0.600957	3516	0.132434	16	I6713	I3387	265.491
82800	85557	2.6096	2.7306	2757	0.121	1	oll007_noUDG.SG	RISE1172_noUDG.SG	227.851
14325	20466	0.546125	0.704081	6141	0.157956	2	ROU001	I5833	388.779
11031	15307	0.398527	0.536886	4276	0.138359	3	RISE1169_noUDG.SG	RISE1166_noUDG.SG	309.051
28649	32791	0.832534	0.952875	4142	0.120341	3	RISE1169_noUDG.SG	RISE1172_noUDG.SG	344.189
13671	19098	0.481703	0.624244	5427	0.142541	3	RISE1249_noUDG.SG	RISE1166_noUDG.SG	380.733
25926	31042	0.636363	0.765863	5116	0.1295	6	RISE1169_noUDG.SG	RISE1162_noUDG.SG	395.058
55498	59814	1.50632	1.6373	4316	0.130974	8	RISE1241_noUDG.SG	RISE1162_noUDG.SG	329.531
53131	56695	1.57401	1.72495	3564	0.150946	10	RISE1169_noUDG.SG	RISE1162_noUDG.SG	236.111
2101	5485	0.07386	0.209155	3384	0.135295	10	RISE1241_noUDG.SG	RISE1162_noUDG.SG	250.12
30461	35738	0.967044	1.10828	5277	0.141233	10	RISE1241_noUDG.SG	RISE1162_noUDG.SG	373.638
22016	27014	0.659402	0.802688	4998	0.143286	11	BOL003_noUDG.SG	RISE552_noUDG.SG	348.813
47884	51466	1.32768	1.45686	3582	0.129175	11	BOL003_noUDG.SG	RISE1172_noUDG.SG	277.298
36371	42094	1.01431	1.13973	5723	0.125424	11	oll007_noUDG.SG	RISE552_noUDG.SG	456.292
35267	38927	1.09792	1.25705	3660	0.159129	13	RISE1169_noUDG.SG	RISE1162_noUDG.SG	230.002
10	2879	0.005471	0.13424	2869	0.128769	13	RISE1169_noUDG.SG	RISE1172_noUDG.SG	222.802
32563	35920	0.985481	1.12692	3357	0.141436	13	BOL003_noUDG.SG	RISE1172_noUDG.SG	237.351
1291	4511	0.064392	0.199255	3220	0.134863	13	RISE1241_noUDG.SG	RISE1162_noUDG.SG	238.761
23925	28468	0.972043	1.12118	4543	0.149136	15	STD001	RISE552_noUDG.SG	304.621
709	4291	0.050398	0.196701	3582	0.146303	16	RISE1249_noUDG.SG	RISE1162_noUDG.SG	244.834
2876	6595	0.151746	0.284827	3719	0.133081	16	ROU001	RISE1162_noUDG.SG	279.454
6262	10117	0.468024	0.593247	3855	0.125223	19	RISE1249_noUDG.SG	RISE1172_noUDG.SG	307.851
9932	16096	0.42165	0.563663	6164	0.142013	20	RISE1169_noUDG.SG	RISE1162_noUDG.SG	434.045
13471	18619	0.606852	0.756073	5148	0.149221	1	MIB070	MIB058	344.992
50679	54867	1.46434	1.58504	4188	0.120694	2	I6713	I0374	346.993
58335	63285	1.56024	1.69193	4950	0.131686	3	oll007_noUDG.SG	I11160	375.894
24736	30701	0.832907	0.979467	5965	0.14656	4	BOL003_noUDG.SG	RISE1159_noUDG.SG	407.001
20107	25494	0.640611	0.765502	5387	0.124891	5	I6713	I11752	431.336
32980	37899	1.02572	1.1553	4919	0.129583	9	I6713	I11752	379.602
37046	41787	1.13648	1.26187	4741	0.125389	10	I6713	I11752	378.103
50779	53931	1.42627	1.55676	3152	0.130491	11	RISE1169_noUDG.SG	RISE1173_noUDG.SG	241.549
50852	53842	1.42807	1.55181	2990	0.123737	11	RISE1249_noUDG.SG	RISE1159_noUDG.SG	241.642
21162	26632	0.68103	0.838943	5470	0.157913	12	PNL001	TIS002	346.393
42076	46414	1.26319	1.39994	4338	0.136748	12	RISE94_noUDG.SG	TIS002	317.226
13578	20579	0.521888	0.675975	7001	0.154087	13	MIB087	MIB058	454.354
14804	20340	0.537812	0.661783	5536	0.123971	14	PNL001	I11752	446.556
11977	16633	0.642963	0.773436	4656	0.130473	15	STD001	I11752	356.855
14255	17279	0.601313	0.722247	3024	0.120934	16	RISE1241_noUDG.SG	RISE1173_noUDG.SG	250.054
20940	24156	0.881227	1.00353	3216	0.1223	17	I6713	TIS002	262.96
30591	33846	1.0398	1.17709	3255	0.137295	18	RISE1169_noUDG.SG	RISE1173_noUDG.SG	237.081
26008	30060	0.868185	1.00904	4052	0.140852	18	I6713	I11752	287.678
81971	84803	2.56313	2.68661	2832	0.123488	1	RISE1169_noUDG.SG	RISE1168_noUDG.SG	229.334
23838	28036	0.884712	1.01265	4198	0.127934	1	RISE1169_noUDG.SG	RISE1167_noUDG.SG	328.138
82403	85604	2.59128	2.73589	3201	0.144617	1	oll007_noUDG.SG	RISE1168_noUDG.SG	221.343
14325	19252	0.546125	0.674382	4927	0.128257	2	ROU001	Plinkaigalis242	384.151
3	3486	0.000199	0.145202	3483	0.145003	3	RISE1169_noUDG.SG	RISE1168_noUDG.SG	240.202
39333	45159	1.10455	1.22729	5826	0.122736	3	RISE1169_noUDG.SG	RISE1168_noUDG.SG	474.677
58335	63285	1.56024	1.69193	4950	0.131686	3	oll007_noUDG.SG	I14185	375.894
2708	6168	0.155322	0.30417	3460	0.148848	4	RISE1169_noUDG.SG	RISE1171_noUDG.SG	232.452
9329	13168	0.385632	0.517861	3839	0.132229	4	RISE1169_noUDG.SG	RISE1167_noUDG.SG	290.33
11568	15711	0.460951	0.593293	4143	0.132342	4	oll007_noUDG.SG	RISE1171_noUDG.SG	313.053
62852	66254	1.74889	1.87912	3402	0.130232	5	PNL001	I15824	261.226
10758	14852	0.471223	0.623162	4094	0.151939	16	PNL001	I14185	269.45
12181	15926	0.577789	0.709428	3745	0.131639	17	PNL001	Plinkaigalis242	284.49
6544	9900	0.359693	0.485387	3356	0.125694	17	MIB087	I1549	266.998
30593	33846	1.03985	1.17709	3253	0.137243	18	RISE1169_noUDG.SG	RISE1168_noUDG.SG	237.025
9974	15815	0.422367	0.560436	5841	0.138069	20	RISE1169_noUDG.SG	N47_noUDG.SG	423.049
18691	23012	0.645898	0.794478	4321	0.14858	20	RISE1169_noUDG.SG	RISE1168_noUDG.SG	290.82
7206	11084	0.335447	0.460177	3878	0.12473	20	I0432	I15824	310.912
28056	33460	1.01574	1.13841	5404	0.122663	1	RISE1249_noUDG.SG	N49_noUDG.SG	440.557
7449	11674	0.397642	0.546563	4225	0.148921	1	RISE1249_noUDG.SG	N44_noUDG.SG	283.707
77952	82455	2.44244	2.59211	4503	0.14967	1	ROU001	MIB052	300.862
11552	15108	0.542882	0.669499	3556	0.126617	1	I1917	VLI007	280.847
7570	11531	0.35676	0.47738	3961	0.12062	2	RISE1169_noUDG.SG	RISE1165_noUDG.SG	328.387
37134	43531	1.14089	1.30043	6397	0.159543	4	MIB070	MIB057	400.958
53342	57689	1.55273	1.68869	4347	0.135966	4	NAU002_noUDG.SG	VLI007	319.712
9329	13167	0.385632	0.517814	3838	0.132182	4	RISE1169_noUDG.SG	RISE1165_noUDG.SG	290.357
2315	6387	0.112689	0.26413	4072	0.151441	5	MIB070	MIB036	268.884
9889	18003	0.360406	0.490614	8114	0.130208	6	STD001	pcw362_noUDG.SG	623.157
22692	26859	0.538156	0.67805	4167	0.139894	6	MIB087	N49_noUDG.SG	297.868
30278	35968	0.975288	1.09591	5690	0.120625	9	BOL003_noUDG.SG	MIB063	471.71
50675	53931	1.42209	1.55676	3256	0.134663	11	RISE1169_noUDG.SG	RISE1165_noUDG.SG	241.789
34827	39263	1.06021	1.19935	4436	0.139145	12	ROU001	MIB052	318.804
11169	18195	0.451337	0.596337	7026	0.145	12	oll007_noUDG.SG	VLI007	484.552
32563	35685	0.985481	1.1161	3122	0.130616	13	BOL003_noUDG.SG	RISE1165_noUDG.SG	239.021
25523	29258	0.852997	0.976509	3735	0.123512	18	I1917	VLI007	302.4
82007	84878	2.56431	2.69287	2871	0.128566	1	RISE1169_noUDG.SG	RISE1160_noUDG.SG	223.309
82681	85558	2.60837	2.73061	2877	0.122241	1	oll007_noUDG.SG	RISE1160_noUDG.SG	235.355
45303	50462	1.33913	1.45991	5159	0.120772	2	MIB070	VLI011	427.169
90573	93875	2.55201	2.68832	3302	0.136319	2	MIB070	ber1M_noUDG.SG	242.226
69515	74591	1.93983	2.06438	5076	0.124557	2	STD001	I7207	407.525
2139	5326	0.087572	0.22228	3187	0.134708	3	STD001	VLI011	236.586
58844	63664	1.57311	1.70137	4820	0.12826	3	oll007_noUDG.SG	I14191	375.799
61408	64819	1.80692	1.94225	3411	0.135336	4	BOL003_noUDG.SG	I0103	252.04
24696	30367	0.830499	0.968616	5671	0.138117	4	BOL003_noUDG.SG	RISE1160_noUDG.SG	410.594
30843	36320	0.991484	1.12086	5477	0.12938	4	RISE1249_noUDG.SG	I14191	423.326
7163	11469	0.282977	0.420062	4306	0.137085	5	RISE1249_noUDG.SG	VLI061	314.112
11432	15886	0.428214	0.555019	4454	0.126805	7	NAU002_noUDG.SG	I0103	351.248
35423	39921	1.07965	1.20773	4498	0.128077	7	STD001	VLI017	351.195
18022	22972	0.614938	0.741244	4950	0.126306	7	oll007_noUDG.SG	ber1M_noUDG.SG	391.905
20104	26803	0.654955	0.794614	6699	0.139659	8	ROU001	VLI011	479.668
18297	22458	0.58874	0.715005	4161	0.126265	9	NAU002_noUDG.SG	ber1M_noUDG.SG	329.545
42839	46883	1.29129	1.41617	4044	0.12488	9	oll007_noUDG.SG	I0103	323.831
9628	14035	0.365562	0.490703	4407	0.125141	10	RISE1169_noUDG.SG	VLI011	352.163
26023	31633	0.858491	0.992736	5610	0.134245	10	RISE94_noUDG.SG	I0103	417.893
[truncated: 598 more rows]

## Sheet: Table3_ED_Fig3c
Start	End	StartM	EndM	length	lengthM	ch	iid1	iid2	SNP_Dens
35389	44595	0.845777	1.03658	9206	0.190808	6	I0443	I0438	482.475
54381	60317	1.47486	1.65777	5936	0.182907	8	I0443	I0438	324.537
9804	15785	0.422884	0.588878	5981	0.165994	2	I0440	I3952	360.314
40817	47849	1.2393	1.40708	7032	0.16778	4	I4889	I3952	419.12
30008	36909	0.941777	1.11924	6901	0.177458	7	I0440	I0418	388.881
14976	24417	0.524282	0.72396	9441	0.199678	3	I4886	I5835	472.811
35959	42478	1.09521	1.27896	6519	0.183758	7	I7958	I4891	354.76
20600	26725	0.705285	0.877624	6125	0.172339	4	ILK003	ILK002	355.404
16483	21285	0.734447	0.896899	4802	0.162452	17	I4887	I4886	295.595
41319	46711	1.34336	1.50388	5392	0.160521	1	ILK001	ILK002	335.906
17414	24063	0.729744	0.892348	6649	0.162604	1	HOP001	ILK002	408.908
36524	44216	1.0923	1.28837	7692	0.196074	2	I13467	I4891	392.301
64308	69640	1.54089	1.71264	5332	0.171753	6	I0104	Gyvakarai1_10bp_noUDG	310.446
16409	24678	0.550364	0.743829	8269	0.193465	8	I0104	Gyvakarai1_10bp_noUDG	427.416
47474	52862	1.26284	1.43762	5388	0.174781	8	I3949	I0438	308.272
3	4331	0.000691	0.186431	4328	0.18574	5	I6590	I5835	233.014
107	4986	0.008541	0.196874	4879	0.188333	11	I6590	I5835	259.062
5202	12284	0.463716	0.649998	7082	0.186282	15	I7214	I5835	380.176
13768	20722	0.536561	0.708465	6954	0.171904	4	I3950	I2069	404.528
27043	33383	0.824348	1.01509	6340	0.190745	5	I10565	I2105	332.381
15963	24386	0.568035	0.728098	8423	0.160063	5	RISE511_noUDG.SG	I2069	526.23
21112	28202	0.511488	0.711473	7090	0.199985	6	I10565	I2069	354.527
21911	28885	0.716496	0.878491	6974	0.161995	7	I3950	I2069	430.507
39020	46796	1.07298	1.248	7776	0.175023	8	I5834	I4891	444.284
2754	8464	0.158524	0.349386	5710	0.190862	21	RISE511_noUDG.SG	I2069	299.169
4457	9072	0.205541	0.393431	4615	0.18789	16	I7214	Gyvakarai1_10bp_noUDG	245.622
60767	67722	1.71558	1.90011	6955	0.184534	2	RISE1163_noUDG.SG	ILK001	376.895
51643	58436	1.3996	1.56261	6793	0.163007	3	I13471	I13469	416.731
3589	7899	0.169635	0.345203	4310	0.175568	12	I10565	I7214	245.489
24454	29650	0.816428	0.990416	5196	0.173988	18	I10565	I3950	298.641
2731	6897	0.151118	0.324902	4166	0.173784	20	I3949	I10565	239.723
11812	19526	0.474643	0.67045	7714	0.195807	20	I3949	RISE511_noUDG.SG	393.959
2472	7702	0.14946	0.32368	5230	0.17422	21	RISE1170_noUDG.SG	ILK002	300.195
6704	11694	0.366185	0.546963	4990	0.180778	1	I7205	I4889	276.029
31010	38152	1.07364	1.26012	7142	0.186473	1	I4885	I4886	383.004
13927	20838	0.54134	0.71245	6911	0.17111	4	I6714	I2069	403.892
15799	24215	0.562185	0.725228	8416	0.163043	5	I4885	I4886	516.183
41005	47879	1.17504	1.34277	6874	0.167736	5	I4885	I4886	409.811
32427	41343	0.787134	0.956925	8916	0.169791	6	I7290	I4889	525.116
11487	17360	0.421081	0.583454	5873	0.162373	10	KO1002	I2069	361.698
26889	31696	0.891798	1.07745	4807	0.18565	18	I4885	I4886	258.928
63736	69171	2.04883	2.21703	5435	0.168196	1	I7205	I7959	323.135
9775	15657	0.395731	0.58998	5882	0.194249	4	I7205	I4895	302.807
13154	20642	0.476864	0.651679	7488	0.174815	5	I14193	Gyvakarai1_10bp_noUDG	428.339
15148	22574	0.494192	0.672249	7426	0.178057	11	I15620	I7127	417.057
45236	51872	1.2897	1.45174	6636	0.162037	5	I7205	I13467	409.536
85077	90593	2.35753	2.55215	5516	0.194615	2	I7290	I7214	283.431
40618	47027	1.12455	1.29033	6409	0.165775	3	KO1002	I7214	386.608
17392	24195	0.653294	0.819567	6803	0.166273	4	I7960	I5834	409.146
70790	75347	1.75446	1.92033	4557	0.165864	6	I6714	I3949	274.743
59791	65942	1.42093	1.59062	6151	0.169699	6	I7962	I7963	362.465
19	5290	0.000288	0.180165	5271	0.179877	8	I6714	I3949	293.034
13795	21989	0.506371	0.701958	8194	0.195587	14	I7290	I7214	418.944
6264	11638	0.352992	0.518715	5374	0.165723	18	I7290	RISE511_noUDG.SG	324.276
6674	11932	0.298438	0.464728	5258	0.16629	21	I11159	I0438	316.195
30006	39217	0.886075	1.07636	9211	0.190283	11	I14166	I11902	484.069
14410	21876	0.568592	0.734237	7466	0.165645	18	I3387	I2069	450.723
69583	76487	2.22848	2.41394	6904	0.185461	1	I7280	ILK003	372.262
3755	9430	0.214604	0.388098	5675	0.173494	4	I14161	I7135	327.101
13531	20264	0.485955	0.67086	6733	0.184905	7	I14585	I7964	364.133
48601	54757	1.43011	1.60714	6156	0.177024	4	I3387	I3949	347.749
54441	61159	1.52231	1.68565	6718	0.16334	5	I3387	I3949	411.289
12824	20710	0.460808	0.655513	7886	0.194705	5	I3387	RISE511_noUDG.SG	405.023
48586	53752	1.35781	1.54787	5166	0.190057	11	I3387	I3949	271.813
14420	22008	0.544602	0.727953	7588	0.183351	13	I7276	I7214	413.851
34950	38927	1.08251	1.25705	3977	0.17454	13	I3387	RISE511_noUDG.SG	227.856
11812	19526	0.474643	0.67045	7714	0.195807	20	I3387	I3949	393.959
12071	19732	0.483344	0.675422	7661	0.192078	20	I11159	I3949	398.848
11327	19227	0.467989	0.656747	7900	0.188758	20	I11159	I3950	418.525
12071	19308	0.483344	0.65819	7237	0.174846	20	I11159	RISE511_noUDG.SG	413.907
43140	46981	1.40973	1.57517	3841	0.165445	1	I7283	I7210	232.162
9618	15634	0.419523	0.583532	6016	0.164009	2	I14174	I14171	366.809
54628	61373	1.53088	1.6915	6745	0.160623	5	I3387	I6714	419.928
6263	11638	0.352885	0.518715	5375	0.16583	18	I3387	I7290	324.127
12071	19307	0.483344	0.658124	7236	0.17478	20	I3387	I11159	414.006
25845	31270	0.8313	0.993631	5425	0.162331	9	KO1003	I3952	334.194
4790	11120	0.333693	0.513671	6330	0.179978	22	RISE1166_noUDG.SG	ILK002	351.71
35246	42065	1.10079	1.27279	6819	0.172002	4	RISE1166_noUDG.SG	ILK003	396.449
60767	67723	1.71558	1.90013	6956	0.184549	2	RISE1172_noUDG.SG	ILK001	376.919
22746	29933	0.702763	0.867494	7187	0.164731	8	RISE1172_noUDG.SG	I13467	436.287
17818	24011	0.74174	0.924329	6193	0.182589	16	RISE1166_noUDG.SG	ILK001	339.177
53409	60148	1.43983	1.62648	6739	0.186656	3	RISE1162_noUDG.SG	RISE1163_noUDG.SG	361.038
9928	15303	0.368545	0.536692	5375	0.168147	3	RISE1166_noUDG.SG	RISE1163_noUDG.SG	319.661
3	4408	0.000691	0.187467	4405	0.186776	5	I5833	I6590	235.844
109	4792	0.008624	0.191728	4683	0.183104	11	I5833	I6590	255.756
21755	27506	0.918906	1.07896	5751	0.160057	15	I5833	I6590	359.309
5202	12229	0.463716	0.647655	7027	0.183939	15	I5833	I7214	382.029
6575	11024	0.360419	0.527579	4449	0.16716	17	RISE1162_noUDG.SG	RISE1163_noUDG.SG	266.152
4708	9937	0.248988	0.421682	5229	0.172694	20	RISE1162_noUDG.SG	RISE1163_noUDG.SG	302.79
10154	16287	0.406031	0.574043	6133	0.168012	13	RISE1172_noUDG.SG	RISE1170_noUDG.SG	365.034
35167	42199	1.053	1.23592	7032	0.182923	2	RISE1172_noUDG.SG	I14585	384.424
41875	48169	0.973254	1.14145	6294	0.168199	6	KO1003	I7283	374.2
9886	15632	0.36566	0.543598	5746	0.177938	3	RISE1166_noUDG.SG	RISE1172_noUDG.SG	322.921
42	4194	0.000436	0.179254	4152	0.178818	11	RISE1162_noUDG.SG	RISE1172_noUDG.SG	232.191
24571	30469	0.773682	0.949198	5898	0.175516	12	I11752	I2069	336.038
26742	31938	1.01357	1.20903	5196	0.195461	16	MIB058	I4889	265.833
29685	33580	0.993196	1.17015	3895	0.176955	18	I11752	I2069	220.112
11647	24772	0.410296	0.590508	13125	0.180212	6	I11160	Gyvakarai1_10bp_noUDG	728.309
22796	28388	0.85739	1.0196	5592	0.162212	1	RISE1173_noUDG.SG	RISE1163_noUDG.SG	344.734
2728	6897	0.150692	0.324902	4169	0.17421	20	I11752	I3949	239.309
10835	15707	0.430239	0.627865	4872	0.197626	21	RISE1173_noUDG.SG	RISE1163_noUDG.SG	246.526
10154	16341	0.406031	0.577806	6187	0.171775	13	RISE1173_noUDG.SG	RISE1170_noUDG.SG	360.181
3702	8980	0.140889	0.315745	5278	0.174856	9	I11752	I3387	301.848
28844	34468	0.878121	1.05601	5624	0.177891	13	I14189	I14585	316.149
9509	15088	0.478808	0.667981	5579	0.189173	1	RISE1173_noUDG.SG	RISE1162_noUDG.SG	294.915
9928	15309	0.368545	0.537053	5381	0.168508	3	RISE1173_noUDG.SG	RISE1166_noUDG.SG	319.332
28037	35397	0.9087	1.10198	7360	0.193283	4	RISE1159_noUDG.SG	RISE1166_noUDG.SG	380.789
6575	11025	0.360419	0.527586	4450	0.167167	17	RISE1173_noUDG.SG	RISE1162_noUDG.SG	266.201
30087	33846	1.01087	1.17709	3759	0.166217	18	RISE1173_noUDG.SG	RISE1162_noUDG.SG	226.15
41089	46542	1.24145	1.40476	5453	0.163309	12	RISE1171_noUDG.SG	ILK002	333.907
40555	46542	1.22775	1.40476	5987	0.177018	12	RISE1167_noUDG.SG	ILK002	338.214
4790	11120	0.333693	0.513671	6330	0.179978	22	RISE1171_noUDG.SG	ILK002	351.71
4790	11120	0.333693	0.513671	6330	0.179978	22	RISE1167_noUDG.SG	ILK002	351.71
14771	23500	0.537569	0.714119	8729	0.17655	5	N45_noUDG.SG	I2105	494.421
15408	21143	0.518694	0.684672	5735	0.165978	9	KO1004	I4889	345.528
24950	30649	0.950776	1.13751	5699	0.18673	16	I14185	I4891	305.2
66730	72929	2.12228	2.32203	6199	0.199744	1	Plinkaigalis242	Gyvakarai1_10bp_noUDG	310.347
87665	92087	2.43459	2.60753	4422	0.172939	2	I3601	I4896	255.697
11648	24775	0.410307	0.590529	13127	0.180222	6	I14185	Gyvakarai1_10bp_noUDG	728.379
3755	9290	0.195097	0.370989	5535	0.175892	7	I18114	I7135	314.682
20103	28012	0.654922	0.815349	7909	0.160427	8	I7275	Gyvakarai1_10bp_noUDG	492.997
48131	53169	1.40176	1.57664	5038	0.174878	10	I18114	I7135	288.087
42421	47923	1.15031	1.32992	5502	0.179607	11	Plinkaigalis242	Gyvakarai1_10bp_noUDG	306.336
11264	16089	0.495112	0.670457	4825	0.175345	16	Plinkaigalis242	Gyvakarai1_10bp_noUDG	275.172
42447	50433	1.17418	1.36976	7986	0.195575	3	KO1004	HOP001	408.334
17814	24087	0.741624	0.928526	6273	0.186902	16	RISE1171_noUDG.SG	ILK001	335.63
41826	48126	1.22458	1.40965	6300	0.185071	2	RISE1171_noUDG.SG	RISE1163_noUDG.SG	340.41
61458	67722	1.73904	1.90011	6264	0.16107	2	RISE1168_noUDG.SG	RISE1163_noUDG.SG	388.899
42580	49265	1.28078	1.45493	6685	0.174145	4	RISE1167_noUDG.SG	RISE1163_noUDG.SG	383.876
12	4049	0.003917	0.176389	4037	0.172472	6	RISE1168_noUDG.SG	RISE1163_noUDG.SG	234.067
49957	54465	1.43505	1.60123	4508	0.166183	7	N45_noUDG.SG	I6695	271.267
27927	36305	0.821513	1.01189	8378	0.190382	11	RISE1171_noUDG.SG	RISE1163_noUDG.SG	440.063
35347	41774	1.08144	1.25628	6427	0.174835	12	KO1004	I6590	367.604
34928	38927	1.08113	1.25705	3999	0.175913	13	RISE1171_noUDG.SG	RISE1163_noUDG.SG	227.328
34923	38927	1.08092	1.25705	4004	0.176123	13	RISE1167_noUDG.SG	RISE1163_noUDG.SG	227.341
29545	34267	0.91301	1.08728	4722	0.174268	14	RISE1168_noUDG.SG	RISE1163_noUDG.SG	270.962
5872	10833	0.328181	0.496356	4961	0.168175	18	Plinkaigalis242	I10565	294.99
11567	19001	0.479477	0.670519	7434	0.191042	2	Plinkaigalis242	KO1002	389.129
35347	41783	1.08144	1.25661	6436	0.175168	12	KO1004	I7205	367.419
3536	9244	0.203546	0.399167	5708	0.195621	20	RISE1171_noUDG.SG	RISE1170_noUDG.SG	291.789
3536	9244	0.203546	0.399167	5708	0.195621	20	RISE1167_noUDG.SG	RISE1170_noUDG.SG	291.789
3757	9600	0.21466	0.391774	5843	0.177114	4	I18114	I14161	329.901
44681	49736	1.33151	1.52779	5055	0.196282	12	KO1004	I11159	257.538
12420	19044	0.497207	0.671273	6624	0.174066	2	Plinkaigalis242	I5833	380.545
61396	67722	1.73725	1.90011	6326	0.162859	2	RISE1168_noUDG.SG	RISE1172_noUDG.SG	388.434
3	4608	0.000691	0.194374	4605	0.193683	5	RISE1171_noUDG.SG	RISE1162_noUDG.SG	237.76
50826	55247	1.45991	1.64331	4421	0.183402	7	RISE1171_noUDG.SG	RISE1162_noUDG.SG	241.055
38849	44474	1.18277	1.34379	5625	0.161023	9	KO1004	KO1003	349.329
35665	42765	1.09306	1.28197	7100	0.188909	12	RISE1168_noUDG.SG	RISE1162_noUDG.SG	375.842
30178	33846	1.01598	1.17709	3668	0.161112	18	RISE1171_noUDG.SG	RISE1162_noUDG.SG	227.668
30178	33846	1.01598	1.17709	3668	0.161112	18	RISE1167_noUDG.SG	RISE1162_noUDG.SG	227.668
9975	17587	0.422374	0.600305	7612	0.177931	20	N47_noUDG.SG	RISE1162_noUDG.SG	427.806
9195	14212	0.466451	0.66427	5017	0.197819	22	RISE1168_noUDG.SG	RISE1162_noUDG.SG	253.616
7710	13161	0.298547	0.47745	5451	0.178903	5	RISE1167_noUDG.SG	RISE1173_noUDG.SG	304.69
8915	14978	0.358927	0.529356	6063	0.170429	7	RISE1171_noUDG.SG	RISE1173_noUDG.SG	355.749
25518	33124	0.75418	0.939285	7606	0.185105	11	I14185	I11160	410.902
34851	38927	1.0754	1.25705	4076	0.181642	13	RISE1171_noUDG.SG	RISE1173_noUDG.SG	224.398
34851	38927	1.0754	1.25705	4076	0.181642	13	RISE1167_noUDG.SG	RISE1173_noUDG.SG	224.398
34710	38927	1.07009	1.25705	4217	0.186961	13	I14185	I11160	225.555
21176	25872	0.894178	1.09326	4696	0.199085	17	RISE1168_noUDG.SG	RISE1173_noUDG.SG	235.879
4847	8749	0.274258	0.43827	3902	0.164012	18	RISE1167_noUDG.SG	RISE1173_noUDG.SG	237.909
12300	17661	0.569471	0.733457	5361	0.163986	1	N45_noUDG.SG	N47_noUDG.SG	326.918
56048	60828	1.51812	1.68002	4780	0.161902	8	RISE1171_noUDG.SG	RISE1167_noUDG.SG	295.24
7112	13576	0.25103	0.449349	6464	0.198319	9	RISE1168_noUDG.SG	RISE1167_noUDG.SG	325.94
34851	38927	1.0754	1.25705	4076	0.181642	13	RISE1171_noUDG.SG	RISE1168_noUDG.SG	224.398
34851	38927	1.0754	1.25705	4076	0.181642	13	RISE1168_noUDG.SG	RISE1167_noUDG.SG	224.398
11057	15707	0.437881	0.627865	4650	0.189984	21	I1549	RISE1168_noUDG.SG	244.757
17515	22680	0.591164	0.783909	5165	0.192745	10	N44_noUDG.SG	I0443	267.971
14977	23497	0.541047	0.714096	8520	0.173049	5	N44_noUDG.SG	I2105	492.346
40118	48794	1.10321	1.28826	8676	0.185056	8	pcw362_noUDG.SG	I4886	468.831
19425	23498	0.632453	0.803205	4073	0.170752	10	pcw362_noUDG.SG	I7958	238.533
50281	56489	1.70252	1.88843	6208	0.185918	1	I15617	I7135	333.911
43198	48295	1.3043	1.49346	5097	0.189155	9	MIB007	Gyvakarai1_10bp_noUDG	269.462
47683	53168	1.39075	1.57647	5485	0.18572	10	I15617	I7135	295.337
50003	56539	1.39787	1.58267	6536	0.184798	5	pcw362_noUDG.SG	I0104	353.683
54184	59938	1.4697	1.6436	5754	0.173902	8	N38_noUDG.SG	ILK001	330.876
41687	47862	0.967172	1.13172	6175	0.164544	6	VLI007	I13468	375.28
49868	54469	1.43193	1.60129	4601	0.169364	7	N44_noUDG.SG	I6695	271.663
6669	13278	0.288299	0.474739	6609	0.18644	7	RISE1165_noUDG.SG	RISE1163_noUDG.SG	354.484
3123	7925	0.148869	0.324304	4802	0.175435	13	RISE1165_noUDG.SG	RISE1163_noUDG.SG	273.72
5573	10515	0.258111	0.419836	4942	0.161725	21	MIB057	I5834	305.58
11338	16234	0.447109	0.609341	4896	0.162232	4	VLI007	KO1002	301.79
4951	9109	0.166723	0.329489	4158	0.162766	8	N38_noUDG.SG	RISE1170_noUDG.SG	255.459
17428	23232	0.567258	0.746647	5804	0.179389	9	VLI007	I7290	323.543
17307	22573	0.582668	0.782011	5266	0.199343	10	VLI007	KO1002	264.168
3537	9232	0.203556	0.399042	5695	0.195486	20	RISE1165_noUDG.SG	RISE1170_noUDG.SG	291.325
3756	9601	0.214653	0.391794	5845	0.177141	4	I15617	I14161	329.963
57761	64799	1.91257	2.07459	7038	0.162019	1	RISE1165_noUDG.SG	RISE1162_noUDG.SG	434.393
9871	15303	0.364974	0.536692	5432	0.171718	3	RISE1165_noUDG.SG	RISE1166_noUDG.SG	316.333
51038	57607	1.50689	1.68577	6569	0.178887	4	N38_noUDG.SG	RISE1162_noUDG.SG	367.215
3	4428	0.000691	0.190961	4425	0.19027	5	RISE1165_noUDG.SG	RISE1162_noUDG.SG	232.564
70540	75347	1.74502	1.92033	4807	0.175309	6	RISE1165_noUDG.SG	RISE1172_noUDG.SG	274.201
4940	9019	0.166018	0.326545	4079	0.160527	8	N38_noUDG.SG	RISE1162_noUDG.SG	254.101
73809	80941	2.3471	2.52188	7132	0.174781	1	N44_noUDG.SG	MIB058	408.053
89329	93875	2.49702	2.68832	4546	0.191309	2	MIB052	MIB058	237.626
64738	70287	1.54927	1.73603	5549	0.186765	6	N44_noUDG.SG	I14189	297.111
38669	47056	1.171	1.35884	8387	0.187839	7	MIB054	MIB058	446.499
10	4927	0.000268	0.187123	4917	0.186855	10	MIB054	MIB058	263.145
632	4409	0.041192	0.203126	3777	0.161934	16	I15646	I11160	233.243
7365	12643	0.395821	0.578555	5278	0.182734	1	N49_noUDG.SG	N47_noUDG.SG	288.835
80268	84869	2.49752	2.69272	4601	0.195194	1	N49_noUDG.SG	N47_noUDG.SG	235.714
52315	60105	1.52794	1.69912	7790	0.171181	2	I15644	I15824	455.074
20	4352	0.000345	0.185837	4332	0.185492	3	I15617	I18114	233.541
39218	46543	1.19291	1.37296	7325	0.180059	4	RISE1165_noUDG.SG	RISE1168_noUDG.SG	406.811
632	5773	0.035822	0.232013	5141	0.196191	6	RISE1165_noUDG.SG	RISE1171_noUDG.SG	262.041
7119	13576	0.25121	0.449349	6457	0.198139	9	RISE1165_noUDG.SG	RISE1168_noUDG.SG	325.882
50406	54590	1.41343	1.58217	4184	0.168743	11	RISE1165_noUDG.SG	RISE1168_noUDG.SG	247.951
35741	42274	1.0952	1.26649	6533	0.171282	12	RISE1165_noUDG.SG	RISE1168_noUDG.SG	381.418
31196	35494	0.943913	1.10855	4298	0.16464	13	N49_noUDG.SG	N47_noUDG.SG	261.054
29260	34323	0.900664	1.09033	5063	0.189662	14	N44_noUDG.SG	N47_noUDG.SG	266.949
10852	15707	0.430822	0.627865	4855	0.197043	21	N49_noUDG.SG	N47_noUDG.SG	246.393
10897	15707	0.434467	0.627865	4810	0.193398	21	N44_noUDG.SG	N47_noUDG.SG	248.71
4	5184	8.4e-05	0.17751	5180	0.177426	8	MIB054	MIB052	291.953
7477	13296	0.285495	0.471255	5819	0.18576	10	MIB007	MIB063	313.254
10078	14281	0.494128	0.660295	4203	0.166167	17	N44_noUDG.SG	MIB063	252.938
48661	55184	1.42381	1.58951	6523	0.165701	2	RISE1160_noUDG.SG	ILK002	393.661
2983	7668	0.238976	0.400596	4685	0.16162	22	ber1M_noUDG.SG	ILK002	289.878
40677	48592	1.23451	1.42962	7915	0.195119	4	VLI011	I4891	405.65
18571	24214	0.619299	0.815757	5643	0.196458	10	VLI061	I7958	287.237
20666	27822	0.707517	0.903948	7156	0.196431	4	VLI008	ILK003	364.301
23815	31608	0.811539	0.992195	7793	0.180656	10	I0103	ILK003	431.372
26525	34393	0.839226	1.03022	7868	0.190992	2	VLI017	I7209	411.954
67614	72516	1.79724	1.99126	4902	0.194016	3	VLI017	I13467	252.66
31753	40880	0.916156	1.11072	9127	0.194559	11	ber1M_noUDG.SG	ILK001	469.112
30491	34646	0.941885	1.11574	4155	0.173858	14	VLI011	I7209	238.988
61462	67722	1.73905	1.90011	6260	0.161056	2	RISE1160_noUDG.SG	RISE1163_noUDG.SG	388.685
58687	64097	1.7225	1.91398	5410	0.191484	4	MIB034	I6695	282.53
11	4006	0.003866	0.173234	3995	0.169368	6	RISE1160_noUDG.SG	RISE1163_noUDG.SG	235.877
29545	34049	0.91301	1.08035	4504	0.167344	14	RISE1160_noUDG.SG	RISE1163_noUDG.SG	269.146
8627	15220	0.569438	0.729963	6593	0.160525	15	MIB034	I13468	410.715
35207	40750	1.07228	1.24278	5543	0.170504	9	VLI029	I4885	325.095
18679	23256	0.621642	0.796867	4577	0.175225	10	PMI001	I7210	261.207
1591	6360	0.108866	0.292263	4769	0.183397	21	N18_noUDG.SG	I14171	260.037
58737	66074	1.56969	1.74048	7337	0.170787	3	I14167	I14176	429.6
35389	44228	0.845777	1.0299	8839	0.184123	6	I14167	I14175	480.06
61398	67846	1.7374	1.90341	6448	0.166013	2	RISE1160_noUDG.SG	RISE1172_noUDG.SG	388.403
35674	42593	1.09325	1.27555	6919	0.182299	12	RISE1160_noUDG.SG	RISE1162_noUDG.SG	379.541
9213	14208	0.468624	0.663501	4995	0.194877	22	RISE1160_noUDG.SG	RISE1162_noUDG.SG	256.315
15112	22838	0.670149	0.859	7726	0.188851	1	RISE1160_noUDG.SG	RISE1173_noUDG.SG	409.106
63978	69459	1.53108	1.70976	5481	0.178686	6	MIB031	MIB058	306.739
17978	23312	0.604001	0.798327	5334	0.194326	10	VLI011	I11752	274.487
1977	7722	0.130191	0.324325	5745	0.194134	21	RISE1160_noUDG.SG	RISE1173_noUDG.SG	295.93
24963	32345	0.930356	1.10976	7382	0.179405	1	I14191	I14185	411.471
27193	32861	0.79227	0.959233	5668	0.166963	3	I14191	I14185	339.476
39922	46564	1.15449	1.32605	6642	0.171564	5	I0103	I3601	387.144
375	4577	0.018783	0.193891	4202	0.175108	5	RISE1160_noUDG.SG	RISE1171_noUDG.SG	239.966
36987	46176	0.880247	1.07611	9189	0.195861	6	I14191	I14185	469.159
57502	64111	1.3517	1.53596	6609	0.184262	6	RISE1160_noUDG.SG	RISE1167_noUDG.SG	358.674
7608	13562	0.257633	0.448909	5954	0.191276	9	RISE1160_noUDG.SG	RISE1167_noUDG.SG	311.278
36677	43659	1.02119	1.18343	6982	0.162239	11	I7207	Plinkaigalis242	430.353
34923	38927	1.08092	1.25705	4004	0.176123	13	RISE1160_noUDG.SG	RISE1171_noUDG.SG	227.341
34923	38927	1.08092	1.25705	4004	0.176123	13	RISE1160_noUDG.SG	RISE1167_noUDG.SG	227.341
10764	18278	0.446731	0.627796	7514	0.181065	20	MIB021	MIS002	414.989
11057	15707	0.437881	0.627865	4650	0.189984	21	RISE1160_noUDG.SG	I1549	244.757
82107	85836	2.58136	2.74841	3729	0.167052	1	VLI029	N44_noUDG.SG	223.224
42895	49035	1.25645	1.43228	6140	0.175834	2	PMI001	I15644	349.193
30819	38469	0.933912	1.12947	7650	0.195558	2	MIB034	VLI007	391.188
301	4495	0.011964	0.192733	4194	0.180769	5	RISE1160_noUDG.SG	RISE1165_noUDG.SG	232.009
1385	6397	0.074069	0.264268	5012	0.190199	5	MIB071	MIB036	263.513
6085	12063	0.254683	0.438401	5978	0.183718	5	MIB034	MIB052	325.39
63978	69459	1.53108	1.70976	5481	0.178686	6	MIB031	MIB052	306.739
52431	56705	1.54157	1.72113	4274	0.179565	7	MIB031	MIB052	238.02
7609	13576	0.257638	0.449349	5967	0.191711	9	RISE1160_noUDG.SG	RISE1165_noUDG.SG	311.25
19247	23498	0.628332	0.803205	4251	0.174873	10	VLI061	pcw362_noUDG.SG	243.091
4374	10408	0.183866	0.370754	6034	0.186888	11	VLI061	HOP004	322.867
35742	42348	1.09534	1.27007	6606	0.174729	12	RISE1160_noUDG.SG	RISE1165_noUDG.SG	378.071
3714	8748	0.399542	0.574477	5034	0.174935	15	MIB042	MIB054	287.764
7683	12285	0.414109	0.586926	4602	0.172817	17	MIB034	MIB063	266.293
19750	24630	0.676185	0.85862	4880	0.182435	20	MIB031	MIB052	267.493
2076	7053	0.136163	0.303441	4977	0.167278	21	VLI029	VLI007	297.529
1699	6041	0.163877	0.354107	4342	0.19023	22	RISE1160_noUDG.SG	RISE1165_noUDG.SG	228.25
51571	57902	1.51817	1.69596	6331	0.177791	4	MIB042	MIB034	356.092
40342	46758	1.22176	1.41622	6416	0.194462	12	I7207	MIB034	329.936
23607	30459	0.748346	0.947734	6852	0.199388	12	I7671	I0443	343.652
16171	25439	0.579382	0.762799	9268	0.183417	5	I7671	I2105	505.297
42665	47400	1.28644	1.44946	4735	0.163021	9	OHR002	I2105	290.453
8323	12432	0.43614	0.597022	4109	0.160882	17	I7269	I4889	255.405
31389	40667	0.770148	0.936751	9278	0.166603	6	MIB028	Gyvakarai1_10bp_noUDG	556.893
58829	66345	1.57249	1.74892	7516	0.176438	3	PRE001	ILK001	425.985
61093	65488	1.79202	1.97874	4395	0.186715	4	PNL002	ILK001	235.385
29560	36728	0.927219	1.11313	7168	0.185914	7	VLI092	ILK001	385.555
77721	82623	2.43799	2.59802	4902	0.160028	1	MIB046	I7963	306.321
34023	40365	1.14971	1.31668	6342	0.166968	1	I15643	I7963	379.833
29056	35856	0.93394	1.11119	6800	0.177248	4	PNL002	RISE1163_noUDG.SG	383.643
38128	46925	1.15602	1.35589	8797	0.199869	7	PDA005	I7963	440.138
28951	36739	0.848411	1.02266	7788	0.174248	11	I7671	I10565	446.949
2330	5937	0.118372	0.27913	3607	0.160758	12	PNL002	I13469	224.375
21100	27401	0.719736	0.907269	6301	0.187533	18	I15643	I7963	335.994
11812	19323	0.474643	0.659373	7511	0.18473	20	PDA005	I3949	406.593
11377	19317	0.469198	0.658573	7940	0.189375	20	PDA005	RISE511_noUDG.SG	419.274
2872	8409	0.161995	0.346461	5537	0.184466	21	VLI092	I6695	300.164
35249	40974	1.0743	1.24726	5725	0.172966	9	HOP003	I4885	330.99
10915	18063	0.456571	0.618464	7148	0.161893	20	MIB045	I7962	441.526
11379	19317	0.469211	0.658573	7938	0.189362	20	PDA005	I3387	419.197
12071	19253	0.483344	0.657006	7182	0.173662	20	PDA005	I11159	413.562
5274	9323	0.299955	0.469446	4049	0.169491	1	MIB046	MIB058	238.892
3075	8544	0.146999	0.324296	5469	0.177297	5	I7671	I11752	308.465
33593	41207	0.948458	1.1174	7614	0.168939	11	OHR002	RISE1159_noUDG.SG	450.695
58855	67048	1.57443	1.76652	8193	0.192086	3	MIB045	MIS002	426.528
29652	35834	0.948461	1.10872	6182	0.160259	4	PNL002	RISE1171_noUDG.SG	385.751
3309	8637	0.126263	0.296667	5328	0.170404	9	VLI016	RISE1171_noUDG.SG	312.669
5873	11530	0.225532	0.406332	5657	0.1808	11	VLI092	I3601	312.887
17627	23777	0.63338	0.795896	6150	0.162516	18	PNL002	Plinkaigalis242	378.424
5376	9668	0.306465	0.468415	4292	0.16195	18	TRM003	Plinkaigalis242	265.02
11994	17762	0.557075	0.733845	5768	0.17677	1	VLI016	N49_noUDG.SG	326.3
39569	45392	1.29469	1.47745	5823	0.182761	1	MIB046	VLI007	318.613
5247	9616	0.298868	0.479774	4369	0.180906	1	MIB046	MIB052	241.507
15539	22784	0.685191	0.856243	7245	0.171052	1	MIB059	MIB057	423.555
46544	54978	1.27645	1.47226	8434	0.195814	3	I15643	I15646	430.715
29650	35909	0.948451	1.11374	6259	0.16529	4	PNL002	RISE1165_noUDG.SG	378.668
52440	57977	1.53747	1.69825	5537	0.160777	4	PDA005	VLI007	344.39
61883	65975	1.71004	1.87036	4092	0.160317	5	MIB022	MIB054	255.244
29855	38489	0.734797	0.900144	8634	0.165347	6	MIB022	MIB052	522.175
3301	8471	0.143055	0.319712	5170	0.176657	6	PRE001	RISE1165_noUDG.SG	292.658
27401	36613	0.690983	0.872244	9212	0.181261	6	VLI050	N49_noUDG.SG	508.217
24297	32069	0.581472	0.781078	7772	0.199606	6	I15643	I15646	389.367
35514	43895	0.848931	1.02524	8381	0.176313	6	I15643	I15646	475.348
20946	28520	0.690299	0.866546	7574	0.176247	7	HOP003	VLI007	429.738
28916	34336	0.882711	1.04816	5420	0.165453	7	I15643	VLI007	327.585
53770	59968	1.46048	1.64535	6198	0.184863	8	MIB046	MIB063	335.275
50427	55148	1.48273	1.65895	4721	0.176229	10	VLI050	N49_noUDG.SG	267.89
9053	15824	0.34807	0.545803	6771	0.197733	10	MIB046	MIB057	342.431
9056	15823	0.348197	0.545756	6767	0.197559	10	MIB059	MIB057	342.531
9056	15824	0.348197	0.545803	6768	0.197606	10	MIB037	MIB057	342.5
9056	15824	0.348197	0.545803	6768	0.197606	10	MIB045	MIB057	342.5
8587	14895	0.301208	0.485205	6308	0.183997	11	PRE001	N38_noUDG.SG	342.832
2313	7449	0.143343	0.313105	5136	0.169762	21	MIB046	MIB063	302.541
18680	27818	0.617674	0.808416	9138	0.190742	3	MIB022	MIB042	479.076
51309	57680	1.51464	1.68863	6371	0.173987	4	MIB022	MIB034	366.177
3	3669	0.000691	0.166478	3666	0.165787	5	MIB022	MIB042	221.127
60604	65311	1.66828	1.8385	4707	0.170222	5	OHR002	VLI011	276.521
33855	40178	1.03961	1.2173	6323	0.177694	7	TRM006	VLI011	355.837
24596	30867	0.779181	0.968333	6271	0.189152	7	MIB022	MIB042	331.532
23013	29724	0.742998	0.930262	6711	0.187264	7	MIB028	MIB071	358.371
4509	9306	0.16896	0.353014	4797	0.184054	10	TRM003	ber1M_noUDG.SG	260.63
40485	46748	1.22673	1.41539	6263	0.18866	12	TRM003	I0103	331.973
4090	9161	0.229347	0.395707	5071	0.16636	14	I7671	I7207	304.821
10936	15456	0.479203	0.643792	4520	0.164589	16	MIB046	MIB031	274.623
23150	28443	0.772654	0.946495	5293	0.173841	18	MIB028	MIB021	304.474
4102	9718	0.292326	0.483528	5616	0.191202	22	OHR002	VLI011	293.721
53834	60817	1.81272	1.98788	6983	0.175169	1	TRM006	TRM003	398.644
29967	36740	1.05025	1.22649	6773	0.176243	1	MIB046	MIB059	384.299
83183	88647	2.29136	2.46963	5464	0.178269	2	MIB037	MIB039	306.503
37661	45134	1.15272	1.33929	7473	0.186575	4	MIB046	MIB059	400.536
37765	44994	1.157	1.33481	7229	0.177807	4	MIB046	MIB039	406.564
8393	13756	0.315865	0.50351	5363	0.187645	5	MIB045	MIB028	285.806
47412	52687	1.36812	1.54814	5275	0.180027	7	MIB046	MIB045	293.012
4	4900	8.4e-05	0.163028	4896	0.162944	8	MIB046	MIB045	300.471
4	4999	8.4e-05	0.168741	4995	0.168657	8	MIB045	MIB039	296.163
24839	30360	0.806417	0.976225	5521	0.169808	9	TRM006	PNL002	325.132
24839	30360	0.806417	0.976225	5521	0.169808	9	PNL002	TRM003	325.132
40059	48506	1.22089	1.41785	8447	0.196964	10	MIB059	MIB045	428.86
11	3972	0.005505	0.179103	3961	0.173598	13	MIB037	MIB045	228.171
12669	20997	0.505753	0.690542	8328	0.184789	13	MIB037	MIB039	450.676
3674	9125	0.211043	0.393201	5451	0.182158	14	MIB037	MIB045	299.246
13508	18325	0.58576	0.767455	4817	0.181695	16	MIB046	MIB045	265.115
13952	18290	0.595098	0.764745	4338	0.169647	16	MIB045	MIB039	255.707
20028	24630	0.84443	1.02995	4602	0.185516	17	MIB045	MIB039	248.065
29929	33846	1.00359	1.17709	3917	0.173496	18	MIB059	MIB037	225.769
8253	17117	0.429666	0.618777	8864	0.189111	18	MIB037	MIB045	468.72
29654	33846	0.992241	1.17709	4192	0.184849	18	MIB037	MIB045	226.78
17269	22217	0.590766	0.764948	4948	0.174182	20	TRM003	OHR002	284.071
42556	49891	1.17815	1.35406	7335	0.175917	3	BNL005	I5835	416.958
25437	31818	0.848022	1.01643	6381	0.168405	4	VLI010	ILK002	378.908
52489	56774	1.55087	1.73329	4285	0.182415	10	MIB062	I5835	234.904
674	4671	0.045431	0.214209	3997	0.168778	16	VLI067	I0443	236.82
22669	28203	0.723564	0.907487	5534	0.183923	9	VLI010	I4886	300.887
5844	11509	0.236099	0.404005	5665	0.167906	6	KO1006	I7959	337.391
42478	47053	1.39219	1.5773	4575	0.185111	1	VLI039	I0104	247.149
65843	70912	2.09734	2.26787	5069	0.170532	1	CAH010	I0104	297.246
22335	29115	0.681506	0.847506	6780	0.166	3	VLI067	I0104	408.434
38773	46332	0.906683	1.07946	7559	0.17278	6	VLI071	I0104	437.493
34191	40030	1.04992	1.22033	5839	0.170408	9	VLI067	I13467	342.648
73207	79860	2.01652	2.19593	6653	0.179408	2	PRU002	I7214	370.831
50299	56564	1.45437	1.61861	6265	0.164241	2	RDV001	RISE511_noUDG.SG	381.452
3719	8938	0.211765	0.375753	5219	0.163988	4	VLI067	I5834	318.255
58709	64097	1.72289	1.91398	5388	0.191089	4	MIB033	I6695	281.963
18787	26891	0.68271	0.879981	8104	0.197271	4	MIB040	I13468	410.805
58684	64097	1.72042	1.91398	5413	0.193561	4	MIB044	I6695	279.654
2671	8382	0.130529	0.313896	5711	0.183367	5	VLI039	I13468	311.452
11551	19360	0.471909	0.661043	7809	0.189134	20	PDA002	I3949	412.882
11551	19490	0.471909	0.667337	7939	0.195428	20	PDA002	I3950	406.237
11551	19358	0.471909	0.661009	7807	0.1891	20	PDA002	RISE511_noUDG.SG	412.85
5420	9387	0.305052	0.472548	3967	0.167496	1	VLI024	KO1002	236.841
4684	9868	0.166108	0.344058	5184	0.17795	9	RDV001	I7205	291.318
15575	23358	0.590949	0.779048	7783	0.188099	18	VLI071	KO1002	413.771
11552	19360	0.471932	0.661043	7808	0.189111	20	PDA002	I6714	412.879
77617	83609	2.13518	2.30881	5992	0.173626	2	VLI024	I7276	345.109
63417	69325	1.69744	1.86439	5908	0.166948	3	RDV001	I11159	353.883
11551	19358	0.471909	0.661009	7807	0.1891	20	PDA002	I3387	412.85
11551	19182	0.471909	0.65596	7631	0.184051	20	PDA002	I11159	414.613
59808	66995	1.95894	2.13167	7187	0.172729	1	VLI067	RISE1162_noUDG.SG	416.085
81566	87211	2.23568	2.42265	5645	0.186977	2	MIB009	MIS001	301.909
42556	49981	1.17815	1.35837	7425	0.180227	3	BNL005	I5833	411.981
22892	28730	0.702084	0.883665	5838	0.181581	5	MIB009	MIS001	321.509
3049	8068	0.131195	0.303599	5019	0.172404	6	MIB009	MIS001	291.119
52502	56718	1.5524	1.72641	4216	0.174011	10	MIB062	I5833	242.283
87021	91229	2.41649	2.57794	4208	0.161455	2	VLI067	RISE1173_noUDG.SG	260.63
22486	28093	0.697806	0.862194	5607	0.164388	5	MIB062	MIB058	341.083
68370	73906	1.68158	1.87359	5536	0.192009	6	VLI039	I14189	288.32
33201	38414	1.01391	1.17736	5213	0.163455	12	VLI020	I11752	318.926
38635	44525	1.13363	1.31037	5890	0.17674	2	KON004	Plinkaigalis242	333.258
35646	42265	1.0696	1.23681	6619	0.167208	2	KON004	N45_noUDG.SG	395.854
55168	61534	1.47894	1.65899	6366	0.180041	3	VLI039	I7275	353.586
20778	26604	0.711646	0.876503	5826	0.164857	4	PRU002	Plinkaigalis242	353.397
13404	26516	0.468072	0.659371	13112	0.191299	6	CAH010	N45_noUDG.SG	685.419
23620	30209	0.758574	0.947717	6589	0.189143	7	VLI020	N47_noUDG.SG	348.361
26149	34035	0.781857	0.967093	7886	0.185236	8	VLI024	MIS002	425.727
18570	22789	0.619295	0.787518	4219	0.168223	10	KO1006	KO1004	250.798
12104	16850	0.526902	0.709738	4746	0.182836	16	MIB035	I3601	259.577
12062	19954	0.5278	0.701988	7892	0.174188	18	VLI067	Plinkaigalis242	453.074
10780	18365	0.446949	0.632223	7585	0.185274	20	MIB053	MIS002	409.394
4519	10241	0.318042	0.50109	5722	0.183048	22	MIB062	MIS002	312.596
73375	80442	2.02455	2.21291	7067	0.188358	2	VLI020	VLI007	375.19
30856	38469	0.935896	1.12947	7613	0.193574	2	MIB035	VLI007	393.286
36168	42985	1.08134	1.25736	6817	0.176016	2	KON004	N49_noUDG.SG	387.294
31183	38469	0.942215	1.12947	7286	0.187255	2	MIB010	VLI007	389.095
30856	38610	0.935896	1.13259	7754	0.196694	2	MIB033	VLI007	394.216
52435	57976	1.53744	1.69824	5541	0.160793	4	PDA002	VLI007	344.605
9908	14419	0.398844	0.560725	4511	0.161881	4	MIB062	MIB007	278.662
63688	67518	1.78123	1.94748	3830	0.166252	5	MIB002	MIB007	230.373
48979	57810	1.16563	1.35531	8831	0.189683	6	VLI020	VLI007	465.566
26658	36422	0.669966	0.869068	9764	0.199102	6	VLI039	I15646	490.402
33741	41470	1.0518	1.25144	7729	0.199642	10	MIB062	MIB063	387.143
42248	49285	1.27325	1.43489	7037	0.161642	10	MIB044	MIB036	435.345
8531	15149	0.299899	0.494192	6618	0.194293	11	MIB053	MIB063	340.62
45247	49628	1.35687	1.52089	4381	0.164017	12	MIB002	MIB063	267.107
17535	24317	0.584574	0.766941	6782	0.182367	12	MIB040	I15646	371.887
45172	49735	1.35519	1.52779	4563	0.172599	12	MIB062	MIB063	264.37
7613	12314	0.410234	0.589365	4701	0.179131	17	MIB033	MIB063	262.434
2313	7791	0.143343	0.328215	5478	0.184872	21	MIB002	MIB063	296.313
34702	41429	1.17955	1.35247	6727	0.172916	1	MIB053	MIB021	389.033
51189	57869	1.50964	1.69327	6680	0.183627	4	MIB033	MIB042	363.781
51546	57978	1.51784	1.69826	6432	0.180421	4	MIB044	MIB042	356.5
11798	17942	0.433691	0.605324	6144	0.171633	5	MIB033	MIB034	357.973
14028	26041	0.477226	0.644387	12013	0.167161	6	MIB035	MIB031	718.648
14376	26040	0.479127	0.644354	11664	0.165227	6	MIB010	MIB031	705.938
23013	29301	0.742998	0.919404	6288	0.176406	7	VLI010	MIB071	356.451
34062	40788	1.0455	1.23586	6726	0.190366	7	KON004	VLI011	353.319
4900	10292	0.225705	0.401492	5392	0.175787	7	MIB033	MIB034	306.735
23807	30077	0.760965	0.944947	6270	0.183982	7	MIB062	MIB071	340.794
34104	41475	0.969741	1.14914	7371	0.179399	8	RDV001	PMI001	410.872
19834	25334	0.622997	0.818422	5500	0.195425	9	MIB053	MIB021	281.438
18056	23312	0.605212	0.798327	5256	0.193115	10	BNL005	VLI011	272.169
54516	58610	1.62939	1.80915	4094	0.179764	10	MIB033	MIB034	227.743
41091	46775	1.24148	1.41725	5684	0.175762	12	MIB033	I7207	323.392
6	3819	0.005462	0.170446	3813	0.164984	13	MIB053	MIB021	231.113
29354	34118	0.90298	1.08354	4764	0.180562	14	VLI024	I14191	263.843
27798	32252	1.04317	1.24158	4454	0.198405	16	KO1006	MIB071	224.49
6019	12536	0.33764	0.535954	6517	0.198314	18	MIB033	MIB034	328.62
2643	6636	0.144465	0.315436	3993	0.170971	20	MIB044	MIB042	233.548
1202	5646	0.087473	0.259491	4444	0.172018	21	MIB053	MIB021	258.345
6980	12083	0.387835	0.557364	5103	0.169529	22	MIB009	MIB042	301.01
14291	21101	0.633471	0.815793	6810	0.182322	1	PRU002	I7269	373.515
51192	57762	1.50969	1.68975	6570	0.180061	4	MIB033	MIB022	364.876
51015	57687	1.50545	1.68866	6672	0.183212	4	MIB044	MIB022	364.168
50042	55514	1.39836	1.56087	5472	0.16251	5	BNL004	TRM003	336.718
64683	69952	1.54785	1.71923	5269	0.171375	6	PRU002	TRM006	307.454
64813	69919	1.55207	1.7179	5106	0.16583	6	PRU002	TRM003	307.906
45250	52360	1.05457	1.22087	7110	0.166295	6	VLI024	PNL002	427.553
49857	56127	1.32892	1.52091	6270	0.191991	8	VLI067	TRM006	326.578
10315	15664	0.373044	0.535931	5349	0.162887	8	VLI067	VLI092	328.387
18384	25399	0.602452	0.801721	7015	0.199269	12	VLI067	VLI092	352.037
17347	24317	0.58086	0.766941	6970	0.186081	12	MIB040	I15643	374.568
14582	20302	0.707282	0.886494	5720	0.179212	15	MIB002	MIB028	319.175
6735	14540	0.522704	0.70347	7805	0.180766	15	MIB033	MIB022	431.774
14654	20306	0.711208	0.886673	5652	0.175465	15	MIB062	MIB028	322.116
19826	26952	0.870815	1.05266	7126	0.181849	15	MIB009	MIB028	391.863
6782	14603	0.528697	0.707416	7821	0.178719	15	MIB044	MIB022	437.614
8363	12634	0.440494	0.621726	4271	0.181232	17	PRU002	I7269	235.665
19626	24451	0.830933	1.01869	4825	0.187754	17	MIB033	MIB059	256.985
19626	24449	0.830933	1.01868	4823	0.187746	17	MIB044	MIB059	256.89
11772	15707	0.45933	0.627865	3935	0.168535	21	VLI010	VLI016	233.483
1875	7302	0.122188	0.310154	5427	0.187966	21	MIB002	MIB046	288.722
6928	11966	0.386521	0.551408	5038	0.164887	22	MIB009	MIB022	305.543
24773	31559	0.833354	1.01082	6786	0.177468	4	MIB040	MIB009	382.379
4331	10356	0.186465	0.381499	6025	0.195034	5	VLI067	VLI071	308.921
70274	75347	1.73583	1.92033	5073	0.184497	6	MIB035	MIB010	274.964
20506	27868	0.679822	0.843709	7362	0.163887	7	MIB010	MIB009	449.212
20598	27868	0.680493	0.843709	7270	0.163216	7	MIB033	MIB009	445.422
45258	51844	1.32895	1.51604	6586	0.187089	7	MIB040	MIB009	352.025
54569	58610	1.63396	1.80915	4041	0.175195	10	MIB035	MIB033	230.657
54590	58610	1.6346	1.80915	4020	0.174558	10	MIB010	MIB033	230.296
41903	49285	1.26693	1.43489	7382	0.167965	10	MIB044	MIB053	439.496
15335	22247	0.501733	0.662542	6912	0.160809	11	CAH010	RDV001	429.827
6377	12556	0.300944	0.487087	6179	0.186143	12	MIB035	MIB010	331.949
28053	32779	0.84877	1.03461	4726	0.185841	14	VLI067	VLI071	254.303
16552	22109	0.735623	0.926602	5557	0.190979	17	MIB040	MIB009	290.974
29567	33846	0.988738	1.17709	4279	0.188352	18	I6715	I2069	227.181
48636	54724	1.43229	1.60407	6088	0.171781	4	MIB032	I7959	354.405
3792	8877	0.143054	0.313574	5085	0.17052	9	BLS002	ILK001	298.206
3702	8949	0.211212	0.377186	5247	0.165974	4	I6715	RISE511_noUDG.SG	316.134
48604	54879	1.43019	1.61248	6275	0.182281	4	I6712	I3949	344.249
38226	46925	1.16061	1.35589	8699	0.195282	7	PDA004	I7963	445.458
47838	52727	1.27069	1.43296	4889	0.162275	8	MIB032	I6590	301.279
8646	15052	0.301614	0.488937	6406	0.187323	11	MIB048	I13468	341.976
1222	5702	0.112417	0.295387	4480	0.18297	14	I6712	RISE511_noUDG.SG	244.849
2676	6929	0.145452	0.327064	4253	0.181612	20	I6712	I3949	234.181
5200	11082	0.264913	0.460073	5882	0.19516	20	I6712	RISE511_noUDG.SG	301.394
8149	12471	0.418139	0.582173	4322	0.164034	22	I6712	KO1002	263.482
17507	22374	0.59094	0.773557	4867	0.182617	10	I6715	I3387	266.514
10383	22113	0.367627	0.528594	11730	0.160967	6	MIB032	I11160	728.721
40168	48569	1.10516	1.28364	8401	0.178483	8	I6712	I11752	470.689
17627	22285	0.59378	0.770112	4658	0.176332	10	VLI076	I11752	264.161
42962	49521	1.18618	1.34766	6559	0.161485	3	CHL001	I7275	406.168
18441	27003	0.610509	0.786968	8562	0.176459	3	I2424	I2431	485.212
10384	22113	0.367676	0.528594	11729	0.160918	6	MIB032	I14185	728.88
8697	13024	0.453683	0.629993	4327	0.17631	17	VLI076	N47_noUDG.SG	245.42
5341	10833	0.302361	0.496356	5492	0.193995	18	I6712	Plinkaigalis242	283.1
73210	79755	2.01652	2.18806	6545	0.17154	2	MIB032	MIB057	381.544
35246	43441	1.10079	1.29689	8195	0.196101	4	MIB066	MIB057	417.897
2583	8288	0.117067	0.312227	5705	0.19516	6	VLI076	N44_noUDG.SG	292.324
29852	38489	0.73465	0.900144	8637	0.165494	6	MIB048	MIB052	521.892
48674	53947	1.28727	1.4645	5273	0.177231	8	MIB066	MIB052	297.521
10147	15178	0.497161	0.673001	5031	0.17584	1	MIB066	MIB031	286.112
34011	40409	1.14962	1.31711	6398	0.167489	1	MIB066	MIB071	381.995
11271	17315	0.53192	0.724461	6044	0.192541	1	MIB048	MIB071	313.907
45903	52790	1.35249	1.54143	6887	0.188945	2	CHL001	MIB034	364.497
3691	7787	0.192074	0.360556	4096	0.168482	2	MIB048	MIB031	243.112
10384	22469	0.367676	0.533437	12085	0.165761	6	MIB032	I14191	729.062
56081	60828	1.51885	1.68002	4747	0.161169	8	MIB066	MIB071	294.535
18053	22285	0.605109	0.770112	4232	0.165003	10	VLI076	VLI011	256.48
38962	45414	1.19304	1.36226	6452	0.169229	12	VLI076	MIB071	381.258
11400	18153	0.440939	0.60686	6753	0.165921	14	CAH005	I7207	407.001
26363	30667	0.879512	1.04253	4304	0.163016	18	MIB066	MIB042	264.023
31614	37661	1.08639	1.24879	6047	0.162403	1	VLI076	VLI016	372.345
61208	65587	1.7976	1.98651	4379	0.188909	4	MIB066	MIB059	231.805
51206	58004	1.42568	1.61238	6798	0.186706	5	CAH005	TRM006	364.102
31902	41092	0.77841	0.951697	9190	0.173287	6	VLI076	OHR002	530.334
70539	75347	1.74498	1.92033	4808	0.175346	6	MIB048	MIB022	274.201
9970	22113	0.36135	0.528594	12143	0.167244	6	MIB048	I15643	726.065
51964	56327	1.5319	1.70987	4363	0.177972	10	MIB066	MIB045	245.151
2201	7303	0.139962	0.310156	5102	0.170194	21	NAU001_noUDG.SG	MIB046	299.776
25548	33463	0.947204	1.13842	7915	0.191217	1	PDA004	VLI045	413.927
63565	69457	2.0463	2.2253	5892	0.178996	1	PDA004	PDA002	329.169
45902	52790	1.35248	1.54143	6888	0.188951	2	CHL001	MIB044	364.539
3	4176	0.000199	0.171849	4173	0.17165	3	PDA004	PDA002	243.111
67629	72508	1.79783	1.99099	4879	0.193151	3	MIB066	MIB002	252.6
49865	57330	1.47953	1.67843	7465	0.1989	4	MIB048	MIB062	375.314
41296	48125	1.18262	1.34911	6829	0.166484	5	MIB032	MIB002	410.19
51134	57255	1.42159	1.59337	6121	0.171788	5	MIB032	MIB010	356.311
6116	11326	0.213177	0.400634	5210	0.187457	8	MIB066	VLI024	277.93
18056	22683	0.605212	0.783917	4627	0.178705	10	VLI076	BNL005	258.918
50535	54590	1.41701	1.58217	4055	0.165161	11	NAU001_noUDG.SG	VLI067	245.518
9225	14163	0.365763	0.536975	4938	0.171212	13	VLI076	VLI039	288.414
4347	9706	0.305183	0.483385	5359	0.178202	22	MIB032	PDA002	300.726
11505	17312	0.542328	0.724301	5807	0.181973	1	MIB066	MIB048	319.113
62532	66920	1.73869	1.91354	4388	0.174857	5	VLI076	NAU001_noUDG.SG	250.948
32645	41190	0.789832	0.953065	8545	0.163233	6	I6715	I6712	523.485
4321	9757	0.302882	0.486593	5436	0.183711	22	PDA004	MIB032	295.9
50585	56538	1.40905	1.58266	5953	0.173611	5	RISE1161_noUDG.SG	ILK002	342.893
25526	31729	0.822144	0.998591	6203	0.176447	9	pcw040_noUDG.SG	I5514	351.55
84503	89805	2.34006	2.50635	5302	0.166295	2	pcw040_noUDG.SG	I4896	318.831
68465	72600	1.82941	1.99628	4135	0.166875	3	I15622	I20810	247.79
37621	44375	1.14257	1.31229	6754	0.169727	7	I15622	I20810	397.933
5224	9614	0.201129	0.36342	4390	0.162291	10	I15622	I20810	270.502
51046	55946	1.49962	1.68483	4900	0.185211	10	poz81_noUDG.SG	Gyvakarai1_10bp_noUDG	264.563
53436	57694	1.59473	1.76887	4258	0.174141	10	I7287	Gyvakarai1_10bp_noUDG	244.514
4	4199	0.000142	0.179512	4195	0.17937	11	I15622	I20810	233.874
5013	10910	0.454761	0.626427	5897	0.171666	15	I15622	I20810	343.516
52675	59864	1.41952	1.61309	7189	0.193565	3	poz81_noUDG.SG	I7209	371.4
29012	37649	0.834058	1.03296	8637	0.198897	8	RISE1161_noUDG.SG	I7209	434.245
19381	23757	0.664048	0.824482	4376	0.160434	20	MIB084	I0104	272.76
6225	12306	0.282578	0.479883	6081	0.197305	21	RISE1161_noUDG.SG	ILK001	308.203
24209	30795	0.901575	1.06803	6586	0.166458	1	MIB020	I13468	395.655
27577	37443	0.696707	0.885862	9866	0.189155	6	ROU007	I10565	521.583
55009	60666	1.29	1.4534	5657	0.163405	6	pcw040_noUDG.SG	I13468	346.195
12582	17797	0.436117	0.604977	5215	0.16886	8	BNL002	I6695	308.836
4212	9127	0.297491	0.462911	4915	0.16542	22	I0108	I13468	297.122
10247	15433	0.499398	0.680843	5186	0.181445	1	poz81_noUDG.SG	I7205	285.817
46969	52439	1.37093	1.53231	5470	0.161377	2	poz81_noUDG.SG	KO1002	338.958
35140	41308	1.09726	1.25805	6168	0.160799	4	RISE1161_noUDG.SG	RISE1170_noUDG.SG	383.584
42413	47996	1.24156	1.40551	5583	0.163953	2	poz81_noUDG.SG	I14585	340.525
32525	39265	1.0165	1.19202	6740	0.175526	9	VOR004_noUDG.SG	I7276	383.989
35800	43045	1.0994	1.28848	7245	0.189074	12	I15622	I14161	383.183
22925	28436	0.947502	1.11885	5511	0.171345	15	MIB038	I11159	321.632
81882	87018	2.24702	2.41498	5136	0.167965	2	MIB083	MIS001	305.778
34987	41308	1.09305	1.25805	6321	0.165001	4	RISE1161_noUDG.SG	RISE1162_noUDG.SG	383.089
20710	26683	0.708311	0.877111	5973	0.1688	4	RISE1161_noUDG.SG	RISE1166_noUDG.SG	353.851
41278	49163	1.25708	1.45167	7885	0.194586	4	RISE1161_noUDG.SG	RISE1166_noUDG.SG	405.219
22584	28729	0.699951	0.883499	6145	0.183548	5	MIB083	MIS001	334.79
22584	28729	0.699951	0.883499	6145	0.183548	5	MIB084	MIS001	334.79
1101	6759	0.041738	0.236708	5658	0.19497	8	MIB084	MIS001	290.198
17915	22595	0.763745	0.948908	4680	0.185163	17	MIB083	MIS001	252.75
19615	28253	0.68553	0.869684	8638	0.184154	2	HAL001_noUDG.SG	I11752	469.064
489	4580	0.014816	0.192926	4091	0.17811	3	poz81_noUDG.SG	I11752	229.69
29462	35113	0.907933	1.07183	5651	0.163897	12	I0108	I11160	344.79
41276	49155	1.25701	1.45096	7879	0.193945	4	RISE1161_noUDG.SG	RISE1171_noUDG.SG	406.249
10759	17150	0.412498	0.588217	6391	0.175719	7	poz81_noUDG.SG	I1549	363.706
1639	6970	0.066131	0.246658	5331	0.180527	8	MIB084	MIS002	295.302
9057	15259	0.348246	0.525023	6202	0.176777	10	MIB083	MIS002	350.838
23944	29478	0.973286	1.16601	5534	0.192724	15	MIB038	MIS002	287.146
18488	22595	0.784144	0.948908	4107	0.164764	17	MIB083	MIS002	249.266
39561	45466	1.29459	1.47818	5905	0.183591	1	MIB038	VLI007	321.639
36987	42754	1.23413	1.40138	5767	0.167259	1	RISE1161_noUDG.SG	RISE1165_noUDG.SG	344.795
30814	38468	0.933816	1.12946	7654	0.195646	2	I7287	VLI007	391.217
43519	49958	1.19473	1.35618	6439	0.161452	3	poz81_noUDG.SG	HOP004	398.818
22337	28024	0.696513	0.858563	5687	0.16205	5	MIB020	MIB054	350.941
13296	19563	0.475496	0.653539	6267	0.178043	7	MIB020	MIB036	351.994
55672	60828	1.51013	1.68002	5156	0.16989	8	MIB020	MIB054	303.49
51823	58427	1.40478	1.58158	6604	0.176791	8	poz81_noUDG.SG	I15644	373.548
25393	30169	0.848035	1.01384	4776	0.165809	18	poz81_noUDG.SG	N49_noUDG.SG	288.042
8051	13908	0.356684	0.517215	5857	0.160531	20	pcw361_noUDG.SG	N44_noUDG.SG	364.852
14521	21503	0.645859	0.82081	6982	0.174951	1	MIB020	MIB034	399.083
14028	26052	0.477226	0.644455	12024	0.167229	6	MIB018	MIB031	719.014
63979	69459	1.53118	1.70976	5480	0.17858	6	MIB020	MIB031	306.865
13419	19681	0.480964	0.656117	6262	0.175153	7	MIB020	MIB021	357.516
12591	17709	0.437022	0.603793	5118	0.166771	8	BNL002	VLI061	306.888
54694	58610	1.63905	1.80915	3916	0.170101	10	MIB018	MIB034	230.216
47394	52055	1.30836	1.4804	4661	0.17204	11	pcw361_noUDG.SG	VLI029	270.925
15389	22749	0.55723	0.741688	7360	0.184458	13	MIB020	MIB042	399.007
5274	9325	0.299955	0.469521	4051	0.169566	1	MIB020	MIB046	238.904
29601	35924	0.947169	1.11423	6323	0.167059	4	VOR004_noUDG.SG	OHR002	378.489
3864	8403	0.131194	0.317667	4539	0.186473	8	poz81_noUDG.SG	PNL002	243.413
28589	37236	0.827306	1.02427	8647	0.196969	8	poz81_noUDG.SG	MIB028	439.003
5382	9495	0.235786	0.408742	4113	0.172956	16	HAL001_noUDG.SG	OHR002	237.806
12347	18706	0.594641	0.793715	6359	0.199074	17	poz81_noUDG.SG	OHR002	319.429
11120	15707	0.440847	0.627865	4587	0.187018	21	MIB038	MIB039	245.27
8714	13800	0.45247	0.61628	5086	0.16381	1	MIB018	MIB010	310.482
70712	78725	2.26637	2.45518	8013	0.188816	1	MIB018	MIB010	424.382
14114	21503	0.625566	0.82081	7389	0.195244	1	MIB020	MIB033	378.45
57615	66282	1.64803	1.84428	8667	0.196251	2	MIB020	MIB033	441.628
57843	66189	1.6527	1.84018	8346	0.187478	2	MIB020	MIB044	445.172
48218	55828	1.41699	1.60276	7610	0.185777	2	poz81_noUDG.SG	CAH010	409.631
69902	77383	1.9515	2.12142	7481	0.169921	2	poz81_noUDG.SG	RDV001	440.263
3252	8334	0.133121	0.329334	5082	0.196213	3	MIB018	MIB010	259.004
42106	49957	1.16391	1.35615	7851	0.192248	3	MIB018	MIB010	408.379
8989	15190	0.380175	0.579745	6201	0.19957	4	MIB020	MIB010	310.718
8986	14902	0.379816	0.573035	5916	0.193219	4	MIB020	MIB033	306.181
13295	19595	0.475492	0.654293	6300	0.178801	7	MIB020	MIB053	352.347
19674	26834	0.63229	0.796211	7160	0.163921	8	MIB018	MIB010	436.796
52180	59256	1.42016	1.61223	7076	0.19207	8	MIB018	MIB010	368.407
3	5256	4.4e-05	0.179276	5253	0.179232	8	poz81_noUDG.SG	CAH010	293.084
21562	26688	0.693352	0.861685	5126	0.168333	9	MIB083	MIB009	304.515
54694	58610	1.63905	1.80915	3916	0.170101	10	MIB018	MIB010	230.216
54694	58610	1.63905	1.80915	3916	0.170101	10	MIB018	MIB033	230.216
31927	40730	0.917527	1.1078	8803	0.190271	11	MIB018	MIB035	462.656
4	4586	0.000142	0.18747	4582	0.187328	11	MIB018	MIB033	244.598
16038	23340	0.567432	0.754037	7302	0.186605	13	MIB018	MIB035	391.308
28129	32814	0.852772	1.03568	4685	0.182905	14	BNL002	BNL003	256.144
17648	24391	0.736116	0.935743	6743	0.199627	16	MIB018	MIB035	337.78
34993	45460	1.04266	1.23651	10467	0.193853	3	pcw361_noUDG.SG	I6715	539.945
47034	55624	1.29153	1.4875	8590	0.195967	3	I2430	I2424	438.339
18419	23012	0.615405	0.790567	4593	0.175162	10	poz81_noUDG.SG	CAH005	262.214
53717	61171	1.56142	1.72408	7454	0.162665	2	I6624	I5835	458.242
89869	93875	2.50909	2.68832	4006	0.179231	2	I6624	I5835	223.511
36908	44303	1.02051	1.20616	7395	0.185642	8	I6294	I0443	398.347
24413	29848	0.768345	0.930861	5435	0.162516	12	I5272	I0443	334.429
4010	10111	0.20346	0.396445	6101	0.192985	7	I7489	I2069	316.139
5345	9805	0.182149	0.353899	4460	0.17175	8	I7489	I0440	259.68
4970	9044	0.227048	0.390705	4074	0.163657	16	I0370	I2069	248.935
6848	12264	0.24223	0.429784	5416	0.187554	8	KO1005	Gyvakarai1_10bp_noUDG	288.77
42940	47714	1.29478	1.46961	4774	0.17483	9	STD002	Gyvakarai1_10bp_noUDG	273.065
44539	50550	1.31259	1.48734	6011	0.174751	10	STD002	HOP001	343.975
23822	30872	0.706254	0.897415	7050	0.191161	3	ROU006	I13468	368.799
53506	60148	1.44103	1.62648	6642	0.18545	3	RISE1164_noUDG.SG	RISE1163_noUDG.SG	358.156
33239	41848	0.805469	0.972309	8609	0.16684	6	HAN002_noUDG.SG	I10565	516.003
33845	43570	0.817814	1.01474	9725	0.196925	6	I7279	I6590	493.843
36079	43788	0.862542	1.02301	7709	0.160471	6	I7279	I6695	480.398
12	4042	0.003917	0.17627	4030	0.172353	6	RISE1164_noUDG.SG	RISE1163_noUDG.SG	233.822
2622	8061	0.140332	0.325694	5439	0.185362	7	STD002	I5834	293.426
20203	27938	0.633042	0.821676	7735	0.188634	11	RISE1164_noUDG.SG	RISE1163_noUDG.SG	410.053
41262	46929	1.24539	1.42241	5667	0.177021	12	KO1005	I6590	320.131
33287	39805	1.01524	1.20924	6518	0.193996	12	I0370	I3950	335.986
12367	19910	0.48927	0.682529	7543	0.193259	20	RISE548_noUDG.SG	I3949	390.305
12367	19781	0.48927	0.677902	7414	0.188632	20	RISE548_noUDG.SG	I3950	393.04
11780	19526	0.474348	0.67045	7746	0.196102	20	RISE548_noUDG.SG	RISE511_noUDG.SG	394.999
11812	19482	0.474643	0.667246	7670	0.192603	20	I7489	I3949	398.228
4916	9929	0.255973	0.420585	5013	0.164612	20	RISE1164_noUDG.SG	RISE1163_noUDG.SG	304.534
35510	42378	1.06508	1.24045	6868	0.175368	2	HAN004_noUDG.SG	I14193	391.633
31380	38379	0.949582	1.12689	6999	0.177309	2	I6624	I7205	394.735
12227	17313	0.58209	0.748571	5086	0.166481	17	I5272	KO1002	305.5
42413	47970	1.24156	1.40416	5557	0.162599	2	HAN004_noUDG.SG	I14585	341.761
20445	25308	0.677912	0.844483	4863	0.166571	10	MIB061	I7276	291.948
34676	40070	1.05502	1.21765	5394	0.162627	12	I0370	I7280	331.679
5254	10877	0.233957	0.431849	5623	0.197892	13	HAN004_noUDG.SG	I7280	284.145
6769	13966	0.320522	0.518034	7197	0.197512	20	I7279	I7280	364.383
11780	19526	0.474348	0.67045	7746	0.196102	20	RISE548_noUDG.SG	I3387	394.999
12368	19253	0.489276	0.657006	6885	0.16773	20	RISE548_noUDG.SG	I11159	410.481
12071	19305	0.483344	0.657714	7234	0.17437	20	I7489	I11159	414.865
47074	53015	1.61276	1.78562	5941	0.17286	1	I6624	I5833	343.689
9928	15585	0.368545	0.541533	5657	0.172988	3	RISE1164_noUDG.SG	RISE1166_noUDG.SG	327.017
13966	21381	0.509261	0.675204	7415	0.165943	5	KO1005	KO1003	446.84
27683	33400	0.844314	1.017	5717	0.172687	5	KO1005	KO1003	331.061
4	4251	0.000142	0.180263	4247	0.180121	11	RISE1164_noUDG.SG	RISE1162_noUDG.SG	235.786
49852	54590	1.3988	1.58217	4738	0.183367	11	I6624	I5833	258.389
35234	38927	1.0953	1.25705	3693	0.161746	13	RISE1164_noUDG.SG	RISE1162_noUDG.SG	228.321
10154	16287	0.406031	0.574043	6133	0.168012	13	RISE1164_noUDG.SG	RISE1172_noUDG.SG	365.034
20	4404	0.001231	0.187235	4384	0.186004	5	RISE1164_noUDG.SG	RISE1173_noUDG.SG	235.694
70304	75347	1.73638	1.92033	5043	0.183946	6	ROU006	I11160	274.157
4024	9675	0.203577	0.379532	5651	0.175955	7	RISE1164_noUDG.SG	RISE1173_noUDG.SG	321.162
44018	50170	1.30777	1.47432	6152	0.166543	10	RISE1164_noUDG.SG	RISE1173_noUDG.SG	369.394
28797	34583	0.877158	1.06394	5786	0.186786	13	I5272	I11752	309.766
22829	29405	0.733585	0.903573	6576	0.169988	14	I5272	I11752	386.851
11332	18980	0.437587	0.622623	7648	0.185036	14	RISE1164_noUDG.SG	RISE1173_noUDG.SG	413.325
18101	23805	0.755319	0.919084	5704	0.163765	16	RISE1164_noUDG.SG	RISE1173_noUDG.SG	348.304
11577	18706	0.472116	0.645995	7129	0.173879	20	STD002	TIS002	409.998
62568	68543	1.75623	1.92547	5975	0.169242	2	RISE1164_noUDG.SG	RISE1171_noUDG.SG	353.045
68477	77081	1.92318	2.11446	8604	0.191281	2	RISE1164_noUDG.SG	RISE1167_noUDG.SG	449.81
27266	34342	0.88835	1.07265	7076	0.184303	4	RISE1164_noUDG.SG	RISE1167_noUDG.SG	383.933
54887	62527	1.54183	1.73386	7640	0.19203	5	RISE1164_noUDG.SG	RISE1167_noUDG.SG	397.855
2223	7534	0.085849	0.255657	5311	0.169808	9	RISE1164_noUDG.SG	RISE1167_noUDG.SG	312.765
36898	45195	1.1346	1.33008	8297	0.195481	10	RISE1164_noUDG.SG	RISE1171_noUDG.SG	424.44
34977	38927	1.08345	1.25705	3950	0.173599	13	RISE1164_noUDG.SG	RISE1171_noUDG.SG	227.536
34977	38927	1.08345	1.25705	3950	0.173599	13	RISE1164_noUDG.SG	RISE1167_noUDG.SG	227.536
18140	23805	0.757864	0.919084	5665	0.16122	16	RISE1164_noUDG.SG	RISE1167_noUDG.SG	351.383
12483	21247	0.535664	0.721163	8764	0.185499	18	I6624	I3601	472.455
3536	9111	0.203546	0.391386	5575	0.18784	20	RISE1164_noUDG.SG	RISE1171_noUDG.SG	296.795
9976	17587	0.42238	0.600305	7611	0.177925	20	RISE1164_noUDG.SG	N47_noUDG.SG	427.764
3535	9112	0.203542	0.391388	5577	0.187846	20	RISE1164_noUDG.SG	RISE1167_noUDG.SG	296.892
57755	64799	1.91253	2.07459	7044	0.162061	1	RISE1164_noUDG.SG	RISE1165_noUDG.SG	434.651
31354	38671	1.07936	1.2749	7317	0.195543	1	I6294	VLI007	374.189
45090	52248	1.33323	1.52402	7158	0.190796	2	MIB060	MIB007	375.165
45092	52097	1.33325	1.52126	7005	0.188009	2	MIB061	MIB007	372.588
69195	76676	1.93609	2.10226	7481	0.166172	2	MIB061	MIB063	450.196
44823	50647	1.33044	1.49616	5824	0.165724	4	I7279	VLI007	351.428
3793	10310	0.220437	0.409091	6517	0.188654	4	MIB060	MIB007	345.447
24023	31484	0.817218	1.00904	7461	0.191825	4	MIB060	MIB007	388.948
51039	57607	1.5069	1.68577	6568	0.178878	4	RISE1164_noUDG.SG	N38_noUDG.SG	367.178
27545	34898	0.898982	1.08867	7353	0.189687	4	RISE1164_noUDG.SG	RISE1165_noUDG.SG	387.639
61863	65830	1.82421	2.00078	3967	0.17657	4	BLS001	N49_noUDG.SG	224.67
51513	58385	1.20983	1.37952	6872	0.1697	6	MIB061	MIB063	404.95
4943	9257	0.166159	0.331367	4314	0.165208	8	RISE1164_noUDG.SG	N38_noUDG.SG	261.125
36996	45315	1.13578	1.3317	8319	0.195917	10	RISE1164_noUDG.SG	RISE1165_noUDG.SG	424.619
10749	18402	0.425429	0.620174	7653	0.194745	13	HAN002_noUDG.SG	VLI007	392.975
3626	9439	0.209881	0.402703	5813	0.192822	20	RISE1164_noUDG.SG	RISE1165_noUDG.SG	301.47
50680	58150	1.46436	1.65731	7470	0.192956	2	STD002	I7207	387.135
30702	39018	0.94947	1.13522	8316	0.185754	5	I7279	VLI017	447.689
26493	32019	0.805893	0.985754	5526	0.179861	5	RISE1164_noUDG.SG	RISE1160_noUDG.SG	307.237
12196	25226	0.427657	0.602695	13030	0.175038	6	I7279	I0103	744.41
64696	69936	1.548	1.71912	5240	0.171113	6	STD002	VLI017	306.23
9	3990	0.003834	0.170801	3981	0.166967	6	RISE1164_noUDG.SG	RISE1160_noUDG.SG	238.43
35600	42139	1.09114	1.26526	6539	0.174118	12	RISE1164_noUDG.SG	RISE1160_noUDG.SG	375.55
42553	50087	1.17727	1.36206	7534	0.184791	3	DRO001	VLI016	407.704
56550	62018	1.51184	1.67328	5468	0.161445	3	I0370	VLI016	338.691
45947	52042	1.36063	1.52891	6095	0.168276	4	I7279	PNL002	362.202
6009	11776	0.242221	0.417632	5767	0.175411	6	MIB060	MIB028	328.771
7892	17998	0.298941	0.490598	10106	0.191657	6	MIB061	MIB046	527.296
6009	11776	0.242221	0.417632	5767	0.175411	6	MIB061	MIB028	328.771
12471	17897	0.418114	0.578804	5426	0.16069	9	HAN002_noUDG.SG	TRM006	337.669
52543	56761	1.55314	1.7326	4218	0.179459	10	KO1007	MIB046	235.04
52504	56772	1.55243	1.73322	4268	0.180795	10	KO1007	MIB059	236.068
52564	56752	1.55332	1.73195	4188	0.178632	10	KO1007	MIB039	234.448
23353	29848	0.744513	0.930861	6495	0.186348	12	I5272	I7671	348.541
25724	31397	0.810856	0.976871	5673	0.166015	12	KO1007	MIB059	341.716
12367	19317	0.48927	0.658573	6950	0.169303	20	RISE548_noUDG.SG	PDA005	410.507
11108	19317	0.460892	0.658573	8209	0.197681	20	I7489	PDA005	415.265
54733	63174	1.84099	2.04096	8441	0.199965	1	I6294	I0371	422.124
42294	47872	1.23809	1.39929	5578	0.1612	2	DRO001	KON004	346.03
12611	19998	0.502024	0.691351	7387	0.189327	2	KO1007	MIB053	390.171
46520	53597	1.27356	1.44331	7077	0.169744	3	I5272	KON004	416.922
54949	60983	1.61421	1.78623	6034	0.17202	4	MIB060	MIB002	350.773
9499	14337	0.390469	0.559464	4838	0.168995	4	MIB061	MIB002	286.281
55542	61141	1.62898	1.79481	5599	0.165831	4	MIB061	MIB002	337.633
9311	14356	0.385154	0.559608	5045	0.174454	4	MIB061	MIB062	289.188
55542	61134	1.62898	1.7939	5592	0.164927	4	MIB061	MIB062	339.059
70304	74595	1.73638	1.89643	4291	0.16005	6	ROU006	KON004	268.104
26924	36914	0.682317	0.878982	9990	0.196665	6	HAN002_noUDG.SG	VLI067	507.97
47790	56019	1.13082	1.31178	8229	0.180958	6	DRO001	VLI071	454.747
70060	75347	1.72194	1.92033	5287	0.198384	6	I6294	I0371	266.503
48296	53147	1.40488	1.56541	4851	0.160531	7	STD002	VLI071	302.185
50933	56905	1.3692	1.53674	5972	0.167537	8	KO1005	PRU002	356.458
24236	29213	0.987685	1.14915	4977	0.161466	15	HAN004_noUDG.SG	PRU002	308.238
6269	10215	0.271462	0.448333	3946	0.176871	16	ROU006	MIB002	223.1
6237	10253	0.269899	0.449685	4016	0.179786	16	ROU006	MIB062	223.377
4215	8319	0.352682	0.522659	4104	0.169977	19	I6294	I0371	241.444
12367	19484	0.48927	0.667273	7117	0.178003	20	RISE548_noUDG.SG	PDA002	399.825
11551	19490	0.471909	0.667337	7939	0.195428	20	I7489	PDA002	406.237
6429	12573	0.263612	0.446081	6144	0.182469	3	BLS001	CAH005	336.715
7367	12414	0.33439	0.494599	5047	0.160209	4	I6624	NAU001_noUDG.SG	315.026
16571	25141	0.590336	0.751725	8570	0.161389	5	I0370	VLI076	531.015
1593	6772	0.108918	0.298926	5179	0.190008	21	MIB061	MIB066	272.567
34987	41308	1.09305	1.25805	6321	0.165001	4	RISE1164_noUDG.SG	RISE1161_noUDG.SG	383.089
25336	31038	0.801138	0.968844	5702	0.167706	12	KO1007	MIB038	340
8224	15234	0.362961	0.541047	7010	0.178086	20	BLS001	I0108	393.63
1533	5625	0.050562	0.232108	4092	0.181546	3	I5272	I6294	225.397
14	5290	0.00021	0.180165	5276	0.179955	8	I7489	I0370	293.184
24698	31220	0.745338	0.913198	6522	0.16786	8	I6624	I3594	388.538
16738	21750	0.57536	0.750937	5012	0.175577	10	I0370	I6294	285.459
15353	20456	0.544494	0.705928	5103	0.161434	20	I5272	I0370	316.104
12367	19482	0.48927	0.667246	7115	0.177976	20	RISE548_noUDG.SG	I7489	399.773
21711	26033	0.745401	0.929995	4322	0.184594	20	MIB060	MIB061	234.135
4711	10910	0.326152	0.509003	6199	0.182851	22	I6713	I3952	339.019
48029	54867	1.40768	1.58504	6838	0.177359	2	RISE1169_noUDG.SG	ILK002	385.546
8294	12866	0.522237	0.707979	4572	0.185742	19	RISE1249_noUDG.SG	ILK002	246.148
37340	44649	1.14724	1.31622	7309	0.16898	10	I6713	I2069	432.536
26334	31060	0.986697	1.15804	4726	0.171339	16	I1917	I0440	275.827
6740	12031	0.319784	0.481073	5291	0.161289	20	I6713	I4886	328.045
45903	52555	1.35249	1.53543	6652	0.182939	2	RISE1169_noUDG.SG	ILK003	363.618
24723	29403	0.737348	0.906252	4680	0.168904	5	oll007_noUDG.SG	Gyvakarai1_10bp_noUDG	277.08
47316	55166	1.11326	1.29363	7850	0.180368	6	RISE1241_noUDG.SG	ILK003	435.221
25708	33554	0.851951	1.04077	7846	0.188822	10	RISE94_noUDG.SG	ILK003	415.524
11983	16207	0.563047	0.724457	4224	0.16141	17	PNL001	Gyvakarai1_10bp_noUDG	261.694
6814	13347	0.372458	0.550625	6533	0.178167	18	PNL001	Gyvakarai1_10bp_noUDG	366.678
17679	23778	0.633868	0.796277	6099	0.162409	18	RISE94_noUDG.SG	ILK003	375.533
26657	31605	0.886592	1.0745	4948	0.187906	18	NAU002_noUDG.SG	I0104	263.323
56886	64228	1.89463	2.06199	7342	0.167365	1	I6713	RISE511_noUDG.SG	438.682
61458	67722	1.73904	1.90011	6264	0.16107	2	RISE1169_noUDG.SG	RISE1163_noUDG.SG	388.899
61426	65336	1.80809	1.96905	3910	0.160967	4	I1917	I3949	242.907
61426	65341	1.80809	1.96911	3915	0.161019	4	I1917	I3950	243.139
22672	28686	0.936413	1.12979	6014	0.193378	15	RISE1169_noUDG.SG	RISE1163_noUDG.SG	310.997
13618	19899	0.677389	0.875375	6281	0.197986	15	PNL001	I3950	317.245
7567	12426	0.408761	0.573713	4859	0.164952	1	RISE1249_noUDG.SG	RISE1170_noUDG.SG	294.571
14325	21111	0.546125	0.722449	6786	0.176324	2	ROU001	KO1002	384.86
61426	65336	1.80809	1.96905	3910	0.160967	4	I1917	I6714	242.907
1827	6559	0.097156	0.283561	4732	0.186405	7	PNL001	I7210	253.856
19965	27122	0.666585	0.829266	7157	0.162681	7	RISE94_noUDG.SG	I7210	439.941
3801	9778	0.143601	0.339388	5977	0.195787	9	PNL001	I7205	305.281
38191	45371	1.17122	1.33252	7180	0.1613	10	NAU002_noUDG.SG	RISE1170_noUDG.SG	445.133
56886	64220	1.89463	2.06169	7334	0.16706	1	I6713	I3387	439.004
24743	32927	0.806329	0.987529	8184	0.1812	2	BOL003_noUDG.SG	I7280	451.656
13846	20054	0.618694	0.781628	6208	0.162934	1	NAU002_noUDG.SG	RISE1166_noUDG.SG	381.013
7567	12426	0.408761	0.573713	4859	0.164952	1	RISE1249_noUDG.SG	RISE1162_noUDG.SG	294.571
75532	82401	2.39032	2.59031	6869	0.199986	1	RISE1249_noUDG.SG	RISE1166_noUDG.SG	343.474
61396	67722	1.73725	1.90011	6326	0.162859	2	RISE1169_noUDG.SG	RISE1172_noUDG.SG	388.434
15605	21792	0.582938	0.744943	6187	0.162005	2	ROU001	Spiginas2	381.902
10866	15692	0.428617	0.592267	4826	0.16365	4	oll007_noUDG.SG	RISE1172_noUDG.SG	294.898
228	5011	0.007762	0.207703	4783	0.199941	5	RISE1169_noUDG.SG	RISE1172_noUDG.SG	239.221
27800	34995	0.898438	1.06739	7195	0.168957	9	NAU002_noUDG.SG	RISE1166_noUDG.SG	425.848
1269	6128	0.037267	0.230596	4859	0.193329	10	RISE1169_noUDG.SG	RISE1162_noUDG.SG	251.333
51826	56149	1.5289	1.70108	4323	0.172181	10	RISE1241_noUDG.SG	RISE1172_noUDG.SG	251.073
35084	38927	1.08841	1.25705	3843	0.168634	13	RISE1169_noUDG.SG	RISE1172_noUDG.SG	227.89
67732	73625	2.15689	2.34183	5893	0.184946	1	MIB087	MIB058	318.633
10866	15697	0.428617	0.592554	4831	0.163937	4	oll007_noUDG.SG	RISE1173_noUDG.SG	294.686
51534	58766	1.43853	1.62329	7232	0.184762	5	RISE1169_noUDG.SG	RISE1173_noUDG.SG	391.422
4503	9100	0.199187	0.36171	4597	0.162523	13	oll007_noUDG.SG	TIS002	282.852
13846	20031	0.618694	0.780065	6185	0.161371	1	NAU002_noUDG.SG	RISE1167_noUDG.SG	383.278
77828	83432	2.44007	2.64005	5604	0.199976	1	RISE1249_noUDG.SG	RISE1168_noUDG.SG	280.234
25384	33013	0.823673	0.991567	7629	0.167894	2	PNL001	Plinkaigalis242	454.394
22728	29597	0.778804	0.946828	6869	0.168024	4	MIB070	N45_noUDG.SG	408.811
47250	54215	1.39185	1.5897	6965	0.197859	4	RISE1169_noUDG.SG	RISE1168_noUDG.SG	352.018
34239	41368	1.07049	1.25851	7129	0.18802	4	RISE1169_noUDG.SG	RISE1167_noUDG.SG	379.162
41732	48419	1.26591	1.42601	6687	0.160099	4	BOL003_noUDG.SG	Plinkaigalis242	417.679
28547	38489	0.716583	0.900144	9942	0.183561	6	ROU001	N45_noUDG.SG	541.618
26963	33639	0.870488	1.04127	6676	0.170781	9	RISE1169_noUDG.SG	RISE1171_noUDG.SG	390.91
10302	15933	0.358176	0.537052	5631	0.178876	9	I0432	Plinkaigalis242	314.799
43328	50033	1.29592	1.47033	6705	0.17441	10	RISE1241_noUDG.SG	N47_noUDG.SG	384.439
51723	56147	1.52482	1.70095	4424	0.176126	10	RISE1241_noUDG.SG	RISE1168_noUDG.SG	251.184
51822	56140	1.52886	1.69904	4318	0.170179	10	RISE1241_noUDG.SG	RISE1167_noUDG.SG	253.733
34950	38927	1.08251	1.25705	3977	0.17454	13	RISE1169_noUDG.SG	RISE1171_noUDG.SG	227.856
34950	38927	1.08251	1.25705	3977	0.17454	13	RISE1169_noUDG.SG	RISE1167_noUDG.SG	227.856
2009	6374	0.157608	0.334643	4365	0.177035	14	RISE1241_noUDG.SG	RISE1171_noUDG.SG	246.561
22672	28686	0.936413	1.12979	6014	0.193378	15	RISE1169_noUDG.SG	RISE1171_noUDG.SG	310.997
22644	28712	0.936143	1.1304	6068	0.194255	15	RISE1169_noUDG.SG	RISE1167_noUDG.SG	312.373
8188	12817	0.516404	0.702075	4629	0.185671	19	I0432	KO1004	249.312
2751	8574	0.158396	0.353913	5823	0.195517	21	RISE1169_noUDG.SG	RISE1167_noUDG.SG	297.826
61166	67966	1.65303	1.81365	6800	0.160621	3	oll007_noUDG.SG	N44_noUDG.SG	423.357
1144	5401	0.056463	0.222687	4257	0.166224	5	MIB070	MIB063	256.1
29351	36816	0.945194	1.11883	7465	0.173635	9	RISE1249_noUDG.SG	RISE1165_noUDG.SG	429.925
29298	34690	0.894366	1.06722	5392	0.172859	13	RISE1169_noUDG.SG	RISE1165_noUDG.SG	311.931
13580	20899	0.521899	0.687783	7319	0.165884	13	MIB087	MIB054	441.212
2009	6374	0.157608	0.334643	4365	0.177035	14	RISE1241_noUDG.SG	RISE1165_noUDG.SG	246.561
9097	13161	0.551177	0.729423	4064	0.178246	19	RISE94_noUDG.SG	pcw362_noUDG.SG	228
51282	57668	1.51298	1.68808	6386	0.175104	4	MIB087	MIB034	364.698
65935	71368	1.59057	1.76848	5433	0.177904	6	MIB070	MIB071	305.389
31922	39539	1.00546	1.19238	7617	0.18692	7	NAU002_noUDG.SG	VLI011	407.5
8	5256	0.000109	0.179276	5248	0.179167	8	MIB070	MIB071	292.911
54619	58610	1.63581	1.80915	3991	0.173345	10	MIB087	MIB042	230.235
39954	46473	1.21297	1.40198	6519	0.189009	12	BOL003_noUDG.SG	I0103	344.904
17052	23894	0.586976	0.754883	6842	0.167907	14	BOL003_noUDG.SG	VLI011	407.487
14650	20441	0.71073	0.890745	5791	0.180015	15	RISE1169_noUDG.SG	RISE1160_noUDG.SG	321.695
18257	25327	0.656422	0.842564	7070	0.186142	18	RISE1241_noUDG.SG	ber1M_noUDG.SG	379.818
18587	23129	0.639005	0.802343	4542	0.163338	20	RISE1169_noUDG.SG	RISE1160_noUDG.SG	278.074
3443	8561	0.191393	0.353117	5118	0.161724	21	NAU002_noUDG.SG	VLI029	316.465
5592	10910	0.34649	0.509003	5318	0.162513	22	oll007_noUDG.SG	ber1M_noUDG.SG	327.235
52801	58356	1.54469	1.71126	5555	0.166578	4	NAU002_noUDG.SG	PDA005	333.477
1077	5227	0.052174	0.216179	4150	0.164005	5	MIB070	MIB046	253.041
23486	30064	0.754379	0.944753	6578	0.190374	7	MIB070	MIB028	345.53
29314	35535	0.919876	1.08399	6221	0.164118	7	PNL001	TRM006	379.056
30927	38055	0.973325	1.15393	7128	0.180608	7	PNL001	OHR002	394.667
18602	23761	0.592758	0.769088	5159	0.17633	9	RISE1241_noUDG.SG	PRE001	292.576
52358	56763	1.54604	1.73296	4405	0.186921	10	MIB070	MIB046	235.661
52199	56761	1.54403	1.7326	4562	0.188569	10	MIB070	MIB059	241.927
52193	56246	1.54353	1.70668	4053	0.163153	10	MIB070	MIB045	248.417
45155	49694	1.35501	1.52665	4539	0.171634	12	STD001	VLI016	264.458
10752	15813	0.469655	0.656231	5061	0.186576	16	PNL001	TRM003	271.257
53342	58424	1.55273	1.71278	5082	0.160052	4	NAU002_noUDG.SG	PDA002	317.522
52655	58482	1.54172	1.71514	5827	0.173412	4	NAU002_noUDG.SG	MIB044	336.02
51280	57762	1.51298	1.68975	6482	0.17677	4	MIB087	MIB033	366.691
51282	57667	1.51298	1.68808	6385	0.175097	4	MIB087	MIB044	364.655
23886	29962	0.764796	0.939854	6076	0.175058	7	MIB070	MIB002	347.085
23807	30165	0.760965	0.94617	6358	0.185205	7	MIB070	MIB062	343.295
51886	58252	1.40858	1.57548	6366	0.166901	8	RISE94_noUDG.SG	KON004	381.424
14163	21928	0.527644	0.709257	7765	0.181613	12	BOL003_noUDG.SG	PDA002	427.557
16108	23048	0.759464	0.952702	6940	0.193238	15	NAU002_noUDG.SG	KON004	359.143
6761	14603	0.52496	0.707416	7842	0.182456	15	MIB087	MIB033	429.802
6783	14533	0.528712	0.703302	7750	0.17459	15	MIB087	MIB044	443.897
9988	17918	0.606314	0.806232	7930	0.199918	15	I0432	VLI020	396.663
10390	18154	0.617449	0.813181	7764	0.195732	15	I0432	VLI071	396.665
29983	33846	1.0073	1.17709	3863	0.169787	18	oll007_noUDG.SG	VLI020	227.52
11499	17303	0.542124	0.724286	5804	0.182162	1	MIB070	MIB048	318.617
45162	53501	1.04928	1.24252	8339	0.193248	6	BOL003_noUDG.SG	NAU001_noUDG.SG	431.518
56072	60828	1.51874	1.68002	4756	0.161284	8	MIB070	MIB066	294.884
36911	44778	1.02065	1.21197	7867	0.191325	8	PNL001	MIB032	411.185
34158	40280	1.04944	1.23104	6122	0.1816	9	MIB070	MIB066	337.115
5385	10057	0.206956	0.378512	4672	0.171556	10	MIB070	MIB066	272.331
28093	34087	0.898842	1.06229	5994	0.163445	10	MIB070	MIB066	366.729
1839	6689	0.067932	0.249175	4850	0.181243	10	BOL003_noUDG.SG	NAU001_noUDG.SG	267.597
6899	14380	0.348876	0.519227	7481	0.170351	14	NAU002_noUDG.SG	NAU001_noUDG.SG	439.152
5486	11174	0.34427	0.51633	5688	0.17206	22	oll007_noUDG.SG	I6712	330.582
67758	73599	2.15737	2.33994	5841	0.182571	1	MIB087	MIB020	319.93
18351	27230	0.656869	0.851454	8879	0.194585	2	PNL001	MIB084	456.304
71342	78645	1.98444	2.16615	7303	0.181701	2	RISE1241_noUDG.SG	RISE1161_noUDG.SG	401.924
3973	9947	0.231795	0.399799	5974	0.168004	4	MIB087	MIB020	355.587
6700	11469	0.232526	0.409147	4769	0.176621	8	ROU001	ROU007	270.013
40755	46617	1.24317	1.40367	5862	0.160501	9	RISE1249_noUDG.SG	RISE1161_noUDG.SG	365.231
41742	48954	1.26165	1.42385	7212	0.162199	10	NAU002_noUDG.SG	BNL002	444.639
9520	16121	0.371747	0.570491	6601	0.198744	13	I0432	VOR004_noUDG.SG	332.136
9853	14500	0.421354	0.611467	4647	0.190113	16	PNL001	pcw040_noUDG.SG	244.434
16454	23102	0.694776	0.890189	6648	0.195413	16	RISE1249_noUDG.SG	RISE1161_noUDG.SG	340.203
41939	47870	1.22753	1.39903	5931	0.171501	2	STD001	ROU006	345.829
30891	36877	0.900713	1.07387	5986	0.17316	3	BOL003_noUDG.SG	HAN002_noUDG.SG	345.692
20793	28192	0.659126	0.82023	7399	0.161104	3	BOL003_noUDG.SG	STD002	459.268
48606	55898	1.32375	1.49134	7292	0.167587	3	I1917	I5272	435.117
62504	66713	1.7336	1.90182	4209	0.168217	5	PNL001	DRO001	250.213
9	4271	0.003834	0.184351	4262	0.180517	6	RISE1169_noUDG.SG	RISE1164_noUDG.SG	236.1
20486	26999	0.504393	0.683414	6513	0.179021	6	I6713	I5272	363.812
19482	26596	0.652444	0.817219	7114	0.164775	7	STD001	I6624	431.74
14900	20870	0.486624	0.650419	5970	0.163795	11	RISE1169_noUDG.SG	RISE1164_noUDG.SG	364.48
5308	10493	0.247336	0.427854	5185	0.180518	12	MIB070	STD002	287.229
3488	8169	0.206282	0.375532	4681	0.16925	14	PNL001	HAN004_noUDG.SG	276.573
14750	21796	0.560736	0.745025	7046	0.184289	2	PNL001	I0432	382.334
55573	61307	1.48704	1.65431	5734	0.167269	3	RISE1249_noUDG.SG	oll007_noUDG.SG	342.801
9952	15755	0.401162	0.594546	5803	0.193384	4	RISE1169_noUDG.SG	oll007_noUDG.SG	300.076
17711	22296	0.605857	0.771962	4585	0.166105	20	BOL003_noUDG.SG	oll007_noUDG.SG	276.03
8399	12948	0.429839	0.605893	4549	0.176054	22	RISE1250_noUDG.SG	ILK002	258.387
16965	24658	0.632979	0.830168	7693	0.197189	4	RISE550_noUDG.SG	I2069	390.133
47510	55689	1.11895	1.30271	8179	0.183761	6	RISE1250_noUDG.SG	ILK003	445.089
983	5855	0.060919	0.224187	4872	0.163268	11	RISE1254_noUDG.SG	ILK003	298.405
44933	51119	1.33374	1.50809	6186	0.174354	4	RISE1254_noUDG.SG	RISE1163_noUDG.SG	354.796
25119	31847	0.81368	1.00245	6728	0.188772	9	RISE1246_noUDG.SG	RISE1163_noUDG.SG	356.409
33289	39852	1.01526	1.21022	6563	0.194965	12	RISE507.508.merge_noUDG.SG	I3950	336.625
67985	72921	1.81517	2.01081	4936	0.195642	3	RISE1254_noUDG.SG	RISE1170_noUDG.SG	252.298
41254	48849	1.24872	1.41773	7595	0.169007	7	RISE1248_noUDG.SG	RISE1170_noUDG.SG	449.39
30578	36974	0.958824	1.12067	6396	0.161845	7	RISE1246_noUDG.SG	RISE1170_noUDG.SG	395.193
410	5374	0.008962	0.18276	4964	0.173798	8	RISE1254_noUDG.SG	RISE1170_noUDG.SG	285.619
11330	18808	0.467996	0.648537	7478	0.180541	20	RISE1250_noUDG.SG	RISE1170_noUDG.SG	414.2
34677	40070	1.0551	1.21765	5393	0.162547	12	RISE507.508.merge_noUDG.SG	I7280	331.781
45445	51988	1.29615	1.45838	6543	0.162226	5	RISE1247_noUDG.SG	MIS001	403.326
41254	48662	1.24872	1.41389	7408	0.16517	7	RISE1248_noUDG.SG	RISE1162_noUDG.SG	448.508
30579	36907	0.958866	1.11921	6328	0.160348	7	RISE1246_noUDG.SG	RISE1162_noUDG.SG	394.642
40982	48705	1.24134	1.41544	7723	0.174099	7	RISE1254_noUDG.SG	RISE1166_noUDG.SG	443.598
18161	25074	0.60856	0.776206	6913	0.167646	14	RISE547_noUDG.SG	RISE552_noUDG.SG	412.357
20868	28238	0.672968	0.857017	7370	0.184049	14	RISE1254_noUDG.SG	RISE1166_noUDG.SG	400.437
5324	11722	0.280911	0.450906	6398	0.169995	14	RISE1254_noUDG.SG	RISE1172_noUDG.SG	376.364
20746	24689	0.868183	1.03402	3943	0.165835	17	RISE1254_noUDG.SG	RISE1162_noUDG.SG	237.766
20746	24689	0.868183	1.03402	3943	0.165835	17	RISE1254_noUDG.SG	RISE1172_noUDG.SG	237.766
70736	75347	1.75137	1.92033	4611	0.168952	6	RISE1248_noUDG.SG	RISE1159_noUDG.SG	272.918
27650	37725	0.700616	0.891633	10075	0.191017	6	RISE550_noUDG.SG	I0374	527.44
33310	39975	1.03549	1.21818	6665	0.182691	9	RISE1250_noUDG.SG	RISE1159_noUDG.SG	364.824
25118	31847	0.813676	1.00245	6729	0.188776	9	RISE1246_noUDG.SG	RISE1173_noUDG.SG	356.454
8231	15282	0.565877	0.731836	7051	0.165959	15	RISE1246_noUDG.SG	RISE1173_noUDG.SG	424.864
17992	22989	0.767127	0.963766	4997	0.196639	17	RISE1250_noUDG.SG	RISE1159_noUDG.SG	254.12
7309	13167	0.333699	0.517814	5858	0.184115	4	RISE1250_noUDG.SG	RISE1167_noUDG.SG	318.171
44933	51119	1.33374	1.50809	6186	0.174354	4	RISE1254_noUDG.SG	RISE1171_noUDG.SG	354.796
44597	51219	1.32513	1.50987	6622	0.184742	4	RISE1254_noUDG.SG	RISE1168_noUDG.SG	358.446
50713	57843	1.35966	1.5579	7130	0.198246	8	RISE1248_noUDG.SG	RISE1167_noUDG.SG	359.654
25118	31847	0.813676	1.00245	6729	0.188776	9	RISE1246_noUDG.SG	RISE1168_noUDG.SG	356.454
25118	31847	0.813676	1.00245	6729	0.188776	9	RISE1246_noUDG.SG	RISE1167_noUDG.SG	356.454
5228	11880	0.272537	0.453672	6652	0.181135	14	RISE1254_noUDG.SG	RISE1171_noUDG.SG	367.24
20904	28224	0.67336	0.854598	7320	0.181238	14	RISE1254_noUDG.SG	RISE1171_noUDG.SG	403.889
20904	28224	0.67336	0.854598	7320	0.181238	14	RISE1254_noUDG.SG	RISE1167_noUDG.SG	403.889
4279	9850	0.424437	0.600957	5571	0.17652	15	RISE1254_noUDG.SG	RISE1171_noUDG.SG	315.602
3631	8667	0.209968	0.381136	5036	0.171168	20	RISE1254_noUDG.SG	RISE1171_noUDG.SG	294.214
3535	8791	0.203542	0.386059	5256	0.182517	20	RISE1254_noUDG.SG	RISE1167_noUDG.SG	287.973
4790	11120	0.333693	0.513671	6330	0.179978	22	RISE1250_noUDG.SG	RISE1171_noUDG.SG	351.71
7502	13167	0.337358	0.517814	5665	0.180456	4	RISE1250_noUDG.SG	RISE1165_noUDG.SG	313.927
33869	40364	1.04418	1.2332	6495	0.189024	9	pcw070_noUDG.SG	N44_noUDG.SG	343.607
5324	11853	0.280911	0.45346	6529	0.172549	14	RISE1254_noUDG.SG	RISE1165_noUDG.SG	378.385
25306	30553	0.842014	1.03718	5247	0.195171	18	RISE547_noUDG.SG	VLI007	268.841
3632	8712	0.2102	0.383544	5080	0.173344	20	RISE1254_noUDG.SG	RISE1165_noUDG.SG	293.059
46264	52443	1.35703	1.53234	6179	0.175311	2	RISE1254_noUDG.SG	VLI008	352.459
4481	10265	0.188911	0.379023	5784	0.190112	3	RISE507.508.merge_noUDG.SG	VLI011	304.242
8409	13753	0.365499	0.536339	5344	0.17084	4	RISE1254_noUDG.SG	VLI008	312.807
17721	22573	0.600552	0.782011	4852	0.181459	10	RISE547_noUDG.SG	VLI011	267.388
23962	30919	0.813909	0.983341	6957	0.169432	10	RISE1247_noUDG.SG	I0103	410.607
17994	22989	0.767143	0.963766	4995	0.196623	17	RISE1250_noUDG.SG	RISE1160_noUDG.SG	254.039
41542	47274	1.21777	1.37783	5732	0.160065	2	RISE1250_noUDG.SG	PNL002	358.104
4041	8209	0.152017	0.31643	4168	0.164413	10	pcw070_noUDG.SG	I15643	253.508
71560	79132	2.28399	2.46913	7572	0.185145	1	pcw070_noUDG.SG	KON004	408.976
25726	30615	0.800618	0.960674	4889	0.160056	7	RISE507.508.merge_noUDG.SG	VLI071	305.456
44763	49569	1.33751	1.51777	4806	0.180259	12	pcw070_noUDG.SG	RDV001	266.616
11385	16934	0.404375	0.569318	5549	0.164943	8	RISE1246_noUDG.SG	CAH005	336.419
17627	22553	0.59378	0.780036	4926	0.186256	10	RISE547_noUDG.SG	VLI076	264.475
56164	63762	1.87747	2.04904	7598	0.171565	1	RISE1248_noUDG.SG	RISE1161_noUDG.SG	442.864
20492	28983	0.706667	0.884798	8491	0.178131	2	RISE1250_noUDG.SG	RISE1161_noUDG.SG	476.672
42387	50741	1.21686	1.41463	8354	0.197775	5	RISE1246_noUDG.SG	RISE1161_noUDG.SG	422.399
6932	13189	0.271306	0.461394	6257	0.190088	6	RISE1248_noUDG.SG	RISE1161_noUDG.SG	329.163
7001	12910	0.274646	0.455975	5909	0.181329	6	RISE1246_noUDG.SG	RISE1161_noUDG.SG	325.872
33599	40935	1.044	1.23637	7336	0.192379	10	RISE1254_noUDG.SG	RISE1161_noUDG.SG	381.331
16709	22799	0.775804	0.938415	6090	0.162611	15	pcw211_noUDG.SG	pcw040_noUDG.SG	374.513
7753	13469	0.419331	0.606347	5716	0.187016	1	pcw070_noUDG.SG	STD002	305.642
68058	72776	1.82028	2.00604	4718	0.185755	3	RISE1254_noUDG.SG	RISE1164_noUDG.SG	253.99
55662	61504	1.6343	1.80967	5842	0.175366	4	RISE1250_noUDG.SG	DRO001	333.132
402	5471	0.008767	0.193841	5069	0.185074	8	RISE1254_noUDG.SG	RISE1164_noUDG.SG	273.89
5193	10057	0.199874	0.378512	4864	0.178638	10	RISE550_noUDG.SG	RISE548_noUDG.SG	272.282
16871	21212	0.57752	0.74014	4341	0.16262	10	RISE550_noUDG.SG	I6294	266.941
36898	44963	1.1346	1.32453	8065	0.189928	10	RISE1246_noUDG.SG	RISE1164_noUDG.SG	424.635
11976	17242	0.562915	0.747429	5266	0.184514	17	RISE547_noUDG.SG	I5272	285.398
72492	80041	2.31015	2.49164	7549	0.181484	1	RISE1248_noUDG.SG	RISE1241_noUDG.SG	415.96
72343	80318	2.30448	2.49982	7975	0.195348	1	RISE1247_noUDG.SG	RISE1241_noUDG.SG	408.246
32580	39936	0.945679	1.11359	7356	0.167912	3	RISE1254_noUDG.SG	RISE1241_noUDG.SG	438.087
11209	16480	0.443333	0.615727	5271	0.172394	4	RISE1248_noUDG.SG	BOL003_noUDG.SG	305.753
59822	65018	1.7577	1.95195	5196	0.194257	4	RISE507.508.merge_noUDG.SG	BOL003_noUDG.SG	267.481
47168	55450	1.1078	1.29878	8282	0.190978	6	RISE1254_noUDG.SG	RISE94_noUDG.SG	433.662
29692	36584	0.92994	1.108	6892	0.17806	7	RISE1250_noUDG.SG	RISE1241_noUDG.SG	387.06
50348	54676	1.44859	1.6096	4328	0.161009	7	RISE1250_noUDG.SG	RISE1241_noUDG.SG	268.805
12273	17570	0.430191	0.597804	5297	0.167613	8	RISE1254_noUDG.SG	RISE1249_noUDG.SG	316.026
24410	29258	0.812912	0.976509	4848	0.163597	18	RISE547_noUDG.SG	I1917	296.338
9451	14508	0.475217	0.644013	5057	0.168796	1	RISE547_noUDG.SG	RISE550_noUDG.SG	299.592
10080	16139	0.37195	0.559561	6059	0.187611	3	RISE1248_noUDG.SG	RISE1246_noUDG.SG	322.955
43027	50740	1.22911	1.41463	7713	0.185516	5	RISE1248_noUDG.SG	RISE1246_noUDG.SG	415.759
42748	50740	1.22412	1.41463	7992	0.190508	5	RISE1247_noUDG.SG	RISE1246_noUDG.SG	419.51
6946	11734	0.246022	0.414938	4788	0.168916	8	RISE547_noUDG.SG	RISE507.508.merge_noUDG.SG	283.454
23381	30826	0.717248	0.897595	7445	0.180347	8	RISE1247_noUDG.SG	RISE1246_noUDG.SG	412.815
33643	40405	1.0421	1.23522	6762	0.19312	9	RISE1248_noUDG.SG	RISE1246_noUDG.SG	350.145
30005	37811	0.886048	1.0475	7806	0.161448	11	RISE1247_noUDG.SG	RISE1246_noUDG.SG	483.5
21570	27439	0.823552	0.997041	5869	0.173489	1	RISE240_noUDG.SG	I2069	338.292
50118	56850	1.48539	1.6627	6732	0.177306	4	RISE510_noUDG.SG	I2069	379.682
15193	24248	0.532264	0.718292	9055	0.186028	3	pcw061_noUDG.SG	RISE1163_noUDG.SG	486.755
54917	60666	1.28914	1.4534	5749	0.164262	6	pcw041_noUDG.SG	I13468	349.99
5810	10817	0.206973	0.384222	5007	0.177249	8	RISE240_noUDG.SG	I10565	282.484
7438	13118	0.283471	0.461195	5680	0.177724	10	RISE510_noUDG.SG	RISE511_noUDG.SG	319.597
3370	7615	0.154117	0.332643	4245	0.178526	12	RISE240_noUDG.SG	I10565	237.78
20887	26518	0.672998	0.83308	5631	0.160082	12	RISE510_noUDG.SG	I7960	351.757
15214	24015	0.53365	0.712586	8801	0.178936	3	pcw061_noUDG.SG	RISE1172_noUDG.SG	491.852
10070	15385	0.362539	0.52966	5315	0.167121	8	pcw041_noUDG.SG	KO1003	318.033
60715	68373	1.64082	1.82481	7658	0.183988	3	RISE510_noUDG.SG	I11752	416.223
15192	23855	0.53225	0.706452	8663	0.174202	3	pcw061_noUDG.SG	RISE1168_noUDG.SG	497.296
15201	24015	0.532522	0.712586	8814	0.180064	3	pcw061_noUDG.SG	RISE1165_noUDG.SG	489.493
61723	65670	1.81765	1.99227	3947	0.174622	4	ber2F_noUDG.SG	N49_noUDG.SG	226.031
51573	58113	1.44047	1.6137	6540	0.173229	5	pcw041_noUDG.SG	VLI007	377.535
30599	37561	0.960538	1.14139	6962	0.18085	7	ber2F_noUDG.SG	ber1M_noUDG.SG	384.96
15224	22018	0.523418	0.696469	6794	0.173051	8	pcw061_noUDG.SG	I0103	392.601
53340	58790	1.55271	1.72479	5450	0.172082	4	pcw061_noUDG.SG	PRE001	316.709
16336	21721	0.568703	0.750526	5385	0.181823	10	RISE510_noUDG.SG	OHR002	296.167
7241	13997	0.290238	0.488926	6756	0.198688	8	RISE510_noUDG.SG	I6712	340.031
6417	10802	0.238594	0.402443	4385	0.163849	10	pcw061_noUDG.SG	VLI076	267.624
5534	11990	0.285285	0.477856	6456	0.192571	4	ber2F_noUDG.SG	VOR004_noUDG.SG	335.253
29012	37537	0.834058	1.02833	8525	0.194274	8	pcw061_noUDG.SG	VOR004_noUDG.SG	438.813
19073	24945	0.622669	0.784887	5872	0.162218	12	ber2F_noUDG.SG	VOR004_noUDG.SG	361.982
20142	27956	0.654181	0.842151	7814	0.18797	14	pcw041_noUDG.SG	VOR004_noUDG.SG	415.705
31354	38093	1.07936	1.25732	6739	0.177962	1	RISE510_noUDG.SG	I6294	378.676
45776	52129	1.24571	1.40899	6353	0.163285	3	RISE240_noUDG.SG	I5272	389.074
24628	30459	0.588551	0.752328	5831	0.163777	6	RISE510_noUDG.SG	I5272	356.033
28867	32956	1.08471	1.2685	4089	0.183783	16	RISE510_noUDG.SG	I0370	222.491
16608	23433	0.577739	0.743838	6825	0.166099	14	ber2F_noUDG.SG	NAU002_noUDG.SG	410.899
30669	38514	0.97925	1.17331	7845	0.194056	4	ber2F_noUDG.SG	RISE1247_noUDG.SG	404.265
5536	11373	0.259562	0.458459	5837	0.198897	12	pcw061_noUDG.SG	RISE1248_noUDG.SG	293.468
12034	20084	0.493458	0.659519	8050	0.166061	13	pcw041_noUDG.SG	pcw070_noUDG.SG	484.762

## Sheet: Table3_ED_Fig3d
Start	End	StartM	EndM	length	lengthM	ch	iid1	iid2	SNP_Dens
34308	44676	1.15836	1.45404	10368	0.295679	1	I0443	I0438	350.651
32770	41203	0.985252	1.21104	8433	0.225786	2	I0443	I0438	373.495
8939	16681	0.377101	0.62179	7742	0.244689	4	I0443	I0438	316.402
24344	33574	0.767619	1.02208	9230	0.254464	12	I0443	I0438	362.723
8921	15478	0.452353	0.740478	6557	0.288125	22	I0443	I0438	227.575
4194	10209	0.20151	0.418614	6015	0.217104	12	I2105	I0438	277.056
65333	75794	1.81202	2.08648	10461	0.274462	2	I4889	I4886	381.146
60292	66163	1.76836	2.01384	5871	0.245474	4	I7127	I11902	239.17
16219	28217	0.563775	0.901595	11998	0.33782	10	ILK003	ILK002	355.16
46718	52694	1.548	1.77182	5976	0.223821	1	I4887	I4886	266.999
47686	58267	1.3761	1.82139	10581	0.445294	7	I4887	I4886	237.618
23361	49254	0.752951	1.55858	25893	0.805624	9	I4887	I4886	321.403
31053	40753	0.970052	1.23454	9700	0.264489	12	I4887	I4889	366.745
46718	57081	1.548	1.90083	10363	0.352832	1	ILK001	ILK002	293.709
9924	27382	0.367648	0.797381	17458	0.429733	3	ILK001	ILK002	406.252
17328	50142	0.650861	1.48582	32814	0.834958	4	ILK001	ILK002	393.002
10538	23221	0.38962	0.709901	12683	0.320281	5	ILK001	ILK002	395.996
12358	31557	0.482293	0.979277	19199	0.496984	12	ILK001	ILK002	386.31
3262	9727	0.358366	0.600039	6465	0.241673	15	I0104	ILK002	267.51
19993	27171	0.779586	0.988796	7178	0.20921	1	ILK001	ILK003	343.1
5868	12785	0.255945	0.459767	6917	0.203822	7	I10565	I3952	339.365
542	5957	0.028491	0.22997	5415	0.201479	11	I3950	I3952	268.763
2191	9619	0.149861	0.479786	7428	0.329925	1	I6590	I5835	225.142
34160	55538	1.06908	1.62869	21378	0.559608	4	I6590	I5835	382.017
22980	51289	0.705904	1.42832	28309	0.72242	5	I6590	I5835	391.863
33817	43196	1.03913	1.29498	9379	0.255843	7	I6590	I5835	366.592
912	38692	0.031423	1.17943	37780	1.148	9	I6590	I5835	329.093
11	34059	0.005505	1.03463	34048	1.02912	13	I6590	I5835	330.845
29313	35678	0.900883	1.15811	6365	0.257231	14	I6590	I5835	247.443
7	12317	7.6e-05	0.540034	12310	0.539958	16	I6590	I5835	227.981
2929	9112	0.282221	0.55139	6183	0.269169	19	RISE1163_noUDG.SG	ILK002	229.707
1059	6933	0.06772	0.327089	5874	0.259369	20	I6590	I5835	226.473
3569	8333	0.315072	0.522958	4764	0.207886	19	I7214	I5514	229.164
50265	68393	1.70241	2.18381	18128	0.481402	1	I7963	I13468	376.567
10	88408	0.026208	2.86273	88398	2.83652	1	I3949	I3950	311.642
21	93875	0.000458	2.68832	93854	2.68787	2	I3949	I3950	349.177
5386	12191	0.275924	0.49139	6805	0.215466	2	I3950	RISE511_noUDG.SG	315.827
3	77345	0.000199	2.23257	77342	2.23237	3	I3949	I3950	346.456
11	67754	0.00356	2.101	67743	2.09744	4	I3949	I3950	322.98
3	69063	0.000691	2.04086	69060	2.04017	5	I3949	I3950	338.502
8	75347	0.00379	1.92033	75339	1.91654	6	I3949	I3950	393.1
11	59603	0.001137	1.87153	59592	1.87039	7	I3949	I3950	318.608
50214	60828	1.3442	1.68002	10614	0.335823	8	I7963	I13468	316.059
3	60828	4.4e-05	1.68002	60825	1.67998	8	I3949	I3950	362.058
7	50546	0.001721	1.66301	50539	1.66129	9	I3949	I3950	304.216
13	58610	0.000366	1.80915	58597	1.80879	10	I3949	I3950	323.957
6	54590	0.000145	1.58217	54584	1.58203	11	I3949	I3950	345.026
9286	18139	0.385317	0.595343	8853	0.210026	12	I7963	I13468	421.519
25830	34059	0.813471	1.03636	8229	0.222884	12	I7963	I13468	369.206
2	53737	0.00171	1.7468	53735	1.74509	12	I3949	I3950	307.921
10	38927	0.005471	1.25705	38917	1.25157	13	I3949	I3950	310.944
13993	25334	0.511721	0.783126	11341	0.271405	14	I7963	I13468	417.863
11	35885	0.022322	1.202	35874	1.17968	14	I3949	I3950	304.101
10	34280	0.139128	1.41346	34270	1.27433	15	I3949	I3950	268.925
7	16924	7.6e-05	0.712395	16917	0.712319	16	I7963	I13468	237.492
2	34335	1.5e-05	1.34026	34333	1.34025	16	I3949	I3950	256.169
25	28892	0.002629	1.28474	28867	1.28211	17	I3949	I3950	225.152
3	33846	0.002663	1.17709	33843	1.17443	18	I3949	I3950	288.166
4194	10936	0.234278	0.457072	6742	0.222794	20	I7963	I13468	302.611
11	28940	0.000771	1.08213	28929	1.08136	20	I3949	I3950	267.523
11376	19526	0.46918	0.67045	8150	0.20127	20	I3950	RISE511_noUDG.SG	404.929
15	15707	0.017824	0.627865	15692	0.610041	21	I3949	I3950	257.229
542	5955	0.028491	0.229884	5413	0.201393	11	I6714	I3952	268.778
69030	76606	2.20596	2.41707	7576	0.211117	1	I7251	I5514	358.853
31	29418	0.027346	1.03856	29387	1.01121	1	I4885	I4886	290.613
42421	52595	1.38874	1.76993	10174	0.381191	1	I4885	I4886	266.9
56225	67831	1.88037	2.16167	11606	0.281295	1	I4885	I4886	412.592
14058	65314	0.534997	1.81185	51256	1.27685	2	I4885	I4886	401.424
83310	93875	2.29744	2.68832	10565	0.390886	2	I4885	I4886	270.284
65034	72181	1.71788	1.96958	7147	0.251702	3	I15620	I20806	283.947
26888	61811	0.783253	1.66919	34923	0.885939	3	I4885	I4886	394.192
10	31667	0.003554	1.01355	31657	1.01	4	I4885	I4886	313.436
49287	62498	1.4572	1.84573	13211	0.388535	4	I4885	I4886	340.021
10	30383	0.003851	0.749309	30373	0.745458	6	I4885	I4886	407.441
9307	41671	0.372461	1.2571	32364	0.884639	7	I4885	I4886	365.844
37565	60828	1.03028	1.68002	23263	0.649742	8	I4885	I4886	358.034
25864	50341	0.833051	1.64304	24477	0.809989	9	I4885	I4886	302.189
15958	22553	0.552901	0.780036	6595	0.227135	10	I7210	I5514	290.356
7047	38546	0.263898	1.17758	31499	0.913686	10	I4885	I4886	344.746
4	11113	0.000142	0.396867	11109	0.396725	11	I4885	I4886	280.018
16409	28480	0.535351	0.836339	12071	0.300988	11	I4885	I4886	401.046
29914	46118	0.882363	1.2633	16204	0.380938	11	I4885	I4886	425.371
23771	34725	0.752419	1.05588	10954	0.303463	12	I4885	I4886	360.967
15	38927	0.00556	1.25705	38912	1.25149	13	I4885	I4886	310.926
868	29920	0.236019	1.19152	29052	0.955506	15	I4885	I4886	304.048
845	17751	0.062072	0.738124	16906	0.676052	16	I4885	I4886	250.07
2248	12214	0.133835	0.579187	9966	0.445352	17	I4885	I4886	223.778
14986	26309	0.579274	0.876324	11323	0.29705	18	I4885	I4886	381.182
10	28940	0.000764	1.08213	28930	1.08137	20	I4885	I4886	267.531
23776	35605	0.883536	1.20157	11829	0.31803	1	I4885	I4887	371.946
40913	54548	1.3306	1.82859	13635	0.497984	1	I4885	I4887	273.804
53777	79537	1.56265	2.18417	25760	0.621518	2	I4885	I4887	414.469
32353	42528	0.939499	1.17567	10175	0.236172	3	I4885	I4887	430.83
61668	76648	1.66807	2.19463	14980	0.526562	3	I4885	I4887	284.487
10069	34209	0.405034	1.0694	24140	0.664371	4	I4885	I4887	363.351
25868	49285	0.833562	1.56022	23417	0.726655	9	I4885	I4887	322.257
46812	54590	1.28681	1.58217	7778	0.295362	11	I15620	I7127	263.338
14986	39926	0.488269	1.09294	24940	0.604674	11	I4885	I4887	412.454
11258	25591	0.455545	0.8068	14333	0.351255	12	I4885	I4887	408.051
6	8704	0.005462	0.351581	8698	0.346119	13	I4885	I4887	251.301
693	6832	0.046789	0.288942	6139	0.242153	16	RISE1170_noUDG.SG	ILK003	253.517
29632	34963	0.916788	1.1241	5331	0.207317	14	I14193	I0104	257.142
27	43583	0.027073	1.42091	43556	1.39383	1	I6714	I3949	312.491
46053	65869	1.49242	2.09744	19816	0.605015	1	I6714	I3949	327.529
11	88408	0.026219	2.86273	88397	2.83651	1	I6714	I3950	311.64
2583	54601	0.146738	1.57851	52018	1.43177	2	I6714	I3949	363.313
60600	88514	1.71356	2.4658	27914	0.752239	2	I6714	I3949	371.079
23	93875	0.000483	2.68832	93852	2.68784	2	I6714	I3950	349.172
52040	72982	1.51968	2.01135	20942	0.491669	2	I7290	I7214	425.937
2	7714	0.000165	0.306391	7712	0.306226	3	I6714	I3949	251.84
18260	30553	0.606557	0.88951	12293	0.282953	3	I6714	I3949	434.454
50457	59085	1.3714	1.5843	8628	0.212907	3	I6714	I3949	405.247
61894	77345	1.67075	2.23257	15451	0.561827	3	I6714	I3949	275.013
3	77345	0.000199	2.23257	77342	2.23237	3	I6714	I3950	346.456
5	9999	0.00021	0.36896	9994	0.36875	3	I7290	I7214	271.024
15251	25545	0.535306	0.744977	10294	0.209671	3	I7290	I7214	490.96
62227	70201	1.67759	1.89286	7974	0.21527	3	I7290	I7214	370.418
30898	51436	0.993345	1.51636	20538	0.523017	4	I6714	I3949	392.683
58523	68518	1.71796	2.14542	9995	0.427455	4	I6714	I3949	233.826
11	67752	0.00356	2.10092	67741	2.09736	4	I6714	I3950	322.982
44882	52489	1.33174	1.53762	7607	0.205879	4	I7962	I7963	369.489
4264	41376	0.185912	1.18321	37112	0.997297	5	I6714	I3949	372.126
51547	62495	1.43873	1.73259	10948	0.29386	5	I6714	I3949	372.558
3	69063	0.000691	2.04086	69060	2.04017	5	I6714	I3950	338.502
30450	58918	0.937833	1.62613	28468	0.688298	5	I7290	I7214	413.6
59444	69063	1.63599	2.04086	9619	0.404871	5	I7290	I7214	237.582
633	22529	0.035882	0.534391	21896	0.498509	6	I6714	I3949	439.23
30229	42190	0.745779	0.984259	11961	0.23848	6	I6714	I3949	501.551
48364	65322	1.15055	1.56999	16958	0.419448	6	I6714	I3949	404.293
11	75347	0.003866	1.92033	75336	1.91646	6	I6714	I3950	393.1
42801	67285	0.996951	1.63926	24484	0.642314	6	I7290	I7214	381.184
8022	26612	0.302697	0.665707	18590	0.36301	6	I7962	I7963	512.107
4726	35377	0.222652	1.07693	30651	0.854276	7	I6714	I3949	358.795
45115	56880	1.32791	1.73279	11765	0.404874	7	I6714	I3949	290.584
11	59603	0.001137	1.87153	59592	1.87039	7	I6714	I3950	318.608
47338	57229	1.36564	1.7559	9891	0.390267	7	I7290	I7214	253.442
41923	60828	1.16553	1.68002	18905	0.514492	8	I6714	I3949	367.45
15	60828	0.000219	1.68002	60813	1.6798	8	I6714	I3950	362.025
46972	60828	1.25348	1.68002	13856	0.426542	8	I7290	I7214	324.845
2648	18849	0.100762	0.596566	16201	0.495804	9	I6714	I3949	326.762
7	50546	0.001721	1.66301	50539	1.66129	9	I6714	I3950	304.216
27282	41552	0.879225	1.26659	14270	0.387367	9	I7290	I7214	368.384
13	23717	0.000366	0.809919	23704	0.809553	10	I6714	I3949	292.804
36754	58610	1.12868	1.80915	21856	0.680474	10	I6714	I3949	321.188
4	58610	0.000125	1.80915	58606	1.80903	10	I6714	I3950	323.964
4	31549	0.000142	0.911244	31545	0.911102	11	I6714	I3949	346.229
37319	49833	1.03815	1.39565	12514	0.357502	11	I6714	I3949	350.04
2	54590	0.000131	1.58217	54588	1.58204	11	I6714	I3950	345.048
40894	49858	1.11171	1.39887	8964	0.287151	11	I7290	I7214	312.17
9	19378	0.001936	0.625549	19369	0.623613	12	I6714	I3949	310.593
25754	46903	0.811174	1.42205	21149	0.610872	12	I6714	I3949	346.21
7	53737	0.001793	1.7468	53730	1.74501	12	I6714	I3950	307.907
33869	42962	1.03281	1.28459	9093	0.251776	12	I7205	I6590	361.154
12	13776	0.005509	0.527733	13764	0.522224	13	I6714	I3949	263.565
28300	38927	0.863242	1.25705	10627	0.393804	13	I6714	I3949	269.855
6	38927	0.005462	1.25705	38921	1.25158	13	I6714	I3950	310.974
1659	31855	0.137643	0.995645	30196	0.858002	14	I6714	I3949	351.934
11	35885	0.022322	1.202	35874	1.17968	14	I6714	I3950	304.101
10915	31387	0.626477	1.27338	20472	0.646899	15	I6714	I3949	316.464
10	34280	0.139128	1.41346	34270	1.27433	15	I6714	I3950	268.925
2	25990	1.5e-05	0.97628	25988	0.976265	16	I6714	I3949	266.198
2	34335	1.5e-05	1.34026	34333	1.34025	16	I6714	I3950	256.169
9	28892	0.001375	1.28474	28883	1.28336	17	I6714	I3949	225.057
25	28892	0.002629	1.28474	28867	1.28211	17	I6714	I3950	225.152
1054	12537	0.056763	0.536	11483	0.479237	18	I6714	I3949	239.61
28590	33846	0.954859	1.17709	5256	0.222231	18	I6714	I3949	236.511
3	33846	0.002663	1.17709	33843	1.17443	18	I6714	I3950	288.166
1945	21701	0.105696	0.743242	19756	0.637546	20	I6714	I3949	309.876
10	28940	0.000764	1.08213	28930	1.08137	20	I6714	I3950	267.531
1947	21258	0.105995	0.727377	19311	0.621382	20	I7290	I7214	310.775
14	12784	0.017403	0.501175	12770	0.483772	21	I6714	I3949	263.967
15	15707	0.017824	0.627865	15692	0.610041	21	I6714	I3950	257.229
8691	15707	0.358154	0.627865	7016	0.269711	21	I7290	I7214	260.13
1390	15483	0.137709	0.740762	14093	0.603053	22	I6714	I3949	233.694
2527	14126	0.220883	0.660169	11599	0.439286	22	I7290	I7214	264.042
10022	18989	0.407784	0.617699	8967	0.209915	12	I3387	I0438	427.173
56993	66403	1.52324	1.75087	9410	0.227627	3	I14166	I11902	413.396
1700	6325	0.102948	0.306966	4625	0.204018	4	I15616	I11902	226.696
1977	8560	0.070409	0.327053	6583	0.256644	10	I14166	I11902	256.503
41640	48615	1.1308	1.35817	6975	0.227369	11	I14166	I11902	306.77
67274	76605	2.1444	2.41704	9331	0.272638	1	I7276	I5514	342.249
8779	13496	0.540307	0.748172	4717	0.207865	19	I14585	I7958	226.926
27983	37177	0.874492	1.14277	9194	0.268278	12	I14585	I7964	342.704
17303	27393	0.592476	0.831433	10090	0.238957	14	I7280	I13467	422.252
10	23010	0.026208	0.861223	23000	0.835015	1	I3387	RISE511_noUDG.SG	275.444
25614	82402	0.950659	2.59033	56788	1.63967	1	I3387	RISE511_noUDG.SG	346.338
14376	93875	0.546585	2.68832	79499	2.14174	2	I3387	RISE511_noUDG.SG	371.189
4	46351	0.0002	1.26758	46347	1.26738	3	I3387	RISE511_noUDG.SG	365.691
68720	77345	1.84352	2.23257	8625	0.389052	3	I3387	RISE511_noUDG.SG	221.693
5594	17421	0.28642	0.653688	11827	0.367268	4	I3387	RISE511_noUDG.SG	322.026
21180	40131	0.725278	1.22007	18951	0.49479	4	I3387	RISE511_noUDG.SG	383.011
44504	58172	1.32234	1.7071	13668	0.384759	4	I3387	RISE511_noUDG.SG	355.235
27324	69063	0.836334	2.04086	41739	1.20452	5	I3387	RISE511_noUDG.SG	346.519
8	55702	0.00379	1.3029	55694	1.29911	6	I3387	RISE511_noUDG.SG	428.71
69940	75347	1.71918	1.92033	5407	0.201148	6	I3387	RISE511_noUDG.SG	268.807
2263	10258	0.129936	0.398934	7995	0.268998	7	I3387	RISE511_noUDG.SG	297.214
31136	50716	0.981568	1.45645	19580	0.47488	7	I3387	RISE511_noUDG.SG	412.315
4	60828	8.4e-05	1.68002	60824	1.67994	8	I3387	RISE511_noUDG.SG	362.061
21200	50546	0.686152	1.66301	29346	0.976858	9	I3387	RISE511_noUDG.SG	300.412
4287	51931	0.16014	1.53076	47644	1.37062	10	I3387	RISE511_noUDG.SG	347.61
2	43814	0.000131	1.18897	43812	1.18884	11	I3387	RISE511_noUDG.SG	368.527
4190	9881	0.201363	0.404087	5691	0.202724	12	I3387	RISE511_noUDG.SG	280.726
41287	53737	1.24608	1.7468	12450	0.500724	12	I3387	RISE511_noUDG.SG	248.64
6	33726	0.005462	1.02055	33720	1.01509	13	I3387	RISE511_noUDG.SG	332.187
17	35885	0.023016	1.202	35868	1.17898	14	I3387	RISE511_noUDG.SG	304.229
10	24306	0.139128	0.990806	24296	0.851678	15	I3387	RISE511_noUDG.SG	285.272
9	10633	0.000133	0.463274	10624	0.463141	16	I3387	RISE511_noUDG.SG	229.39
11276	31379	0.495195	1.16907	20103	0.673871	16	I3387	RISE511_noUDG.SG	298.321
3908	19959	0.215874	0.837079	16051	0.621205	17	I3387	RISE511_noUDG.SG	258.385
3	15603	0.002663	0.591071	15600	0.588408	18	I3387	RISE511_noUDG.SG	265.122
24998	33846	0.833545	1.17709	8848	0.343545	18	I3387	RISE511_noUDG.SG	257.55
11376	19526	0.46918	0.67045	8150	0.20127	20	I3387	I3950	404.929
417	26423	0.033763	0.94706	26006	0.913297	20	I3387	RISE511_noUDG.SG	284.749
22	15707	0.018961	0.627865	15685	0.608904	21	I3387	RISE511_noUDG.SG	257.594
69038	82088	2.20625	2.56846	13050	0.362207	1	I7276	I7251	360.291
39156	51599	1.16524	1.49205	12443	0.326809	2	I14175	I14171	380.742
65669	72063	1.58309	1.79876	6394	0.215669	6	I14176	I6677	296.473
3483	24281	0.158841	0.766175	20798	0.607334	12	I7282	I7210	342.447
10	88408	0.026208	2.86273	88398	2.83652	1	I7282	I7283	311.642
19	93875	0.000446	2.68832	93856	2.68788	2	I7282	I7283	349.182
3	77345	0.000199	2.23257	77342	2.23237	3	I7282	I7283	346.456
9	68518	0.003536	2.14542	68509	2.14188	4	I7282	I7283	319.854
20	69063	0.001231	2.04086	69043	2.03963	5	I7282	I7283	338.508
12	75347	0.003917	1.92033	75335	1.91641	6	I7282	I7283	393.105
11	59603	0.001137	1.87153	59592	1.87039	7	I7282	I7283	318.608
4	60828	8.4e-05	1.68002	60824	1.67994	8	I7282	I7283	362.061
2	50546	0.001662	1.66301	50544	1.66135	9	I7282	I7283	304.235
9628	18700	0.365562	0.621716	9072	0.256154	10	I7276	I7282	354.162
9	58610	0.00016	1.80915	58601	1.80899	10	I7282	I7283	323.943
2	54590	0.000131	1.58217	54588	1.58204	11	I7282	I7283	345.048
2	53737	0.00171	1.7468	53735	1.74509	12	I7282	I7283	307.921
6	38927	0.005462	1.25705	38921	1.25158	13	I7282	I7283	310.974
11	35885	0.022322	1.202	35874	1.17968	14	I7282	I7283	304.101
10	34280	0.139128	1.41346	34270	1.27433	15	I7282	I7283	268.925
7	34335	7.6e-05	1.34026	34328	1.34019	16	I7282	I7283	256.143
17	28892	0.002114	1.28474	28875	1.28262	17	I7282	I7283	225.124
3	33846	0.002663	1.17709	33843	1.17443	18	I7282	I7283	288.166
5	28940	0.000616	1.08213	28935	1.08152	20	I7282	I7283	267.541
15	15707	0.017824	0.627865	15692	0.610041	21	I7282	I7283	257.229
10	88408	0.026208	2.86273	88398	2.83652	1	I5833	I5835	311.642
27	93875	0.000538	2.68832	93848	2.68779	2	I5833	I5835	349.165
3	77345	0.000199	2.23257	77342	2.23237	3	I5833	I5835	346.456
19	8393	0.003613	0.364568	8374	0.360955	4	I5833	I5835	231.996
9379	68518	0.38688	2.14542	59139	1.75854	4	I5833	I5835	336.296
3	68111	0.000691	1.98192	68108	1.98123	5	I5833	I5835	343.766
5412	75347	0.220343	1.92033	69935	1.69998	6	I5833	I5835	411.387
12	59603	0.00117	1.87153	59591	1.87036	7	I5833	I5835	318.608
4	8539	8.4e-05	0.318833	8535	0.318749	8	I5833	I5835	267.766
10135	60828	0.365873	1.68002	50693	1.31415	8	I5833	I5835	385.748
5	50546	0.001694	1.66301	50541	1.66132	9	I5833	I5835	304.223
6	58610	0.000146	1.80915	58604	1.80901	10	I5833	I5835	323.957
4	54590	0.000142	1.58217	54586	1.58203	11	I5833	I5835	345.038
2	51387	0.00171	1.62534	51385	1.62363	12	I5833	I5835	316.483
26	38927	0.005879	1.25705	38901	1.25117	13	I5833	I5835	310.918
12	35885	0.022361	1.202	35873	1.17964	14	I5833	I5835	304.102
16	34280	0.14073	1.41346	34264	1.27273	15	I5833	I5835	269.217
22	34335	0.000572	1.34026	34313	1.33969	16	I5833	I5835	256.126
818	7679	0.06118	0.317156	6861	0.255976	16	RISE1166_noUDG.SG	ILK002	268.033
18	28892	0.002169	1.28474	28874	1.28257	17	I5833	I5835	225.126
3	33846	0.002663	1.17709	33843	1.17443	18	I5833	I5835	288.166
88	28940	0.003157	1.08213	28852	1.07898	20	I5833	I5835	267.401
22	15707	0.018961	0.627865	15685	0.608904	21	I5833	I5835	257.594
14632	24417	0.514246	0.72396	9785	0.209714	3	I5833	I4886	466.588
42987	48592	1.40674	1.64691	5605	0.240171	1	RISE1172_noUDG.SG	ILK003	233.375
693	6852	0.046789	0.2901	6159	0.243311	16	RISE1162_noUDG.SG	ILK003	253.133
17254	25928	0.561683	0.772315	8674	0.210632	11	RISE1166_noUDG.SG	ILK001	411.808
2135	9482	0.145494	0.475554	7347	0.33006	1	I5833	I6590	222.596
9498	21729	0.47845	0.828056	12231	0.349606	1	RISE1162_noUDG.SG	RISE1163_noUDG.SG	349.851
55296	86278	1.86135	2.76428	30982	0.902937	1	RISE1162_noUDG.SG	RISE1163_noUDG.SG	343.125
13	88408	0.026324	2.86273	88395	2.83641	1	RISE1172_noUDG.SG	RISE1163_noUDG.SG	311.644
25543	73518	0.82819	2.03163	47975	1.20344	2	RISE1162_noUDG.SG	RISE1163_noUDG.SG	398.649
85475	93875	2.36937	2.68832	8400	0.318957	2	RISE1162_noUDG.SG	RISE1163_noUDG.SG	263.359
23	93875	0.000483	2.68832	93852	2.68784	2	RISE1172_noUDG.SG	RISE1163_noUDG.SG	349.172
3	34648	0.000199	1.03085	34645	1.03065	3	RISE1162_noUDG.SG	RISE1163_noUDG.SG	336.147
3	77345	0.000199	2.23257	77342	2.23237	3	RISE1172_noUDG.SG	RISE1163_noUDG.SG	346.456
34090	49968	1.06725	1.4817	15878	0.414452	4	I5833	I6590	383.108
1716	34898	0.10468	1.08867	33182	0.983989	4	RISE1162_noUDG.SG	RISE1163_noUDG.SG	337.219
9	68518	0.003536	2.14542	68509	2.14188	4	RISE1172_noUDG.SG	RISE1163_noUDG.SG	319.854
22944	51384	0.702804	1.4331	28440	0.730299	5	I5833	I6590	389.43
30544	64748	0.940131	1.81371	34204	0.873576	5	RISE1162_noUDG.SG	RISE1163_noUDG.SG	391.54
3	69063	0.000691	2.04086	69060	2.04017	5	RISE1172_noUDG.SG	RISE1163_noUDG.SG	338.502
6485	26407	0.255685	0.65306	19922	0.397375	6	RISE1162_noUDG.SG	RISE1163_noUDG.SG	501.34
65235	73389	1.56637	1.85255	8154	0.286181	6	RISE1162_noUDG.SG	RISE1163_noUDG.SG	284.925
1	75347	0.00353	1.92033	75346	1.9168	6	RISE1172_noUDG.SG	RISE1163_noUDG.SG	393.083
11	59603	0.001137	1.87153	59592	1.87039	7	RISE1172_noUDG.SG	RISE1163_noUDG.SG	318.608
9775	60828	0.353319	1.68002	51053	1.3267	8	RISE1162_noUDG.SG	RISE1163_noUDG.SG	384.811
25	60828	0.000353	1.68002	60803	1.67967	8	RISE1172_noUDG.SG	RISE1163_noUDG.SG	361.994
1511	8866	0.059129	0.312939	7355	0.25381	9	I5833	I6590	289.784
7	24330	0.001721	0.784716	24323	0.782995	9	RISE1162_noUDG.SG	RISE1163_noUDG.SG	310.641
5	50546	0.001694	1.66301	50541	1.66132	9	RISE1172_noUDG.SG	RISE1163_noUDG.SG	304.223
6135	17431	0.232308	0.587425	11296	0.355117	10	RISE1162_noUDG.SG	RISE1163_noUDG.SG	318.092
19561	28028	0.633478	0.896591	8467	0.263113	10	RISE1162_noUDG.SG	RISE1163_noUDG.SG	321.801
53131	58286	1.57401	1.79557	5155	0.221556	10	RISE1162_noUDG.SG	RISE1163_noUDG.SG	232.672
15	58610	0.000386	1.80915	58595	1.80877	10	RISE1172_noUDG.SG	RISE1163_noUDG.SG	323.95
4	10640	0.000142	0.383199	10636	0.383057	11	RISE1162_noUDG.SG	RISE1163_noUDG.SG	277.661
42245	49217	1.14554	1.37736	6972	0.231821	11	RISE1162_noUDG.SG	RISE1163_noUDG.SG	300.749
14	54590	0.000205	1.58217	54576	1.58197	11	RISE1172_noUDG.SG	RISE1163_noUDG.SG	344.988
2	13422	0.00171	0.511296	13420	0.509586	12	RISE1162_noUDG.SG	RISE1163_noUDG.SG	263.351
35076	44647	1.0707	1.32848	9571	0.257776	12	RISE1162_noUDG.SG	RISE1163_noUDG.SG	371.291
2	53737	0.00171	1.7468	53735	1.74509	12	RISE1172_noUDG.SG	RISE1163_noUDG.SG	307.921
25	34894	0.005867	1.07657	34869	1.0707	13	I5833	I6590	325.666
7631	33872	0.315711	1.02441	26241	0.708698	13	RISE1162_noUDG.SG	RISE1163_noUDG.SG	370.271
18	38927	0.005762	1.25705	38909	1.25128	13	RISE1172_noUDG.SG	RISE1163_noUDG.SG	310.953
29313	35674	0.900883	1.15803	6361	0.257147	14	I5833	I6590	247.368
1795	27504	0.149177	0.834653	25709	0.685476	14	RISE1162_noUDG.SG	RISE1163_noUDG.SG	375.053
11	35852	0.022322	1.20121	35841	1.17889	14	RISE1172_noUDG.SG	RISE1163_noUDG.SG	304.024
10	34280	0.139128	1.41346	34270	1.27433	15	RISE1172_noUDG.SG	RISE1163_noUDG.SG	268.925
3411	12353	0.165875	0.543171	8942	0.377296	16	I5833	I6590	237.002
2	34335	1.5e-05	1.34026	34333	1.34025	16	RISE1172_noUDG.SG	RISE1163_noUDG.SG	256.169
14	28892	0.00166	1.28474	28878	1.28308	17	RISE1172_noUDG.SG	RISE1163_noUDG.SG	225.068
7926	22683	0.418424	0.758384	14757	0.33996	18	RISE1162_noUDG.SG	RISE1163_noUDG.SG	434.081
3	33846	0.002663	1.17709	33843	1.17443	18	RISE1172_noUDG.SG	RISE1163_noUDG.SG	288.166
1047	6988	0.067397	0.329413	5941	0.262016	20	I5833	I6590	226.742
15440	24633	0.546779	0.858714	9193	0.311935	20	RISE1162_noUDG.SG	RISE1163_noUDG.SG	294.709
41	28940	0.00137	1.08213	28899	1.08076	20	RISE1172_noUDG.SG	RISE1163_noUDG.SG	267.394
15	15707	0.017824	0.627865	15692	0.610041	21	RISE1172_noUDG.SG	RISE1163_noUDG.SG	257.229
1972	15483	0.174035	0.740762	13511	0.566727	22	RISE1172_noUDG.SG	RISE1163_noUDG.SG	238.404
404	88408	0.054291	2.86273	88004	2.80844	1	RISE1162_noUDG.SG	RISE1170_noUDG.SG	313.356
12427	20465	0.497643	0.704049	8038	0.206406	2	I5833	KO1002	389.427
23	93875	0.000483	2.68832	93852	2.68784	2	RISE1162_noUDG.SG	RISE1170_noUDG.SG	349.172
3	77345	0.000199	2.23257	77342	2.23237	3	RISE1162_noUDG.SG	RISE1170_noUDG.SG	346.456
2	68518	0.003483	2.14542	68516	2.14194	4	RISE1162_noUDG.SG	RISE1170_noUDG.SG	319.879
2428	14544	0.136702	0.564294	12116	0.427592	4	RISE1166_noUDG.SG	RISE1170_noUDG.SG	283.354
20	69063	0.001231	2.04086	69043	2.03963	5	RISE1162_noUDG.SG	RISE1170_noUDG.SG	338.508
12	75347	0.003917	1.92033	75335	1.91641	6	RISE1162_noUDG.SG	RISE1170_noUDG.SG	393.105
11	59603	0.001137	1.87153	59592	1.87039	7	RISE1162_noUDG.SG	RISE1170_noUDG.SG	318.608
42408	52348	1.27825	1.53057	9940	0.252324	7	RISE1166_noUDG.SG	RISE1170_noUDG.SG	393.938
1197	60828	0.048164	1.68002	59631	1.63186	8	RISE1162_noUDG.SG	RISE1170_noUDG.SG	365.418
7	50546	0.001721	1.66301	50539	1.66129	9	RISE1162_noUDG.SG	RISE1170_noUDG.SG	304.216
4	58610	0.000125	1.80915	58606	1.80903	10	RISE1162_noUDG.SG	RISE1170_noUDG.SG	323.964
4	54590	0.000142	1.58217	54586	1.58203	11	RISE1162_noUDG.SG	RISE1170_noUDG.SG	345.038
2	53737	0.00171	1.7468	53735	1.74509	12	RISE1162_noUDG.SG	RISE1170_noUDG.SG	307.921
6	38743	0.005462	1.25547	38737	1.25001	13	RISE1162_noUDG.SG	RISE1170_noUDG.SG	309.895
17	35885	0.023016	1.202	35868	1.17898	14	RISE1162_noUDG.SG	RISE1170_noUDG.SG	304.229
10	34278	0.139128	1.41342	34268	1.27429	15	RISE1162_noUDG.SG	RISE1170_noUDG.SG	268.918
52	34335	0.001599	1.34026	34283	1.33866	16	RISE1162_noUDG.SG	RISE1170_noUDG.SG	256.099
15	28892	0.001858	1.28474	28877	1.28288	17	RISE1162_noUDG.SG	RISE1170_noUDG.SG	225.095
3	33846	0.002663	1.17709	33843	1.17443	18	RISE1162_noUDG.SG	RISE1170_noUDG.SG	288.166
4	28940	0.000571	1.08213	28936	1.08156	20	RISE1162_noUDG.SG	RISE1170_noUDG.SG	267.539
3068	9086	0.185269	0.389642	6018	0.204373	20	RISE1172_noUDG.SG	RISE1170_noUDG.SG	294.462
11	15707	0.016287	0.627865	15696	0.611578	21	RISE1162_noUDG.SG	RISE1170_noUDG.SG	256.648
31042	67020	1.0742	2.13428	35978	1.06008	1	RISE1162_noUDG.SG	RISE1172_noUDG.SG	339.389
3	39227	0.000691	1.14255	39224	1.14186	5	RISE1162_noUDG.SG	RISE1172_noUDG.SG	343.511
1	53112	0.00353	1.2339	53111	1.23037	6	RISE1162_noUDG.SG	RISE1172_noUDG.SG	431.666
39933	50546	1.21512	1.66301	10613	0.447889	9	RISE1162_noUDG.SG	RISE1172_noUDG.SG	236.956
6135	58469	0.232308	1.80303	52334	1.57072	10	RISE1162_noUDG.SG	RISE1172_noUDG.SG	333.185
26835	54590	0.799599	1.58217	27755	0.782572	11	RISE1162_noUDG.SG	RISE1172_noUDG.SG	354.664
2	53737	0.00171	1.7468	53735	1.74509	12	RISE1162_noUDG.SG	RISE1172_noUDG.SG	307.921
24983	38927	0.793561	1.25705	13944	0.463485	13	RISE1162_noUDG.SG	RISE1172_noUDG.SG	300.851
12285	35885	0.465103	1.202	23600	0.736894	14	RISE1162_noUDG.SG	RISE1172_noUDG.SG	320.263
7882	34335	0.326535	1.34026	26453	1.01373	16	RISE1162_noUDG.SG	RISE1172_noUDG.SG	260.948
18	27044	0.002169	1.15944	27026	1.15727	17	RISE1162_noUDG.SG	RISE1172_noUDG.SG	233.532
3	33846	0.002663	1.17709	33843	1.17443	18	RISE1162_noUDG.SG	RISE1172_noUDG.SG	288.166
6548	15707	0.296802	0.627865	9159	0.331063	21	RISE1162_noUDG.SG	RISE1172_noUDG.SG	276.654
39591	47341	1.08589	1.30525	7750	0.219368	11	I11752	I3952	353.288
2843	9134	0.279011	0.552056	6291	0.273045	19	RISE1173_noUDG.SG	ILK002	230.402
62934	68344	1.75184	1.99429	5410	0.242455	5	I11752	I2069	223.134
31699	45647	0.993462	1.33726	13948	0.343802	10	I11752	I2069	405.699
377	15088	0.0524	0.667981	14711	0.615581	1	RISE1173_noUDG.SG	RISE1163_noUDG.SG	238.977
33390	88408	1.13761	2.86273	55018	1.72512	1	RISE1173_noUDG.SG	RISE1163_noUDG.SG	318.923
18	64554	0.00041	1.79454	64536	1.79413	2	RISE1173_noUDG.SG	RISE1163_noUDG.SG	359.707
67953	82749	1.90835	2.27936	14796	0.371009	2	RISE1173_noUDG.SG	RISE1163_noUDG.SG	398.804
85416	93875	2.36842	2.68832	8459	0.3199	2	RISE1173_noUDG.SG	RISE1163_noUDG.SG	264.426
3	16428	0.000199	0.570393	16425	0.570194	3	RISE1173_noUDG.SG	RISE1163_noUDG.SG	288.06
34520	72560	1.0233	1.99335	38040	0.970054	3	RISE1173_noUDG.SG	RISE1163_noUDG.SG	392.143
19037	28488	0.686843	0.920049	9451	0.233206	4	RISE1173_noUDG.SG	RISE1163_noUDG.SG	405.264
42673	67832	1.28215	2.10512	25159	0.822972	4	RISE1173_noUDG.SG	RISE1163_noUDG.SG	305.709
3	46514	0.000691	1.32404	46511	1.32335	5	RISE1173_noUDG.SG	RISE1163_noUDG.SG	351.465
50976	61819	1.41848	1.70299	10843	0.284511	5	RISE1173_noUDG.SG	RISE1163_noUDG.SG	381.11
3903	65225	0.167505	1.56421	61322	1.39671	6	RISE1173_noUDG.SG	RISE1163_noUDG.SG	439.046
8459	42712	0.345686	1.28238	34253	0.936694	7	RISE1173_noUDG.SG	RISE1163_noUDG.SG	365.68
4	59784	8.4e-05	1.63348	59780	1.63339	8	RISE1173_noUDG.SG	RISE1163_noUDG.SG	365.986
38668	48554	1.06092	1.28325	9886	0.222333	8	I11752	I10565	444.648
5	50546	0.001694	1.66301	50541	1.66132	9	RISE1173_noUDG.SG	RISE1163_noUDG.SG	304.223
2102	58610	0.073877	1.80915	56508	1.73528	10	RISE1173_noUDG.SG	RISE1163_noUDG.SG	325.643
10533	42461	0.375495	1.15054	31928	0.775042	11	RISE1173_noUDG.SG	RISE1163_noUDG.SG	411.952
47978	54590	1.33312	1.58217	6612	0.249048	11	RISE1173_noUDG.SG	RISE1163_noUDG.SG	265.491
7296	42597	0.325344	1.27562	35301	0.950278	12	RISE1173_noUDG.SG	RISE1163_noUDG.SG	371.481
18	7925	0.005762	0.324304	7907	0.318542	13	RISE1173_noUDG.SG	RISE1163_noUDG.SG	248.225
15102	38927	0.553769	1.25705	23825	0.703277	13	RISE1173_noUDG.SG	RISE1163_noUDG.SG	338.771
11285	34279	0.43598	1.08781	22994	0.651826	14	RISE1173_noUDG.SG	RISE1163_noUDG.SG	352.763
10	27254	0.139128	1.0698	27244	0.930668	15	RISE1173_noUDG.SG	RISE1163_noUDG.SG	292.736
8	34335	9.8e-05	1.34026	34327	1.34017	16	RISE1173_noUDG.SG	RISE1163_noUDG.SG	256.14
11	28892	0.001458	1.28474	28881	1.28328	17	RISE1173_noUDG.SG	RISE1163_noUDG.SG	225.056
3	33846	0.002663	1.17709	33843	1.17443	18	RISE1173_noUDG.SG	RISE1163_noUDG.SG	288.166
3561	9081	0.314783	0.549028	5520	0.234245	19	I11752	I3950	235.651
1008	12851	0.063391	0.499278	11843	0.435887	20	I11752	I10565	271.699
48688	57351	1.43501	1.67862	8663	0.243606	4	RISE1173_noUDG.SG	RISE1170_noUDG.SG	355.615
3563	9246	0.314916	0.554091	5683	0.239175	19	I11752	I6714	237.608
3068	9086	0.185269	0.389642	6018	0.204373	20	RISE1173_noUDG.SG	RISE1170_noUDG.SG	294.462
21668	48202	0.827463	1.63544	26534	0.807981	1	RISE1173_noUDG.SG	RISE1162_noUDG.SG	328.399
66703	88408	2.12115	2.86273	21705	0.741581	1	RISE1173_noUDG.SG	RISE1162_noUDG.SG	292.686
392	88408	0.053126	2.86273	88016	2.8096	1	RISE1173_noUDG.SG	RISE1172_noUDG.SG	313.268
25786	64508	0.829982	1.79385	38722	0.963868	2	RISE1173_noUDG.SG	RISE1162_noUDG.SG	401.736
73477	93875	2.02889	2.68832	20398	0.659436	2	RISE1173_noUDG.SG	RISE1162_noUDG.SG	309.325
23	93875	0.000483	2.68832	93852	2.68784	2	RISE1173_noUDG.SG	RISE1172_noUDG.SG	349.172
46649	60148	1.28179	1.62648	13499	0.344693	3	RISE1173_noUDG.SG	RISE1162_noUDG.SG	391.624
65975	77345	1.73817	2.23257	11370	0.494403	3	RISE1173_noUDG.SG	RISE1162_noUDG.SG	229.974
3	77345	0.000199	2.23257	77342	2.23237	3	RISE1173_noUDG.SG	RISE1172_noUDG.SG	346.456
33006	60523	1.04579	1.77574	27517	0.729946	4	RISE1173_noUDG.SG	RISE1162_noUDG.SG	376.973
19	68518	0.003613	2.14542	68499	2.14181	4	RISE1173_noUDG.SG	RISE1172_noUDG.SG	319.819
30556	46072	0.940269	1.31234	15516	0.372066	5	RISE1173_noUDG.SG	RISE1162_noUDG.SG	417.023
3	69063	0.000691	2.04086	69060	2.04017	5	RISE1173_noUDG.SG	RISE1172_noUDG.SG	338.502
25926	37270	0.636363	0.883535	11344	0.247172	6	RISE1173_noUDG.SG	RISE1162_noUDG.SG	458.952
1	75347	0.00353	1.92033	75346	1.9168	6	RISE1173_noUDG.SG	RISE1172_noUDG.SG	393.083
11	8905	0.001137	0.357727	8894	0.35659	7	RISE1173_noUDG.SG	RISE1162_noUDG.SG	249.418
42368	52164	1.27602	1.52548	9796	0.249463	7	RISE1173_noUDG.SG	RISE1162_noUDG.SG	392.684
11	59603	0.001137	1.87153	59592	1.87039	7	RISE1173_noUDG.SG	RISE1172_noUDG.SG	318.608
9826	59808	0.356512	1.63573	49982	1.27922	8	RISE1173_noUDG.SG	RISE1162_noUDG.SG	390.723
23	60828	0.000329	1.68002	60805	1.67969	8	RISE1173_noUDG.SG	RISE1172_noUDG.SG	362.001
7	24365	0.001721	0.78903	24358	0.787309	9	RISE1173_noUDG.SG	RISE1162_noUDG.SG	309.383
40522	50546	1.23874	1.66301	10024	0.424268	9	RISE1173_noUDG.SG	RISE1162_noUDG.SG	236.266
5	50546	0.001694	1.66301	50541	1.66132	9	RISE1173_noUDG.SG	RISE1172_noUDG.SG	304.223
1662	17411	0.055328	0.586842	15749	0.531514	10	RISE1173_noUDG.SG	RISE1162_noUDG.SG	296.305
19561	29399	0.633478	0.933076	9838	0.299598	10	RISE1173_noUDG.SG	RISE1162_noUDG.SG	328.373
53133	58469	1.57437	1.80303	5336	0.228662	10	RISE1173_noUDG.SG	RISE1162_noUDG.SG	233.358
12	58610	0.00035	1.80915	58598	1.8088	10	RISE1173_noUDG.SG	RISE1172_noUDG.SG	323.96
15	54590	0.000214	1.58217	54575	1.58196	11	RISE1173_noUDG.SG	RISE1172_noUDG.SG	344.984
14582	38404	0.540556	1.17709	23822	0.636537	12	RISE1173_noUDG.SG	RISE1162_noUDG.SG	374.244
44294	51206	1.31969	1.60756	6912	0.287863	12	RISE1173_noUDG.SG	RISE1162_noUDG.SG	240.114
2	53737	0.00171	1.7468	53735	1.74509	12	RISE1173_noUDG.SG	RISE1172_noUDG.SG	307.921
15381	25209	0.557192	0.797196	9828	0.240004	13	RISE1173_noUDG.SG	RISE1162_noUDG.SG	409.493
28919	38927	0.881676	1.25705	10008	0.37537	13	RISE1173_noUDG.SG	RISE1162_noUDG.SG	266.617
10	38927	0.005471	1.25705	38917	1.25157	13	RISE1173_noUDG.SG	RISE1172_noUDG.SG	310.944
12285	30215	0.465103	0.935311	17930	0.470208	14	RISE1173_noUDG.SG	RISE1162_noUDG.SG	381.321
11	35885	0.022322	1.202	35874	1.17968	14	RISE1173_noUDG.SG	RISE1172_noUDG.SG	304.101
347	15525	0.214827	0.737276	15178	0.522449	15	RISE1173_noUDG.SG	RISE1162_noUDG.SG	290.516
9	34280	0.138412	1.41346	34271	1.27505	15	RISE1173_noUDG.SG	RISE1172_noUDG.SG	268.782
17963	29223	0.750491	1.09573	11260	0.345242	16	RISE1173_noUDG.SG	RISE1162_noUDG.SG	326.148
2	34335	1.5e-05	1.34026	34333	1.34025	16	RISE1173_noUDG.SG	RISE1172_noUDG.SG	256.169
10	28892	0.001425	1.28474	28882	1.28331	17	RISE1173_noUDG.SG	RISE1172_noUDG.SG	225.058
3	33846	0.002663	1.17709	33843	1.17443	18	RISE1173_noUDG.SG	RISE1172_noUDG.SG	288.166
7	28940	0.000667	1.08213	28933	1.08147	20	RISE1173_noUDG.SG	RISE1172_noUDG.SG	267.535
11	7045	0.016287	0.303391	7034	0.287104	21	RISE1173_noUDG.SG	RISE1162_noUDG.SG	244.998
9721	15681	0.397729	0.62755	5960	0.229821	21	RISE1173_noUDG.SG	RISE1162_noUDG.SG	259.332
11	15707	0.016287	0.627865	15696	0.611578	21	RISE1173_noUDG.SG	RISE1172_noUDG.SG	256.648
14	14032	0.021632	0.652959	14018	0.631327	22	RISE1173_noUDG.SG	RISE1162_noUDG.SG	222.04
1972	15483	0.174035	0.740762	13511	0.566727	22	RISE1173_noUDG.SG	RISE1172_noUDG.SG	238.404
817	7679	0.061168	0.317156	6862	0.255988	16	RISE1171_noUDG.SG	ILK002	268.059
2963	9159	0.286381	0.552501	6196	0.26612	19	RISE1171_noUDG.SG	ILK002	232.827
23845	30864	0.762973	0.967982	7019	0.205009	7	I7275	I2069	342.375
20746	30523	0.670018	0.942022	9777	0.272004	14	RISE1168_noUDG.SG	I5514	359.443
8590	25336	0.451118	0.941934	16746	0.490816	1	Plinkaigalis242	Gyvakarai1_10bp_noUDG	341.187
16	88408	0.026621	2.86273	88392	2.83611	1	I18114	I7135	311.666
40447	64428	1.19728	1.79142	23981	0.594143	2	Plinkaigalis242	Gyvakarai1_10bp_noUDG	403.623
1344	12949	0.044349	0.504753	11605	0.460404	2	I18114	I7135	252.061
13576	52584	0.523989	1.53734	39008	1.01335	2	I18114	I7135	384.941
50056	58733	1.36198	1.56917	8677	0.207188	3	Plinkaigalis242	Gyvakarai1_10bp_noUDG	418.798
3	65031	0.000199	1.71711	65028	1.71691	3	I18114	I7135	378.751
3	66951	0.003491	2.05806	66948	2.05457	4	I18114	I7135	325.849
3	5286	0.000691	0.217358	5283	0.216667	5	I18114	I7135	243.83
19963	46512	0.63704	1.32404	26549	0.686997	5	I18114	I7135	386.45
9	10588	0.003834	0.377089	10579	0.373255	6	I18114	I7135	283.426
30947	73951	0.764764	1.87556	43004	1.1108	6	I18114	I7135	387.145
21444	41923	0.704744	1.26383	20479	0.559083	7	Plinkaigalis242	Gyvakarai1_10bp_noUDG	366.296
15590	29019	0.545867	0.887499	13429	0.341632	7	I18114	I7135	393.084
41249	52882	1.24869	1.55495	11633	0.306258	7	I18114	I7135	379.843
4	15641	8.4e-05	0.533813	15637	0.533729	8	I18114	I7135	292.976
43045	60828	1.18462	1.68002	17783	0.495399	8	I18114	I7135	358.963
8427	15102	0.288047	0.505418	6675	0.217371	9	Plinkaigalis242	Gyvakarai1_10bp_noUDG	307.079
23426	42553	0.757714	1.28417	19127	0.526456	9	Plinkaigalis242	Gyvakarai1_10bp_noUDG	363.316
7	6888	0.001721	0.240456	6881	0.238735	9	I18114	I7135	288.228
14433	22998	0.483166	0.736127	8565	0.252961	9	I18114	I7135	338.59
41606	50546	1.26704	1.66301	8940	0.395975	9	I18114	I7135	225.772
15869	29517	0.549573	0.936982	13648	0.387409	10	Plinkaigalis242	Gyvakarai1_10bp_noUDG	352.289
13	5372	0.000366	0.204902	5359	0.204536	10	I18114	I7135	262.008
5979	15083	0.222656	0.51655	9104	0.293894	10	I18114	I7135	309.772
38807	47679	1.18626	1.38875	8872	0.202489	10	I18114	I7135	438.147
4	10568	0.000142	0.376024	10564	0.375882	11	I18114	I7135	281.046
20913	52555	0.65178	1.50413	31642	0.852346	11	I18114	I7135	371.234
12644	53737	0.490978	1.7468	41093	1.25582	12	I18114	I7135	327.22
29001	38927	0.884981	1.25705	9926	0.372065	13	Plinkaigalis242	Gyvakarai1_10bp_noUDG	266.781
1446	12520	0.07245	0.502669	11074	0.430219	13	I18114	I7135	257.404
1268	9138	0.114859	0.393949	7870	0.27909	14	I18114	I7135	281.988
6046	28322	0.497052	1.11291	22276	0.615858	15	I18114	I7135	361.707
18232	25922	0.76291	0.973573	7690	0.210663	16	I18114	I7135	365.038
27469	34335	1.03605	1.34026	6866	0.304215	16	I18114	I7135	225.696
8702	16003	0.453983	0.714338	7301	0.260355	17	Plinkaigalis242	Gyvakarai1_10bp_noUDG	280.425
3	33587	0.002663	1.17142	33584	1.16876	18	I18114	I7135	287.348
4361	28940	0.238285	1.08213	24579	0.843849	20	I18114	I7135	291.272
15	15707	0.017824	0.627865	15692	0.610041	21	I18114	I7135	257.229
14	12166	0.021632	0.566882	12152	0.54525	22	I18114	I7135	222.87
61108	70745	1.72307	1.97061	9637	0.24754	2	RISE1168_noUDG.SG	ILK001	389.311
16995	25741	0.556165	0.763614	8746	0.207449	11	RISE1171_noUDG.SG	ILK001	421.598
13456	28388	0.606203	1.0196	14932	0.413399	1	RISE1171_noUDG.SG	RISE1163_noUDG.SG	361.201
32985	41287	1.12382	1.34166	8302	0.217844	1	RISE1171_noUDG.SG	RISE1163_noUDG.SG	381.098
41375	48277	1.35061	1.6388	6902	0.288185	1	RISE1171_noUDG.SG	RISE1163_noUDG.SG	239.499
19	49840	0.026674	1.69168	49821	1.66501	1	RISE1168_noUDG.SG	RISE1163_noUDG.SG	299.224
13678	48263	0.612329	1.63837	34585	1.02604	1	RISE1167_noUDG.SG	RISE1163_noUDG.SG	337.071
12280	37527	0.494273	1.11243	25247	0.618161	2	RISE1171_noUDG.SG	RISE1163_noUDG.SG	408.421
51061	85535	1.47867	2.36988	34474	0.891206	2	RISE1171_noUDG.SG	RISE1163_noUDG.SG	386.824
4500	47866	0.234391	1.39899	43366	1.1646	2	RISE1168_noUDG.SG	RISE1163_noUDG.SG	372.369
83797	93875	2.31225	2.68832	10078	0.376075	2	RISE1168_noUDG.SG	RISE1163_noUDG.SG	267.978
3817	65787	0.194816	1.82696	61970	1.63215	2	RISE1167_noUDG.SG	RISE1163_noUDG.SG	379.684
68267	85535	1.91355	2.36988	17268	0.456328	2	RISE1167_noUDG.SG	RISE1163_noUDG.SG	378.412
[truncated: 3,373 more rows]
