# Supplementary material for: Accurate detection of identity-by-descent segments in human ancient DNA
Source: Nat Genet. 2023 Dec 20;56(1):143–51. doi: 10.1038/s41588-023-01582-w (PMC10786714; doi:10.1038/s41588-023-01582-w)
Supplement: Supplementary file 11 — IBD sharing statistics for downsampled individuals (10 independent replicates for 1× and 0.75× downsampling) from ref. 26. [file 41588_2023_1582_MOESM11_ESM.xlsx]

## Sheet: cov1.hazelton
iid1	iid2	max_IBD	sum_IBD>8.0	n_IBD>8.0	sum_IBD>12.0	n_IBD>12.0	sum_IBD>16.0	n_IBD>16.0	sum_IBD>20.0	n_IBD>20.0
SC3m.batch1.bam	NC1m.batch1.bam	268.788	3331.88	32	3331.88	32	3331.88	32	3331.88	32
NE2m.batch1.bam	NC3f.batch1.bam	223.745	3329.24	28	3329.24	28	3329.24	28	3329.24	28
NE2m.batch1.bam	SC5m.batch1.bam	268.788	3315.78	25	3315.78	25	3315.78	25	3315.78	25
NC4m.batch1.bam	NC1m.batch1.bam	223.23	3269.35	33	3269.35	33	3269.35	33	3269.35	33
SP1m.batch1.bam	NC1m.batch1.bam	211.028	3261.21	31	3249.64	30	3249.64	30	3249.64	30
SP3m.batch1.bam	NE2m.batch1.bam	231.096	3260.27	31	3260.27	31	3245.39	30	3245.39	30
NE1m.batch1.bam	NC3f.batch1.bam	283.611	3239.92	26	3239.92	26	3239.92	26	3239.92	26
NE2m.batch1.bam	NC1m.batch1.bam	211.287	3227.65	27	3227.65	27	3227.65	27	3227.65	27
NC7f.batch1.bam	NE2m.batch1.bam	283.357	3226.52	26	3226.52	26	3226.52	26	3226.52	26
SP2m.batch1.bam	SE1m.batch1.bam	275.197	3221.46	26	3221.46	26	3221.46	26	3221.46	26
SC2m.batch1.bam	NC1m.batch1.bam	223.237	3183.13	35	3174.45	34	3159.48	33	3142.11	32
SE1m.batch1.bam	NC2f.batch1.bam	268.765	3176.09	32	3176.09	32	3163.81	31	3163.81	31
NC4m.batch1.bam	NC2f.batch1.bam	186.948	3165.59	30	3157.44	29	3157.44	29	3157.44	29
SC2m.batch1.bam	SP1m.batch1.bam	177.559	2508.32	42	2471.4	38	2430.67	35	2413.8	34
SC9f.batch1.bam	SC8m.batch1.bam	160.27	2333.47	45	2316.75	43	2272.57	40	2203.22	36
NC7f.batch1.bam	SP3m.batch1.bam	211.985	2284.49	36	2243.76	32	2243.76	32	2225	31
SC3m.batch1.bam	SP1m.batch1.bam	167.751	1895.47	38	1854.04	34	1827.37	32	1753.27	28
SC3m.batch1.bam	SC8m.batch1.bam	170.331	1883.9	30	1872.4	29	1872.4	29	1836.2	27
SP3m.batch1.bam	NC1m.batch1.bam	187.984	1866.18	22	1842.97	20	1842.97	20	1824.2	19
NC4m.batch1.bam	NE2m.batch1.bam	191.082	1794.41	28	1758.48	24	1745.04	23	1708.86	21
SP3m.batch1.bam	SC5m.batch1.bam	207.581	1742.88	29	1723.1	27	1697.94	25	1679.18	24
NC7f.batch1.bam	NC1m.batch1.bam	185.578	1739.46	25	1718.49	23	1705.9	22	1705.9	22
NE2m.batch1.bam	SP1m.batch1.bam	163.061	1718.41	32	1687.32	29	1649.92	26	1614.43	24
SC5m.batch1.bam	NC1m.batch1.bam	180.888	1703.06	25	1703.06	25	1674.29	23	1656.65	22
NE2m.batch1.bam	SC2m.batch1.bam	172.733	1658.22	34	1630.93	31	1618.64	30	1544.65	26
NC9m.batch1.bam	SC2m.batch1.bam	116.845	1647.39	29	1616.06	26	1602.34	25	1584.6	24
SC3m.batch1.bam	SC2m.batch1.bam	175.071	1614.54	35	1587.01	32	1521.3	27	1487.77	25
SC6m.batch1.bam	NC1m.batch1.bam	187.039	1613.29	23	1595.33	21	1580.6	20	1561.29	19
NE2m.batch1.bam	NE1m.batch1.bam	80.8667	1584.48	48	1533.53	43	1461.37	38	1388.8	34
SC6m.batch1.bam	SP1m.batch1.bam	108.492	1579.94	40	1568.57	39	1527.16	36	1476.02	33
NC7f.batch1.bam	NC9m.batch1.bam	145.917	1566.63	37	1546.42	35	1487.78	31	1487.78	31
SP3m.batch1.bam	NC9m.batch1.bam	132.251	1564.04	35	1535.72	32	1495.21	29	1459.27	27
SC3m.batch1.bam	NE2m.batch1.bam	142.836	1526.69	27	1516.61	26	1503.8	25	1471.11	23
SC3m.batch1.bam	NC4m.batch1.bam	153.207	1515.71	25	1497.08	23	1469.63	21	1469.63	21
SC5m.batch1.bam	NC3f.batch1.bam	158.203	1510.71	17	1498.74	16	1498.74	16	1498.74	16
NC7f.batch1.bam	SC5m.batch1.bam	180.88	1465.52	23	1465.52	23	1453.1	22	1434.86	21
SP2m.batch1.bam	NC2f.batch1.bam	144.861	1454.78	22	1424.29	19	1409.19	18	1409.19	18
SC3m.batch1.bam	SC9f.batch1.bam	144.089	1430.72	22	1430.72	22	1430.72	22	1430.72	22
NC4m.batch1.bam	SC2m.batch1.bam	160.877	1419.71	32	1398.31	30	1341.84	26	1270.99	22
NC4m.batch1.bam	SE1m.batch1.bam	95.6403	1407.86	36	1378.58	33	1337.82	30	1337.82	30
SC2m.batch1.bam	SC6m.batch1.bam	115.449	1365.2	38	1305.8	32	1278.96	30	1193.24	25
NC7f.batch1.bam	NC3f.batch1.bam	177.347	1359.36	19	1359.36	19	1346.7	18	1346.7	18
NC4m.batch1.bam	SP1m.batch1.bam	171.916	1313.94	22	1265.19	17	1265.19	17	1229.94	15
SP3m.batch1.bam	NC3f.batch1.bam	170.137	1266.39	20	1258.36	19	1229.85	17	1209.86	16
SC8m.batch1.bam	NC1m.batch1.bam	94.3567	1089.31	24	1080.26	23	1052.05	21	1017.11	19
NC7f.batch1.bam	NC4m.batch1.bam	155.918	1082.49	21	1050.21	18	1037.72	17	1020.87	16
SP3m.batch1.bam	SP1m.batch1.bam	150.826	1070.15	23	1046.94	21	1019.76	19	983.807	17
NC4m.batch1.bam	SP3m.batch1.bam	159.039	1057.54	23	1049.08	22	979.16	17	979.16	17
NC4m.batch1.bam	SC5m.batch1.bam	124.262	1026.33	21	1001.31	18	973.439	16	973.439	16
NC7f.batch1.bam	SP1m.batch1.bam	156.163	974.991	18	965.45	17	951.308	16	913.611	14
NC7f.batch1.bam	SC2m.batch1.bam	174.88	960.11	19	951.377	18	910.731	15	891.706	14
SC5m.batch1.bam	SP1m.batch1.bam	84.2201	933.388	22	903.985	19	891.879	18	856.284	16
SC3m.batch1.bam	SC6m.batch1.bam	129.838	926.927	22	886.707	18	871.749	17	799.712	13
SP3m.batch1.bam	SC2m.batch1.bam	162.731	921.445	19	901.492	17	875.052	15	875.052	15
NC9m.batch1.bam	SP1m.batch1.bam	89.7657	871.688	21	862.046	20	862.046	20	804.694	17
NC9m.batch1.bam	NC1m.batch1.bam	90.9882	869.498	18	852.437	16	837.134	15	819.75	14
SC3m.batch1.bam	SP3m.batch1.bam	123.177	863.549	17	842.702	15	812.246	13	812.246	13
SC8m.batch1.bam	SP1m.batch1.bam	88.3177	847.211	23	798.148	18	783.776	17	767.361	16
SC2m.batch1.bam	SC5m.batch1.bam	124.21	801.971	19	801.971	19	786.765	18	715.98	14
SC3m.batch1.bam	NC7f.batch1.bam	157.272	796.16	17	760.852	13	760.852	13	743.483	12
NE2m.batch1.bam	SC6m.batch1.bam	96.8531	786.326	18	766.9	16	741.194	14	721.934	13
NE1m.batch1.bam	SC5m.batch1.bam	71.6813	750.201	27	698.167	22	671.421	20	618.988	17
SC9f.batch1.bam	SE3m.batch1.bam	88.6028	712.892	27	655.236	21	599.61	17	521.469	13
NC4m.batch1.bam	SC6m.batch1.bam	129.687	711.718	18	691.814	16	678.869	15	589.641	10
SC3m.batch1.bam	SC5m.batch1.bam	97.3923	683.521	19	654.666	16	639.867	15	601.399	13
NC4m.batch1.bam	SC8m.batch1.bam	90.7662	660.994	13	651.24	12	637.099	11	637.099	11
NC7f.batch1.bam	NE1m.batch1.bam	60.8836	624.444	21	593.555	18	578.298	17	560.17	16
SC8m.batch1.bam	NE2m.batch1.bam	116.751	609.83	17	566.109	13	550.986	12	534.469	11
SP3m.batch1.bam	NE1m.batch1.bam	71.7059	602.906	18	602.906	18	588.532	17	551.398	15
SC8m.batch1.bam	SC2m.batch1.bam	116.761	601.852	20	552.242	15	523.849	13	507.381	12
SP2m.batch1.bam	NC4m.batch1.bam	95.2269	597.799	18	569.008	15	526.451	12	507.301	11
SC3m.batch1.bam	SP4m.batch1.bam	78.481	597.123	19	555.184	15	539.202	14	503.697	12
SE3m.batch1.bam	SC8m.batch1.bam	86.9701	595.571	23	556.539	19	528.082	17	488.395	15
SC9f.batch1.bam	NC1m.batch1.bam	114.034	593.483	12	584.248	11	558.795	9	558.795	9
SC8m.batch1.bam	SP4m.batch1.bam	82.4334	508.1	18	456.862	13	456.862	13	421.659	11
SC6m.batch1.bam	SC5m.batch1.bam	90.0572	477.273	15	449.498	12	394.868	8	377.004	7
SE3m.batch1.bam	SP4m.batch1.bam	79.8666	468.791	20	415.849	15	358.47	11	324.179	9
NE1m.batch1.bam	NC1m.batch1.bam	61.642	464.504	13	464.504	13	464.504	13	412.263	10
NC4m.batch1.bam	NC9m.batch1.bam	79.0611	451.597	13	419.647	10	419.647	10	362.112	7
SC3m.batch1.bam	NC9m.batch1.bam	93.3739	448.955	12	432.792	10	418.785	9	418.785	9
SP3m.batch1.bam	SC6m.batch1.bam	74.9477	448.182	12	429.475	10	429.475	10	396.772	8
NC7f.batch1.bam	SC6m.batch1.bam	98.4836	446.174	11	426.292	9	410.885	8	391.626	7
SC9f.batch1.bam	SP4m.batch1.bam	40.1632	397.834	20	350.571	15	283.434	10	266.448	9
SC9f.batch1.bam	SC2m.batch1.bam	110.083	374.978	9	344.8	6	344.8	6	344.8	6
NE2m.batch1.bam	NC9m.batch1.bam	88.3621	368.846	9	360.134	8	346.046	7	327.756	6
SP4m.batch1.bam	NC5m.batch1.bam	45.9193	359.889	17	340.518	15	254.269	9	219.13	7
SC8m.batch1.bam	SC6m.batch1.bam	89.6713	356.289	11	338.475	9	297.97	6	297.97	6
SC8m.batch1.bam	SC5m.batch1.bam	64.3334	349.26	14	323.491	11	308.276	10	254.379	7
SP3m.batch1.bam	SC8m.batch1.bam	64.3379	340.057	11	331.743	10	316.792	9	281.553	7
SC9f.batch1.bam	SP1m.batch1.bam	83.9112	338.114	9	327.518	8	315.471	7	315.471	7
NC7f.batch1.bam	SC8m.batch1.bam	64.3379	306.558	11	277.635	8	277.635	8	241.889	6
NC4m.batch1.bam	NE1m.batch1.bam	93.3556	296.346	9	276.591	7	262.297	6	245.106	5
NC9m.batch1.bam	SC5m.batch1.bam	89.0873	269.641	8	249.156	6	235.476	5	219.026	4
SC9f.batch1.bam	NE2m.batch1.bam	120.521	252.276	9	242.765	8	217.331	6	148.48	2
NE1m.batch1.bam	SP1m.batch1.bam	49.7771	252.217	8	241.042	7	226.002	6	226.002	6
NC9m.batch1.bam	SC6m.batch1.bam	72.046	250.953	12	171.766	4	171.766	4	171.766	4
SC9f.batch1.bam	SC6m.batch1.bam	68.1961	218.476	6	210.386	5	197.329	4	197.329	4
SC9f.batch1.bam	NC4m.batch1.bam	74.692	215.036	6	204.512	5	176.108	3	176.108	3
SE1m.batch1.bam	NC1m.batch1.bam	78.3279	201.983	9	164.097	5	152.042	4	134.198	3
SP4m.batch1.bam	SP1m.batch1.bam	51.4263	197.912	9	167.154	6	167.154	6	129.193	4
SP4m.batch1.bam	NC1m.batch1.bam	41.1417	197.535	10	169.14	7	154.962	6	116.459	4
SC2m.batch1.bam	NE1m.batch1.bam	61.1256	194.465	8	167.345	5	138.988	3	138.988	3
SC8m.batch1.bam	NC9m.batch1.bam	63.1472	187.06	7	159.024	4	159.024	4	140.665	3
SE1m.batch1.bam	NE1m.batch1.bam	107.051	177.152	4	166.301	3	153.615	2	153.615	2
SP2m.batch1.bam	NE1m.batch1.bam	63.5484	142.988	6	123.715	4	95.1112	2	95.1112	2
SC9f.batch1.bam	SP3m.batch1.bam	89.2367	141.398	5	118.625	3	89.2367	1	89.2367	1
SC9f.batch1.bam	SC5m.batch1.bam	44.041	141.047	7	141.047	7	102.062	4	68.0887	2
SC3m.batch1.bam	NE1m.batch1.bam	62.4487	127.323	6	110.946	4	83.2744	2	83.2744	2
NE2m.batch1.bam	SP4m.batch1.bam	58.0265	124.624	5	116.054	4	102.865	3	102.865	3
NE2m.batch1.bam	SE1m.batch1.bam	36.2056	121.937	6	101.916	4	89.5546	3	89.5546	3
SP3m.batch1.bam	SE1m.batch1.bam	77.2707	121.278	4	109.303	3	97.2493	2	77.2707	1
NC4m.batch1.bam	SP4m.batch1.bam	50.2154	115.455	5	106.341	4	106.341	4	70.6221	2
SC2m.batch1.bam	SP4m.batch1.bam	29.7307	106.191	7	74.8753	4	47.8983	2	29.7307	1
SP4m.batch1.bam	SC6m.batch1.bam	39.0746	105.838	5	94.6207	4	81.0206	3	63.6746	2
SC9f.batch1.bam	NC9m.batch1.bam	44.5555	101.158	5	72.5543	2	72.5543	2	72.5543	2
SP2m.batch1.bam	NC1m.batch1.bam	19.5048	96.6646	8	51.5045	3	36.7794	2	0	0
NC7f.batch1.bam	SE1m.batch1.bam	77.8255	95.0946	2	95.0946	2	95.0946	2	77.8255	1
NC7f.batch1.bam	SC9f.batch1.bam	23.2646	90.237	6	58.8718	3	58.8718	3	23.2646	1
SC6m.batch1.bam	NE1m.batch1.bam	20.6719	83.7244	5	72.3548	4	57.6559	3	20.6719	1
NC5m.batch1.bam	SC5m.batch1.bam	30.2541	82.1917	5	71.1089	4	30.2541	1	30.2541	1
SE1m.batch1.bam	SP1m.batch1.bam	26.3372	80.9617	5	70.8206	4	44.427	2	26.3372	1
SC6m.batch1.bam	SE1m.batch1.bam	58.3117	76.7851	3	58.3117	1	58.3117	1	58.3117	1
SP2m.batch1.bam	SP3m.batch1.bam	17.9527	69.3393	6	34.7394	2	34.7394	2	0	0
SC2m.batch1.bam	NC5m.batch1.bam	44.6448	69.0635	4	44.6448	1	44.6448	1	44.6448	1
NC7f.batch1.bam	SP4m.batch1.bam	28.3236	68.8432	4	48.3727	2	48.3727	2	48.3727	2
NC4m.batch1.bam	NC5m.batch1.bam	44.6585	67.644	3	58.4271	2	44.6585	1	44.6585	1
NE2m.batch1.bam	NC5m.batch1.bam	31.7213	62.9966	4	46.117	2	31.7213	1	31.7213	1
NC9m.batch1.bam	NC5m.batch1.bam	44.7318	57.2989	2	57.2989	2	44.7318	1	44.7318	1
SE1m.batch1.bam	SC5m.batch1.bam	27.2649	53.3354	3	44.9011	2	44.9011	2	27.2649	1
NC5m.batch1.bam	NC1m.batch1.bam	44.8496	52.8977	2	44.8496	1	44.8496	1	44.8496	1
SP2m.batch1.bam	NE2m.batch1.bam	17.131	51.6311	4	34.2142	2	34.2142	2	0	0
SC2m.batch1.bam	SE1m.batch1.bam	17.5783	50.6695	4	30.5485	2	17.5783	1	0	0
NC5m.batch1.bam	NE1m.batch1.bam	16.8752	49.9283	4	32.7226	2	16.8752	1	0	0
SP2m.batch1.bam	SC2m.batch1.bam	16.9325	45.7968	4	16.9325	1	16.9325	1	0	0
NC7f.batch1.bam	NC5m.batch1.bam	30.2484	45.736	2	45.736	2	30.2484	1	30.2484	1
NC5m.batch1.bam	SE1m.batch1.bam	14.2666	41.1284	4	14.2666	1	0	0	0	0
SP2m.batch1.bam	SP1m.batch1.bam	19.6966	40.9518	3	19.6966	1	19.6966	1	0	0
NC9m.batch1.bam	NE1m.batch1.bam	40.5538	40.5538	1	40.5538	1	40.5538	1	40.5538	1
SC8m.batch1.bam	NE1m.batch1.bam	19.8708	37.9692	2	37.9692	2	37.9692	2	0	0
NE1m.batch1.bam	NC2f.batch1.bam	14.8965	36.471	3	28.4219	2	0	0	0	0
SP4m.batch1.bam	SC5m.batch1.bam	19.7833	36.4417	3	19.7833	1	19.7833	1	0	0
NC9m.batch1.bam	SP4m.batch1.bam	13.7336	36.4236	3	27.1166	2	0	0	0	0
NC5m.batch1.bam	NC3f.batch1.bam	15.6084	34.8943	3	15.6084	1	0	0	0	0
SC3m.batch1.bam	SE3m.batch1.bam	14.4372	32.9463	3	14.4372	1	0	0	0	0
SC8m.batch1.bam	NC3f.batch1.bam	30.3492	30.3492	1	30.3492	1	30.3492	1	30.3492	1
NC9m.batch1.bam	SE1m.batch1.bam	17.8551	28.7828	2	17.8551	1	17.8551	1	0	0
NC5m.batch1.bam	SP1m.batch1.bam	17.3473	26.7974	2	17.3473	1	17.3473	1	0	0
SP3m.batch1.bam	NC5m.batch1.bam	15.5286	26.4509	2	15.5286	1	0	0	0	0
SC3m.batch1.bam	NC3f.batch1.bam	17.0127	25.2979	2	17.0127	1	17.0127	1	0	0
NC7f.batch1.bam	NC2f.batch1.bam	11.1191	20.1444	2	0	0	0	0	0	0
SP2m.batch1.bam	SC8m.batch1.bam	11.1847	19.924	2	0	0	0	0	0	0
NC7f.batch1.bam	SP2m.batch1.bam	19.5892	19.5892	1	19.5892	1	19.5892	1	0	0
SP3m.batch1.bam	SP4m.batch1.bam	10.4478	19.5302	2	0	0	0	0	0	0
SC9f.batch1.bam	NC3f.batch1.bam	18.5994	18.5994	1	18.5994	1	18.5994	1	0	0
SC2m.batch1.bam	NC3f.batch1.bam	9.3921	18.0049	2	0	0	0	0	0	0
SC2m.batch1.bam	NC2f.batch1.bam	9.2275	18.0029	2	0	0	0	0	0	0
SC3m.batch1.bam	SE1m.batch1.bam	8.88309	17.2496	2	0	0	0	0	0	0
NE2m.batch1.bam	NC2f.batch1.bam	8.8613	17.1737	2	0	0	0	0	0	0
SC3m.batch1.bam	NC2f.batch1.bam	8.4371	16.679	2	0	0	0	0	0	0
SP2m.batch1.bam	NC9m.batch1.bam	15.6613	15.6613	1	15.6613	1	0	0	0	0
NC5m.batch1.bam	NC2f.batch1.bam	14.4608	14.4608	1	14.4608	1	0	0	0	0
NC2f.batch1.bam	NC1m.batch1.bam	13.1259	13.1259	1	13.1259	1	0	0	0	0
SC9f.batch1.bam	SP2m.batch1.bam	11.644	11.644	1	0	0	0	0	0	0
NC2f.batch1.bam	SP1m.batch1.bam	11.5104	11.5104	1	0	0	0	0	0	0
SP2m.batch1.bam	NC5m.batch1.bam	11.263	11.263	1	0	0	0	0	0	0
NC9m.batch1.bam	NC2f.batch1.bam	11.1191	11.1191	1	0	0	0	0	0	0
SP2m.batch1.bam	SE3m.batch1.bam	10.3132	10.3132	1	0	0	0	0	0	0
SE3m.batch1.bam	SC5m.batch1.bam	10.0203	10.0203	1	0	0	0	0	0	0
SE3m.batch1.bam	NC2f.batch1.bam	9.7129	9.7129	1	0	0	0	0	0	0
SC3m.batch1.bam	NC5m.batch1.bam	9.6246	9.6246	1	0	0	0	0	0	0
SP4m.batch1.bam	NE1m.batch1.bam	9.5304	9.5304	1	0	0	0	0	0	0
SP1m.batch1.bam	NC3f.batch1.bam	9.3554	9.3554	1	0	0	0	0	0	0
SE3m.batch1.bam	SC6m.batch1.bam	9.2388	9.2388	1	0	0	0	0	0	0
SC9f.batch1.bam	NE1m.batch1.bam	9.069	9.069	1	0	0	0	0	0	0
SE3m.batch1.bam	SE1m.batch1.bam	8.9646	8.9646	1	0	0	0	0	0	0
NC2f.batch1.bam	NC3f.batch1.bam	8.7178	8.7178	1	0	0	0	0	0	0
SE3m.batch1.bam	NE1m.batch1.bam	8.6993	8.6993	1	0	0	0	0	0	0
SC6m.batch1.bam	NC5m.batch1.bam	8.6103	8.6103	1	0	0	0	0	0	0
SC8m.batch1.bam	NC2f.batch1.bam	8.449	8.449	1	0	0	0	0	0	0
SC8m.batch1.bam	NC5m.batch1.bam	8.3808	8.3808	1	0	0	0	0	0	0
SC9f.batch1.bam	SE1m.batch1.bam	8.3603	8.3603	1	0	0	0	0	0	0
SP4m.batch1.bam	SE1m.batch1.bam	8.2582	8.2582	1	0	0	0	0	0	0
SP2m.batch1.bam	NC3f.batch1.bam	8.126	8.126	1	0	0	0	0	0	0
SC9f.batch1.bam	NC5m.batch1.bam	8.1254	8.1254	1	0	0	0	0	0	0
SP2m.batch1.bam	SP4m.batch1.bam	8.0803	8.0803	1	0	0	0	0	0	0
SP4m.batch1.bam	NC3f.batch1.bam	8.01389	8.01389	1	0	0	0	0	0	0
NE2m.batch2.bam	SC5m.batch2.bam	268.784	3356.15	30	3346.88	29	3317.83	27	3317.83	27
SP3m.batch2.bam	NE2m.batch2.bam	268.788	3347.2	28	3347.2	28	3333.2	27	3333.2	27
NC4m.batch2.bam	NC2f.batch2.bam	256.946	3290.42	26	3279.72	25	3279.72	25	3279.72	25
NC4m.batch2.bam	NC1m.batch2.bam	283.652	3278.93	27	3267.26	26	3267.26	26	3267.26	26
SP1m.batch2.bam	NC1m.batch2.bam	283.468	3258.47	33	3258.47	33	3258.47	33	3224.97	31
NE2m.batch2.bam	NC3f.batch2.bam	268.781	3239.78	29	3219.28	27	3204.26	26	3204.26	26
SE1m.batch2.bam	NC2f.batch2.bam	227.685	3234.87	35	3234.87	35	3219.94	34	3203	33
NC7f.batch2.bam	NE2m.batch2.bam	283.385	3217.59	32	3206.12	31	3191.1	30	3174.35	29
NE1m.batch2.bam	NC3f.batch2.bam	281.646	3217.19	27	3217.19	27	3217.19	27	3217.19	27
SC2m.batch2.bam	NC1m.batch2.bam	195.239	3203.8	35	3203.8	35	3203.8	35	3184.81	34
NE2m.batch2.bam	NC1m.batch2.bam	217.313	3148.25	31	3148.25	31	3135.95	30	3099.8	28
SP2m.batch2.bam	SE1m.batch2.bam	220.875	3144.84	31	3134.46	30	3121.51	29	3102.36	28
SC3m.batch2.bam	NC1m.batch2.bam	283.644	3095.64	33	3087.16	32	3073.05	31	3073.05	31
SC2m.batch2.bam	SP1m.batch2.bam	177.768	2545.93	43	2495.68	38	2482.87	37	2449.23	35
SC9f.batch2.bam	SC8m.batch2.bam	151.823	2338.41	44	2310.13	41	2310.13	41	2221.31	36
NC7f.batch2.bam	SP3m.batch2.bam	210.078	2314.86	33	2296.27	31	2296.27	31	2279.51	30
SC3m.batch2.bam	SP1m.batch2.bam	161.085	1947.38	33	1914.21	30	1898.87	29	1898.87	29
SC3m.batch2.bam	SC8m.batch2.bam	259.069	1897.62	30	1897.62	30	1866.94	28	1848.38	27
SP3m.batch2.bam	NC1m.batch2.bam	208.173	1892.26	20	1869.66	18	1869.66	18	1869.66	18
SP3m.batch2.bam	SC5m.batch2.bam	162.731	1819.65	26	1808.28	25	1808.28	25	1788.97	24
SC5m.batch2.bam	NC1m.batch2.bam	266.889	1759.74	23	1759.74	23	1759.74	23	1742.08	22
NC4m.batch2.bam	NE2m.batch2.bam	189.411	1749.76	29	1712.02	25	1684.26	23	1667.43	22
NC7f.batch2.bam	NC1m.batch2.bam	180.888	1705.3	25	1685.15	23	1685.15	23	1685.15	23
SC6m.batch2.bam	NC1m.batch2.bam	187.102	1689.82	21	1680.9	20	1665.75	19	1665.75	19
NE2m.batch2.bam	SP1m.batch2.bam	131.186	1681.47	34	1660	32	1622.58	29	1587.55	27
SC3m.batch2.bam	SC2m.batch2.bam	174.288	1619.76	27	1599.97	25	1574.19	23	1557.02	22
NC9m.batch2.bam	SC2m.batch2.bam	148.064	1591.44	24	1560.58	21	1529.03	19	1529.03	19
NC7f.batch2.bam	NC9m.batch2.bam	110.669	1575.54	41	1556.44	39	1528.42	37	1469.99	34
NE2m.batch2.bam	NE1m.batch2.bam	70.1001	1562.28	48	1512.11	43	1424.42	37	1352.27	33
SC3m.batch2.bam	NC4m.batch2.bam	182.767	1555.58	21	1527.26	18	1499.74	16	1499.74	16
SP3m.batch2.bam	NC9m.batch2.bam	132.242	1543.29	34	1494.9	29	1494.9	29	1477.65	28
NE2m.batch2.bam	SC2m.batch2.bam	174.412	1534.07	30	1504.53	27	1489.56	26	1436.48	23
SC6m.batch2.bam	SP1m.batch2.bam	124.447	1533.51	36	1501.67	33	1473.07	31	1421.71	28
SC3m.batch2.bam	NE2m.batch2.bam	142.827	1529.62	28	1502.31	25	1502.31	25	1502.31	25
SP2m.batch2.bam	NC2f.batch2.bam	174.668	1454.84	24	1428.06	21	1413.07	20	1395.14	19
NC7f.batch2.bam	SC5m.batch2.bam	180.888	1442.3	24	1442.3	24	1426.76	23	1426.76	23
NC4m.batch2.bam	SC2m.batch2.bam	153.33	1440.57	25	1408.12	22	1394.8	21	1357.4	19
SC5m.batch2.bam	NC3f.batch2.bam	158.203	1439.87	16	1439.87	16	1439.87	16	1439.87	16
SC2m.batch2.bam	SC6m.batch2.bam	119.082	1416.56	37	1385.67	34	1344.68	31	1290.86	28
SC3m.batch2.bam	SC9f.batch2.bam	178.621	1397.74	18	1387.86	17	1373.76	16	1373.76	16
NC4m.batch2.bam	SE1m.batch2.bam	99.5986	1376.96	34	1357.64	32	1312.93	29	1312.93	29
NC7f.batch2.bam	NC3f.batch2.bam	233.513	1344.73	16	1344.73	16	1344.73	16	1344.73	16
NC4m.batch2.bam	SP1m.batch2.bam	146.555	1313.33	25	1246.23	18	1218.3	16	1218.3	16
SP3m.batch2.bam	NC3f.batch2.bam	163.489	1256.77	16	1256.77	16	1256.77	16	1236.77	15
SC8m.batch2.bam	NC1m.batch2.bam	117.725	1099.33	20	1099.33	20	1057.99	17	1057.99	17
NC7f.batch2.bam	NC4m.batch2.bam	115.84	1092.38	20	1071.15	18	1044	16	1044	16
SP3m.batch2.bam	SP1m.batch2.bam	149.797	1057.08	24	1025.17	21	1012.8	20	960.925	17
NC4m.batch2.bam	SP3m.batch2.bam	151.438	1055.09	21	1035.98	19	979.611	15	979.611	15
NC4m.batch2.bam	SC5m.batch2.bam	124.262	1015.62	23	970.458	18	929.609	15	929.609	15
NC7f.batch2.bam	SP1m.batch2.bam	163.938	970.513	18	949.759	16	921.304	14	901.483	13
SC5m.batch2.bam	SP1m.batch2.bam	151.87	944.231	22	892.702	17	892.702	17	839.861	14
NC7f.batch2.bam	SC2m.batch2.bam	168.813	938.672	20	906.239	17	876.052	15	840.335	13
SP3m.batch2.bam	SC2m.batch2.bam	162.731	931.864	22	882.171	17	855.042	15	855.042	15
SC3m.batch2.bam	SC6m.batch2.bam	126.994	923.922	24	895.669	21	854.971	18	819.559	16
SC3m.batch2.bam	SP3m.batch2.bam	155.916	890.175	19	869.328	17	839.771	15	839.771	15
NC9m.batch2.bam	SP1m.batch2.bam	88.1289	858.878	24	839.787	22	826.762	21	754.086	17
SC8m.batch2.bam	SP1m.batch2.bam	99.9987	855.62	20	816.63	16	816.63	16	816.63	16
SC3m.batch2.bam	NC7f.batch2.bam	107	792.839	17	764.677	14	764.677	14	747.304	13
SC2m.batch2.bam	SC5m.batch2.bam	91.236	786.396	20	765.436	18	720.496	15	701.527	14
NC9m.batch2.bam	NC1m.batch2.bam	87.2536	784.612	16	784.612	16	771.426	15	753.414	14
NE1m.batch2.bam	SC5m.batch2.bam	71.6887	767.623	29	687.709	21	643.586	18	626.794	17
NE2m.batch2.bam	SC6m.batch2.bam	120.541	735.871	20	695.989	16	682.327	15	663.515	14
NC4m.batch2.bam	SC6m.batch2.bam	129.569	688.213	14	678.198	13	665.251	12	648.107	11
SC9f.batch2.bam	SE3m.batch2.bam	63.3624	679.868	24	671.604	23	612.195	19	553.935	16
NC4m.batch2.bam	SC8m.batch2.bam	114.157	663.784	11	663.784	11	649.646	10	649.646	10
SC3m.batch2.bam	SC5m.batch2.bam	84.8101	652.955	18	643.923	17	613.665	15	577.346	13
SC8m.batch2.bam	NE2m.batch2.bam	116.824	641.152	16	612.683	13	598.16	12	598.16	12
SP2m.batch2.bam	NC4m.batch2.bam	95.2418	603.214	19	538.213	12	538.213	12	538.213	12
NC7f.batch2.bam	NE1m.batch2.bam	66.0081	602.776	20	571.297	17	540.316	15	521.856	14
SC8m.batch2.bam	SC2m.batch2.bam	116.733	600.353	18	553.202	13	522.006	11	522.006	11
SP3m.batch2.bam	NE1m.batch2.bam	72.3714	593.002	19	582.661	18	553.789	16	515.601	14
SC9f.batch2.bam	NC1m.batch2.bam	109.689	592.035	11	592.035	11	566.741	9	566.741	9
SE3m.batch2.bam	SC8m.batch2.bam	88.9452	572.042	22	532.266	18	490.775	15	435.49	12
SC3m.batch2.bam	SP4m.batch2.bam	78.4269	553.313	18	532.903	16	476.368	12	423.941	9
SC8m.batch2.bam	SP4m.batch2.bam	66.8323	525.376	18	455.445	11	442.398	10	442.398	10
SC6m.batch2.bam	SC5m.batch2.bam	118.932	498.603	14	460.099	10	432.364	8	413.169	7
NC7f.batch2.bam	SC6m.batch2.bam	124.689	473.107	12	437.8	8	422.328	7	404.462	6
SC3m.batch2.bam	NC9m.batch2.bam	94.8285	468.624	12	442.136	9	428.75	8	428.75	8
NE1m.batch2.bam	NC1m.batch2.bam	91.6019	464.233	13	433.794	10	421.773	9	403.338	8
SE3m.batch2.bam	SP4m.batch2.bam	60.0841	458.14	19	421.326	15	394.948	13	322.154	9
NC4m.batch2.bam	NC9m.batch2.bam	53.4901	434.682	16	395.331	12	379.785	11	379.785	11
SP3m.batch2.bam	SC6m.batch2.bam	115.115	401.122	9	392.789	8	392.789	8	360.231	6
SC9f.batch2.bam	SP4m.batch2.bam	40.9736	397.439	22	319.515	14	265.82	10	229.05	8
NE2m.batch2.bam	NC9m.batch2.bam	88.1016	381.599	10	373.26	9	359.178	8	322.846	6
SC8m.batch2.bam	SC6m.batch2.bam	85.206	357.22	10	326.866	7	312.64	6	295.566	5
SC8m.batch2.bam	SC5m.batch2.bam	116.824	353.17	10	344.245	9	329.453	8	296.477	6
SP4m.batch2.bam	NC5m.batch2.bam	38.8867	339.457	16	320.384	14	246.174	9	211.447	7
SC9f.batch2.bam	SP1m.batch2.bam	88.6286	332.787	9	324.538	8	312.491	7	312.491	7
SC9f.batch2.bam	SC2m.batch2.bam	66.8362	332.233	10	311.413	8	311.413	8	295.216	7
NC7f.batch2.bam	SC8m.batch2.bam	116.824	325.605	10	296.417	7	296.417	7	278.353	6
SP3m.batch2.bam	SC8m.batch2.bam	116.824	324.032	10	315.714	9	287.515	7	271.298	6
NC4m.batch2.bam	NE1m.batch2.bam	69.7963	313.836	10	293.67	8	280.145	7	261.575	6
NE1m.batch2.bam	SP1m.batch2.bam	55.8813	298.952	10	288.312	9	272.668	8	253.446	7
NC9m.batch2.bam	SC5m.batch2.bam	85.7474	274.197	8	255.639	6	239.642	5	221.273	4
NC9m.batch2.bam	SC6m.batch2.bam	82.5565	261.082	10	201.981	4	201.981	4	201.981	4
SC9f.batch2.bam	NE2m.batch2.bam	109.689	214.951	9	180.812	5	154.708	3	137.663	2
SE1m.batch2.bam	NE1m.batch2.bam	110.21	214.679	5	204.573	4	176.696	2	176.696	2
SC9f.batch2.bam	NC4m.batch2.bam	81.0067	214.604	6	194.443	4	182.383	3	182.383	3
SE1m.batch2.bam	NC1m.batch2.bam	72.4434	209.066	9	179.967	6	166.482	5	148.37	4
SP4m.batch2.bam	NC1m.batch2.bam	50.6967	207.327	10	177.776	7	163.57	6	146.239	5
SC9f.batch2.bam	SC6m.batch2.bam	66.9515	204.632	6	185.619	4	172.25	3	172.25	3
SC8m.batch2.bam	NC9m.batch2.bam	68.7233	199.234	7	168.657	4	168.657	4	168.657	4
SP4m.batch2.bam	SP1m.batch2.bam	51.4643	199.177	10	157.723	6	157.723	6	119.792	4
SC2m.batch2.bam	NE1m.batch2.bam	61.2082	191.366	7	179.578	6	165.318	5	148.5	4
NE2m.batch2.bam	SE1m.batch2.bam	72.4782	168.62	7	148.882	5	148.882	5	114.22	3
SC3m.batch2.bam	NE1m.batch2.bam	64.2975	146.353	6	119.872	3	119.872	3	119.872	3
NE2m.batch2.bam	SP4m.batch2.bam	58.062	144.122	6	123.277	4	110.077	3	110.077	3
SP2m.batch2.bam	NE1m.batch2.bam	63.5418	143.349	6	123.701	4	95.0979	2	95.0979	2
SC9f.batch2.bam	SP3m.batch2.bam	87.4783	141.11	5	129.428	4	87.4783	1	87.4783	1
NC4m.batch2.bam	SP4m.batch2.bam	59.3554	126.729	5	118.653	4	118.653	4	101.299	3
SC9f.batch2.bam	SC5m.batch2.bam	44.0443	123.642	7	123.642	7	44.0443	1	44.0443	1
SP3m.batch2.bam	SE1m.batch2.bam	72.4883	121.609	4	109.692	3	109.692	3	72.4883	1
SP4m.batch2.bam	SC6m.batch2.bam	52.8968	119.408	5	108.18	4	108.18	4	73.059	2
SC2m.batch2.bam	SP4m.batch2.bam	29.5323	114.684	7	82.8624	4	69.1904	3	50.249	2
SC9f.batch2.bam	NC9m.batch2.bam	41.2899	102.701	5	71.9014	2	71.9014	2	71.9014	2
SP2m.batch2.bam	NC1m.batch2.bam	19.5048	90.6879	7	51.5223	3	36.783	2	0	0
NC7f.batch2.bam	SC9f.batch2.bam	31.2788	88.8527	5	66.5071	3	66.5071	3	31.2788	1
NC7f.batch2.bam	SE1m.batch2.bam	38.3638	86.5668	3	86.5668	3	86.5668	3	69.3487	2
NC5m.batch2.bam	SC5m.batch2.bam	30.4053	83.2636	4	72.0037	3	56.3814	2	56.3814	2
NC4m.batch2.bam	NC5m.batch2.bam	47.1328	77.9811	4	60.7966	2	47.1328	1	47.1328	1
NC7f.batch2.bam	SP4m.batch2.bam	27.2279	74.5291	5	47.2875	2	47.2875	2	47.2875	2
SC6m.batch2.bam	NE1m.batch2.bam	20.5432	74.5232	5	52.7833	3	38.2314	2	20.5432	1
SC2m.batch2.bam	SE1m.batch2.bam	20.932	73.4347	5	53.6272	3	39.0306	2	20.932	1
SC6m.batch2.bam	SE1m.batch2.bam	54.4431	72.3331	3	54.4431	1	54.4431	1	54.4431	1
SE1m.batch2.bam	SP1m.batch2.bam	21.3378	71.8904	4	71.8904	4	57.724	3	21.3378	1
SE1m.batch2.bam	SC5m.batch2.bam	27.2584	63.1588	4	44.0793	2	44.0793	2	27.2584	1
NC9m.batch2.bam	NC5m.batch2.bam	46.6009	56.934	2	46.6009	1	46.6009	1	46.6009	1
NC5m.batch2.bam	NC1m.batch2.bam	46.4619	54.94	2	46.4619	1	46.4619	1	46.4619	1
SP2m.batch2.bam	NE2m.batch2.bam	18.9379	54.8695	5	18.9379	1	18.9379	1	0	0
SC2m.batch2.bam	NC3f.batch2.bam	17.356	53.2175	5	17.356	1	17.356	1	0	0
NC7f.batch2.bam	NC5m.batch2.bam	32.1146	50.2557	3	32.1146	1	32.1146	1	32.1146	1
SC2m.batch2.bam	NC5m.batch2.bam	41.9266	49.9499	2	41.9266	1	41.9266	1	41.9266	1
SC8m.batch2.bam	NE1m.batch2.bam	21.8295	48.7223	3	39.8999	2	39.8999	2	21.8295	1
SP2m.batch2.bam	SC2m.batch2.bam	16.7138	47.4974	4	16.7138	1	16.7138	1	0	0
NE2m.batch2.bam	NC5m.batch2.bam	31.852	47.3917	2	47.3917	2	31.852	1	31.852	1
NC5m.batch2.bam	NC3f.batch2.bam	14.7059	43.0517	4	14.7059	1	0	0	0	0
NC5m.batch2.bam	SE1m.batch2.bam	14.2572	41.0743	4	14.2572	1	0	0	0	0
NC9m.batch2.bam	NE1m.batch2.bam	40.5416	40.5416	1	40.5416	1	40.5416	1	40.5416	1
NC5m.batch2.bam	NE1m.batch2.bam	16.8447	40.468	3	31.9258	2	16.8447	1	0	0
SP2m.batch2.bam	SP1m.batch2.bam	19.6129	36.8884	2	36.8884	2	36.8884	2	0	0
SP3m.batch2.bam	NC5m.batch2.bam	14.7274	36.2329	3	28.0296	2	0	0	0	0
SP2m.batch2.bam	SP3m.batch2.bam	17.9192	36.1809	3	17.9192	1	17.9192	1	0	0
NC9m.batch2.bam	SE1m.batch2.bam	17.9383	34.052	2	34.052	2	34.052	2	0	0
NC7f.batch2.bam	SP2m.batch2.bam	12.8428	29.6703	3	12.8428	1	0	0	0	0
SC8m.batch2.bam	NC3f.batch2.bam	29.6083	29.6083	1	29.6083	1	29.6083	1	29.6083	1
SC3m.batch2.bam	NC3f.batch2.bam	29.6063	29.6063	1	29.6063	1	29.6063	1	29.6063	1
SP3m.batch2.bam	SP4m.batch2.bam	10.987	29.4576	3	0	0	0	0	0	0
SP4m.batch2.bam	SC5m.batch2.bam	19.7043	28.3614	2	19.7043	1	19.7043	1	0	0
SC2m.batch2.bam	NC2f.batch2.bam	9.3717	27.4076	3	0	0	0	0	0	0
NC9m.batch2.bam	SP4m.batch2.bam	13.5624	26.9454	2	26.9454	2	0	0	0	0
SP2m.batch2.bam	NC5m.batch2.bam	9.3097	26.82	3	0	0	0	0	0	0
NC5m.batch2.bam	SP1m.batch2.bam	17.349	26.7924	2	17.349	1	17.349	1	0	0
SC3m.batch2.bam	SE3m.batch2.bam	15.5711	24.0888	2	15.5711	1	0	0	0	0
NE1m.batch2.bam	NC2f.batch2.bam	14.9048	23.4935	2	14.9048	1	0	0	0	0
SP2m.batch2.bam	SC8m.batch2.bam	10.5573	19.3321	2	0	0	0	0	0	0
NC7f.batch2.bam	NC2f.batch2.bam	11.1191	19.2809	2	0	0	0	0	0	0
SP2m.batch2.bam	SE3m.batch2.bam	10.3132	18.642	2	0	0	0	0	0	0
SC6m.batch2.bam	NC5m.batch2.bam	10.0899	18.4882	2	0	0	0	0	0	0
SC3m.batch2.bam	SE1m.batch2.bam	8.88309	16.9663	2	0	0	0	0	0	0
SC9f.batch2.bam	SE1m.batch2.bam	8.63771	16.6556	2	0	0	0	0	0	0
NC5m.batch2.bam	NC2f.batch2.bam	8.3111	16.5498	2	0	0	0	0	0	0
NC2f.batch2.bam	NC1m.batch2.bam	14.9012	14.9012	1	14.9012	1	0	0	0	0
SC9f.batch2.bam	NC3f.batch2.bam	14.0194	14.0194	1	14.0194	1	0	0	0	0
NC2f.batch2.bam	SP1m.batch2.bam	11.659	11.659	1	0	0	0	0	0	0
SC9f.batch2.bam	SP2m.batch2.bam	11.6428	11.6428	1	0	0	0	0	0	0
SC6m.batch2.bam	NC2f.batch2.bam	11.5986	11.5986	1	0	0	0	0	0	0
NC9m.batch2.bam	NC2f.batch2.bam	11.1105	11.1105	1	0	0	0	0	0	0
SE3m.batch2.bam	SC5m.batch2.bam	10.5199	10.5199	1	0	0	0	0	0	0
SP2m.batch2.bam	NC9m.batch2.bam	10.2138	10.2138	1	0	0	0	0	0	0
SP4m.batch2.bam	NE1m.batch2.bam	10.122	10.122	1	0	0	0	0	0	0
SC3m.batch2.bam	NC5m.batch2.bam	9.6055	9.6055	1	0	0	0	0	0	0
SE3m.batch2.bam	SC6m.batch2.bam	9.50681	9.50681	1	0	0	0	0	0	0
SP1m.batch2.bam	NC3f.batch2.bam	9.3881	9.3881	1	0	0	0	0	0	0
SE3m.batch2.bam	SE1m.batch2.bam	9.3417	9.3417	1	0	0	0	0	0	0
SP4m.batch2.bam	NC2f.batch2.bam	9.24399	9.24399	1	0	0	0	0	0	0
NE2m.batch2.bam	NC2f.batch2.bam	9.2417	9.2417	1	0	0	0	0	0	0
SP3m.batch2.bam	NC2f.batch2.bam	9.2015	9.2015	1	0	0	0	0	0	0
SP2m.batch2.bam	SC6m.batch2.bam	9.1608	9.1608	1	0	0	0	0	0	0
SC8m.batch2.bam	SE1m.batch2.bam	8.94469	8.94469	1	0	0	0	0	0	0
SC8m.batch2.bam	NC2f.batch2.bam	8.7225	8.7225	1	0	0	0	0	0	0
SE3m.batch2.bam	NE1m.batch2.bam	8.6993	8.6993	1	0	0	0	0	0	0
SC9f.batch2.bam	NC2f.batch2.bam	8.5853	8.5853	1	0	0	0	0	0	0
SC3m.batch2.bam	NC2f.batch2.bam	8.2419	8.2419	1	0	0	0	0	0	0
SP2m.batch2.bam	SC5m.batch2.bam	8.1472	8.1472	1	0	0	0	0	0	0
SC9f.batch2.bam	NC5m.batch2.bam	8.1254	8.1254	1	0	0	0	0	0	0
SC5m.batch2.bam	NC2f.batch2.bam	8.0987	8.0987	1	0	0	0	0	0	0
SE3m.batch2.bam	NC2f.batch2.bam	8.0453	8.0453	1	0	0	0	0	0	0
NC2f.batch2.bam	NC3f.batch2.bam	8.02391	8.02391	1	0	0	0	0	0	0
NC4m.batch3.bam	NC1m.batch3.bam	214.194	3371.64	25	3363.62	24	3363.62	24	3363.62	24
NE2m.batch3.bam	NC3f.batch3.bam	283.373	3314.92	22	3314.92	22	3314.92	22	3314.92	22
SE1m.batch3.bam	NC2f.batch3.bam	269.357	3299.77	29	3271.05	26	3271.05	26	3271.05	26
NE2m.batch3.bam	SC5m.batch3.bam	223.237	3282.98	27	3282.98	27	3282.98	27	3282.98	27
NE1m.batch3.bam	NC3f.batch3.bam	268.781	3281.23	28	3281.23	28	3281.23	28	3281.23	28
NE2m.batch3.bam	NC1m.batch3.bam	253.191	3243.04	31	3243.04	31	3214.57	29	3214.57	29
NC4m.batch3.bam	NC2f.batch3.bam	268.788	3233.46	29	3224.46	28	3224.46	28	3224.46	28
SP1m.batch3.bam	NC1m.batch3.bam	268.788	3230.95	24	3230.95	24	3230.95	24	3230.95	24
NC7f.batch3.bam	NE2m.batch3.bam	217.203	3230.16	32	3230.16	32	3217.73	31	3200.18	30
SP3m.batch3.bam	NE2m.batch3.bam	187.039	3210.11	30	3210.11	30	3197.59	29	3197.59	29
SC2m.batch3.bam	NC1m.batch3.bam	264.421	3197.1	40	3197.1	40	3167.68	38	3132.27	36
SP2m.batch3.bam	SE1m.batch3.bam	268.781	3180.37	28	3169.35	27	3157.09	26	3157.09	26
SC3m.batch3.bam	NC1m.batch3.bam	283.468	3074.81	33	3064.19	32	3050.34	31	3050.34	31
SC2m.batch3.bam	SP1m.batch3.bam	191.499	2495.76	39	2475.42	37	2422.1	33	2422.1	33
SC9f.batch3.bam	SC8m.batch3.bam	168.101	2337.5	44	2318.63	42	2275.26	39	2204.15	35
NC7f.batch3.bam	SP3m.batch3.bam	208.627	2336.2	37	2295.25	33	2295.25	33	2260.39	31
SP3m.batch3.bam	NC1m.batch3.bam	208.788	1965.31	23	1933.43	20	1933.43	20	1933.43	20
SC3m.batch3.bam	SP1m.batch3.bam	159.705	1923.13	34	1894.49	31	1865.68	29	1847.26	28
SC3m.batch3.bam	SC8m.batch3.bam	147.039	1867.14	28	1856.93	27	1842.33	26	1842.33	26
SP3m.batch3.bam	SC5m.batch3.bam	208.028	1846.6	28	1826.56	26	1814.55	25	1795.24	24
NC4m.batch3.bam	NE2m.batch3.bam	170.291	1775.81	29	1754.88	27	1754.88	27	1721.49	25
NE2m.batch3.bam	SP1m.batch3.bam	167.721	1759.4	31	1728.42	28	1686.88	25	1668.46	24
NC7f.batch3.bam	NC1m.batch3.bam	180.888	1752.42	26	1742.25	25	1713.79	23	1713.79	23
SC5m.batch3.bam	NC1m.batch3.bam	180.888	1701.64	24	1691.56	23	1691.56	23	1691.56	23
SC6m.batch3.bam	NC1m.batch3.bam	181.43	1664.96	20	1655	19	1655	19	1637.97	18
NE2m.batch3.bam	NE1m.batch3.bam	80.6998	1617.43	48	1586.69	45	1518.84	40	1409.94	34
SC3m.batch3.bam	SC2m.batch3.bam	142.551	1590.38	32	1533.64	26	1507.94	24	1490.61	23
NE2m.batch3.bam	SC2m.batch3.bam	133.571	1586.94	33	1556.31	30	1528.82	28	1492.03	26
SC6m.batch3.bam	SP1m.batch3.bam	113.244	1586.68	38	1565.44	36	1509.99	32	1474.9	30
SP3m.batch3.bam	NC9m.batch3.bam	113.424	1557.08	36	1508.23	31	1494.85	30	1458.61	28
NC7f.batch3.bam	NC9m.batch3.bam	145.916	1548.9	40	1522.47	37	1494.05	35	1407.43	30
NC9m.batch3.bam	SC2m.batch3.bam	115.177	1538.57	27	1499.79	23	1470.84	21	1470.84	21
SC3m.batch3.bam	NC4m.batch3.bam	150.87	1526.76	27	1495.71	24	1455.9	21	1438.56	20
SC3m.batch3.bam	NE2m.batch3.bam	142.837	1491.32	27	1471.91	25	1471.91	25	1454.83	24
NC4m.batch3.bam	SC2m.batch3.bam	152.563	1487.79	32	1459.65	29	1387.15	24	1335.12	21
SC5m.batch3.bam	NC3f.batch3.bam	158.203	1485.35	18	1485.35	18	1460.64	16	1460.64	16
SP2m.batch3.bam	NC2f.batch3.bam	209.863	1483.47	25	1456.9	22	1441.9	21	1405.01	19
NC7f.batch3.bam	SC5m.batch3.bam	111.712	1456.01	29	1445.89	28	1445.89	28	1409.1	26
SC3m.batch3.bam	SC9f.batch3.bam	156.595	1434.14	21	1425.28	20	1425.28	20	1405.36	19
SC2m.batch3.bam	SC6m.batch3.bam	113.241	1368.93	37	1328.1	33	1256.73	28	1163.41	23
NC4m.batch3.bam	SE1m.batch3.bam	99.7648	1342.51	37	1312.49	34	1218.47	27	1202.39	26
NC4m.batch3.bam	SP1m.batch3.bam	171.937	1320.58	21	1292.02	18	1264.3	16	1264.3	16
NC7f.batch3.bam	NC3f.batch3.bam	233.909	1306.02	17	1306.02	17	1279.73	15	1279.73	15
SP3m.batch3.bam	NC3f.batch3.bam	171.046	1212.5	17	1212.5	17	1198.32	16	1178.36	15
NC7f.batch3.bam	NC4m.batch3.bam	152.086	1116.27	20	1095.8	18	1069.39	16	1052.53	15
SC8m.batch3.bam	NC1m.batch3.bam	140.514	1080.02	21	1059.63	19	1029.33	17	1029.33	17
NC4m.batch3.bam	SP3m.batch3.bam	143.13	1042.93	24	1016.06	21	960.778	17	960.778	17
SP3m.batch3.bam	SP1m.batch3.bam	132.852	1038.11	22	997.783	18	969.681	16	969.681	16
NC4m.batch3.bam	SC5m.batch3.bam	124.244	1006.86	24	964.426	19	936.562	17	936.562	17
NC7f.batch3.bam	SP1m.batch3.bam	162.367	961.158	20	931.305	17	918.935	16	882.561	14
NC7f.batch3.bam	SC2m.batch3.bam	174.967	957.165	19	928.316	16	899.204	14	862.436	12
SC5m.batch3.bam	SP1m.batch3.bam	153.102	943.57	22	905.08	18	877.388	16	841.987	14
SP3m.batch3.bam	SC2m.batch3.bam	153.272	905.898	20	875.943	17	863.214	16	845.601	15
SC3m.batch3.bam	SC6m.batch3.bam	107.532	904.438	22	860.639	18	833.055	16	816.643	15
NC9m.batch3.bam	NC1m.batch3.bam	98.7036	891.99	14	891.99	14	891.99	14	891.99	14
NC9m.batch3.bam	SP1m.batch3.bam	93.3739	854.109	20	843.413	19	831.216	18	812.256	17
SC3m.batch3.bam	SP3m.batch3.bam	146.369	852.597	20	813.875	16	784.662	14	765.242	13
SC8m.batch3.bam	SP1m.batch3.bam	90.3353	851.238	22	803.174	17	775.171	15	775.171	15
NE1m.batch3.bam	SC5m.batch3.bam	64.6308	816.631	30	756.598	24	715.895	21	682.357	19
SC3m.batch3.bam	NC7f.batch3.bam	167.681	816.399	17	788.245	14	788.245	14	754.683	12
NE2m.batch3.bam	SC6m.batch3.bam	110.811	759.937	18	738.43	16	712.506	14	693.207	13
SC3m.batch3.bam	SC5m.batch3.bam	87.678	714.905	17	706.681	16	691.862	15	654.567	13
SC2m.batch3.bam	SC5m.batch3.bam	89.2884	713.852	20	693.067	18	677.773	17	626.54	14
NC4m.batch3.bam	SC6m.batch3.bam	115.213	708.523	15	688.091	13	675.146	12	675.146	12
SC9f.batch3.bam	SE3m.batch3.bam	87.9373	697.356	25	671.61	22	614.44	18	595.448	17
SC8m.batch3.bam	NE2m.batch3.bam	109.87	664.729	17	633.503	14	617.806	13	601.241	12
SP3m.batch3.bam	NE1m.batch3.bam	71.7371	654.096	21	631.213	19	605.905	17	567.499	15
SP2m.batch3.bam	NC4m.batch3.bam	95.2245	627.896	20	559.41	13	544.487	12	527.656	11
NC4m.batch3.bam	SC8m.batch3.bam	90.5531	615.73	14	606.728	13	579.762	11	563.55	10
SE3m.batch3.bam	SC8m.batch3.bam	85.1743	614.133	26	533.321	18	519.417	17	468.543	14
NC7f.batch3.bam	NE1m.batch3.bam	70.8816	607.143	20	565.539	16	550.281	15	550.281	15
SC9f.batch3.bam	NC1m.batch3.bam	122.999	593.351	11	593.351	11	567.789	9	567.789	9
SC3m.batch3.bam	SP4m.batch3.bam	68.4527	578.321	19	556.234	17	556.234	17	521.316	15
SC8m.batch3.bam	SC2m.batch3.bam	78.8055	560.017	19	512.116	14	481.082	12	481.082	12
SC8m.batch3.bam	SP4m.batch3.bam	79.0509	527.978	16	496.241	13	481.073	12	481.073	12
NE1m.batch3.bam	NC1m.batch3.bam	91.6142	476.784	11	476.784	11	463.015	10	446.402	9
SE3m.batch3.bam	SP4m.batch3.bam	80.1198	468.014	19	407.524	13	381.485	11	327.167	8
SC6m.batch3.bam	SC5m.batch3.bam	91.1473	462.341	12	445.891	10	430.365	9	412.569	8
SC3m.batch3.bam	NC9m.batch3.bam	90.6807	455.23	12	421.687	8	421.687	8	403.307	7
NC4m.batch3.bam	NC9m.batch3.bam	79.0415	445.529	13	413.613	10	400.745	9	400.745	9
NC7f.batch3.bam	SC6m.batch3.bam	114.634	441.666	11	421.837	9	393.9	7	376.244	6
SP3m.batch3.bam	SC6m.batch3.bam	98.7508	439.738	12	403.719	8	403.719	8	387.649	7
SC9f.batch3.bam	SP4m.batch3.bam	42.1203	398.736	20	350.694	15	268.858	9	249.149	8
NE2m.batch3.bam	NC9m.batch3.bam	91.904	389.654	10	381.072	9	354.61	7	354.61	7
SP4m.batch3.bam	NC5m.batch3.bam	53.8315	353.519	16	314.629	12	271.622	9	237.773	7
SC9f.batch3.bam	SP1m.batch3.bam	88.652	338.478	9	338.478	9	326.431	8	291.568	6
SC9f.batch3.bam	SC2m.batch3.bam	113.149	337.063	7	329.035	6	316.868	5	298.353	4
SC8m.batch3.bam	SC6m.batch3.bam	89.6713	330.752	10	287.531	6	287.531	6	287.531	6
SC8m.batch3.bam	SC5m.batch3.bam	64.399	325.775	12	294.338	9	279.524	8	261.023	7
NE1m.batch3.bam	SP1m.batch3.bam	53.8043	317.754	9	306.037	8	306.037	8	306.037	8
NC7f.batch3.bam	SC8m.batch3.bam	64.3973	313.812	11	287.826	8	287.826	8	271.262	7
SP3m.batch3.bam	SC8m.batch3.bam	116.821	308.857	8	297.135	7	282.157	6	282.157	6
NC4m.batch3.bam	NE1m.batch3.bam	93.3556	299.657	9	280.326	7	252.69	5	252.69	5
NC9m.batch3.bam	SC5m.batch3.bam	93.4711	277.87	8	267.939	7	254.256	6	235.345	5
NC9m.batch3.bam	SC6m.batch3.bam	85.9704	268.309	11	202.965	4	202.965	4	202.965	4
SC9f.batch3.bam	NE2m.batch3.bam	75.6114	231.89	9	221.751	8	194.295	6	144.009	3
SC9f.batch3.bam	SC6m.batch3.bam	67.4688	217.123	5	198.015	3	198.015	3	198.015	3
SE1m.batch3.bam	NC1m.batch3.bam	78.3341	211.135	10	173.146	6	159.462	5	122.461	3
SP4m.batch3.bam	SP1m.batch3.bam	51.4418	209.742	11	169.029	7	143.038	5	124.875	4
SC9f.batch3.bam	NC4m.batch3.bam	72.9191	206.914	8	175.618	5	160.629	4	141.152	3
SE1m.batch3.bam	NE1m.batch3.bam	107.039	195.012	5	185.861	4	185.861	4	149.871	2
SP4m.batch3.bam	NC1m.batch3.bam	52.5546	194.306	9	176.205	7	147.119	5	128.448	4
SC2m.batch3.bam	NE1m.batch3.bam	61.2212	176.432	6	165.666	5	138.396	3	138.396	3
SC8m.batch3.bam	NC9m.batch3.bam	52.6885	163.272	6	132.354	3	132.354	3	132.354	3
SC9f.batch3.bam	SP3m.batch3.bam	89.2367	144.26	5	134.808	4	105.471	2	89.2367	1
NE2m.batch3.bam	SE1m.batch3.bam	77.9364	137.861	4	137.861	4	137.861	4	119.748	3
SC9f.batch3.bam	SC5m.batch3.bam	44.0443	137.687	7	137.687	7	85.2278	3	69.1239	2
SC2m.batch3.bam	SP4m.batch3.bam	28.6548	130.918	8	101.803	5	76.0657	3	76.0657	3
SC3m.batch3.bam	NE1m.batch3.bam	56.2565	129.552	6	104.782	3	91.0363	2	91.0363	2
SP3m.batch3.bam	SE1m.batch3.bam	77.2695	125.099	4	113.17	3	113.17	3	77.2695	1
SP2m.batch3.bam	NE1m.batch3.bam	53.7723	123.928	5	114.013	4	85.3458	2	85.3458	2
SP4m.batch3.bam	SC6m.batch3.bam	52.8968	119.788	4	110.882	3	110.882	3	110.882	3
NC4m.batch3.bam	SP4m.batch3.bam	52.16	119.431	5	109.619	4	109.619	4	72.7211	2
NE2m.batch3.bam	SP4m.batch3.bam	52.4697	116.141	5	96.897	3	96.897	3	77.1653	2
NC7f.batch3.bam	SE1m.batch3.bam	77.9223	115.63	3	115.63	3	115.63	3	98.5292	2
SC9f.batch3.bam	NC9m.batch3.bam	46.6841	111.022	5	91.1207	3	78.2335	2	78.2335	2
SP2m.batch3.bam	NC1m.batch3.bam	17.2765	100.747	9	47.0502	3	17.2765	1	0	0
NC7f.batch3.bam	SC9f.batch3.bam	31.2554	96.5522	6	66.4907	3	66.4907	3	31.2554	1
NC5m.batch3.bam	SC5m.batch3.bam	30.2393	96.4909	5	88.2645	4	72.7769	3	56.1012	2
SC6m.batch3.bam	NE1m.batch3.bam	25.9176	92.0448	6	71.4592	4	42.9338	2	25.9176	1
SE1m.batch3.bam	SP1m.batch3.bam	26.2039	78.1167	6	40.299	2	26.2039	1	26.2039	1
SC2m.batch3.bam	SE1m.batch3.bam	18.0472	75.2819	6	47.2069	3	18.0472	1	0	0
SC6m.batch3.bam	SE1m.batch3.bam	51.3595	69.898	3	51.3595	1	51.3595	1	51.3595	1
NC7f.batch3.bam	SP4m.batch3.bam	28.8171	69.2587	4	48.8732	2	48.8732	2	48.8732	2
NE2m.batch3.bam	NC5m.batch3.bam	31.7039	64.9353	4	47.189	2	31.7039	1	31.7039	1
SE1m.batch3.bam	SC5m.batch3.bam	27.2665	61.4391	4	44.4745	2	44.4745	2	27.2665	1
NC7f.batch3.bam	NC5m.batch3.bam	30.2329	54.6772	3	45.7109	2	30.2329	1	30.2329	1
NC9m.batch3.bam	NC5m.batch3.bam	44.7114	54.1101	2	44.7114	1	44.7114	1	44.7114	1
SP2m.batch3.bam	SP3m.batch3.bam	17.9573	53.0742	5	17.9573	1	17.9573	1	0	0
NC5m.batch3.bam	NC1m.batch3.bam	44.6448	53.0419	2	44.6448	1	44.6448	1	44.6448	1
SC2m.batch3.bam	NC5m.batch3.bam	44.6488	52.8863	2	44.6488	1	44.6488	1	44.6488	1
SP2m.batch3.bam	SC2m.batch3.bam	13.8766	51.0141	5	13.8766	1	0	0	0	0
NC4m.batch3.bam	NC5m.batch3.bam	40.7168	48.8082	2	40.7168	1	40.7168	1	40.7168	1
NC5m.batch3.bam	NE1m.batch3.bam	15.9687	46.7756	4	29.1688	2	0	0	0	0
SC8m.batch3.bam	NE1m.batch3.bam	21.4654	45.8015	3	37.1897	2	21.4654	1	21.4654	1
NC5m.batch3.bam	NC3f.batch3.bam	15.6169	43.4166	4	15.6169	1	0	0	0	0
NC9m.batch3.bam	NE1m.batch3.bam	40.5608	40.5608	1	40.5608	1	40.5608	1	40.5608	1
SP2m.batch3.bam	SP1m.batch3.bam	17.027	39.0394	3	17.027	1	17.027	1	0	0
NC7f.batch3.bam	SP2m.batch3.bam	19.6029	38.4805	3	19.6029	1	19.6029	1	0	0
SP4m.batch3.bam	SC5m.batch3.bam	19.7449	36.6861	3	19.7449	1	19.7449	1	0	0
NC9m.batch3.bam	SP4m.batch3.bam	13.7238	36.4313	3	27.1068	2	0	0	0	0
NC5m.batch3.bam	SE1m.batch3.bam	9.6628	35.4135	4	0	0	0	0	0	0
SC2m.batch3.bam	NC3f.batch3.bam	17.1453	35.3281	3	17.1453	1	17.1453	1	0	0
SC3m.batch3.bam	NC3f.batch3.bam	15.8084	33.9158	3	15.8084	1	0	0	0	0
NC9m.batch3.bam	SE1m.batch3.bam	17.9314	31.7322	2	31.7322	2	17.9314	1	0	0
SC8m.batch3.bam	NC3f.batch3.bam	30.3492	30.3492	1	30.3492	1	30.3492	1	30.3492	1
NE1m.batch3.bam	NC2f.batch3.bam	16.7121	27.7216	2	16.7121	1	16.7121	1	0	0
SP2m.batch3.bam	NE2m.batch3.bam	17.9527	27.5516	2	17.9527	1	17.9527	1	0	0
NC5m.batch3.bam	SP1m.batch3.bam	17.349	26.7982	2	17.349	1	17.349	1	0	0
SP3m.batch3.bam	SP4m.batch3.bam	9.16411	25.9487	3	0	0	0	0	0	0
SP3m.batch3.bam	NC5m.batch3.bam	15.4851	25.6189	2	15.4851	1	0	0	0	0
SP2m.batch3.bam	SC5m.batch3.bam	8.208	24.5378	3	0	0	0	0	0	0
NC5m.batch3.bam	NC2f.batch3.bam	14.5694	22.8619	2	14.5694	1	0	0	0	0
SC3m.batch3.bam	SE3m.batch3.bam	12.9272	21.4165	2	12.9272	1	0	0	0	0
SP2m.batch3.bam	SC8m.batch3.bam	11.0427	19.9997	2	0	0	0	0	0	0
NC9m.batch3.bam	NC2f.batch3.bam	11.1191	19.2598	2	0	0	0	0	0	0
SP2m.batch3.bam	SE3m.batch3.bam	10.3222	18.652	2	0	0	0	0	0	0
SC8m.batch3.bam	NC2f.batch3.bam	8.973	17.3672	2	0	0	0	0	0	0
NC2f.batch3.bam	NC1m.batch3.bam	15.1053	15.1053	1	15.1053	1	0	0	0	0
SE3m.batch3.bam	SC6m.batch3.bam	12.3217	12.3217	1	12.3217	1	0	0	0	0
NC2f.batch3.bam	SP1m.batch3.bam	11.7316	11.7316	1	0	0	0	0	0	0
SC9f.batch3.bam	SP2m.batch3.bam	11.6415	11.6415	1	0	0	0	0	0	0
SC9f.batch3.bam	NC3f.batch3.bam	11.4456	11.4456	1	0	0	0	0	0	0
NC7f.batch3.bam	NC2f.batch3.bam	11.1191	11.1191	1	0	0	0	0	0	0
SP2m.batch3.bam	NC5m.batch3.bam	10.5852	10.5852	1	0	0	0	0	0	0
SE3m.batch3.bam	SC5m.batch3.bam	10.485	10.485	1	0	0	0	0	0	0
SE3m.batch3.bam	NC2f.batch3.bam	9.7066	9.7066	1	0	0	0	0	0	0
SC3m.batch3.bam	NC5m.batch3.bam	9.6241	9.6241	1	0	0	0	0	0	0
SE3m.batch3.bam	NC5m.batch3.bam	9.5733	9.5733	1	0	0	0	0	0	0
SP4m.batch3.bam	NE1m.batch3.bam	9.5304	9.5304	1	0	0	0	0	0	0
SP1m.batch3.bam	NC3f.batch3.bam	9.359	9.359	1	0	0	0	0	0	0
SP3m.batch3.bam	NC2f.batch3.bam	9.32441	9.32441	1	0	0	0	0	0	0
SC9f.batch3.bam	NE1m.batch3.bam	9.0262	9.0262	1	0	0	0	0	0	0
SE3m.batch3.bam	SE1m.batch3.bam	8.9646	8.9646	1	0	0	0	0	0	0
SE3m.batch3.bam	SP1m.batch3.bam	8.9339	8.9339	1	0	0	0	0	0	0
SP2m.batch3.bam	NC3f.batch3.bam	8.8871	8.8871	1	0	0	0	0	0	0
SE3m.batch3.bam	SP3m.batch3.bam	8.84089	8.84089	1	0	0	0	0	0	0
SC3m.batch3.bam	SE1m.batch3.bam	8.7397	8.7397	1	0	0	0	0	0	0
SE3m.batch3.bam	NE1m.batch3.bam	8.6993	8.6993	1	0	0	0	0	0	0
SP2m.batch3.bam	SC6m.batch3.bam	8.6167	8.6167	1	0	0	0	0	0	0
SC6m.batch3.bam	NC3f.batch3.bam	8.5819	8.5819	1	0	0	0	0	0	0
SC6m.batch3.bam	NC5m.batch3.bam	8.56249	8.56249	1	0	0	0	0	0	0
SP2m.batch3.bam	SP4m.batch3.bam	8.4923	8.4923	1	0	0	0	0	0	0
SC8m.batch3.bam	NC5m.batch3.bam	8.4226	8.4226	1	0	0	0	0	0	0
SC9f.batch3.bam	SE1m.batch3.bam	8.3682	8.3682	1	0	0	0	0	0	0
SP4m.batch3.bam	SE1m.batch3.bam	8.2367	8.2367	1	0	0	0	0	0	0
SC5m.batch3.bam	NC2f.batch3.bam	8.1158	8.1158	1	0	0	0	0	0	0
SC9f.batch3.bam	NC5m.batch3.bam	8.043	8.043	1	0	0	0	0	0	0
SP4m.batch3.bam	NC3f.batch3.bam	8.012	8.012	1	0	0	0	0	0	0
NE1m.batch4.bam	NC3f.batch4.bam	283.355	3340.85	25	3340.85	25	3340.85	25	3340.85	25
NC4m.batch4.bam	NC2f.batch4.bam	268.788	3323.13	31	3311.92	30	3311.92	30	3293.43	29
SP1m.batch4.bam	NC1m.batch4.bam	259.81	3272.72	27	3272.72	27	3272.72	27	3272.72	27
NC4m.batch4.bam	NC1m.batch4.bam	283.652	3251.46	26	3242.97	25	3242.97	25	3222.98	24
NE2m.batch4.bam	NC3f.batch4.bam	283.385	3239.03	27	3239.03	27	3239.03	27	3239.03	27
NC7f.batch4.bam	NE2m.batch4.bam	283.434	3236.93	27	3236.93	27	3236.93	27	3236.93	27
NE2m.batch4.bam	NC1m.batch4.bam	268.784	3214.44	23	3214.44	23	3214.44	23	3214.44	23
SE1m.batch4.bam	NC2f.batch4.bam	189.697	3211.1	34	3211.1	34	3180.98	32	3143.86	30
SP3m.batch4.bam	NE2m.batch4.bam	223.237	3197.96	28	3189.36	27	3175.17	26	3175.17	26
NE2m.batch4.bam	SC5m.batch4.bam	204.037	3188.38	27	3188.38	27	3188.38	27	3188.38	27
SC3m.batch4.bam	NC1m.batch4.bam	268.794	3169.29	24	3169.29	24	3141.22	22	3141.22	22
SP2m.batch4.bam	SE1m.batch4.bam	282.987	3166.65	26	3166.65	26	3166.65	26	3147.63	25
SC2m.batch4.bam	NC1m.batch4.bam	191.563	3010.16	43	3001.47	42	2986.46	41	2948.7	39
SC2m.batch4.bam	SP1m.batch4.bam	189.246	2571.17	42	2540.21	39	2487.44	35	2470.47	34
SC9f.batch4.bam	SC8m.batch4.bam	153.779	2343.24	44	2315.08	41	2286.22	39	2182.17	33
NC7f.batch4.bam	SP3m.batch4.bam	203.115	2310.76	35	2290.88	33	2275.35	32	2258.61	31
SC3m.batch4.bam	SP1m.batch4.bam	163.557	1921.68	37	1889.84	34	1835.74	30	1817.66	29
SC3m.batch4.bam	SC8m.batch4.bam	154.844	1911.89	31	1890.6	29	1859.94	27	1806.4	24
SP3m.batch4.bam	NC1m.batch4.bam	188.624	1840.72	23	1817.62	21	1791.01	19	1791.01	19
SP3m.batch4.bam	SC5m.batch4.bam	207.537	1806.2	29	1786.82	27	1758.92	25	1704.78	22
NC4m.batch4.bam	NE2m.batch4.bam	176.145	1790.96	27	1773.17	25	1744.74	23	1711.4	21
NC7f.batch4.bam	NC1m.batch4.bam	198.04	1739.11	26	1708.47	23	1708.47	23	1689.59	22
NE2m.batch4.bam	SP1m.batch4.bam	164.178	1730.03	34	1708.77	32	1681.5	30	1628.44	27
SC5m.batch4.bam	NC1m.batch4.bam	195.507	1670.83	24	1670.83	24	1658.47	23	1658.47	23
NE2m.batch4.bam	SC2m.batch4.bam	138.967	1602.36	29	1602.36	29	1561.37	26	1507.93	23
NC9m.batch4.bam	SC2m.batch4.bam	153.392	1593.22	26	1582.56	25	1555.97	23	1536.55	22
SC3m.batch4.bam	SC2m.batch4.bam	159.922	1579.6	28	1548.22	25	1548.22	25	1512.58	23
NE2m.batch4.bam	NE1m.batch4.bam	80.7255	1569.67	51	1502.18	44	1405.7	37	1329.99	33
SP3m.batch4.bam	NC9m.batch4.bam	116.423	1558.25	35	1548.82	34	1496.73	30	1459.64	28
SC6m.batch4.bam	SP1m.batch4.bam	110.144	1548.44	36	1548.44	36	1506.64	33	1455.83	30
SP2m.batch4.bam	NC2f.batch4.bam	209.858	1542.48	24	1511.84	21	1496.87	20	1479.47	19
SC3m.batch4.bam	NE2m.batch4.bam	156.967	1542.16	27	1531.88	26	1518.51	25	1501.97	24
SC6m.batch4.bam	NC1m.batch4.bam	126.166	1541.69	25	1512.07	22	1512.07	22	1492.26	21
SC3m.batch4.bam	NC4m.batch4.bam	159.156	1519.89	22	1499.68	20	1472.09	18	1452.96	17
NC7f.batch4.bam	NC9m.batch4.bam	145.93	1497.72	38	1461.14	34	1448.54	33	1374.38	29
SC5m.batch4.bam	NC3f.batch4.bam	158.203	1460.43	16	1460.43	16	1460.43	16	1460.43	16
NC7f.batch4.bam	SC5m.batch4.bam	180.888	1460.05	24	1460.05	24	1446.65	23	1446.65	23
NC4m.batch4.bam	SC2m.batch4.bam	155.428	1426.57	33	1394.69	30	1354.2	27	1316.11	25
SC3m.batch4.bam	SC9f.batch4.bam	187.039	1404.31	17	1404.31	17	1404.31	17	1366.81	15
SC2m.batch4.bam	SC6m.batch4.bam	95.7588	1398.23	41	1361.36	37	1263.45	30	1176.75	25
NC4m.batch4.bam	SE1m.batch4.bam	99.5498	1358.51	36	1337.27	34	1281.53	30	1262.13	29
NC4m.batch4.bam	SP1m.batch4.bam	171.935	1305.54	24	1270.56	20	1229.76	17	1211.52	16
NC7f.batch4.bam	NC3f.batch4.bam	174.944	1281.26	18	1260.28	16	1260.28	16	1260.28	16
SP3m.batch4.bam	NC3f.batch4.bam	171.028	1268.58	21	1268.58	21	1225.18	18	1225.18	18
SC8m.batch4.bam	NC1m.batch4.bam	140.362	1101.67	19	1090.05	18	1074.86	17	1058.47	16
NC7f.batch4.bam	NC4m.batch4.bam	140.502	1080.73	21	1038.25	17	1025.52	16	1008.66	15
SP3m.batch4.bam	SP1m.batch4.bam	132.872	1056.58	23	1033.63	21	1006.96	19	954.676	16
NC4m.batch4.bam	SP3m.batch4.bam	159.039	1037.74	19	1037.74	19	982.329	15	982.329	15
NC4m.batch4.bam	SC5m.batch4.bam	133.247	1012.85	22	978.416	18	950.543	16	950.543	16
NC7f.batch4.bam	SP1m.batch4.bam	164.118	988.676	20	958.775	17	930.488	15	875.911	12
SC5m.batch4.bam	SP1m.batch4.bam	161.745	978.491	22	937.471	18	925.45	17	872.607	14
SP3m.batch4.bam	SC2m.batch4.bam	139.966	946.414	21	917.679	18	875.632	15	875.632	15
SC3m.batch4.bam	SC6m.batch4.bam	129.845	934.925	20	915.469	18	900.577	17	866.042	15
NC7f.batch4.bam	SC2m.batch4.bam	174.967	926.099	22	887.349	18	871.404	17	852.385	16
SC3m.batch4.bam	SP3m.batch4.bam	163.556	852.957	18	832.969	16	786.328	13	786.328	13
NC9m.batch4.bam	SP1m.batch4.bam	93.327	832.576	23	790.032	19	777.232	18	740.625	16
NC9m.batch4.bam	NC1m.batch4.bam	96.9137	820.518	14	811.317	13	811.317	13	811.317	13
SC2m.batch4.bam	SC5m.batch4.bam	174.835	799.779	16	790.694	15	790.694	15	755.673	13
SC8m.batch4.bam	SP1m.batch4.bam	87.4327	792.547	23	738.029	17	738.029	17	721.589	16
SC3m.batch4.bam	NC7f.batch4.bam	164.739	774.274	16	755.832	14	755.832	14	721.594	12
NE1m.batch4.bam	SC5m.batch4.bam	64.1735	738.71	29	686.584	24	619.078	19	548.416	15
NE2m.batch4.bam	SC6m.batch4.bam	124.618	730.818	17	720.303	16	692.413	14	673.139	13
SC9f.batch4.bam	SE3m.batch4.bam	88.4168	713.963	24	683.595	21	639.152	18	600.652	16
NC4m.batch4.bam	SC6m.batch4.bam	129.463	695.936	13	685.964	12	685.964	12	668.842	11
SC3m.batch4.bam	SC5m.batch4.bam	174.827	661.976	15	652.966	14	638.147	13	600.854	11
NC4m.batch4.bam	SC8m.batch4.bam	90.7865	654.153	12	654.153	12	624.754	10	624.754	10
SC8m.batch4.bam	NE2m.batch4.bam	112.055	647.929	18	630.732	16	602.974	14	552.758	11
SP3m.batch4.bam	NE1m.batch4.bam	67.0038	635.739	21	623.78	20	565.912	16	547.258	15
SE3m.batch4.bam	SC8m.batch4.bam	64.2161	626.478	24	576.896	19	562.876	18	523.3	16
SP2m.batch4.bam	NC4m.batch4.bam	88.3125	602.63	17	562.909	13	550.8	12	550.8	12
SC3m.batch4.bam	SP4m.batch4.bam	82.2242	597.527	20	575.692	18	531.668	15	497.216	13
SC9f.batch4.bam	NC1m.batch4.bam	114.788	593.845	12	593.845	12	568.357	10	568.357	10
SC8m.batch4.bam	SC2m.batch4.bam	116.822	593.304	18	563.3	15	510.366	11	492.69	10
NC7f.batch4.bam	NE1m.batch4.bam	60.0207	546.707	20	507.66	16	494.117	15	477.545	14
SC6m.batch4.bam	SC5m.batch4.bam	118.922	483.85	14	457.319	11	399.002	7	380.875	6
NE1m.batch4.bam	NC1m.batch4.bam	91.5781	478.361	11	478.361	11	478.361	11	443.369	9
NC7f.batch4.bam	SC6m.batch4.bam	118.648	474.659	14	438.456	10	426.123	9	391.526	7
SC3m.batch4.bam	NC9m.batch4.bam	93.327	466.356	13	449.506	11	406.601	8	406.601	8
SC8m.batch4.bam	SP4m.batch4.bam	82.2215	464.245	18	404.756	12	374.924	10	339.324	8
SE3m.batch4.bam	SP4m.batch4.bam	53.9519	455.021	19	437.142	17	383.754	13	312.958	9
NC4m.batch4.bam	NC9m.batch4.bam	76.8546	426.498	11	404.499	9	390.769	8	390.769	8
SP3m.batch4.bam	SC6m.batch4.bam	116.948	416.616	11	397.42	9	397.42	9	364.394	7
NE2m.batch4.bam	NC9m.batch4.bam	91.904	386.313	10	377.616	9	363.872	8	345.522	7
SC8m.batch4.bam	SC6m.batch4.bam	89.6713	373.228	10	351.278	8	320.83	6	304.4	5
SC9f.batch4.bam	SC2m.batch4.bam	113.154	355.602	9	355.602	9	340.206	8	305.951	6
SC8m.batch4.bam	SC5m.batch4.bam	64.3993	350.033	13	321.962	10	293.797	8	276.335	7
SC9f.batch4.bam	SP4m.batch4.bam	36.5815	340.907	18	290.537	13	221.971	8	221.971	8
SC9f.batch4.bam	SP1m.batch4.bam	83.9065	339.266	9	328.653	8	316.608	7	316.608	7
NC7f.batch4.bam	SC8m.batch4.bam	64.401	331.46	10	312.659	8	312.659	8	295.047	7
NC4m.batch4.bam	NE1m.batch4.bam	84.1289	318.372	10	288.338	7	273.414	6	254.802	5
SP4m.batch4.bam	NC5m.batch4.bam	47.3791	308.536	16	257.6	11	216.089	8	165.23	5
SP3m.batch4.bam	SC8m.batch4.bam	64.401	277.717	9	258.942	7	243.988	6	243.988	6
NE1m.batch4.bam	SP1m.batch4.bam	49.7534	261.49	9	250.888	8	250.888	8	213.056	6
NC9m.batch4.bam	SC5m.batch4.bam	86.0123	261.234	7	251.339	6	237.663	5	221.381	4
NC9m.batch4.bam	SC6m.batch4.bam	79.3441	253.37	9	211.237	5	198.957	4	198.957	4
SC9f.batch4.bam	NC4m.batch4.bam	80.7782	222.678	6	212.155	5	185.247	3	185.247	3
SC9f.batch4.bam	NE2m.batch4.bam	87.119	213.68	9	181.901	6	167.887	5	115.467	2
SC9f.batch4.bam	SC6m.batch4.bam	68.1968	207.089	6	188.046	4	188.046	4	188.046	4
SE1m.batch4.bam	NE1m.batch4.bam	88.3866	203.449	7	173.19	4	173.19	4	138.186	2
SC2m.batch4.bam	NE1m.batch4.bam	61.1813	201.187	9	175.74	6	148.644	4	148.644	4
SP4m.batch4.bam	NC1m.batch4.bam	58.1855	198.182	8	188.477	7	174.27	6	155.394	5
SE1m.batch4.bam	NC1m.batch4.bam	78.2898	197.906	8	169.033	5	169.033	5	134.051	3
SC8m.batch4.bam	NC9m.batch4.bam	68.8146	194.815	7	167.395	4	167.395	4	167.395	4
SP4m.batch4.bam	SP1m.batch4.bam	27.4729	187.088	10	156.364	7	156.364	7	118.855	5
NE2m.batch4.bam	SE1m.batch4.bam	77.8923	162.91	6	153.586	5	153.586	5	119.397	3
SP2m.batch4.bam	NE1m.batch4.bam	55.6473	136.534	6	115.825	4	87.2101	2	87.2101	2
SC3m.batch4.bam	NE1m.batch4.bam	62.4487	134.438	5	118.216	3	118.216	3	118.216	3
NE2m.batch4.bam	SP4m.batch4.bam	52.5317	131.856	6	112.034	4	97.2294	3	97.2294	3
SC9f.batch4.bam	SP3m.batch4.bam	89.2367	121.295	4	103.603	2	89.2367	1	89.2367	1
NC4m.batch4.bam	SP4m.batch4.bam	29.9302	121.204	6	111.837	5	98.6354	4	78.9476	3
SP4m.batch4.bam	SC6m.batch4.bam	53.0763	118.9	5	97.9474	3	97.9474	3	97.9474	3
SP3m.batch4.bam	SE1m.batch4.bam	48.3495	118.636	5	107.184	4	94.4549	3	74.4693	2
SC9f.batch4.bam	SC5m.batch4.bam	44.044	118.224	6	118.224	6	65.7557	2	65.7557	2
NC7f.batch4.bam	SE1m.batch4.bam	77.9223	115.823	3	115.823	3	115.823	3	98.5725	2
SC9f.batch4.bam	NC9m.batch4.bam	46.451	104.684	5	74.1385	2	74.1385	2	74.1385	2
SC6m.batch4.bam	NE1m.batch4.bam	25.9387	99.0066	6	77.0147	4	62.4954	3	46.0629	2
SC2m.batch4.bam	SP4m.batch4.bam	24.7067	95.5679	6	74.2999	4	60.9051	3	24.7067	1
NC7f.batch4.bam	SC9f.batch4.bam	27.4388	94.2523	6	63.038	3	63.038	3	27.4388	1
SE1m.batch4.bam	SP1m.batch4.bam	27.0152	85.5043	6	56.3662	3	43.6688	2	27.0152	1
NC5m.batch4.bam	SC5m.batch4.bam	30.2678	84.5388	4	72.7273	3	72.7273	3	56.1215	2
SP2m.batch4.bam	NC1m.batch4.bam	17.2789	73.3513	7	17.2789	1	17.2789	1	0	0
SC6m.batch4.bam	SE1m.batch4.bam	27.8737	69.0726	4	50.6031	2	50.6031	2	50.6031	2
NC4m.batch4.bam	NC5m.batch4.bam	45.2424	68.022	3	58.9045	2	45.2424	1	45.2424	1
NC7f.batch4.bam	SP4m.batch4.bam	28.7422	65.4213	4	48.7851	2	48.7851	2	48.7851	2
SC2m.batch4.bam	SE1m.batch4.bam	21.1617	64.5915	4	53.9091	3	39.3164	2	21.1617	1
SE1m.batch4.bam	SC5m.batch4.bam	27.1984	62.214	4	45.3018	2	45.3018	2	27.1984	1
SP2m.batch4.bam	NE2m.batch4.bam	17.131	55.5071	5	17.131	1	17.131	1	0	0
NC5m.batch4.bam	NE1m.batch4.bam	13.6899	54.5834	5	13.6899	1	0	0	0	0
NC9m.batch4.bam	NC5m.batch4.bam	43.2734	53.5741	2	43.2734	1	43.2734	1	43.2734	1
SP2m.batch4.bam	SP3m.batch4.bam	17.951	47.4331	4	17.951	1	17.951	1	0	0
SP2m.batch4.bam	SC2m.batch4.bam	16.6853	47.2592	4	16.6853	1	16.6853	1	0	0
NC7f.batch4.bam	SP2m.batch4.bam	19.5916	46.5551	4	19.5916	1	19.5916	1	0	0
SC3m.batch4.bam	NC3f.batch4.bam	29.5917	46.1748	3	29.5917	1	29.5917	1	29.5917	1
NC5m.batch4.bam	NC1m.batch4.bam	43.1605	43.1605	1	43.1605	1	43.1605	1	43.1605	1
NC7f.batch4.bam	NC5m.batch4.bam	21.8951	42.2489	3	21.8951	1	21.8951	1	21.8951	1
SC2m.batch4.bam	NC5m.batch4.bam	41.8788	41.8788	1	41.8788	1	41.8788	1	41.8788	1
NC5m.batch4.bam	SE1m.batch4.bam	14.1448	41.6142	4	14.1448	1	0	0	0	0
NC9m.batch4.bam	NE1m.batch4.bam	40.5608	40.5608	1	40.5608	1	40.5608	1	40.5608	1
SP2m.batch4.bam	SP1m.batch4.bam	19.6822	40.3912	3	32.3516	2	19.6822	1	0	0
SC8m.batch4.bam	NE1m.batch4.bam	21.7861	39.8694	2	39.8694	2	39.8694	2	21.7861	1
SP3m.batch4.bam	SP4m.batch4.bam	10.987	38.3726	4	0	0	0	0	0	0
SP4m.batch4.bam	SC5m.batch4.bam	19.7339	36.1641	3	19.7339	1	19.7339	1	0	0
SC2m.batch4.bam	NC3f.batch4.bam	17.8264	35.8009	3	17.8264	1	17.8264	1	0	0
SP3m.batch4.bam	NC5m.batch4.bam	12.4968	34.4431	3	12.4968	1	0	0	0	0
NE1m.batch4.bam	NC2f.batch4.bam	12.8844	33.7596	3	25.7016	2	0	0	0	0
NC9m.batch4.bam	SE1m.batch4.bam	17.9819	33.5788	2	33.5788	2	17.9819	1	0	0
NC9m.batch4.bam	SP4m.batch4.bam	13.383	31.9047	3	13.383	1	0	0	0	0
SC8m.batch4.bam	NC3f.batch4.bam	29.4948	29.4948	1	29.4948	1	29.4948	1	29.4948	1
NE2m.batch4.bam	NC5m.batch4.bam	28.7562	28.7562	1	28.7562	1	28.7562	1	28.7562	1
NC5m.batch4.bam	SP1m.batch4.bam	15.6992	25.1475	2	15.6992	1	0	0	0	0
SE3m.batch4.bam	SC6m.batch4.bam	11.0736	19.6866	2	0	0	0	0	0	0
NC9m.batch4.bam	NC2f.batch4.bam	11.1178	19.2982	2	0	0	0	0	0	0
SC9f.batch4.bam	NC3f.batch4.bam	18.6879	18.6879	1	18.6879	1	18.6879	1	0	0
NC5m.batch4.bam	NC3f.batch4.bam	9.82739	18.6467	2	0	0	0	0	0	0
SP4m.batch4.bam	NC3f.batch4.bam	9.6416	17.659	2	0	0	0	0	0	0
SP3m.batch4.bam	NC2f.batch4.bam	9.2015	17.6159	2	0	0	0	0	0	0
SP2m.batch4.bam	NC9m.batch4.bam	15.8858	15.8858	1	15.8858	1	0	0	0	0
NC2f.batch4.bam	SP1m.batch4.bam	11.659	11.659	1	0	0	0	0	0	0
SC9f.batch4.bam	SP2m.batch4.bam	11.6414	11.6414	1	0	0	0	0	0	0
NC7f.batch4.bam	NC2f.batch4.bam	11.1191	11.1191	1	0	0	0	0	0	0
SP2m.batch4.bam	SC8m.batch4.bam	10.5877	10.5877	1	0	0	0	0	0	0
SE3m.batch4.bam	SC5m.batch4.bam	10.5175	10.5175	1	0	0	0	0	0	0
SC9f.batch4.bam	NE1m.batch4.bam	10.323	10.323	1	0	0	0	0	0	0
SC3m.batch4.bam	NC5m.batch4.bam	9.62009	9.62009	1	0	0	0	0	0	0
SP4m.batch4.bam	NE1m.batch4.bam	9.5304	9.5304	1	0	0	0	0	0	0
SE3m.batch4.bam	SP1m.batch4.bam	9.526	9.526	1	0	0	0	0	0	0
SE3m.batch4.bam	NC5m.batch4.bam	9.4372	9.4372	1	0	0	0	0	0	0
SP1m.batch4.bam	NC3f.batch4.bam	9.3554	9.3554	1	0	0	0	0	0	0
SP2m.batch4.bam	SC6m.batch4.bam	9.1608	9.1608	1	0	0	0	0	0	0
SP2m.batch4.bam	NC5m.batch4.bam	8.9995	8.9995	1	0	0	0	0	0	0
SE3m.batch4.bam	SE1m.batch4.bam	8.9605	8.9605	1	0	0	0	0	0	0
SP4m.batch4.bam	NC2f.batch4.bam	8.88751	8.88751	1	0	0	0	0	0	0
SP2m.batch4.bam	NC3f.batch4.bam	8.8871	8.8871	1	0	0	0	0	0	0
SP2m.batch4.bam	SP4m.batch4.bam	8.5195	8.5195	1	0	0	0	0	0	0
SC3m.batch4.bam	SE3m.batch4.bam	8.4995	8.4995	1	0	0	0	0	0	0
NC5m.batch4.bam	NC2f.batch4.bam	8.4497	8.4497	1	0	0	0	0	0	0
SP2m.batch4.bam	SE3m.batch4.bam	8.3298	8.3298	1	0	0	0	0	0	0
SC9f.batch4.bam	NC5m.batch4.bam	8.12861	8.12861	1	0	0	0	0	0	0
SC6m.batch4.bam	NC5m.batch4.bam	8.1216	8.1216	1	0	0	0	0	0	0
SC6m.batch4.bam	NC3f.batch4.bam	8.08051	8.08051	1	0	0	0	0	0	0
SE3m.batch4.bam	SC2m.batch4.bam	8.0117	8.0117	1	0	0	0	0	0	0
NE2m.batch5.bam	SC5m.batch5.bam	278.008	3293.89	26	3293.89	26	3293.89	26	3293.89	26
NC4m.batch5.bam	NC1m.batch5.bam	283.611	3287.85	27	3278.84	26	3264.43	25	3264.43	25
SP1m.batch5.bam	NC1m.batch5.bam	283.385	3273.71	23	3273.71	23	3273.71	23	3273.71	23
NE1m.batch5.bam	NC3f.batch5.bam	283.847	3272.23	26	3272.23	26	3272.23	26	3272.23	26
NC7f.batch5.bam	NE2m.batch5.bam	204.017	3255.14	36	3255.14	36	3255.14	36	3255.14	36
NC4m.batch5.bam	NC2f.batch5.bam	279.126	3254.52	31	3245.12	30	3230.77	29	3214.59	28
SC2m.batch5.bam	NC1m.batch5.bam	268.781	3231.52	32	3231.52	32	3231.52	32	3231.52	32
SP2m.batch5.bam	SE1m.batch5.bam	268.781	3230.71	27	3220.94	26	3220.94	26	3220.94	26
NE2m.batch5.bam	NC1m.batch5.bam	268.787	3221.05	30	3221.05	30	3221.05	30	3221.05	30
SP3m.batch5.bam	NE2m.batch5.bam	268.784	3215.47	24	3215.47	24	3215.47	24	3215.47	24
NE2m.batch5.bam	NC3f.batch5.bam	206.127	3193.46	28	3193.46	28	3179.41	27	3179.41	27
SE1m.batch5.bam	NC2f.batch5.bam	275.769	3180.96	31	3171.56	30	3171.56	30	3171.56	30
SC3m.batch5.bam	NC1m.batch5.bam	283.652	3140.27	31	3140.27	31	3140.27	31	3121.71	30
SC2m.batch5.bam	SP1m.batch5.bam	191.582	2558.2	40	2539.28	38	2524.82	37	2508.43	36
SC9f.batch5.bam	SC8m.batch5.bam	159.985	2347.45	44	2319.1	41	2319.1	41	2231.12	36
NC7f.batch5.bam	SP3m.batch5.bam	207.913	2281.17	37	2260.2	35	2231.44	33	2198.45	31
SC3m.batch5.bam	SC8m.batch5.bam	250.714	1932.98	27	1932.98	27	1904.6	25	1885.22	24
SC3m.batch5.bam	SP1m.batch5.bam	167.745	1931.38	36	1888.76	32	1873.86	31	1873.86	31
SP3m.batch5.bam	NC1m.batch5.bam	208.665	1911.79	23	1879.48	20	1879.48	20	1879.48	20
NC4m.batch5.bam	NE2m.batch5.bam	158.418	1802.79	30	1772.93	27	1760.79	26	1743.83	25
NC7f.batch5.bam	NC1m.batch5.bam	166.129	1757.57	25	1747.4	24	1735.07	23	1715.76	22
SP3m.batch5.bam	SC5m.batch5.bam	207.816	1754.57	28	1743.2	27	1731.19	26	1712.23	25
NE2m.batch5.bam	SP1m.batch5.bam	163.928	1736.49	34	1714.1	32	1648.71	27	1630.3	26
SC5m.batch5.bam	NC1m.batch5.bam	246.49	1706.17	21	1706.17	21	1706.17	21	1706.17	21
SC6m.batch5.bam	NC1m.batch5.bam	181.45	1643.25	22	1622.1	20	1622.1	20	1622.1	20
NE2m.batch5.bam	SC2m.batch5.bam	174.412	1626.67	30	1615.26	29	1587.16	27	1531.95	24
SC3m.batch5.bam	SC2m.batch5.bam	151.303	1597.3	30	1566.4	27	1566.4	27	1509.27	24
NC7f.batch5.bam	NC9m.batch5.bam	128.451	1594.83	41	1562.72	38	1494.49	33	1455.28	31
NE2m.batch5.bam	NE1m.batch5.bam	80.7113	1555.7	49	1527.1	46	1414.66	38	1302.23	32
SP3m.batch5.bam	NC9m.batch5.bam	129.33	1528.09	38	1496.66	35	1413.03	29	1394.57	28
NC4m.batch5.bam	SC2m.batch5.bam	159.218	1522.34	26	1492.39	23	1477.2	22	1459.01	21
SC3m.batch5.bam	NE2m.batch5.bam	161.631	1521.78	29	1511.68	28	1511.68	28	1494.35	27
SC3m.batch5.bam	NC4m.batch5.bam	159.252	1516.28	22	1496.08	20	1456.61	17	1456.61	17
SP2m.batch5.bam	NC2f.batch5.bam	158.203	1512.6	23	1475.05	19	1460.06	18	1442.66	17
SC6m.batch5.bam	SP1m.batch5.bam	124.547	1507.52	35	1486.47	33	1460.55	31	1425.1	29
NC9m.batch5.bam	SC2m.batch5.bam	146.24	1478.73	27	1449.04	24	1434.27	23	1399.53	21
SC5m.batch5.bam	NC3f.batch5.bam	158.192	1474.87	20	1474.87	20	1448.68	18	1432.32	17
NC7f.batch5.bam	SC5m.batch5.bam	180.888	1446.06	24	1446.06	24	1446.06	24	1446.06	24
SC3m.batch5.bam	SC9f.batch5.bam	142.176	1380.3	22	1369.58	21	1357.21	20	1339.45	19
SC2m.batch5.bam	SC6m.batch5.bam	95.5553	1377.4	39	1325.52	34	1240.25	28	1151.79	23
NC4m.batch5.bam	SE1m.batch5.bam	100.968	1340.59	37	1311.61	34	1240.4	29	1220.54	28
NC4m.batch5.bam	SP1m.batch5.bam	171.969	1295.2	22	1263.88	19	1248.32	18	1195.53	15
SP3m.batch5.bam	NC3f.batch5.bam	171.075	1254.66	18	1246.09	17	1246.09	17	1206.61	15
NC7f.batch5.bam	NC3f.batch5.bam	188.909	1253.89	18	1243.91	17	1228.33	16	1228.33	16
SC8m.batch5.bam	NC1m.batch5.bam	96.8127	1111.66	24	1082.74	21	1052.89	19	1036.87	18
NC7f.batch5.bam	NC4m.batch5.bam	162.081	1109.34	22	1068.58	18	1068.58	18	1051.72	17
NC4m.batch5.bam	SP3m.batch5.bam	159.162	1088.5	22	1071.31	20	1015.95	16	999.856	15
SP3m.batch5.bam	SP1m.batch5.bam	149.804	1051.27	23	1018.34	20	991.824	18	957.602	16
NC4m.batch5.bam	SC5m.batch5.bam	149.524	1035.6	22	984.556	16	971.227	15	971.227	15
NC7f.batch5.bam	SP1m.batch5.bam	162.039	1001.18	21	971.289	18	958.619	17	903.884	14
SC5m.batch5.bam	SP1m.batch5.bam	161.89	998.172	23	935.559	17	935.559	17	899.957	15
NC7f.batch5.bam	SC2m.batch5.bam	94.3651	968.694	22	937.217	19	907.287	17	871.921	15
SP3m.batch5.bam	SC2m.batch5.bam	162.129	944.798	19	922.684	17	909.203	16	893.112	15
SC3m.batch5.bam	SC6m.batch5.bam	129.11	925.081	21	895.857	18	867.254	16	829.992	14
SC3m.batch5.bam	SP3m.batch5.bam	116.641	866.347	20	846.053	18	802.179	15	802.179	15
NC9m.batch5.bam	SP1m.batch5.bam	92.6792	857.711	23	846.967	22	846.967	22	773.41	18
NC9m.batch5.bam	NC1m.batch5.bam	86.8342	849.156	18	831.322	16	831.322	16	796.956	14
SC8m.batch5.bam	SP1m.batch5.bam	86.8194	832.684	20	802.681	17	802.681	17	783.28	16
SC2m.batch5.bam	SC5m.batch5.bam	174.835	820.151	19	802.786	17	787.226	16	752.252	14
NE1m.batch5.bam	SC5m.batch5.bam	71.784	784.612	30	715.41	23	689.656	21	653.754	19
SC3m.batch5.bam	NC7f.batch5.bam	89.7415	748.44	19	720.801	16	720.801	16	703.943	15
SC3m.batch5.bam	SC5m.batch5.bam	174.827	721.448	17	691.714	14	691.714	14	654.602	12
NE2m.batch5.bam	SC6m.batch5.bam	119.474	720.578	18	699.988	16	657.441	13	640.429	12
NC4m.batch5.bam	SC6m.batch5.bam	114.692	681.343	15	671.411	14	658.474	13	641.709	12
SC9f.batch5.bam	SE3m.batch5.bam	88.3826	673.918	24	646.779	21	574.783	16	500.343	12
NC4m.batch5.bam	SC8m.batch5.bam	90.7789	666.714	12	666.714	12	652.623	11	652.623	11
SC8m.batch5.bam	NE2m.batch5.bam	116.821	647.317	18	596.416	13	596.416	13	596.416	13
SE3m.batch5.bam	SC8m.batch5.bam	86.9609	636.068	25	586.73	20	559.208	18	488.051	14
SP3m.batch5.bam	NE1m.batch5.bam	72.2253	622.623	20	602.412	18	562.441	15	524.445	13
SP2m.batch5.bam	NC4m.batch5.bam	95.2192	599.921	20	533.397	13	519.682	12	485.172	10
SC9f.batch5.bam	NC1m.batch5.bam	114.049	587.717	12	578.14	11	566.093	10	566.093	10
SC8m.batch5.bam	SC2m.batch5.bam	115.626	578.885	15	556.834	13	542.055	12	526.016	11
NC7f.batch5.bam	NE1m.batch5.bam	58.82	557.269	19	515.08	15	515.08	15	476.953	13
SC3m.batch5.bam	SP4m.batch5.bam	78.5119	553.26	17	522.479	14	509.049	13	490.545	12
SC8m.batch5.bam	SP4m.batch5.bam	67.766	501.369	16	458.493	12	445.211	11	427.907	10
NC7f.batch5.bam	SC6m.batch5.bam	121.387	490.606	11	472.66	9	431.494	6	431.494	6
SC6m.batch5.bam	SC5m.batch5.bam	118.934	486.858	13	449.334	9	437.208	8	419.344	7
SE3m.batch5.bam	SP4m.batch5.bam	82.8982	467.959	18	436.499	15	382.158	11	325.787	8
NE1m.batch5.bam	NC1m.batch5.bam	91.8028	438.817	11	429.402	10	429.402	10	411.773	9
SP3m.batch5.bam	SC6m.batch5.bam	115.109	436.873	11	417.054	9	417.054	9	400.572	8
SC3m.batch5.bam	NC9m.batch5.bam	92.0693	434.56	10	426.529	9	397.334	7	378.482	6
NC4m.batch5.bam	NC9m.batch5.bam	83.0573	423.943	11	390.993	8	390.993	8	390.993	8
SC9f.batch5.bam	SP4m.batch5.bam	39.8879	406.233	20	347.468	14	307.075	11	269.941	9
NE2m.batch5.bam	NC9m.batch5.bam	73.4753	370.607	10	361.883	9	335.478	7	335.478	7
SC8m.batch5.bam	SC5m.batch5.bam	64.9769	339.52	11	300.134	7	300.134	7	300.134	7
SC9f.batch5.bam	SC2m.batch5.bam	113.152	336.262	8	336.262	8	323.938	7	323.938	7
SC8m.batch5.bam	SC6m.batch5.bam	67.5064	332.558	10	310.672	8	282.961	6	265.862	5
SC9f.batch5.bam	SP1m.batch5.bam	74.0745	324.76	8	324.76	8	324.76	8	308.628	7
NC4m.batch5.bam	NE1m.batch5.bam	93.418	318.214	9	297.592	7	284.471	6	265.952	5
SP3m.batch5.bam	SC8m.batch5.bam	116.821	306.589	9	286.917	7	272.26	6	255.903	5
NC7f.batch5.bam	SC8m.batch5.bam	67.8331	306.466	10	279.406	7	279.406	7	261.316	6
NC9m.batch5.bam	SC6m.batch5.bam	84.7416	300.254	12	231.913	5	231.913	5	231.913	5
SP4m.batch5.bam	NC5m.batch5.bam	53.2369	296.454	13	274.538	11	234.272	8	200.48	6
NC9m.batch5.bam	SC5m.batch5.bam	72.8341	276.271	8	267.102	7	253.662	6	234.397	5
NE1m.batch5.bam	SP1m.batch5.bam	55.8896	266.773	9	244.685	7	244.685	7	225.357	6
SP4m.batch5.bam	SP1m.batch5.bam	51.4891	209.889	10	181.131	7	167.706	6	130.616	4
SC9f.batch5.bam	NE2m.batch5.bam	118.711	207.958	7	188.213	5	162.782	3	146.678	2
SP4m.batch5.bam	NC1m.batch5.bam	53.3632	206.109	10	167.167	6	167.167	6	128.843	4
SC2m.batch5.bam	NE1m.batch5.bam	61.2289	205.201	7	195.075	6	166.217	4	166.217	4
SE1m.batch5.bam	NE1m.batch5.bam	66.4814	205.187	6	194.903	5	182.068	4	165.205	3
SC9f.batch5.bam	NC4m.batch5.bam	76.6422	204.746	5	194.222	4	179.381	3	179.381	3
SE1m.batch5.bam	NC1m.batch5.bam	67.0371	196.628	9	167.679	6	141.781	4	122.892	3
SC9f.batch5.bam	SC6m.batch5.bam	68.1946	188.634	5	188.634	5	161.333	3	161.333	3
SC8m.batch5.bam	NC9m.batch5.bam	45.4544	188.571	8	157.833	5	157.833	5	123.171	3
NE2m.batch5.bam	SE1m.batch5.bam	77.949	154.076	6	132.855	4	132.855	4	98.2226	2
NE2m.batch5.bam	SP4m.batch5.bam	46.6769	148.584	8	112.249	4	99.1274	3	99.1274	3
SC3m.batch5.bam	NE1m.batch5.bam	63.7632	146.776	6	119.529	3	119.529	3	119.529	3
SC9f.batch5.bam	SP3m.batch5.bam	89.2367	146.384	5	134.703	4	105.471	2	89.2367	1
SP2m.batch5.bam	NE1m.batch5.bam	63.2603	143.831	6	123.848	4	110.959	3	94.8231	2
NC4m.batch5.bam	SP4m.batch5.bam	59.3566	136.408	5	127.483	4	127.483	4	108.601	3
SC9f.batch5.bam	SC5m.batch5.bam	44.0443	135.887	7	124.489	6	86.6692	3	70.5653	2
SP3m.batch5.bam	SE1m.batch5.bam	71.0288	128.025	5	107.943	3	107.943	3	91.2353	2
SC9f.batch5.bam	NC9m.batch5.bam	46.6514	119.527	6	78.2793	2	78.2793	2	78.2793	2
SP4m.batch5.bam	SC6m.batch5.bam	42.4336	109.29	5	100.324	4	87.3121	3	87.3121	3
NC7f.batch5.bam	SC9f.batch5.bam	31.2494	107.049	7	66.9789	3	66.9789	3	31.2494	1
SC2m.batch5.bam	SP4m.batch5.bam	29.9227	106.662	7	64.8151	3	51.1455	2	51.1455	2
SP2m.batch5.bam	NC1m.batch5.bam	19.5043	97.8455	8	51.2695	3	36.5314	2	0	0
NC7f.batch5.bam	SE1m.batch5.bam	48.7562	95.4632	4	86.9527	3	86.9527	3	69.0944	2
NC5m.batch5.bam	SC5m.batch5.bam	30.2541	88.4748	4	88.4748	4	72.9671	3	56.2418	2
SC2m.batch5.bam	SE1m.batch5.bam	18.3933	71.5588	5	51.1703	3	36.5738	2	0	0
NC7f.batch5.bam	SP4m.batch5.bam	28.6651	70.6796	4	61.4288	3	48.7252	2	48.7252	2
NC7f.batch5.bam	NC5m.batch5.bam	32.1249	70.0934	4	47.6003	2	32.1249	1	32.1249	1
SP2m.batch5.bam	NE2m.batch5.bam	18.2806	69.2122	6	33.8213	2	18.2806	1	0	0
SC6m.batch5.bam	NE1m.batch5.bam	25.9246	67.6531	4	45.8907	2	45.8907	2	25.9246	1
NC4m.batch5.bam	NC5m.batch5.bam	47.7513	65.9124	3	47.7513	1	47.7513	1	47.7513	1
SC6m.batch5.bam	SE1m.batch5.bam	29.6911	62.2286	3	53.3776	2	53.3776	2	53.3776	2
SE1m.batch5.bam	SC5m.batch5.bam	27.0918	61.4791	4	44.5552	2	44.5552	2	27.0918	1
SP2m.batch5.bam	SP3m.batch5.bam	17.9573	58.3958	5	32.7455	2	17.9573	1	0	0
NC9m.batch5.bam	NC5m.batch5.bam	46.4917	56.8831	2	46.4917	1	46.4917	1	46.4917	1
NE2m.batch5.bam	NC5m.batch5.bam	29.3642	54.9662	3	44.8928	2	29.3642	1	29.3642	1
SC2m.batch5.bam	NC5m.batch5.bam	46.1374	54.1607	2	46.1374	1	46.1374	1	46.1374	1
SE1m.batch5.bam	SP1m.batch5.bam	18.0907	53.8268	4	45.5287	3	18.0907	1	0	0
NC5m.batch5.bam	SE1m.batch5.bam	14.3244	50.1261	5	14.3244	1	0	0	0	0
SC3m.batch5.bam	NC3f.batch5.bam	29.6074	47.1041	3	29.6074	1	29.6074	1	29.6074	1
SP2m.batch5.bam	SC2m.batch5.bam	14.8248	46.3534	4	14.8248	1	0	0	0	0
SC2m.batch5.bam	NC3f.batch5.bam	18.1186	43.7657	4	18.1186	1	18.1186	1	0	0
NC9m.batch5.bam	SE1m.batch5.bam	17.93	43.0494	3	33.5281	2	17.93	1	0	0
NC5m.batch5.bam	NC3f.batch5.bam	15.6145	41.849	4	15.6145	1	0	0	0	0
NC5m.batch5.bam	NC1m.batch5.bam	41.3973	41.3973	1	41.3973	1	41.3973	1	41.3973	1
NC5m.batch5.bam	NE1m.batch5.bam	16.8433	40.8375	3	32.816	2	16.8433	1	0	0
NC9m.batch5.bam	NE1m.batch5.bam	40.5608	40.5608	1	40.5608	1	40.5608	1	40.5608	1
SC8m.batch5.bam	NE1m.batch5.bam	21.7919	39.6972	3	21.7919	1	21.7919	1	21.7919	1
SP2m.batch5.bam	SP1m.batch5.bam	12.516	32.325	3	12.516	1	0	0	0	0
NC9m.batch5.bam	SP4m.batch5.bam	13.7238	31.5706	3	13.7238	1	0	0	0	0
SC8m.batch5.bam	NC3f.batch5.bam	30.3492	30.3492	1	30.3492	1	30.3492	1	30.3492	1
SP4m.batch5.bam	SC5m.batch5.bam	19.7339	27.7473	2	19.7339	1	19.7339	1	0	0
NC5m.batch5.bam	SP1m.batch5.bam	16.4631	25.9119	2	16.4631	1	16.4631	1	0	0
SC6m.batch5.bam	NC5m.batch5.bam	8.7742	25.8347	3	0	0	0	0	0	0
SP3m.batch5.bam	NC5m.batch5.bam	13.2991	24.2847	2	13.2991	1	0	0	0	0
NC2f.batch5.bam	SP1m.batch5.bam	12.0463	20.5971	2	12.0463	1	0	0	0	0
NC7f.batch5.bam	NC2f.batch5.bam	11.1191	20.4546	2	0	0	0	0	0	0
SP3m.batch5.bam	SP4m.batch5.bam	10.441	19.6051	2	0	0	0	0	0	0
NC7f.batch5.bam	SP2m.batch5.bam	11.4117	19.5883	2	0	0	0	0	0	0
SC3m.batch5.bam	SE3m.batch5.bam	11.0195	19.5392	2	0	0	0	0	0	0
SP2m.batch5.bam	SC8m.batch5.bam	10.5597	19.3337	2	0	0	0	0	0	0
SC9f.batch5.bam	NC3f.batch5.bam	18.6879	18.6879	1	18.6879	1	18.6879	1	0	0
SP2m.batch5.bam	SE3m.batch5.bam	10.3257	18.66	2	0	0	0	0	0	0
SP4m.batch5.bam	NE1m.batch5.bam	10.1003	18.4622	2	0	0	0	0	0	0
SE3m.batch5.bam	NC2f.batch5.bam	9.6977	17.9897	2	0	0	0	0	0	0
SC2m.batch5.bam	NC2f.batch5.bam	9.7713	17.8633	2	0	0	0	0	0	0
SP4m.batch5.bam	NC3f.batch5.bam	9.1513	17.165	2	0	0	0	0	0	0
SP4m.batch5.bam	SE1m.batch5.bam	8.5611	16.8052	2	0	0	0	0	0	0
NE1m.batch5.bam	NC2f.batch5.bam	8.6787	16.7381	2	0	0	0	0	0	0
SP2m.batch5.bam	SC5m.batch5.bam	8.20719	16.3545	2	0	0	0	0	0	0
SP2m.batch5.bam	NC9m.batch5.bam	14.8946	14.8946	1	14.8946	1	0	0	0	0
NC5m.batch5.bam	NC2f.batch5.bam	14.5694	14.5694	1	14.5694	1	0	0	0	0
SC9f.batch5.bam	SP2m.batch5.bam	11.6463	11.6463	1	0	0	0	0	0	0
NC9m.batch5.bam	NC2f.batch5.bam	11.1191	11.1191	1	0	0	0	0	0	0
SE3m.batch5.bam	SC5m.batch5.bam	10.5191	10.5191	1	0	0	0	0	0	0
NC2f.batch5.bam	NC1m.batch5.bam	10.1208	10.1208	1	0	0	0	0	0	0
SE3m.batch5.bam	NC9m.batch5.bam	9.65509	9.65509	1	0	0	0	0	0	0
SC3m.batch5.bam	NC5m.batch5.bam	9.6209	9.6209	1	0	0	0	0	0	0
SC9f.batch5.bam	SE1m.batch5.bam	9.4826	9.4826	1	0	0	0	0	0	0
SP1m.batch5.bam	NC3f.batch5.bam	9.3881	9.3881	1	0	0	0	0	0	0
SE3m.batch5.bam	SC6m.batch5.bam	9.2172	9.2172	1	0	0	0	0	0	0
SP3m.batch5.bam	NC2f.batch5.bam	9.2015	9.2015	1	0	0	0	0	0	0
SP2m.batch5.bam	SC6m.batch5.bam	9.1608	9.1608	1	0	0	0	0	0	0
SC3m.batch5.bam	SE1m.batch5.bam	9.10699	9.10699	1	0	0	0	0	0	0
SC9f.batch5.bam	NE1m.batch5.bam	9.0635	9.0635	1	0	0	0	0	0	0
SE3m.batch5.bam	SE1m.batch5.bam	8.9631	8.9631	1	0	0	0	0	0	0
SC8m.batch5.bam	NC2f.batch5.bam	8.4406	8.4406	1	0	0	0	0	0	0
SC3m.batch5.bam	NC2f.batch5.bam	8.3803	8.3803	1	0	0	0	0	0	0
SE3m.batch5.bam	NC1m.batch5.bam	8.2803	8.2803	1	0	0	0	0	0	0
SP2m.batch5.bam	NC5m.batch5.bam	8.1374	8.1374	1	0	0	0	0	0	0
SP2m.batch5.bam	NC3f.batch5.bam	8.1271	8.1271	1	0	0	0	0	0	0
SC5m.batch5.bam	NC2f.batch5.bam	8.0928	8.0928	1	0	0	0	0	0	0
SE3m.batch5.bam	SC2m.batch5.bam	8.0864	8.0864	1	0	0	0	0	0	0
SE3m.batch5.bam	NE1m.batch5.bam	8.0073	8.0073	1	0	0	0	0	0	0
SP1m.batch6.bam	NC1m.batch6.bam	223.204	3326.71	31	3316.42	30	3316.42	30	3281.33	28
NE2m.batch6.bam	SC5m.batch6.bam	223.237	3271.38	26	3271.38	26	3271.38	26	3271.38	26
NE2m.batch6.bam	NC1m.batch6.bam	283.652	3270.76	25	3270.76	25	3270.76	25	3270.76	25
NC4m.batch6.bam	NC1m.batch6.bam	203.963	3244.43	30	3236.13	29	3236.13	29	3236.13	29
NE1m.batch6.bam	NC3f.batch6.bam	283.7	3238.01	26	3227.8	25	3212.24	24	3212.24	24
NC4m.batch6.bam	NC2f.batch6.bam	236.134	3237.16	32	3228.76	31	3228.76	31	3228.76	31
SP3m.batch6.bam	NE2m.batch6.bam	283.652	3231.51	25	3222	24	3222	24	3222	24
NE2m.batch6.bam	NC3f.batch6.bam	268.781	3223.15	29	3223.15	29	3209.13	28	3209.13	28
NC7f.batch6.bam	NE2m.batch6.bam	283.592	3192.05	30	3192.05	30	3179.4	29	3142.23	27
SE1m.batch6.bam	NC2f.batch6.bam	203.963	3186.01	29	3186.01	29	3186.01	29	3167.57	28
SC2m.batch6.bam	NC1m.batch6.bam	189.448	3182.56	35	3173.17	34	3173.17	34	3173.17	34
SC3m.batch6.bam	NC1m.batch6.bam	166.129	3167.42	40	3167.42	40	3167.42	40	3167.42	40
SP2m.batch6.bam	SE1m.batch6.bam	283.242	3162.78	28	3154.51	27	3141.98	26	3124.54	25
SC2m.batch6.bam	SP1m.batch6.bam	177.559	2502.98	46	2467.18	42	2398.08	37	2363.7	35
SC9f.batch6.bam	SC8m.batch6.bam	168.103	2360.6	39	2350.02	38	2291.23	34	2237.97	31
NC7f.batch6.bam	SP3m.batch6.bam	210.562	2311.82	35	2272.89	31	2272.89	31	2256.13	30
SC3m.batch6.bam	SP1m.batch6.bam	134.089	2003.64	38	1966.88	34	1939.5	32	1939.5	32
SC3m.batch6.bam	SC8m.batch6.bam	185.898	1915.98	24	1915.98	24	1900.96	23	1883.2	22
SP3m.batch6.bam	NC1m.batch6.bam	170.996	1848.86	22	1816.18	19	1800.68	18	1800.68	18
NC4m.batch6.bam	NE2m.batch6.bam	187.762	1825.65	26	1815.92	25	1803.43	24	1767.92	22
NC7f.batch6.bam	NC1m.batch6.bam	198.049	1778.49	22	1757.34	20	1757.34	20	1739.16	19
NE2m.batch6.bam	SP1m.batch6.bam	167.971	1751.68	35	1743.06	34	1665.88	28	1594.87	24
SP3m.batch6.bam	SC5m.batch6.bam	195.503	1726.92	28	1704.33	26	1676.33	24	1638.18	22
SC3m.batch6.bam	SC2m.batch6.bam	136.51	1661.86	31	1643.47	29	1630.67	28	1595.25	26
SC5m.batch6.bam	NC1m.batch6.bam	259.231	1650.6	25	1640.68	24	1640.68	24	1621.93	23
NE2m.batch6.bam	SC2m.batch6.bam	147.511	1641.66	33	1608.47	30	1583.65	28	1564.14	27
SC6m.batch6.bam	NC1m.batch6.bam	139.771	1598.79	24	1588.83	23	1588.83	23	1571.24	22
NC9m.batch6.bam	SC2m.batch6.bam	153.41	1565.72	27	1543.27	25	1501.51	22	1484.68	21
SP3m.batch6.bam	NC9m.batch6.bam	132.283	1561.91	34	1513.84	29	1513.84	29	1497.69	28
SC3m.batch6.bam	NC4m.batch6.bam	179.309	1536.24	28	1496.24	24	1469.03	22	1469.03	22
SC6m.batch6.bam	SP1m.batch6.bam	124.426	1533.65	32	1525.09	31	1497.62	29	1461.11	27
NE2m.batch6.bam	NE1m.batch6.bam	80.702	1518.5	47	1465.35	42	1395.69	37	1285.49	31
SP2m.batch6.bam	NC2f.batch6.bam	209.863	1506.77	22	1468.25	18	1453.3	17	1436.24	16
SC5m.batch6.bam	NC3f.batch6.bam	156.16	1506.36	19	1506.36	19	1494.33	18	1474.77	17
SC3m.batch6.bam	NE2m.batch6.bam	167.989	1489.15	27	1467.89	25	1467.89	25	1415.31	22
NC4m.batch6.bam	SC2m.batch6.bam	159.144	1487.18	30	1456.65	27	1415.24	24	1379.65	22
NC7f.batch6.bam	NC9m.batch6.bam	145.441	1474.15	39	1422.39	33	1356.31	28	1336.37	27
NC7f.batch6.bam	SC5m.batch6.bam	156.178	1441.17	27	1429.78	26	1429.78	26	1409.84	25
NC4m.batch6.bam	SE1m.batch6.bam	100.966	1387.7	39	1316.62	32	1289.22	30	1255.1	28
SC3m.batch6.bam	SC9f.batch6.bam	146.324	1374.58	20	1374.58	20	1374.58	20	1355.19	19
SC2m.batch6.bam	SC6m.batch6.bam	113.046	1374.36	35	1354.92	33	1270.02	27	1183.09	22
NC7f.batch6.bam	NC3f.batch6.bam	202.16	1340.34	16	1340.34	16	1340.34	16	1322.53	15
NC4m.batch6.bam	SP1m.batch6.bam	120.789	1292.28	25	1274.33	23	1246.99	21	1246.99	21
SP3m.batch6.bam	NC3f.batch6.bam	146.643	1244.72	18	1244.72	18	1229.76	17	1229.76	17
SC8m.batch6.bam	NC1m.batch6.bam	138.613	1131.92	18	1131.92	18	1103.47	16	1103.47	16
SP3m.batch6.bam	SP1m.batch6.bam	89.7188	1079.24	23	1059.7	21	1031.82	19	1014.99	18
NC7f.batch6.bam	NC4m.batch6.bam	158.663	1078.82	21	1049.98	18	1037.49	17	1020.5	16
NC4m.batch6.bam	SP3m.batch6.bam	160.97	1047.89	22	1030.61	20	974.08	16	955.459	15
NC4m.batch6.bam	SC5m.batch6.bam	123.52	1027.27	22	1002.21	19	974.344	17	974.344	17
NC7f.batch6.bam	SC2m.batch6.bam	175.146	988.2	20	948.045	16	906.051	13	906.051	13
NC7f.batch6.bam	SP1m.batch6.bam	163.938	970.148	20	938.297	17	924.039	16	886.032	14
SC5m.batch6.bam	SP1m.batch6.bam	100.469	963.411	25	914.845	20	914.845	20	825.332	15
SC3m.batch6.bam	SC6m.batch6.bam	128.727	888.214	23	858.731	20	827.834	18	791.862	16
SC3m.batch6.bam	SP3m.batch6.bam	163.556	854.383	18	834.309	16	804.746	14	804.746	14
SC8m.batch6.bam	SP1m.batch6.bam	96.8656	849.159	20	810.801	16	810.801	16	773.629	14
SP3m.batch6.bam	SC2m.batch6.bam	162.731	843.118	19	820.324	17	792.927	15	792.927	15
NC9m.batch6.bam	SP1m.batch6.bam	93.3786	798.032	21	776.28	19	763.776	18	692.453	14
SC2m.batch6.bam	SC5m.batch6.bam	95.9817	785.291	21	776.66	20	734.914	17	700.779	15
SC3m.batch6.bam	NC7f.batch6.bam	159.533	779.36	18	751.421	15	736.78	14	719.411	13
NC9m.batch6.bam	NC1m.batch6.bam	90.4663	771.97	16	751.021	14	738.092	13	721.094	12
NE1m.batch6.bam	SC5m.batch6.bam	60.7267	760.358	30	691.898	23	639.144	19	584.884	16
NE2m.batch6.bam	SC6m.batch6.bam	119.516	743.398	18	723.804	16	697.285	14	660.393	12
NC4m.batch6.bam	SC6m.batch6.bam	129.849	700.184	16	679.71	14	664.938	13	647.765	12
SC9f.batch6.bam	SE3m.batch6.bam	88.0815	692.242	26	649.207	21	577.081	16	522.188	13
SC3m.batch6.bam	SC5m.batch6.bam	174.827	673.522	16	665.206	15	650.391	14	614.183	12
NC4m.batch6.bam	SC8m.batch6.bam	89.4915	652.252	13	652.252	13	638.104	12	638.104	12
SC8m.batch6.bam	NE2m.batch6.bam	114.402	645.95	17	625.772	15	598.72	13	582.186	12
SE3m.batch6.bam	SC8m.batch6.bam	63.1635	632.703	26	582.617	21	540.735	18	488.653	15
SC8m.batch6.bam	SC2m.batch6.bam	116.818	619.051	17	582.365	13	567.259	12	549.591	11
SP3m.batch6.bam	NE1m.batch6.bam	72.1844	614.12	21	602.194	20	563.179	17	489.547	13
SP2m.batch6.bam	NC4m.batch6.bam	95.2245	601.721	17	552.626	12	552.626	12	552.626	12
SC9f.batch6.bam	NC1m.batch6.bam	123.729	599.415	12	590.485	11	577.57	10	557.985	9
SC3m.batch6.bam	SP4m.batch6.bam	62.344	565.427	21	533.932	18	504.034	16	484.877	15
NC7f.batch6.bam	NE1m.batch6.bam	61.0355	548.583	19	508.583	15	508.583	15	470.134	13
SC8m.batch6.bam	SP4m.batch6.bam	66.2985	545.24	22	465.601	14	452.666	13	416.481	11
SC6m.batch6.bam	SC5m.batch6.bam	118.594	487.763	14	461.157	11	417.404	8	417.404	8
NE1m.batch6.bam	NC1m.batch6.bam	91.6067	484.757	11	484.757	11	484.757	11	449.893	9
SC3m.batch6.bam	NC9m.batch6.bam	92.1152	477.103	13	451.543	10	437.156	9	437.156	9
NC7f.batch6.bam	SC6m.batch6.bam	124.705	476.697	12	438.937	8	438.937	8	421.244	7
SP3m.batch6.bam	SC6m.batch6.bam	69.7384	455.563	12	436.734	10	436.734	10	404.03	8
NC4m.batch6.bam	NC9m.batch6.bam	83.0513	451.621	12	420.012	9	420.012	9	384.125	7
SE3m.batch6.bam	SP4m.batch6.bam	65.9715	447.886	17	427.201	15	383.569	12	296.243	7
NE2m.batch6.bam	NC9m.batch6.bam	82.0707	380.066	10	371.512	9	371.512	9	334.725	7
SC9f.batch6.bam	SP4m.batch6.bam	39.6748	374.461	19	319.868	13	266.818	9	249.847	8
SC9f.batch6.bam	SC2m.batch6.bam	113.156	372.394	8	352.633	6	352.633	6	352.633	6
SC9f.batch6.bam	SP1m.batch6.bam	83.7956	365.321	11	344.699	9	332.653	8	316.521	7
SP4m.batch6.bam	NC5m.batch6.bam	53.3578	356.105	17	326.936	14	255.14	9	203.103	6
SC8m.batch6.bam	SC5m.batch6.bam	64.3757	354.354	11	334.763	9	319.943	8	319.943	8
SC8m.batch6.bam	SC6m.batch6.bam	86.4036	343.019	10	323.858	8	296.436	6	279.365	5
SP3m.batch6.bam	SC8m.batch6.bam	89.5407	324.612	10	316.459	9	301.477	8	281.645	7
NC4m.batch6.bam	NE1m.batch6.bam	93.359	308.344	9	278.837	6	266.189	5	266.189	5
NC7f.batch6.bam	SC8m.batch6.bam	64.3916	301.721	9	284.194	7	284.194	7	266.446	6
NE1m.batch6.bam	SP1m.batch6.bam	55.84	283.617	10	264.595	8	250.909	7	232.154	6
NC9m.batch6.bam	SC5m.batch6.bam	79.1559	263.146	8	255.134	7	255.134	7	219.79	5
SC9f.batch6.bam	NE2m.batch6.bam	118.74	242.365	9	231.065	8	162.811	3	146.707	2
NC9m.batch6.bam	SC6m.batch6.bam	85.5211	238.069	8	198.074	4	198.074	4	198.074	4
SC9f.batch6.bam	NC4m.batch6.bam	77.8264	232.149	7	213.441	5	186.088	3	186.088	3
SP4m.batch6.bam	NC1m.batch6.bam	59.4241	219.05	10	189.361	7	175.229	6	156.558	5
SE1m.batch6.bam	NE1m.batch6.bam	110.204	201.287	6	181.376	4	168.748	3	149.64	2
SE1m.batch6.bam	NC1m.batch6.bam	62.0039	200.157	9	170.621	6	156.939	5	138.775	4
SC2m.batch6.bam	NE1m.batch6.bam	49.3267	189.918	7	170.818	5	170.818	5	152.285	4
SP4m.batch6.bam	SP1m.batch6.bam	51.3965	186.05	8	176.664	7	147.79	5	127.972	4
SC9f.batch6.bam	SC6m.batch6.bam	66.6635	173.795	4	163.823	3	163.823	3	163.823	3
SC8m.batch6.bam	NC9m.batch6.bam	45.3914	168.521	7	148.305	5	132.326	4	132.326	4
NE2m.batch6.bam	SE1m.batch6.bam	77.9964	166.206	7	138.361	4	138.361	4	120.269	3
NC4m.batch6.bam	SP4m.batch6.bam	59.3539	140.568	6	122.401	4	122.401	4	103.42	3
SC9f.batch6.bam	SC5m.batch6.bam	44.0443	139.69	7	131.328	6	104.608	4	70.6352	2
SC9f.batch6.bam	SP3m.batch6.bam	69.5774	138.72	6	127.037	5	69.5774	1	69.5774	1
SP2m.batch6.bam	NE1m.batch6.bam	61.8857	134.328	6	114.655	4	86.9018	2	86.9018	2
NE2m.batch6.bam	SP4m.batch6.bam	57.7842	126.444	5	109.861	3	109.861	3	109.861	3
SP3m.batch6.bam	SE1m.batch6.bam	41.6215	120.768	6	112.645	5	71.6039	2	71.6039	2
SC3m.batch6.bam	NE1m.batch6.bam	34.9117	119.298	6	103.101	4	88.2811	3	69.7188	2
SP4m.batch6.bam	SC6m.batch6.bam	39.5291	113.793	6	92.1462	4	63.8167	2	63.8167	2
SP2m.batch6.bam	NC1m.batch6.bam	19.42	103.922	9	47.397	3	19.42	1	0	0
NC7f.batch6.bam	SE1m.batch6.bam	77.8405	103.616	3	95.1165	2	95.1165	2	77.8405	1
SC9f.batch6.bam	NC9m.batch6.bam	46.6809	101.57	4	81.376	2	81.376	2	81.376	2
SC2m.batch6.bam	SP4m.batch6.bam	29.9615	101.39	5	90.4141	4	76.7445	3	76.7445	3
NC7f.batch6.bam	SC9f.batch6.bam	27.7271	94.7809	6	63.4396	3	63.4396	3	27.7271	1
SE1m.batch6.bam	SP1m.batch6.bam	26.1536	88.8834	6	58.4521	3	44.2399	2	26.1536	1
SC6m.batch6.bam	NE1m.batch6.bam	22.5637	85.4165	5	74.0603	4	59.4841	3	22.5637	1
NC7f.batch6.bam	SP4m.batch6.bam	28.5676	78.6714	5	48.6278	2	48.6278	2	48.6278	2
SC2m.batch6.bam	SE1m.batch6.bam	18.037	76.4409	6	48.0083	3	18.037	1	0	0
SC6m.batch6.bam	SE1m.batch6.bam	57.8736	76.3459	3	57.8736	1	57.8736	1	57.8736	1
NC5m.batch6.bam	SC5m.batch6.bam	19.5042	74.1053	5	53.7266	3	53.7266	3	0	0
NC4m.batch6.bam	NC5m.batch6.bam	44.6448	72.0367	4	44.6448	1	44.6448	1	44.6448	1
SP2m.batch6.bam	NE2m.batch6.bam	18.9317	71.9452	6	36.0604	2	36.0604	2	0	0
SC2m.batch6.bam	NC5m.batch6.bam	44.6599	70.0935	4	44.6599	1	44.6599	1	44.6599	1
SE1m.batch6.bam	SC5m.batch6.bam	27.2509	69.7271	5	44.717	2	44.717	2	27.2509	1
SP2m.batch6.bam	SC2m.batch6.bam	16.0983	64.8309	6	16.0983	1	16.0983	1	0	0
SP2m.batch6.bam	SP3m.batch6.bam	17.9573	60.875	5	34.7417	2	34.7417	2	0	0
NC9m.batch6.bam	NC5m.batch6.bam	35.8603	57.2284	3	48.4274	2	35.8603	1	35.8603	1
NC7f.batch6.bam	NC5m.batch6.bam	30.3774	55.3688	3	45.8649	2	30.3774	1	30.3774	1
SC8m.batch6.bam	NE1m.batch6.bam	19.824	46.5358	3	37.9204	2	37.9204	2	0	0
SC2m.batch6.bam	NC3f.batch6.bam	17.9207	46.1172	4	17.9207	1	17.9207	1	0	0
NC5m.batch6.bam	NE1m.batch6.bam	16.8447	45.998	4	16.8447	1	16.8447	1	0	0
NC5m.batch6.bam	NC1m.batch6.bam	44.6755	44.6755	1	44.6755	1	44.6755	1	44.6755	1
NC5m.batch6.bam	SE1m.batch6.bam	14.2591	40.5922	4	14.2591	1	0	0	0	0
NC9m.batch6.bam	NE1m.batch6.bam	40.5476	40.5476	1	40.5476	1	40.5476	1	40.5476	1
NE2m.batch6.bam	NC5m.batch6.bam	26.0358	37.6336	2	26.0358	1	26.0358	1	26.0358	1
NC9m.batch6.bam	SP4m.batch6.bam	13.4459	35.398	3	26.8289	2	0	0	0	0
SP2m.batch6.bam	SP1m.batch6.bam	18.0673	34.7289	2	34.7289	2	34.7289	2	0	0
NC7f.batch6.bam	SP2m.batch6.bam	13.0491	31.6618	3	13.0491	1	0	0	0	0
NC5m.batch6.bam	NC3f.batch6.bam	11.7355	31.0338	3	0	0	0	0	0	0
NC9m.batch6.bam	SE1m.batch6.bam	17.9751	29.9452	2	17.9751	1	17.9751	1	0	0
SC3m.batch6.bam	NC3f.batch6.bam	29.5934	29.5934	1	29.5934	1	29.5934	1	29.5934	1
SP4m.batch6.bam	SC5m.batch6.bam	19.3566	29.0874	2	19.3566	1	19.3566	1	0	0
NE1m.batch6.bam	NC2f.batch6.bam	14.4191	27.9394	2	27.9394	2	0	0	0	0
NC7f.batch6.bam	NC2f.batch6.bam	9.3356	25.9818	3	0	0	0	0	0	0
SP3m.batch6.bam	NC5m.batch6.bam	11.8458	22.7522	2	0	0	0	0	0	0
NC5m.batch6.bam	NC2f.batch6.bam	14.5694	22.7219	2	14.5694	1	0	0	0	0
SC8m.batch6.bam	NC3f.batch6.bam	22.3562	22.3562	1	22.3562	1	22.3562	1	22.3562	1
NC5m.batch6.bam	SP1m.batch6.bam	12.2837	21.7344	2	12.2837	1	0	0	0	0
NC9m.batch6.bam	NC2f.batch6.bam	11.1178	19.8513	2	0	0	0	0	0	0
SC9f.batch6.bam	NC3f.batch6.bam	18.6787	18.6787	1	18.6787	1	18.6787	1	0	0
SP2m.batch6.bam	SE3m.batch6.bam	10.3373	18.6661	2	0	0	0	0	0	0
SE3m.batch6.bam	NE1m.batch6.bam	9.1033	17.8026	2	0	0	0	0	0	0
SC3m.batch6.bam	SE3m.batch6.bam	9.0211	17.5268	2	0	0	0	0	0	0
SP2m.batch6.bam	NC9m.batch6.bam	15.8829	15.8829	1	15.8829	1	0	0	0	0
NC2f.batch6.bam	NC1m.batch6.bam	14.9039	14.9039	1	14.9039	1	0	0	0	0
SC9f.batch6.bam	SP2m.batch6.bam	11.6327	11.6327	1	0	0	0	0	0	0
SP2m.batch6.bam	SC8m.batch6.bam	11.0153	11.0153	1	0	0	0	0	0	0
NC2f.batch6.bam	SP1m.batch6.bam	10.5754	10.5754	1	0	0	0	0	0	0
SP2m.batch6.bam	NC5m.batch6.bam	10.3084	10.3084	1	0	0	0	0	0	0
SE3m.batch6.bam	SC5m.batch6.bam	10.2045	10.2045	1	0	0	0	0	0	0
SE3m.batch6.bam	SC6m.batch6.bam	9.9969	9.9969	1	0	0	0	0	0	0
SC2m.batch6.bam	NC2f.batch6.bam	9.7321	9.7321	1	0	0	0	0	0	0
SP4m.batch6.bam	NE1m.batch6.bam	9.5304	9.5304	1	0	0	0	0	0	0
NE2m.batch6.bam	NC2f.batch6.bam	9.2366	9.2366	1	0	0	0	0	0	0
SP3m.batch6.bam	NC2f.batch6.bam	9.2015	9.2015	1	0	0	0	0	0	0
SC9f.batch6.bam	NE1m.batch6.bam	9.0547	9.0547	1	0	0	0	0	0	0
SP1m.batch6.bam	NC3f.batch6.bam	9.035	9.035	1	0	0	0	0	0	0
SE1m.batch6.bam	NC3f.batch6.bam	9.0206	9.0206	1	0	0	0	0	0	0
SE3m.batch6.bam	SE1m.batch6.bam	8.9646	8.9646	1	0	0	0	0	0	0
SC3m.batch6.bam	NC5m.batch6.bam	8.9383	8.9383	1	0	0	0	0	0	0
SE3m.batch6.bam	SP1m.batch6.bam	8.9227	8.9227	1	0	0	0	0	0	0
SC3m.batch6.bam	SE1m.batch6.bam	8.88309	8.88309	1	0	0	0	0	0	0
SP2m.batch6.bam	SC6m.batch6.bam	8.7536	8.7536	1	0	0	0	0	0	0
SE3m.batch6.bam	SC2m.batch6.bam	8.6525	8.6525	1	0	0	0	0	0	0
SP3m.batch6.bam	SP4m.batch6.bam	8.56911	8.56911	1	0	0	0	0	0	0
SC3m.batch6.bam	SP2m.batch6.bam	8.4506	8.4506	1	0	0	0	0	0	0
SC3m.batch6.bam	NC2f.batch6.bam	8.4313	8.4313	1	0	0	0	0	0	0
SP4m.batch6.bam	SE1m.batch6.bam	8.4143	8.4143	1	0	0	0	0	0	0
SP4m.batch6.bam	NC3f.batch6.bam	8.1555	8.1555	1	0	0	0	0	0	0
SC9f.batch6.bam	NC5m.batch6.bam	8.1254	8.1254	1	0	0	0	0	0	0
SC5m.batch6.bam	NC2f.batch6.bam	8.0982	8.0982	1	0	0	0	0	0	0
SC9f.batch6.bam	SE1m.batch6.bam	8.0157	8.0157	1	0	0	0	0	0	0
NC4m.batch7.bam	NC1m.batch7.bam	283.652	3265.63	25	3265.63	25	3253.46	24	3253.46	24
NE1m.batch7.bam	NC3f.batch7.bam	259.81	3256.47	29	3247.2	28	3233.15	27	3233.15	27
NC4m.batch7.bam	NC2f.batch7.bam	268.788	3255.86	26	3255.86	26	3255.86	26	3255.86	26
SP3m.batch7.bam	NE2m.batch7.bam	283.363	3249.05	28	3239.88	27	3225.56	26	3225.56	26
SP2m.batch7.bam	SE1m.batch7.bam	283.652	3244.07	27	3244.07	27	3244.07	27	3244.07	27
NC7f.batch7.bam	NE2m.batch7.bam	283.058	3234.06	31	3223.8	30	3223.8	30	3223.8	30
NE2m.batch7.bam	NC1m.batch7.bam	223.237	3215.85	32	3215.85	32	3215.85	32	3215.85	32
NE2m.batch7.bam	SC5m.batch7.bam	263.881	3211.75	28	3211.75	28	3211.75	28	3211.75	28
SP1m.batch7.bam	NC1m.batch7.bam	256.55	3199.02	28	3187.48	27	3173.64	26	3173.64	26
SC3m.batch7.bam	NC1m.batch7.bam	268.779	3189.28	33	3180.15	32	3180.15	32	3180.15	32
SE1m.batch7.bam	NC2f.batch7.bam	275.489	3181.66	26	3181.66	26	3151.11	24	3151.11	24
NE2m.batch7.bam	NC3f.batch7.bam	283.385	3126.47	29	3117.13	28	3103.08	27	3083.42	26
SC2m.batch7.bam	NC1m.batch7.bam	183.368	3025.5	35	3025.5	35	3012.82	34	3012.82	34
SC2m.batch7.bam	SP1m.batch7.bam	177.758	2491.49	42	2458.88	39	2458.88	39	2407.9	36
NC7f.batch7.bam	SP3m.batch7.bam	175.36	2381.09	35	2361.23	33	2336.42	31	2320.15	30
SC9f.batch7.bam	SC8m.batch7.bam	161.359	2325.38	43	2291.93	40	2276.29	39	2167.69	33
SC3m.batch7.bam	SC8m.batch7.bam	259.078	1961.66	28	1944.16	26	1916.5	24	1916.5	24
SP3m.batch7.bam	NC1m.batch7.bam	180.82	1866.21	23	1854.37	22	1854.37	22	1837.12	21
SC3m.batch7.bam	SP1m.batch7.bam	167.751	1860.9	40	1830.03	37	1801.82	35	1801.82	35
NC4m.batch7.bam	NE2m.batch7.bam	157.012	1790.9	30	1781.26	29	1741.44	26	1722.47	25
NC7f.batch7.bam	NC1m.batch7.bam	185.536	1783.26	23	1783.26	23	1783.26	23	1783.26	23
SC5m.batch7.bam	NC1m.batch7.bam	264.093	1750.59	22	1750.59	22	1750.59	22	1732.95	21
SP3m.batch7.bam	SC5m.batch7.bam	207.696	1740.93	30	1729.59	29	1717.55	28	1700.52	27
SC6m.batch7.bam	NC1m.batch7.bam	167.989	1678.9	21	1668.95	20	1668.95	20	1652.32	19
NE2m.batch7.bam	SP1m.batch7.bam	167.989	1676.95	34	1621.2	29	1581.68	26	1565.06	25
NC9m.batch7.bam	SC2m.batch7.bam	149.053	1644.03	26	1622.07	24	1594.72	22	1576.37	21
SC3m.batch7.bam	SC2m.batch7.bam	176.73	1640.55	30	1592.26	25	1592.26	25	1592.26	25
NE2m.batch7.bam	SC2m.batch7.bam	143.288	1588.6	36	1558.4	33	1533.56	31	1405.54	24
NE2m.batch7.bam	NE1m.batch7.bam	80.702	1578.41	51	1510.34	44	1450.69	40	1363.86	35
SP3m.batch7.bam	NC9m.batch7.bam	132.239	1574.93	34	1556.28	32	1525.42	30	1507.83	29
SC3m.batch7.bam	NC4m.batch7.bam	182.779	1514.73	22	1494.3	20	1467.29	18	1467.29	18
SC5m.batch7.bam	NC3f.batch7.bam	158.203	1513.85	19	1513.85	19	1487.49	17	1487.49	17
NC7f.batch7.bam	NC9m.batch7.bam	145.915	1502.76	38	1483.26	36	1441.85	33	1385.35	30
SC3m.batch7.bam	NE2m.batch7.bam	167.985	1490.96	31	1452.66	27	1440.42	26	1423.42	25
SP2m.batch7.bam	NC2f.batch7.bam	158.203	1476.6	22	1455.93	20	1425.97	18	1406.67	17
SC6m.batch7.bam	SP1m.batch7.bam	124.604	1465.05	34	1442.27	32	1385.55	28	1385.55	28
NC7f.batch7.bam	SC5m.batch7.bam	113.887	1463.28	26	1463.28	26	1450.27	25	1450.27	25
NC4m.batch7.bam	SC2m.batch7.bam	160.839	1423.16	25	1402.82	23	1390.33	22	1317.69	18
SC2m.batch7.bam	SC6m.batch7.bam	119.121	1409.86	38	1341.62	31	1270.75	26	1236.75	24
SC3m.batch7.bam	SC9f.batch7.bam	152.527	1380.58	22	1370.98	21	1344.43	19	1344.43	19
NC4m.batch7.bam	SE1m.batch7.bam	92.888	1355.24	35	1344.43	34	1275.31	29	1275.31	29
NC4m.batch7.bam	SP1m.batch7.bam	170.013	1317.05	25	1278.08	21	1218.77	17	1218.77	17
SP3m.batch7.bam	NC3f.batch7.bam	171.046	1249.95	20	1249.95	20	1235.52	19	1215.55	18
NC7f.batch7.bam	NC3f.batch7.bam	177.676	1248.82	17	1248.82	17	1236.61	16	1236.61	16
NC7f.batch7.bam	NC4m.batch7.bam	115.965	1090.16	21	1070.02	19	1028.09	16	1011.22	15
NC4m.batch7.bam	SC5m.batch7.bam	160.195	1042.34	21	1008.61	17	983.27	15	983.27	15
NC4m.batch7.bam	SP3m.batch7.bam	158.992	1032.62	21	1020.72	20	965.054	16	965.054	16
SC8m.batch7.bam	NC1m.batch7.bam	89.6713	1031.6	24	1008.95	22	982.134	20	982.134	20
SP3m.batch7.bam	SP1m.batch7.bam	149.802	1011.82	21	978.319	18	978.319	18	942.316	16
NC7f.batch7.bam	SP1m.batch7.bam	162.219	990.441	20	972.573	18	932.556	15	876.451	12
SC3m.batch7.bam	SC6m.batch7.bam	125.404	941.721	19	920.611	17	892.615	15	875.301	14
NC7f.batch7.bam	SC2m.batch7.bam	174.917	921.429	23	860.112	17	830.206	15	793.273	13
SP3m.batch7.bam	SC2m.batch7.bam	162.727	910.216	22	872.223	18	845.008	16	810.133	14
SC5m.batch7.bam	SP1m.batch7.bam	161.745	909.064	23	840.794	16	840.794	16	805.194	14
SC3m.batch7.bam	SP3m.batch7.bam	163.556	900.674	18	879.824	16	849.266	14	849.266	14
SC8m.batch7.bam	SP1m.batch7.bam	103.714	885.151	21	846.426	17	830.743	16	811.646	15
NC9m.batch7.bam	NC1m.batch7.bam	90.1324	868.535	15	859.385	14	859.385	14	859.385	14
NC9m.batch7.bam	SP1m.batch7.bam	86.623	832.381	24	791.86	20	778.999	19	741.961	17
SC3m.batch7.bam	NC7f.batch7.bam	174.807	801.368	15	772.951	12	772.951	12	756.614	11
SC2m.batch7.bam	SC5m.batch7.bam	95.977	793.806	20	753.724	16	753.724	16	683.15	12
NE1m.batch7.bam	SC5m.batch7.bam	71.8048	751.421	28	694.078	22	666.616	20	594.372	16
NE2m.batch7.bam	SC6m.batch7.bam	119.49	727.845	16	727.845	16	701.962	14	701.962	14
NC4m.batch7.bam	SC6m.batch7.bam	128.706	716.773	14	706.817	13	693.871	12	676.634	11
SC3m.batch7.bam	SC5m.batch7.bam	174.827	710.911	16	702.597	15	687.778	14	649.36	12
SC9f.batch7.bam	SE3m.batch7.bam	87.9716	662.009	24	644.939	22	573.835	17	497.515	13
NC4m.batch7.bam	SC8m.batch7.bam	114.157	642.362	12	642.362	12	614.821	10	614.821	10
SC8m.batch7.bam	NE2m.batch7.bam	89.7608	636.668	18	608.29	15	596.046	14	596.046	14
SP3m.batch7.bam	NE1m.batch7.bam	67.6307	628.452	21	606.797	19	565.11	16	546.344	15
SC8m.batch7.bam	SC2m.batch7.bam	61.878	609.106	17	587.073	15	587.073	15	549.448	13
SE3m.batch7.bam	SC8m.batch7.bam	84.3828	607.269	24	567.17	20	540.924	18	485.4	15
NC7f.batch7.bam	NE1m.batch7.bam	70.8686	606.597	20	566.441	16	552.864	15	517.96	13
SP2m.batch7.bam	NC4m.batch7.bam	94.9925	592.122	18	542.376	13	542.376	13	542.376	13
SC3m.batch7.bam	SP4m.batch7.bam	79.4923	588.957	18	568.821	16	542.375	14	524.266	13
SC9f.batch7.bam	NC1m.batch7.bam	114.095	586.327	12	586.327	12	545.897	9	545.897	9
SC6m.batch7.bam	SC5m.batch7.bam	118.932	499.062	13	460.46	9	445.526	8	408.459	6
SE3m.batch7.bam	SP4m.batch7.bam	83.4025	497.269	19	465.124	16	393.593	11	338.167	8
NC4m.batch7.bam	NC9m.batch7.bam	79.0753	484.196	12	455.127	9	442.183	8	442.183	8
SC8m.batch7.bam	SP4m.batch7.bam	69.2226	478.93	19	439.984	15	412.312	13	355.935	10
NC7f.batch7.bam	SC6m.batch7.bam	120.532	474.161	13	454.374	11	438.921	10	420.958	9
NE1m.batch7.bam	NC1m.batch7.bam	87.0724	453.19	11	442.594	10	442.594	10	424.011	9
SC3m.batch7.bam	NC9m.batch7.bam	86.626	450.73	10	442.395	9	426.912	8	408.302	7
SP3m.batch7.bam	SC6m.batch7.bam	115.115	427.515	10	411.154	8	411.154	8	378.601	6
SC9f.batch7.bam	SP4m.batch7.bam	39.5506	381.837	20	299.344	11	256.433	8	256.433	8
SC9f.batch7.bam	SC2m.batch7.bam	113.067	362.494	9	334.082	6	334.082	6	334.082	6
NE2m.batch7.bam	NC9m.batch7.bam	73.0794	357.944	11	339.525	9	327.217	8	290.547	6
SC8m.batch7.bam	SC6m.batch7.bam	89.6713	357.47	10	324.802	7	295.467	5	295.467	5
SC8m.batch7.bam	SC5m.batch7.bam	82.6375	348.146	11	338.858	10	326.553	9	293.576	7
SP4m.batch7.bam	NC5m.batch7.bam	45.9193	337.836	16	297.683	12	256.685	9	207.556	6
SP3m.batch7.bam	SC8m.batch7.bam	80.9523	320.081	11	320.081	11	262.847	7	229.281	5
SC9f.batch7.bam	SP1m.batch7.bam	67.3494	318.499	11	307.388	10	279.659	8	263.527	7
NC4m.batch7.bam	NE1m.batch7.bam	93.3775	302.055	8	292.707	7	277.784	6	259.377	5
NC7f.batch7.bam	SC8m.batch7.bam	62.8489	289.001	10	271.964	8	257.313	7	240.772	6
NE1m.batch7.bam	SP1m.batch7.bam	47.7941	277.319	8	277.319	8	262.12	7	262.12	7
NC9m.batch7.bam	SC6m.batch7.bam	72.0088	266.116	13	177.512	4	162.345	3	162.345	3
NC9m.batch7.bam	SC5m.batch7.bam	79.6852	263.675	7	253.779	6	253.779	6	218.123	4
SC9f.batch7.bam	NE2m.batch7.bam	118.741	253.188	10	236.437	8	196.918	5	146.693	2
SP4m.batch7.bam	NC1m.batch7.bam	58.6757	218.846	10	200.194	8	173.782	6	135.496	4
SC9f.batch7.bam	NC4m.batch7.bam	72.7709	214.938	9	176.018	5	146.689	3	146.689	3
SC9f.batch7.bam	SC6m.batch7.bam	67.3494	210.506	4	200.534	3	200.534	3	200.534	3
SE1m.batch7.bam	NE1m.batch7.bam	110.194	206.744	6	197.145	5	169.4	3	150.303	2
SP4m.batch7.bam	SP1m.batch7.bam	53.0512	202.038	10	174.729	7	146.011	5	126.19	4
SC2m.batch7.bam	NE1m.batch7.bam	61.2253	179.203	5	167.302	4	167.302	4	167.302	4
SE1m.batch7.bam	NC1m.batch7.bam	59.8302	166.572	7	148.456	5	133.406	4	95.472	2
SC8m.batch7.bam	NC9m.batch7.bam	64.4122	160.104	6	139.475	4	139.475	4	139.475	4
SC9f.batch7.bam	SP3m.batch7.bam	89.2367	142.939	5	131.257	4	89.2367	1	89.2367	1
NE2m.batch7.bam	SE1m.batch7.bam	63.0777	140.23	6	129.152	5	102.058	3	84.3574	2
SP2m.batch7.bam	NE1m.batch7.bam	35.0494	133.583	8	102.54	5	73.8938	3	35.0494	1
SC9f.batch7.bam	SC5m.batch7.bam	44.0443	132.968	7	116.046	5	103.163	4	69.1902	2
NC4m.batch7.bam	SP4m.batch7.bam	52.0983	132.185	6	113.934	4	113.934	4	97.5895	3
NE2m.batch7.bam	SP4m.batch7.bam	58.0273	130.277	6	110.458	4	82.4068	2	82.4068	2
SP4m.batch7.bam	SC6m.batch7.bam	47.8186	122.039	5	110.803	4	110.803	4	92.4324	3
SC3m.batch7.bam	NE1m.batch7.bam	56.755	121.296	4	112.29	3	112.29	3	112.29	3
SC2m.batch7.bam	SP4m.batch7.bam	30.3217	116.529	7	85.1569	4	71.7837	3	71.7837	3
SP3m.batch7.bam	SE1m.batch7.bam	48.1768	112.992	5	103.625	4	91.5675	3	71.6544	2
SC9f.batch7.bam	NC9m.batch7.bam	46.4512	111.772	5	81.1463	2	81.1463	2	81.1463	2
NC7f.batch7.bam	SE1m.batch7.bam	77.8407	95.6942	2	95.6942	2	95.6942	2	77.8407	1
NC7f.batch7.bam	SC9f.batch7.bam	27.2046	93.0847	6	62.4209	3	62.4209	3	27.2046	1
SC6m.batch7.bam	NE1m.batch7.bam	25.921	88.8804	5	77.5242	4	62.9432	3	45.9277	2
NC5m.batch7.bam	SC5m.batch7.bam	30.2541	88.1803	4	88.1803	4	72.6927	3	56.0194	2
SE1m.batch7.bam	SP1m.batch7.bam	23.5542	81.3725	6	51.3876	3	23.5542	1	23.5542	1
SP2m.batch7.bam	NC1m.batch7.bam	19.5043	79.0578	6	51.4932	3	36.7814	2	0	0
NC7f.batch7.bam	SP4m.batch7.bam	25.3904	77.6538	5	58.8941	3	45.3167	2	25.3904	1
SC6m.batch7.bam	SE1m.batch7.bam	57.8739	76.4593	3	57.8739	1	57.8739	1	57.8739	1
SC2m.batch7.bam	SE1m.batch7.bam	18.114	63.761	5	45.8516	3	18.114	1	0	0
SC2m.batch7.bam	NC5m.batch7.bam	44.9109	62.3506	3	44.9109	1	44.9109	1	44.9109	1
SE1m.batch7.bam	SC5m.batch7.bam	27.1238	61.8665	4	45.2197	2	45.2197	2	27.1238	1
NC4m.batch7.bam	NC5m.batch7.bam	37.3046	60.0024	3	50.9095	2	37.3046	1	37.3046	1
SP2m.batch7.bam	NE2m.batch7.bam	17.0698	57.0015	5	30.3341	2	17.0698	1	0	0
NC9m.batch7.bam	NC5m.batch7.bam	44.7118	56.5801	2	44.7118	1	44.7118	1	44.7118	1
SP2m.batch7.bam	SC2m.batch7.bam	16.7129	55.3812	5	16.7129	1	16.7129	1	0	0
NC5m.batch7.bam	NE1m.batch7.bam	15.9827	52.8665	5	15.9827	1	0	0	0	0
SC2m.batch7.bam	NC3f.batch7.bam	23.5877	49.3023	4	23.5877	1	23.5877	1	23.5877	1
NC5m.batch7.bam	SE1m.batch7.bam	14.2471	49.2638	5	14.2471	1	0	0	0	0
SC8m.batch7.bam	NE1m.batch7.bam	19.8749	48.1704	3	37.9673	2	37.9673	2	0	0
SC3m.batch7.bam	NC3f.batch7.bam	29.5934	47.1109	3	29.5934	1	29.5934	1	29.5934	1
SP2m.batch7.bam	SP3m.batch7.bam	16.7809	46.2107	4	29.301	2	16.7809	1	0	0
NC5m.batch7.bam	NC3f.batch7.bam	13.6562	42.005	4	13.6562	1	0	0	0	0
NE2m.batch7.bam	NC5m.batch7.bam	16.1116	41.4527	3	31.5967	2	16.1116	1	0	0
NC7f.batch7.bam	NC5m.batch7.bam	30.2501	39.0736	2	30.2501	1	30.2501	1	30.2501	1
SP2m.batch7.bam	SP1m.batch7.bam	17.2756	37.9632	3	29.7962	2	17.2756	1	0	0
NC9m.batch7.bam	SP4m.batch7.bam	13.4395	35.4108	3	26.815	2	0	0	0	0
NC9m.batch7.bam	NE1m.batch7.bam	33.4702	33.4702	1	33.4702	1	33.4702	1	33.4702	1
NC5m.batch7.bam	NC1m.batch7.bam	31.1895	31.1895	1	31.1895	1	31.1895	1	31.1895	1
SC8m.batch7.bam	NC3f.batch7.bam	29.487	29.487	1	29.487	1	29.487	1	29.487	1
SP3m.batch7.bam	NC5m.batch7.bam	15.4876	28.7867	2	28.7867	2	0	0	0	0
NE1m.batch7.bam	NC2f.batch7.bam	14.9039	28.4242	2	28.4242	2	0	0	0	0
NC9m.batch7.bam	SE1m.batch7.bam	17.8844	27.3542	2	17.8844	1	17.8844	1	0	0
SC2m.batch7.bam	NC2f.batch7.bam	9.7344	27.3018	3	0	0	0	0	0	0
NC7f.batch7.bam	NC2f.batch7.bam	11.1089	20.4269	2	0	0	0	0	0	0
NC7f.batch7.bam	SP2m.batch7.bam	19.6319	19.6319	1	19.6319	1	19.6319	1	0	0
SP4m.batch7.bam	SC5m.batch7.bam	19.3566	19.3566	1	19.3566	1	19.3566	1	0	0
SP3m.batch7.bam	SP4m.batch7.bam	10.4502	19.0351	2	0	0	0	0	0	0
NC5m.batch7.bam	SP1m.batch7.bam	9.44829	18.3671	2	0	0	0	0	0	0
SC9f.batch7.bam	NC5m.batch7.bam	8.25992	16.3838	2	0	0	0	0	0	0
NC5m.batch7.bam	NC2f.batch7.bam	15.609	15.609	1	15.609	1	0	0	0	0
SC9f.batch7.bam	NC3f.batch7.bam	14.089	14.089	1	14.089	1	0	0	0	0
NC2f.batch7.bam	NC1m.batch7.bam	13.1621	13.1621	1	13.1621	1	0	0	0	0
NC2f.batch7.bam	SP1m.batch7.bam	12.094	12.094	1	12.094	1	0	0	0	0
SC9f.batch7.bam	SP2m.batch7.bam	11.6275	11.6275	1	0	0	0	0	0	0
NC9m.batch7.bam	NC2f.batch7.bam	11.1191	11.1191	1	0	0	0	0	0	0
SP2m.batch7.bam	SC8m.batch7.bam	10.5706	10.5706	1	0	0	0	0	0	0
SE3m.batch7.bam	SC5m.batch7.bam	10.5199	10.5199	1	0	0	0	0	0	0
SE3m.batch7.bam	SC2m.batch7.bam	10.3539	10.3539	1	0	0	0	0	0	0
SP2m.batch7.bam	SE3m.batch7.bam	10.3303	10.3303	1	0	0	0	0	0	0
SP2m.batch7.bam	NC9m.batch7.bam	10.1436	10.1436	1	0	0	0	0	0	0
SC6m.batch7.bam	NC5m.batch7.bam	10.0982	10.0982	1	0	0	0	0	0	0
SE3m.batch7.bam	SC6m.batch7.bam	9.9599	9.9599	1	0	0	0	0	0	0
SC3m.batch7.bam	NC5m.batch7.bam	9.6209	9.6209	1	0	0	0	0	0	0
SP2m.batch7.bam	NC5m.batch7.bam	9.579	9.579	1	0	0	0	0	0	0
SP4m.batch7.bam	NE1m.batch7.bam	9.5304	9.5304	1	0	0	0	0	0	0
SE3m.batch7.bam	NC5m.batch7.bam	9.447	9.447	1	0	0	0	0	0	0
SP3m.batch7.bam	NC2f.batch7.bam	9.2015	9.2015	1	0	0	0	0	0	0
SC3m.batch7.bam	NC2f.batch7.bam	9.1829	9.1829	1	0	0	0	0	0	0
SC9f.batch7.bam	NE1m.batch7.bam	9.1212	9.1212	1	0	0	0	0	0	0
SC3m.batch7.bam	SE3m.batch7.bam	9.1002	9.1002	1	0	0	0	0	0	0
SP1m.batch7.bam	NC3f.batch7.bam	9.039	9.039	1	0	0	0	0	0	0
SP2m.batch7.bam	SC6m.batch7.bam	9.025	9.025	1	0	0	0	0	0	0
SE3m.batch7.bam	SE1m.batch7.bam	8.9646	8.9646	1	0	0	0	0	0	0
SC3m.batch7.bam	SP2m.batch7.bam	8.6075	8.6075	1	0	0	0	0	0	0
SE3m.batch7.bam	NC9m.batch7.bam	8.5498	8.5498	1	0	0	0	0	0	0
SP4m.batch7.bam	SE1m.batch7.bam	8.3467	8.3467	1	0	0	0	0	0	0
SC8m.batch7.bam	NC2f.batch7.bam	8.3366	8.3366	1	0	0	0	0	0	0
SC9f.batch7.bam	SE1m.batch7.bam	8.2863	8.2863	1	0	0	0	0	0	0
SC5m.batch7.bam	NC2f.batch7.bam	8.1113	8.1113	1	0	0	0	0	0	0
SP1m.batch8.bam	NC1m.batch8.bam	259.733	3307.15	23	3307.15	23	3307.15	23	3307.15	23
NC4m.batch8.bam	NC1m.batch8.bam	268.784	3295.1	31	3295.1	31	3295.1	31	3278.14	30
SC3m.batch8.bam	NC1m.batch8.bam	253.404	3231.95	25	3231.95	25	3231.95	25	3231.95	25
NE1m.batch8.bam	NC3f.batch8.bam	283.385	3224.76	26	3224.76	26	3224.76	26	3224.76	26
NE2m.batch8.bam	NC1m.batch8.bam	283.611	3210.45	27	3210.45	27	3210.45	27	3210.45	27
NE2m.batch8.bam	NC3f.batch8.bam	283.385	3206.95	24	3206.95	24	3206.95	24	3206.95	24
NE2m.batch8.bam	SC5m.batch8.bam	283.652	3203.15	25	3203.15	25	3203.15	25	3203.15	25
SP3m.batch8.bam	NE2m.batch8.bam	234.276	3191.06	29	3191.06	29	3191.06	29	3191.06	29
SP2m.batch8.bam	SE1m.batch8.bam	268.781	3187.25	26	3178.7	25	3178.7	25	3178.7	25
SE1m.batch8.bam	NC2f.batch8.bam	283.443	3183.04	33	3160.96	31	3160.96	31	3160.96	31
NC7f.batch8.bam	NE2m.batch8.bam	223.237	3149.38	25	3139.73	24	3139.73	24	3139.73	24
NC4m.batch8.bam	NC2f.batch8.bam	215.625	3132.99	33	3122.33	32	3108.12	31	3091.36	30
SC2m.batch8.bam	NC1m.batch8.bam	192.284	3125.95	32	3125.95	32	3113.23	31	3113.23	31
SC2m.batch8.bam	SP1m.batch8.bam	141.707	2527.11	44	2505.99	42	2493.59	41	2442.91	38
SC9f.batch8.bam	SC8m.batch8.bam	168.099	2365.45	39	2336.44	36	2320.79	35	2263.91	32
NC7f.batch8.bam	SP3m.batch8.bam	210.553	2299.97	34	2280.36	32	2280.36	32	2243.84	30
SC3m.batch8.bam	SP1m.batch8.bam	150.572	1976.64	36	1943.31	33	1900.14	30	1865.33	28
SC3m.batch8.bam	SC8m.batch8.bam	170.789	1942.47	26	1932.78	25	1904.68	23	1887.12	22
SP3m.batch8.bam	NC1m.batch8.bam	208.332	1826.41	25	1785.48	21	1785.48	21	1769.02	20
NC7f.batch8.bam	NC1m.batch8.bam	198.049	1789.17	26	1779	25	1765.77	24	1695.01	20
NC4m.batch8.bam	NE2m.batch8.bam	188.203	1761.95	27	1741.4	25	1727.96	24	1708.99	23
NE2m.batch8.bam	SP1m.batch8.bam	167.721	1732.01	32	1711.49	30	1674.17	27	1636.71	25
SP3m.batch8.bam	SC5m.batch8.bam	132.455	1729.88	29	1707.14	27	1694.47	26	1658.54	24
SC5m.batch8.bam	NC1m.batch8.bam	266.965	1699.52	24	1691.16	23	1691.16	23	1657.01	21
NE2m.batch8.bam	SC2m.batch8.bam	174.412	1660.28	32	1642.33	30	1617.09	28	1580.83	26
NC9m.batch8.bam	SC2m.batch8.bam	151.22	1626.44	25	1607.17	23	1592.03	22	1592.03	22
SC6m.batch8.bam	NC1m.batch8.bam	181.43	1604.83	17	1594.88	16	1594.88	16	1594.88	16
SC6m.batch8.bam	SP1m.batch8.bam	124.659	1589.76	35	1568.24	33	1553.06	32	1499.86	29
SC3m.batch8.bam	SC2m.batch8.bam	176.538	1563.51	27	1534.54	24	1534.54	24	1495.97	22
NC7f.batch8.bam	NC9m.batch8.bam	145.99	1542.4	37	1491.58	32	1463.34	30	1445.92	29
NE2m.batch8.bam	NE1m.batch8.bam	71.0484	1542.37	46	1502.73	42	1430.97	37	1358.39	33
SP3m.batch8.bam	NC9m.batch8.bam	132.242	1541.96	34	1515.55	31	1475.41	28	1456.16	27
SC3m.batch8.bam	NE2m.batch8.bam	174.118	1522.02	27	1500.73	25	1473.62	23	1439.77	21
SC3m.batch8.bam	NC4m.batch8.bam	176.118	1521.4	23	1490.96	20	1463.37	18	1463.37	18
SP2m.batch8.bam	NC2f.batch8.bam	158.203	1519.69	23	1492.88	20	1477.89	19	1460.49	18
NC4m.batch8.bam	SC2m.batch8.bam	154.711	1495.31	25	1477.35	23	1450.61	21	1432.41	20
SC5m.batch8.bam	NC3f.batch8.bam	158.203	1478.72	18	1478.72	18	1452.43	16	1452.43	16
NC7f.batch8.bam	SC5m.batch8.bam	156.19	1449.71	27	1432.44	25	1432.44	25	1398	23
SC2m.batch8.bam	SC6m.batch8.bam	118.295	1438.56	34	1397	30	1340.81	26	1340.81	26
SC3m.batch8.bam	SC9f.batch8.bam	149.556	1435.01	21	1435.01	21	1408.52	19	1408.52	19
NC4m.batch8.bam	SE1m.batch8.bam	93.9142	1386.19	36	1358.41	33	1290.3	28	1290.3	28
NC4m.batch8.bam	SP1m.batch8.bam	137.989	1285.78	23	1256.78	20	1228.87	18	1210.2	17
SP3m.batch8.bam	NC3f.batch8.bam	171.075	1285.2	21	1285.2	21	1254.68	19	1218.45	17
NC7f.batch8.bam	NC3f.batch8.bam	157.205	1254.39	18	1254.39	18	1254.39	18	1254.39	18
NC7f.batch8.bam	NC4m.batch8.bam	155.807	1115.76	20	1092.7	18	1079.96	17	1045.38	15
SC8m.batch8.bam	NC1m.batch8.bam	138.691	1110.74	18	1090.89	16	1075.94	15	1075.94	15
SP3m.batch8.bam	SP1m.batch8.bam	117.498	1076.17	25	1042.02	22	1000.63	19	1000.63	19
NC4m.batch8.bam	SP3m.batch8.bam	120.316	1042.77	22	1034.28	21	978.173	17	959.769	16
NC4m.batch8.bam	SC5m.batch8.bam	123.528	1026.14	23	992.704	19	964.825	17	964.825	17
NC7f.batch8.bam	SP1m.batch8.bam	162.366	1011.25	21	982.165	18	969.509	17	912.642	14
SC5m.batch8.bam	SP1m.batch8.bam	110.494	967.228	23	916.789	18	916.789	18	863.415	15
NC7f.batch8.bam	SC2m.batch8.bam	175.146	967.064	21	926.96	17	911.446	16	873.439	14
SC3m.batch8.bam	SC6m.batch8.bam	129.688	919.067	21	897.836	19	854.1	16	818.238	14
SC3m.batch8.bam	SP3m.batch8.bam	120.029	868.115	19	835.896	16	805.34	14	805.34	14
SC8m.batch8.bam	SP1m.batch8.bam	103.714	867.01	20	838.279	17	838.279	17	800.799	15
SP3m.batch8.bam	SC2m.batch8.bam	162.731	862.918	17	842.796	15	830.068	14	830.068	14
NC9m.batch8.bam	SP1m.batch8.bam	93.3739	830.885	20	809.775	18	809.775	18	771.406	16
SC2m.batch8.bam	SC5m.batch8.bam	174.827	810.041	20	772.271	16	757.016	15	704.81	12
NC9m.batch8.bam	NC1m.batch8.bam	98.7019	807.336	16	807.336	16	781.092	14	781.092	14
NE2m.batch8.bam	SC6m.batch8.bam	124.644	774.063	17	751.915	15	738.282	14	685.005	11
NE1m.batch8.bam	SC5m.batch8.bam	71.6995	768.03	29	683.567	21	642.946	18	605.162	16
SC3m.batch8.bam	NC7f.batch8.bam	161.08	760.196	18	721.906	14	721.906	14	705.365	13
SC9f.batch8.bam	SE3m.batch8.bam	61.7146	723.691	29	678.216	24	621.811	20	546.594	16
NC4m.batch8.bam	SC6m.batch8.bam	129.549	695.903	13	695.903	13	682.966	12	648.101	10
NC4m.batch8.bam	SC8m.batch8.bam	114.157	662.58	12	662.58	12	648.432	11	648.432	11
SC3m.batch8.bam	SC5m.batch8.bam	86.0206	640.88	17	628.942	16	614.319	15	543.075	11
SP3m.batch8.bam	NE1m.batch8.bam	72.0814	638.433	20	626.477	19	598.083	17	559.674	15
SE3m.batch8.bam	SC8m.batch8.bam	87.6022	617.313	24	577.423	20	563.881	19	473.997	14
SC3m.batch8.bam	SP4m.batch8.bam	78.516	600.299	21	577.924	19	548.616	17	513.78	15
SC8m.batch8.bam	SC2m.batch8.bam	116.776	596.533	16	556.869	12	512.141	9	512.141	9
SP2m.batch8.bam	NC4m.batch8.bam	95.3277	591.954	21	518.911	13	505.178	12	486.235	11
SC8m.batch8.bam	NE2m.batch8.bam	83.9006	586.166	16	565.976	14	551.509	13	534.945	12
SC9f.batch8.bam	NC1m.batch8.bam	113.946	580.312	12	580.312	12	555.312	10	536.818	9
NC7f.batch8.bam	NE1m.batch8.bam	56.5195	570.821	21	521.299	16	505.913	15	470.084	13
SC8m.batch8.bam	SP4m.batch8.bam	75.5505	532.865	17	503.228	14	476.614	12	460.349	11
NC7f.batch8.bam	SC6m.batch8.bam	118.661	475.71	12	455.095	10	439.688	9	404.143	7
SE3m.batch8.bam	SP4m.batch8.bam	80.0045	468.838	18	428.535	14	401.849	12	365.439	10
SC6m.batch8.bam	SC5m.batch8.bam	82.4667	457.018	16	430.007	13	384.842	10	366.91	9
SP3m.batch8.bam	SC6m.batch8.bam	115.113	445.944	11	437.587	10	423.743	9	390.981	7
SC3m.batch8.bam	NC9m.batch8.bam	93.4001	443.044	9	435.009	8	435.009	8	418.723	7
NC4m.batch8.bam	NC9m.batch8.bam	83.0513	437.785	15	388.031	10	388.031	10	349.975	8
NE1m.batch8.bam	NC1m.batch8.bam	91.5323	426.834	11	417.744	10	417.744	10	382.783	8
SC9f.batch8.bam	SP4m.batch8.bam	37.4367	403.331	19	362.889	15	309.679	11	272.796	9
NE2m.batch8.bam	NC9m.batch8.bam	91.904	379.138	9	370.443	8	370.443	8	333.217	6
SC8m.batch8.bam	SC6m.batch8.bam	89.6713	362.286	8	350.452	7	335.575	6	318.496	5
SC9f.batch8.bam	SP1m.batch8.bam	83.9269	348.134	10	326.259	8	314.211	7	314.211	7
SP3m.batch8.bam	SC8m.batch8.bam	116.776	347.046	10	328.267	8	313.304	7	313.304	7
SP4m.batch8.bam	NC5m.batch8.bam	52.2659	342.972	15	320.682	13	279.506	10	228.133	7
SC9f.batch8.bam	SC2m.batch8.bam	113.253	339.136	10	308.385	7	295.537	6	295.537	6
SC8m.batch8.bam	SC5m.batch8.bam	116.776	335.891	10	305.281	7	290.463	6	290.463	6
NC4m.batch8.bam	NE1m.batch8.bam	94.0942	304.823	9	274.751	6	260.931	5	260.931	5
NE1m.batch8.bam	SP1m.batch8.bam	51.6933	301.725	10	278.921	8	278.921	8	261.408	7
NC7f.batch8.bam	SC8m.batch8.bam	100.101	296.536	10	260.683	6	260.683	6	244.14	5
NC9m.batch8.bam	SC6m.batch8.bam	86.5341	289.672	12	221.518	5	221.518	5	221.518	5
NC9m.batch8.bam	SC5m.batch8.bam	89.2929	279.08	8	250.576	5	250.576	5	234.339	4
SC9f.batch8.bam	NE2m.batch8.bam	58.2502	239.71	11	219.168	9	167.164	5	134.026	3
SP4m.batch8.bam	NC1m.batch8.bam	59.3466	228.885	11	200.644	8	174.207	6	135.709	4
SP4m.batch8.bam	SP1m.batch8.bam	51.3965	224.089	11	195.367	8	168.838	6	130.882	4
SC9f.batch8.bam	NC4m.batch8.bam	72.8032	220.049	7	209.526	6	169.127	3	169.127	3
SE1m.batch8.bam	NC1m.batch8.bam	78.3279	216.018	9	187.117	6	172.061	5	134.167	3
SC2m.batch8.bam	NE1m.batch8.bam	60.5292	206.871	7	206.871	7	165.886	4	165.886	4
SE1m.batch8.bam	NE1m.batch8.bam	105.699	203.155	6	192.564	5	164.882	3	145.808	2
SC9f.batch8.bam	SC6m.batch8.bam	68.1302	184.119	4	184.119	4	184.119	4	184.119	4
NE2m.batch8.bam	SE1m.batch8.bam	77.9223	178.858	8	151.004	5	137.055	4	119.252	3
SC8m.batch8.bam	NC9m.batch8.bam	45.4963	168.996	7	137.665	4	123.244	3	123.244	3
NC4m.batch8.bam	SP4m.batch8.bam	42.8124	145.661	6	126.598	4	112.471	3	112.471	3
NE2m.batch8.bam	SP4m.batch8.bam	58.0394	144.452	6	124.115	4	108.719	3	89.0829	2
SC9f.batch8.bam	SP3m.batch8.bam	89.2367	141.479	5	119.882	3	105.48	2	89.2367	1
SC9f.batch8.bam	SC5m.batch8.bam	44.044	135.173	7	135.173	7	82.8261	3	66.7222	2
SP3m.batch8.bam	SE1m.batch8.bam	77.3413	128.255	5	120.254	4	94.0232	2	77.3413	1
SC3m.batch8.bam	NE1m.batch8.bam	62.4475	127.866	5	110.406	3	97.2906	2	97.2906	2
NC7f.batch8.bam	SC9f.batch8.bam	26.3342	126.834	8	86.2364	4	86.2364	4	51.0063	2
SP4m.batch8.bam	SC6m.batch8.bam	53.0677	126.661	5	115.448	4	115.448	4	97.7755	3
SC2m.batch8.bam	SP4m.batch8.bam	26.1378	125.417	8	85.454	4	71.7859	3	71.7859	3
SP2m.batch8.bam	NE1m.batch8.bam	36.8823	116.029	5	116.029	5	87.4196	3	68.4034	2
NC7f.batch8.bam	SE1m.batch8.bam	77.9156	103.876	3	95.2091	2	95.2091	2	77.9156	1
SP2m.batch8.bam	NC1m.batch8.bam	17.2796	89.0997	8	32.0209	2	17.2796	1	0	0
SC6m.batch8.bam	NE1m.batch8.bam	23.9254	85.5222	5	74.166	4	59.5243	3	23.9254	1
SC9f.batch8.bam	NC9m.batch8.bam	46.6813	84.9612	4	66.2051	2	66.2051	2	46.6813	1
NC5m.batch8.bam	SC5m.batch8.bam	25.8537	77.4794	4	77.4794	4	49.6342	2	49.6342	2
SC6m.batch8.bam	SE1m.batch8.bam	57.9487	76.4593	3	57.9487	1	57.9487	1	57.9487	1
SE1m.batch8.bam	SC5m.batch8.bam	27.0918	70.0773	5	44.7257	2	44.7257	2	27.0918	1
NC7f.batch8.bam	SP4m.batch8.bam	28.4341	67.4251	4	48.4945	2	48.4945	2	48.4945	2
SP2m.batch8.bam	SC2m.batch8.bam	17.1994	67.3677	6	17.1994	1	17.1994	1	0	0
SE1m.batch8.bam	SP1m.batch8.bam	26.3989	61.1892	3	61.1892	3	61.1892	3	26.3989	1
SC2m.batch8.bam	SE1m.batch8.bam	21.0862	61.031	4	40.1322	2	40.1322	2	21.0862	1
NC5m.batch8.bam	NE1m.batch8.bam	16.8399	58.5243	5	32.8198	2	16.8399	1	0	0
NC9m.batch8.bam	NC5m.batch8.bam	44.7318	57.2989	2	57.2989	2	44.7318	1	44.7318	1
NC4m.batch8.bam	NC5m.batch8.bam	45.2196	54.3371	2	45.2196	1	45.2196	1	45.2196	1
SP2m.batch8.bam	NE2m.batch8.bam	18.9333	54.2817	4	36.0643	2	36.0643	2	0	0
SC2m.batch8.bam	NC5m.batch8.bam	45.0978	53.7082	2	45.0978	1	45.0978	1	45.0978	1
SP2m.batch8.bam	SP3m.batch8.bam	17.9573	52.9447	4	34.7456	2	34.7456	2	0	0
NE2m.batch8.bam	NC5m.batch8.bam	31.7525	47.2811	2	47.2811	2	31.7525	1	31.7525	1
NC5m.batch8.bam	NC1m.batch8.bam	45.0978	45.0978	1	45.0978	1	45.0978	1	45.0978	1
SC2m.batch8.bam	NC3f.batch8.bam	17.8259	43.8301	4	17.8259	1	17.8259	1	0	0
NC7f.batch8.bam	SP2m.batch8.bam	12.7456	41.4277	4	12.7456	1	0	0	0	0
NC5m.batch8.bam	SE1m.batch8.bam	14.1282	40.7951	4	14.1282	1	0	0	0	0
NC9m.batch8.bam	NE1m.batch8.bam	40.4973	40.4973	1	40.4973	1	40.4973	1	40.4973	1
NC7f.batch8.bam	NC5m.batch8.bam	23.8357	39.3161	2	39.3161	2	23.8357	1	23.8357	1
SC8m.batch8.bam	NE1m.batch8.bam	19.8708	38.0148	2	38.0148	2	38.0148	2	0	0
SP2m.batch8.bam	SP1m.batch8.bam	19.6032	37.0976	2	37.0976	2	37.0976	2	0	0
NC9m.batch8.bam	SP4m.batch8.bam	13.383	36.0045	3	26.4878	2	0	0	0	0
NC5m.batch8.bam	SP1m.batch8.bam	17.3484	35.5484	3	17.3484	1	17.3484	1	0	0
NC5m.batch8.bam	NC3f.batch8.bam	15.6206	34.3356	3	15.6206	1	0	0	0	0
NC9m.batch8.bam	SE1m.batch8.bam	17.2768	32.8714	2	32.8714	2	17.2768	1	0	0
SC8m.batch8.bam	NC3f.batch8.bam	29.0508	29.0508	1	29.0508	1	29.0508	1	29.0508	1
SP4m.batch8.bam	SC5m.batch8.bam	19.3566	27.3722	2	19.3566	1	19.3566	1	0	0
SC3m.batch8.bam	NC3f.batch8.bam	15.1792	27.3603	2	27.3603	2	0	0	0	0
SP3m.batch8.bam	NC5m.batch8.bam	15.4851	26.4042	2	15.4851	1	0	0	0	0
SP3m.batch8.bam	SP4m.batch8.bam	9.0048	26.0419	3	0	0	0	0	0	0
NE1m.batch8.bam	NC2f.batch8.bam	12.8898	25.7038	2	25.7038	2	0	0	0	0
NC7f.batch8.bam	NC2f.batch8.bam	11.1105	20.4425	2	0	0	0	0	0	0
NC2f.batch8.bam	SP1m.batch8.bam	11.6412	20.2351	2	0	0	0	0	0	0
SP2m.batch8.bam	SC8m.batch8.bam	10.5704	19.4928	2	0	0	0	0	0	0
NC9m.batch8.bam	NC2f.batch8.bam	11.1191	19.3125	2	0	0	0	0	0	0
SP2m.batch8.bam	NC5m.batch8.bam	9.5104	18.6921	2	0	0	0	0	0	0
SP2m.batch8.bam	SE3m.batch8.bam	10.3303	18.6601	2	0	0	0	0	0	0
SC9f.batch8.bam	NC3f.batch8.bam	18.5993	18.5993	1	18.5993	1	18.5993	1	0	0
SP4m.batch8.bam	NE1m.batch8.bam	9.5304	17.5874	2	0	0	0	0	0	0
SC3m.batch8.bam	SE1m.batch8.bam	8.9667	17.2217	2	0	0	0	0	0	0
SC3m.batch8.bam	NC2f.batch8.bam	8.4151	16.6564	2	0	0	0	0	0	0
SC3m.batch8.bam	SE3m.batch8.bam	16.6131	16.6131	1	16.6131	1	16.6131	1	0	0
SP4m.batch8.bam	SE1m.batch8.bam	8.3208	16.5523	2	0	0	0	0	0	0
SP4m.batch8.bam	NC3f.batch8.bam	8.01389	16.0259	2	0	0	0	0	0	0
SP2m.batch8.bam	NC9m.batch8.bam	15.9181	15.9181	1	15.9181	1	0	0	0	0
NC2f.batch8.bam	NC1m.batch8.bam	14.9048	14.9048	1	14.9048	1	0	0	0	0
NC5m.batch8.bam	NC2f.batch8.bam	14.5688	14.5688	1	14.5688	1	0	0	0	0
SC9f.batch8.bam	SP2m.batch8.bam	11.644	11.644	1	0	0	0	0	0	0
SE3m.batch8.bam	SC6m.batch8.bam	10.8143	10.8143	1	0	0	0	0	0	0
SC9f.batch8.bam	NE1m.batch8.bam	10.3126	10.3126	1	0	0	0	0	0	0
SE3m.batch8.bam	SC5m.batch8.bam	10.0311	10.0311	1	0	0	0	0	0	0
SC3m.batch8.bam	NC5m.batch8.bam	9.6235	9.6235	1	0	0	0	0	0	0
SC9f.batch8.bam	SE1m.batch8.bam	9.4489	9.4489	1	0	0	0	0	0	0
SE3m.batch8.bam	SE1m.batch8.bam	9.3417	9.3417	1	0	0	0	0	0	0
SP1m.batch8.bam	NC3f.batch8.bam	9.32689	9.32689	1	0	0	0	0	0	0
SE3m.batch8.bam	SC2m.batch8.bam	9.1956	9.1956	1	0	0	0	0	0	0
SE3m.batch8.bam	SP1m.batch8.bam	9.0087	9.0087	1	0	0	0	0	0	0
SC8m.batch8.bam	NC2f.batch8.bam	8.465	8.465	1	0	0	0	0	0	0
SE3m.batch8.bam	NC1m.batch8.bam	8.2838	8.2838	1	0	0	0	0	0	0
SE3m.batch8.bam	NE2m.batch8.bam	8.27088	8.27088	1	0	0	0	0	0	0
SC9f.batch8.bam	NC5m.batch8.bam	8.1254	8.1254	1	0	0	0	0	0	0
SC5m.batch8.bam	NC2f.batch8.bam	8.1234	8.1234	1	0	0	0	0	0	0
SC3m.batch8.bam	SP2m.batch8.bam	8.05391	8.05391	1	0	0	0	0	0	0
SP1m.batch9.bam	NC1m.batch9.bam	241.438	3296.1	29	3284.22	28	3270.67	27	3254.36	26
SP2m.batch9.bam	SE1m.batch9.bam	283.641	3280.19	32	3280.19	32	3280.19	32	3262.65	31
NE2m.batch9.bam	NC3f.batch9.bam	268.781	3274.86	25	3274.86	25	3274.86	25	3274.86	25
SE1m.batch9.bam	NC2f.batch9.bam	283.652	3259.06	30	3259.06	30	3259.06	30	3259.06	30
SC3m.batch9.bam	NC1m.batch9.bam	214.187	3257.31	38	3218.85	34	3218.85	34	3218.85	34
NE1m.batch9.bam	NC3f.batch9.bam	221.708	3249.43	25	3249.43	25	3249.43	25	3249.43	25
NC4m.batch9.bam	NC2f.batch9.bam	283.442	3240.08	23	3240.08	23	3213.37	21	3213.37	21
SC2m.batch9.bam	NC1m.batch9.bam	191.55	3236.64	35	3225.36	34	3211.36	33	3211.36	33
SP3m.batch9.bam	NE2m.batch9.bam	216.026	3224.74	32	3214.61	31	3214.61	31	3197.64	30
NE2m.batch9.bam	SC5m.batch9.bam	283.611	3216.09	27	3207.92	26	3194.28	25	3194.28	25
NC4m.batch9.bam	NC1m.batch9.bam	268.788	3213.78	25	3213.78	25	3213.78	25	3213.78	25
NE2m.batch9.bam	NC1m.batch9.bam	204.017	3203.96	29	3193.98	28	3179.96	27	3179.96	27
NC7f.batch9.bam	NE2m.batch9.bam	223.237	3181.94	32	3172.25	31	3158.77	30	3139.37	29
SC2m.batch9.bam	SP1m.batch9.bam	177.736	2589.06	44	2558.35	41	2515.55	38	2482.06	36
SC9f.batch9.bam	SC8m.batch9.bam	160.27	2361.94	41	2330.06	38	2302.16	36	2283.1	35
NC7f.batch9.bam	SP3m.batch9.bam	203.115	2274.2	33	2254.29	31	2227.05	29	2210.29	28
SC3m.batch9.bam	SP1m.batch9.bam	132.307	1982.91	37	1938.36	33	1908.79	31	1891.25	30
SC3m.batch9.bam	SC8m.batch9.bam	148.274	1929.65	27	1929.65	27	1929.65	27	1913.6	26
SP3m.batch9.bam	NC1m.batch9.bam	208.338	1877.07	22	1844.33	19	1844.33	19	1844.33	19
NC4m.batch9.bam	NE2m.batch9.bam	187.937	1764.75	29	1745.07	27	1731.63	26	1714.3	25
SP3m.batch9.bam	SC5m.batch9.bam	207.587	1744.13	29	1732.75	28	1720.73	27	1684.99	25
NE2m.batch9.bam	SP1m.batch9.bam	164.52	1704.04	32	1673.04	29	1648.18	27	1613.15	25
NE2m.batch9.bam	SC2m.batch9.bam	174.412	1680.22	32	1671.39	31	1646.47	29	1593.69	26
NC7f.batch9.bam	NC1m.batch9.bam	198.069	1660.79	24	1639.57	22	1639.57	22	1604.24	20
SC5m.batch9.bam	NC1m.batch9.bam	264.245	1656.45	24	1646.32	23	1646.32	23	1628.66	22
SC3m.batch9.bam	SC2m.batch9.bam	173.807	1654.93	26	1644.27	25	1617.67	23	1617.67	23
SC6m.batch9.bam	NC1m.batch9.bam	184.489	1634.65	24	1613.5	22	1613.5	22	1579.33	20
NC9m.batch9.bam	SC2m.batch9.bam	140.217	1624.75	24	1614.01	23	1614.01	23	1614.01	23
NE2m.batch9.bam	NE1m.batch9.bam	70.1001	1569.9	49	1518.76	44	1464.75	40	1376.47	35
SC3m.batch9.bam	NC4m.batch9.bam	182.713	1521.23	21	1501.88	19	1474.5	17	1474.5	17
SC6m.batch9.bam	SP1m.batch9.bam	124.458	1517.42	35	1485.65	32	1456.24	30	1420.89	28
SP3m.batch9.bam	NC9m.batch9.bam	121.641	1500.19	36	1439.9	30	1439.9	30	1386.86	27
SC3m.batch9.bam	SC9f.batch9.bam	185.897	1477.69	21	1477.69	21	1462	20	1423.27	18
NC7f.batch9.bam	NC9m.batch9.bam	109.854	1473.09	41	1435.49	37	1384.55	33	1308.62	29
SC3m.batch9.bam	NE2m.batch9.bam	154.594	1470.51	29	1459.86	28	1444.27	27	1408.59	25
SC5m.batch9.bam	NC3f.batch9.bam	127.412	1467.54	20	1467.54	20	1455.27	19	1419	17
SP2m.batch9.bam	NC2f.batch9.bam	168.154	1466.81	21	1446.34	19	1431.34	18	1413.95	17
NC4m.batch9.bam	SC2m.batch9.bam	153.356	1456.21	31	1418.2	27	1390.56	25	1372.37	24
NC7f.batch9.bam	SC5m.batch9.bam	112.921	1402.89	30	1367.16	26	1367.16	26	1313.32	23
SC2m.batch9.bam	SC6m.batch9.bam	113.062	1398.13	36	1356.7	32	1299.51	28	1262.4	26
NC4m.batch9.bam	SE1m.batch9.bam	94.8191	1352.18	34	1330.65	32	1289.88	29	1289.88	29
NC7f.batch9.bam	NC3f.batch9.bam	233.933	1350.97	17	1350.97	17	1350.97	17	1333.26	16
NC4m.batch9.bam	SP1m.batch9.bam	171.956	1311.22	23	1285.53	20	1269.93	19	1252.9	18
SP3m.batch9.bam	NC3f.batch9.bam	171.067	1237.26	20	1237.26	20	1209.45	18	1189.81	17
NC7f.batch9.bam	NC4m.batch9.bam	162.093	1125.69	25	1090.61	21	1052.81	18	1017.97	16
SC8m.batch9.bam	NC1m.batch9.bam	96.8149	1112.23	20	1104.01	19	1088.8	18	1070.76	17
SP3m.batch9.bam	SP1m.batch9.bam	146.059	1092.63	23	1059.77	20	1047.33	19	1012.57	17
NC4m.batch9.bam	SP3m.batch9.bam	94.3672	1038.89	23	1021.67	21	980.059	18	961.854	17
NC4m.batch9.bam	SC5m.batch9.bam	124.249	1020.43	24	978.806	19	964.266	18	947.718	17
NC7f.batch9.bam	SP1m.batch9.bam	160.751	966.777	23	940.017	20	885.249	16	831.63	13
SC3m.batch9.bam	SC6m.batch9.bam	129.785	957.321	22	915.499	18	899.93	17	842.238	14
NC7f.batch9.bam	SC2m.batch9.bam	174.967	935.589	21	923.989	20	851.577	15	816.262	13
SP3m.batch9.bam	SC2m.batch9.bam	113.341	918.379	21	896.901	19	870.036	17	850.555	16
SC5m.batch9.bam	SP1m.batch9.bam	158.173	889.978	22	848.422	18	848.422	18	756.735	13
SC3m.batch9.bam	SP3m.batch9.bam	106.021	880.941	21	831.183	16	802.391	14	802.391	14
SC8m.batch9.bam	SP1m.batch9.bam	100.106	870.343	19	841.11	16	841.11	16	822.42	15
NC9m.batch9.bam	NC1m.batch9.bam	98.7019	860.707	16	852.23	15	839.802	14	839.802	14
NC9m.batch9.bam	SP1m.batch9.bam	93.3786	843.115	22	832.371	21	816.637	20	781.132	18
SC3m.batch9.bam	NC7f.batch9.bam	151.404	799.069	17	770.308	14	770.308	14	734.369	12
NE1m.batch9.bam	SC5m.batch9.bam	71.6948	771.864	30	713.583	24	660.48	20	572.282	15
NE2m.batch9.bam	SC6m.batch9.bam	119.502	766.622	17	744.505	15	718.218	13	698.708	12
SC2m.batch9.bam	SC5m.batch9.bam	173.575	749.483	15	738.058	14	725.395	13	687.423	11
NC4m.batch9.bam	SC6m.batch9.bam	129.31	708.197	14	688.285	12	675.34	11	675.34	11
SC9f.batch9.bam	SE3m.batch9.bam	88.5415	695.57	25	659.55	21	586.981	16	528.671	13
SC8m.batch9.bam	NE2m.batch9.bam	116.824	675.131	17	643.285	14	643.285	14	626.214	13
SC3m.batch9.bam	SC5m.batch9.bam	151.342	662.231	15	662.231	15	633.144	13	594.791	11
NC4m.batch9.bam	SC8m.batch9.bam	90.7739	647.657	14	626.85	12	613.817	11	613.817	11
SP3m.batch9.bam	NE1m.batch9.bam	71.7031	643.383	21	621.163	19	608.007	18	553.375	15
SE3m.batch9.bam	SC8m.batch9.bam	78.173	636.024	24	596.272	20	551.528	17	531.695	16
SC8m.batch9.bam	SC2m.batch9.bam	116.824	628.162	15	606.158	13	576.124	11	556.878	10
SC9f.batch9.bam	NC1m.batch9.bam	121.541	597.352	11	597.352	11	572.606	9	572.606	9
SP2m.batch9.bam	NC4m.batch9.bam	69.8231	586.544	18	527.901	12	527.901	12	527.901	12
SC3m.batch9.bam	SP4m.batch9.bam	75.3799	576.046	20	539.186	16	539.186	16	503.228	14
NC7f.batch9.bam	NE1m.batch9.bam	61.6515	562.259	19	542.246	17	514.956	15	477.033	13
SC8m.batch9.bam	SP4m.batch9.bam	70.904	506.232	18	465.707	14	450.54	13	411.535	11
SE3m.batch9.bam	SP4m.batch9.bam	83.4314	491.876	18	458.683	15	433.912	13	383.165	10
SC6m.batch9.bam	SC5m.batch9.bam	118.932	454.983	13	410.447	8	379.969	6	362.174	5
NC7f.batch9.bam	SC6m.batch9.bam	124.689	454.93	13	424.555	10	380.009	7	326.881	4
NC4m.batch9.bam	NC9m.batch9.bam	74.9775	454.907	12	423.317	9	423.317	9	388.244	7
SP3m.batch9.bam	SC6m.batch9.bam	115.114	442.509	11	414.973	8	383.59	6	383.59	6
NE1m.batch9.bam	NC1m.batch9.bam	91.6327	432.935	10	432.935	10	432.935	10	400.437	8
SC3m.batch9.bam	NC9m.batch9.bam	93.4001	422.971	11	406.379	9	390.471	8	390.471	8
SC9f.batch9.bam	SP4m.batch9.bam	40.1529	411.39	21	344.097	14	290.654	10	253.025	8
NE2m.batch9.bam	NC9m.batch9.bam	91.8961	378.249	9	369.155	8	355.083	7	335.914	6
SC9f.batch9.bam	SC2m.batch9.bam	95.6529	369.413	10	340.128	7	340.128	7	340.128	7
SC8m.batch9.bam	SC6m.batch9.bam	89.6693	365.982	10	355.901	9	313.33	6	296.25	5
SC9f.batch9.bam	SP1m.batch9.bam	83.9576	355.972	10	347.484	9	335.437	8	319.305	7
SP3m.batch9.bam	SC8m.batch9.bam	113.333	334.909	10	315.966	8	301.012	7	301.012	7
SP4m.batch9.bam	NC5m.batch9.bam	54.5061	330.24	15	321.736	14	239.178	8	205.46	6
NC4m.batch9.bam	NE1m.batch9.bam	67.066	310.496	10	280.983	7	280.983	7	262.475	6
SC8m.batch9.bam	SC5m.batch9.bam	64.401	307.908	10	298.776	9	283.956	8	267.798	7
NC9m.batch9.bam	SC6m.batch9.bam	85.97	292.068	13	226.228	6	214.187	5	214.187	5
NC7f.batch9.bam	SC8m.batch9.bam	64.401	282.765	9	262.001	7	262.001	7	245.489	6
NE1m.batch9.bam	SP1m.batch9.bam	55.8236	270.951	8	259.783	7	243.826	6	243.826	6
SC9f.batch9.bam	NE2m.batch9.bam	120.52	256.686	10	236.104	8	182.589	4	148.468	2
NC9m.batch9.bam	SC5m.batch9.bam	93.4711	251.352	6	240.689	5	240.689	5	223.574	4
SC9f.batch9.bam	SC6m.batch9.bam	67.1666	214.608	5	204.527	4	191.854	3	191.854	3
SC9f.batch9.bam	NC4m.batch9.bam	81.001	211.659	6	201.085	5	174.126	3	174.126	3
SE1m.batch9.bam	NE1m.batch9.bam	100.799	206.704	5	206.704	5	181.866	3	165.002	2
SE1m.batch9.bam	NC1m.batch9.bam	70.7224	196.48	8	176.573	6	146.62	4	126.951	3
SP4m.batch9.bam	SP1m.batch9.bam	51.4643	193.732	9	164.264	6	164.264	6	126.089	4
SC2m.batch9.bam	NE1m.batch9.bam	47.6189	171.975	8	141.223	5	127.489	4	127.489	4
SP4m.batch9.bam	NC1m.batch9.bam	59.3341	170.023	7	148.487	5	148.487	5	109.545	3
SC8m.batch9.bam	NC9m.batch9.bam	45.4544	157.47	6	136.889	4	122.448	3	122.448	3
NE2m.batch9.bam	SE1m.batch9.bam	73.2699	148.562	6	128.032	4	128.032	4	93.5443	2
NE2m.batch9.bam	SP4m.batch9.bam	58.0265	144.063	6	124.234	4	109.548	3	109.548	3
SC9f.batch9.bam	SP3m.batch9.bam	89.2367	139.476	5	118.49	3	89.2367	1	89.2367	1
SP2m.batch9.bam	NE1m.batch9.bam	59.471	139.146	6	118.399	4	91.0358	2	91.0358	2
NC4m.batch9.bam	SP4m.batch9.bam	59.3566	138.243	5	128.895	4	128.895	4	109.132	3
SC3m.batch9.bam	NE1m.batch9.bam	56.8527	128.212	5	110.95	3	110.95	3	110.95	3
SP3m.batch9.bam	SE1m.batch9.bam	77.1822	122.952	4	111.019	3	97.1678	2	77.1822	1
SP4m.batch9.bam	SC6m.batch9.bam	52.874	118.905	5	98.282	3	98.282	3	98.282	3
NC7f.batch9.bam	SE1m.batch9.bam	70.7612	117.08	4	108.539	3	108.539	3	91.4177	2
SC2m.batch9.bam	SP4m.batch9.bam	29.3136	105.892	6	85.8986	4	72.229	3	72.229	3
SC9f.batch9.bam	NC9m.batch9.bam	46.6083	103.719	5	71.901	2	71.901	2	71.901	2
NC7f.batch9.bam	SC9f.batch9.bam	27.4986	93.4742	6	62.711	3	62.711	3	27.4986	1
NC5m.batch9.bam	SC5m.batch9.bam	30.3822	88.6428	4	88.6428	4	73.0354	3	56.3605	2
SC6m.batch9.bam	NE1m.batch9.bam	25.9249	88.1316	5	76.7754	4	62.2561	3	25.9249	1
SC9f.batch9.bam	SC5m.batch9.bam	22.7738	87.3088	6	78.9461	5	38.8755	2	22.7738	1
NC7f.batch9.bam	SP4m.batch9.bam	32.2827	80.6139	5	64.5915	3	52.0278	2	32.2827	1
SE1m.batch9.bam	SP1m.batch9.bam	19.6317	79.666	5	69.5311	4	54.9374	3	0	0
SP2m.batch9.bam	NC1m.batch9.bam	19.5037	78.1449	7	34.4088	2	19.5037	1	0	0
SC6m.batch9.bam	SE1m.batch9.bam	57.5514	76.0443	3	57.5514	1	57.5514	1	57.5514	1
SC2m.batch9.bam	SE1m.batch9.bam	19.204	70.151	5	51.8867	3	37.2901	2	0	0
NC4m.batch9.bam	NC5m.batch9.bam	45.0978	67.8783	3	58.6657	2	45.0978	1	45.0978	1
SP2m.batch9.bam	SC2m.batch9.bam	16.9931	65.3511	6	16.9931	1	16.9931	1	0	0
NE2m.batch9.bam	NC5m.batch9.bam	31.8617	57.4258	3	47.3793	2	31.8617	1	31.8617	1
NC9m.batch9.bam	NC5m.batch9.bam	44.6738	57.2263	2	57.2263	2	44.6738	1	44.6738	1
NC7f.batch9.bam	NC5m.batch9.bam	30.3765	54.625	3	45.857	2	30.3765	1	30.3765	1
SP2m.batch9.bam	NE2m.batch9.bam	18.9363	53.4878	4	35.9691	2	35.9691	2	0	0
SE1m.batch9.bam	SC5m.batch9.bam	27.2509	53.1283	3	44.717	2	44.717	2	27.2509	1
SC2m.batch9.bam	NC5m.batch9.bam	44.6568	52.6801	2	44.6568	1	44.6568	1	44.6568	1
NC5m.batch9.bam	NE1m.batch9.bam	16.8399	50.2785	4	32.8363	2	16.8399	1	0	0
NC5m.batch9.bam	SE1m.batch9.bam	14.2998	49.5569	5	14.2998	1	0	0	0	0
NC5m.batch9.bam	NC1m.batch9.bam	44.6568	44.6568	1	44.6568	1	44.6568	1	44.6568	1
NC5m.batch9.bam	NC3f.batch9.bam	15.6548	43.7292	4	15.6548	1	0	0	0	0
SC8m.batch9.bam	NE1m.batch9.bam	19.8764	42.9785	3	34.1794	2	19.8764	1	0	0
NC9m.batch9.bam	SE1m.batch9.bam	17.2075	42.2256	3	33.3206	2	33.3206	2	0	0
SP3m.batch9.bam	SP4m.batch9.bam	11.6089	41.8843	4	0	0	0	0	0	0
NC7f.batch9.bam	SP2m.batch9.bam	19.9622	36.8499	3	19.9622	1	19.9622	1	0	0
NC9m.batch9.bam	NE1m.batch9.bam	36.7215	36.7215	1	36.7215	1	36.7215	1	36.7215	1
SP4m.batch9.bam	SC5m.batch9.bam	19.766	36.3456	3	19.766	1	19.766	1	0	0
SP2m.batch9.bam	SP1m.batch9.bam	17.9991	35.2756	2	35.2756	2	35.2756	2	0	0
SP3m.batch9.bam	NC5m.batch9.bam	15.5201	33.7521	3	15.5201	1	0	0	0	0
SC8m.batch9.bam	NC3f.batch9.bam	22.3562	32.9055	2	22.3562	1	22.3562	1	22.3562	1
NC9m.batch9.bam	SP4m.batch9.bam	13.383	31.4633	3	13.383	1	0	0	0	0
SP2m.batch9.bam	SP3m.batch9.bam	12.2323	30.9006	3	12.2323	1	0	0	0	0
NE1m.batch9.bam	NC2f.batch9.bam	14.415	27.9309	2	27.9309	2	0	0	0	0
SC2m.batch9.bam	NC3f.batch9.bam	9.39939	27.3671	3	0	0	0	0	0	0
SC3m.batch9.bam	SE3m.batch9.bam	15.6096	24.1153	2	15.6096	1	0	0	0	0
NC5m.batch9.bam	NC2f.batch9.bam	14.5623	24.0671	2	14.5623	1	0	0	0	0
SC3m.batch9.bam	NC3f.batch9.bam	12.5472	22.6648	2	12.5472	1	0	0	0	0
NC5m.batch9.bam	SP1m.batch9.bam	11.2163	20.6526	2	0	0	0	0	0	0
SP2m.batch9.bam	SC8m.batch9.bam	11.041	20.0023	2	0	0	0	0	0	0
SP2m.batch9.bam	NC5m.batch9.bam	11.2273	19.6298	2	0	0	0	0	0	0
SC3m.batch9.bam	SE1m.batch9.bam	9.9214	18.8881	2	0	0	0	0	0	0
SC9f.batch9.bam	NC3f.batch9.bam	18.6803	18.6803	1	18.6803	1	18.6803	1	0	0
SP2m.batch9.bam	SE3m.batch9.bam	10.3132	18.642	2	0	0	0	0	0	0
SP4m.batch9.bam	NE1m.batch9.bam	9.5304	17.6364	2	0	0	0	0	0	0
SE3m.batch9.bam	SE1m.batch9.bam	8.9646	17.084	2	0	0	0	0	0	0
SC6m.batch9.bam	NC5m.batch9.bam	8.6219	16.9996	2	0	0	0	0	0	0
SP4m.batch9.bam	NC3f.batch9.bam	8.1557	16.3112	2	0	0	0	0	0	0
SP2m.batch9.bam	NC9m.batch9.bam	15.8858	15.8858	1	15.8858	1	0	0	0	0
NC2f.batch9.bam	NC1m.batch9.bam	15.0814	15.0814	1	15.0814	1	0	0	0	0
SE3m.batch9.bam	NC5m.batch9.bam	12.0465	12.0465	1	12.0465	1	0	0	0	0
SC9f.batch9.bam	SP2m.batch9.bam	11.5774	11.5774	1	0	0	0	0	0	0
NC2f.batch9.bam	SP1m.batch9.bam	11.5749	11.5749	1	0	0	0	0	0	0
NC9m.batch9.bam	NC2f.batch9.bam	11.1191	11.1191	1	0	0	0	0	0	0
NC7f.batch9.bam	NC2f.batch9.bam	11.1105	11.1105	1	0	0	0	0	0	0
SE3m.batch9.bam	SC5m.batch9.bam	10.5188	10.5188	1	0	0	0	0	0	0
SC9f.batch9.bam	NE1m.batch9.bam	10.2302	10.2302	1	0	0	0	0	0	0
SE3m.batch9.bam	SC6m.batch9.bam	9.51869	9.51869	1	0	0	0	0	0	0
SP1m.batch9.bam	NC3f.batch9.bam	9.3873	9.3873	1	0	0	0	0	0	0
SP3m.batch9.bam	NC2f.batch9.bam	9.2015	9.2015	1	0	0	0	0	0	0
SE1m.batch9.bam	NC3f.batch9.bam	8.8893	8.8893	1	0	0	0	0	0	0
SC6m.batch9.bam	NC3f.batch9.bam	8.5493	8.5493	1	0	0	0	0	0	0
SC9f.batch9.bam	SE1m.batch9.bam	8.3958	8.3958	1	0	0	0	0	0	0
SC8m.batch9.bam	NC5m.batch9.bam	8.3788	8.3788	1	0	0	0	0	0	0
SP4m.batch9.bam	SE1m.batch9.bam	8.2553	8.2553	1	0	0	0	0	0	0
SP2m.batch9.bam	SC5m.batch9.bam	8.12899	8.12899	1	0	0	0	0	0	0
SC9f.batch9.bam	NC5m.batch9.bam	8.1256	8.1256	1	0	0	0	0	0	0
SE1m.batch10.bam	NC2f.batch10.bam	283.422	3308.55	30	3299.53	29	3269.39	27	3269.39	27
SP3m.batch10.bam	NE2m.batch10.bam	283.607	3294.52	28	3294.52	28	3294.52	28	3277.54	27
NE2m.batch10.bam	NC1m.batch10.bam	268.788	3284.78	22	3284.78	22	3284.78	22	3251.15	20
NE1m.batch10.bam	NC3f.batch10.bam	268.781	3246.08	29	3246.08	29	3233.13	28	3233.13	28
NE2m.batch10.bam	SC5m.batch10.bam	270.891	3236.67	27	3236.67	27	3222.85	26	3222.85	26
NC7f.batch10.bam	NE2m.batch10.bam	229.798	3231.96	28	3223.04	27	3223.04	27	3206.96	26
SC3m.batch10.bam	NC1m.batch10.bam	283.589	3230.67	26	3230.67	26	3230.67	26	3211.21	25
SP2m.batch10.bam	SE1m.batch10.bam	270.378	3218.47	26	3207.86	25	3207.86	25	3207.86	25
NC4m.batch10.bam	NC2f.batch10.bam	283.622	3214.68	30	3205.26	29	3191.82	28	3172.32	27
NE2m.batch10.bam	NC3f.batch10.bam	216.359	3176.09	27	3167.28	26	3167.28	26	3167.28	26
NC4m.batch10.bam	NC1m.batch10.bam	283.652	3169.26	26	3169.26	26	3169.26	26	3169.26	26
SP1m.batch10.bam	NC1m.batch10.bam	205.46	3161.63	27	3151.83	26	3151.83	26	3151.83	26
SC2m.batch10.bam	NC1m.batch10.bam	268.788	3046.81	31	3046.81	31	3046.81	31	3046.81	31
SC2m.batch10.bam	SP1m.batch10.bam	177.739	2494.49	43	2475.57	41	2434.24	38	2365.99	34
SC9f.batch10.bam	SC8m.batch10.bam	168.782	2425.94	40	2414.89	39	2383.43	37	2309.86	33
NC7f.batch10.bam	SP3m.batch10.bam	193.48	2217.79	35	2195.69	33	2165.05	31	2148.29	30
SC3m.batch10.bam	SC8m.batch10.bam	259.057	1969.84	27	1952.81	25	1939.8	24	1920.61	23
SP3m.batch10.bam	NC1m.batch10.bam	208.332	1907.95	26	1884.74	24	1884.74	24	1832.49	21
SC3m.batch10.bam	SP1m.batch10.bam	167.047	1892.11	37	1853.85	33	1824.14	31	1824.14	31
NC4m.batch10.bam	NE2m.batch10.bam	189.412	1811.37	28	1784.06	25	1755.02	23	1720.01	21
SP3m.batch10.bam	SC5m.batch10.bam	134.69	1778.31	27	1758.58	25	1758.58	25	1739.21	24
NE2m.batch10.bam	SP1m.batch10.bam	167.964	1763.87	29	1763.87	29	1713.75	25	1679.29	23
SC5m.batch10.bam	NC1m.batch10.bam	174.827	1749.22	27	1728.03	25	1728.03	25	1690.38	23
NC7f.batch10.bam	NC1m.batch10.bam	197.766	1698.73	23	1688.56	22	1674.24	21	1674.24	21
NE2m.batch10.bam	SC2m.batch10.bam	160.999	1581.2	33	1561.26	31	1534.94	29	1480.08	26
SC3m.batch10.bam	SC2m.batch10.bam	127.541	1573.3	33	1550.81	31	1511.31	28	1474.88	26
NC7f.batch10.bam	NC9m.batch10.bam	144.338	1562.64	37	1543.74	35	1502.87	32	1464.14	30
SC6m.batch10.bam	NC1m.batch10.bam	178.181	1553.25	22	1532.57	20	1517.64	19	1517.64	19
SP3m.batch10.bam	NC9m.batch10.bam	129.192	1539.23	31	1510.27	28	1495.71	27	1461.5	25
NC9m.batch10.bam	SC2m.batch10.bam	153.308	1537.73	22	1537.73	22	1524.21	21	1524.21	21
SC3m.batch10.bam	NE2m.batch10.bam	164.135	1536.17	30	1519.14	28	1506.64	27	1452.09	24
SC6m.batch10.bam	SP1m.batch10.bam	124.489	1533.74	39	1480.48	34	1480.48	34	1392.33	29
NE2m.batch10.bam	NE1m.batch10.bam	70.9121	1511.54	45	1468.3	41	1409.48	37	1335.34	33
SC5m.batch10.bam	NC3f.batch10.bam	158.192	1491.47	18	1480.2	17	1480.2	17	1480.2	17
SC3m.batch10.bam	NC4m.batch10.bam	182.6	1484.48	21	1457.14	18	1444.39	17	1444.39	17
NC7f.batch10.bam	SC5m.batch10.bam	180.88	1481	26	1471.27	25	1455.61	24	1437.79	23
NC4m.batch10.bam	SC2m.batch10.bam	159.17	1475.71	30	1412.33	24	1384.31	22	1349.91	20
SC3m.batch10.bam	SC9f.batch10.bam	156.616	1453.75	21	1444.9	20	1444.9	20	1444.9	20
SP2m.batch10.bam	NC2f.batch10.bam	148.71	1424.92	27	1384.69	23	1340.67	20	1340.67	20
NC4m.batch10.bam	SE1m.batch10.bam	99.9258	1404.55	35	1384.91	33	1329.19	29	1329.19	29
SC2m.batch10.bam	SC6m.batch10.bam	118.584	1358.77	38	1320.13	34	1237.77	28	1149.77	23
NC7f.batch10.bam	NC3f.batch10.bam	233.916	1335.95	17	1335.95	17	1335.95	17	1335.95	17
NC4m.batch10.bam	SP1m.batch10.bam	165.506	1282.28	23	1256.75	20	1213.99	17	1213.99	17
SP3m.batch10.bam	NC3f.batch10.bam	171.078	1261.03	17	1261.03	17	1245.89	16	1209.08	14
SC8m.batch10.bam	NC1m.batch10.bam	140.214	1124.36	21	1106.11	19	1080.74	17	1060.88	16
SP3m.batch10.bam	SP1m.batch10.bam	149.801	1081.09	26	1058.49	24	988.287	19	951.547	17
NC4m.batch10.bam	SP3m.batch10.bam	159.031	1048.87	22	1019.45	19	994.848	17	978.377	16
NC7f.batch10.bam	NC4m.batch10.bam	155.636	1038.74	24	989.795	19	961.778	17	942.315	16
NC7f.batch10.bam	SP1m.batch10.bam	162.22	991.614	22	962.316	19	907.323	15	870.662	13
NC4m.batch10.bam	SC5m.batch10.bam	160.865	988.841	21	955.184	17	941.852	16	941.852	16
SC3m.batch10.bam	SC6m.batch10.bam	128.341	981.286	21	940.035	17	910.579	15	891.919	14
SC5m.batch10.bam	SP1m.batch10.bam	161.801	955.207	21	903.805	16	889.423	15	853.822	13
NC7f.batch10.bam	SC2m.batch10.bam	147.356	946.474	21	935.082	20	894.695	17	878.49	16
SC3m.batch10.bam	SP3m.batch10.bam	163.556	875.143	19	831.224	15	816.259	14	799.46	13
SP3m.batch10.bam	SC2m.batch10.bam	149.857	860.072	19	837.078	17	796.834	14	763.832	12
NC9m.batch10.bam	SP1m.batch10.bam	72.3773	855.322	22	822.631	19	822.631	19	786.772	17
NE1m.batch10.bam	SC5m.batch10.bam	71.6948	840.694	31	770.438	24	716.374	20	697.415	19
NC9m.batch10.bam	NC1m.batch10.bam	98.7019	821.245	18	821.245	18	807.312	17	807.312	17
SC8m.batch10.bam	SP1m.batch10.bam	96.8664	818.395	21	770.739	16	755.991	15	737.3	14
SC3m.batch10.bam	NC7f.batch10.bam	174.621	783.227	17	755.238	14	755.238	14	720.213	12
SC2m.batch10.bam	SC5m.batch10.bam	166.951	758.665	21	728.472	18	698.701	16	682.396	15
NE2m.batch10.bam	SC6m.batch10.bam	124.615	745.158	13	745.158	13	715.665	11	715.665	11
SC3m.batch10.bam	SC5m.batch10.bam	174.827	718.284	16	709.154	15	694.336	14	659.444	12
SC9f.batch10.bam	SE3m.batch10.bam	88.3914	705.932	26	660.617	21	617.109	18	558.954	15
NC4m.batch10.bam	SC6m.batch10.bam	117.947	700.281	15	690.309	14	677.381	13	626.043	10
NC4m.batch10.bam	SC8m.batch10.bam	90.757	653.554	12	653.554	12	639.412	11	639.412	11
SC8m.batch10.bam	NE2m.batch10.bam	116.823	648.439	16	617.718	13	617.718	13	601.154	12
SP3m.batch10.bam	NE1m.batch10.bam	72.1943	644.392	21	632.983	20	562.258	15	543.581	14
SE3m.batch10.bam	SC8m.batch10.bam	88.93	640.071	25	593.752	20	566.384	18	493.676	14
SC8m.batch10.bam	SC2m.batch10.bam	115.593	624.405	18	584.295	14	554.201	12	554.201	12
SC9f.batch10.bam	NC1m.batch10.bam	91.9516	601.261	12	601.261	12	576.263	10	576.263	10
SP2m.batch10.bam	NC4m.batch10.bam	88.3479	582.199	17	532.404	12	532.404	12	532.404	12
SC3m.batch10.bam	SP4m.batch10.bam	56.771	567.723	21	529.16	17	529.16	17	493.335	15
NC7f.batch10.bam	NE1m.batch10.bam	70.8841	545.949	20	498.735	15	484.64	14	434.29	11
SC8m.batch10.bam	SP4m.batch10.bam	55.9101	503.599	21	403.852	11	403.852	11	403.852	11
SE3m.batch10.bam	SP4m.batch10.bam	83.4344	470.963	18	431.979	14	388.793	11	333.227	8
NC7f.batch10.bam	SC6m.batch10.bam	120.535	464.166	12	445.385	10	430.065	9	394.417	7
NE1m.batch10.bam	NC1m.batch10.bam	93.5047	463.997	11	463.997	11	463.997	11	430.32	9
SC3m.batch10.bam	NC9m.batch10.bam	93.4001	453.39	13	435.09	11	421.36	10	421.36	10
NC4m.batch10.bam	NC9m.batch10.bam	83.0288	452.447	13	421.753	10	421.753	10	421.753	10
SC6m.batch10.bam	SC5m.batch10.bam	118.923	439.208	14	411.924	11	385.854	9	367.645	8
SP3m.batch10.bam	SC6m.batch10.bam	116.952	414.818	11	398.453	9	385.43	8	368.649	7
SC9f.batch10.bam	SP4m.batch10.bam	39.5506	413.95	20	366.322	15	295.893	10	279.221	9
NE2m.batch10.bam	NC9m.batch10.bam	78.1875	370.287	12	341.017	9	341.017	9	304.784	7
SC8m.batch10.bam	SC5m.batch10.bam	64.3993	351.727	11	331.297	9	316.498	8	299.66	7
SP4m.batch10.bam	NC5m.batch10.bam	52.9998	345.187	17	305.265	13	236.656	8	203.041	6
SC9f.batch10.bam	SC2m.batch10.bam	92.9864	341.053	8	332.939	7	332.939	7	332.939	7
SC8m.batch10.bam	SC6m.batch10.bam	89.6369	340.254	9	308.445	6	293.465	5	293.465	5
SC9f.batch10.bam	SP1m.batch10.bam	83.9335	335.41	9	335.41	9	323.363	8	307.232	7
NC7f.batch10.bam	SC8m.batch10.bam	59.0898	327.118	12	289.557	8	289.557	8	253.218	6
SP3m.batch10.bam	SC8m.batch10.bam	64.3973	312.16	10	293.151	8	278.196	7	278.196	7
NC4m.batch10.bam	NE1m.batch10.bam	94.0634	292.277	9	261.5	6	261.5	6	242.813	5
NE1m.batch10.bam	SP1m.batch10.bam	55.8892	275.73	10	264.88	9	236.496	7	217.084	6
NC9m.batch10.bam	SC6m.batch10.bam	85.97	258.312	10	213.357	5	201.326	4	201.326	4
SC9f.batch10.bam	NE2m.batch10.bam	118.73	256.377	10	237.446	8	197.009	5	146.725	2
NC9m.batch10.bam	SC5m.batch10.bam	52.042	254.207	8	245.786	7	232.795	6	215.744	5
SC9f.batch10.bam	NC4m.batch10.bam	80.6077	217.374	6	197.732	4	182.852	3	182.852	3
SC9f.batch10.bam	SC6m.batch10.bam	67.2986	208.092	5	186.723	3	186.723	3	186.723	3
SE1m.batch10.bam	NE1m.batch10.bam	102.656	206.416	5	196.819	4	169.149	2	169.149	2
SP4m.batch10.bam	NC1m.batch10.bam	59.3297	190.884	8	182.036	7	153.932	5	135.085	4
SC2m.batch10.bam	NE1m.batch10.bam	61.2271	187.806	6	164.235	4	164.235	4	164.235	4
SC8m.batch10.bam	NC9m.batch10.bam	48.439	181.964	9	154.524	6	127.393	4	127.393	4
SE1m.batch10.bam	NC1m.batch10.bam	78.2578	175.089	8	146.157	5	119.752	3	101.589	2
SP4m.batch10.bam	SP1m.batch10.bam	53.0673	169.623	8	149.46	6	136.053	5	101.027	3
SP2m.batch10.bam	NE1m.batch10.bam	63.5311	141.427	6	123.78	4	95.1046	2	95.1046	2
NE2m.batch10.bam	SP4m.batch10.bam	58.0265	138.211	6	121.619	4	106.873	3	90.0222	2
SC9f.batch10.bam	SP3m.batch10.bam	87.4514	136.577	5	116.74	3	87.4514	1	87.4514	1
NC4m.batch10.bam	SP4m.batch10.bam	59.3539	136.458	5	127.309	4	127.309	4	109.314	3
SC3m.batch10.bam	NE1m.batch10.bam	57.7455	130.813	5	113.467	3	113.467	3	113.467	3
NE2m.batch10.bam	SE1m.batch10.bam	52.6099	128.022	6	109.141	4	109.141	4	74.146	2
SC2m.batch10.bam	SP4m.batch10.bam	28.8636	116.571	7	75.8557	3	75.8557	3	75.8557	3
NC7f.batch10.bam	SC9f.batch10.bam	31.2343	106.127	7	66.4972	3	66.4972	3	31.2343	1
SP3m.batch10.bam	SE1m.batch10.bam	77.4381	106.046	3	94.1391	2	94.1391	2	77.4381	1
SC9f.batch10.bam	SC5m.batch10.bam	42.5121	104.551	5	104.551	5	65.2867	2	65.2867	2
SP4m.batch10.bam	SC6m.batch10.bam	30.8666	99.0748	6	81.1579	4	68.5379	3	51.8384	2
SC6m.batch10.bam	NE1m.batch10.bam	25.921	92.8632	6	73.217	4	45.9468	2	45.9468	2
NC5m.batch10.bam	SC5m.batch10.bam	30.2817	88.4287	4	88.4287	4	72.9516	3	56.2558	2
NC7f.batch10.bam	SE1m.batch10.bam	36.7325	87.9463	3	87.9463	3	87.9463	3	70.6805	2
SP2m.batch10.bam	NC1m.batch10.bam	19.5043	84.1737	7	47.3179	3	19.5043	1	0	0
SC9f.batch10.bam	NC9m.batch10.bam	41.534	82.7541	4	62.9291	2	62.9291	2	62.9291	2
SC6m.batch10.bam	SE1m.batch10.bam	57.944	76.4563	3	57.944	1	57.944	1	57.944	1
SE1m.batch10.bam	SC5m.batch10.bam	27.7378	72.7742	5	45.3053	2	45.3053	2	27.7378	1
SE1m.batch10.bam	SP1m.batch10.bam	26.2401	70.4382	4	70.4382	4	44.0186	2	26.2401	1
NC7f.batch10.bam	SP4m.batch10.bam	22.0615	64.815	5	38.9129	2	38.9129	2	22.0615	1
NC5m.batch10.bam	NE1m.batch10.bam	16.8433	62.6037	5	45.1465	3	16.8433	1	0	0
SP2m.batch10.bam	SP3m.batch10.bam	17.9511	61.1427	5	34.7377	2	34.7377	2	0	0
NC9m.batch10.bam	NC5m.batch10.bam	44.7335	56.4084	2	44.7335	1	44.7335	1	44.7335	1
NC4m.batch10.bam	NC5m.batch10.bam	44.7375	53.8313	2	44.7375	1	44.7375	1	44.7375	1
SP2m.batch10.bam	SC2m.batch10.bam	16.9872	53.4365	5	16.9872	1	16.9872	1	0	0
SC2m.batch10.bam	SE1m.batch10.bam	20.2214	53.0808	4	32.698	2	20.2214	1	20.2214	1
NC5m.batch10.bam	NC1m.batch10.bam	44.6585	53.0477	2	44.6585	1	44.6585	1	44.6585	1
NC5m.batch10.bam	SE1m.batch10.bam	14.3272	49.151	5	14.3272	1	0	0	0	0
SP2m.batch10.bam	NE2m.batch10.bam	18.9317	48.0182	4	18.9317	1	18.9317	1	0	0
NE2m.batch10.bam	NC5m.batch10.bam	31.4988	46.9839	2	46.9839	2	31.4988	1	31.4988	1
SC8m.batch10.bam	NE1m.batch10.bam	19.8781	46.9441	3	37.9893	2	37.9893	2	0	0
NC7f.batch10.bam	NC5m.batch10.bam	21.5424	45.1024	3	37.0275	2	21.5424	1	21.5424	1
SC2m.batch10.bam	NC5m.batch10.bam	18.7252	43.1137	3	34.8744	2	34.8744	2	0	0
SP2m.batch10.bam	SP1m.batch10.bam	17.2403	40.4851	3	31.3561	2	17.2403	1	0	0
NC9m.batch10.bam	NE1m.batch10.bam	40.4511	40.4511	1	40.4511	1	40.4511	1	40.4511	1
NC5m.batch10.bam	NC3f.batch10.bam	15.612	34.9309	3	15.612	1	0	0	0	0
SC2m.batch10.bam	NC3f.batch10.bam	16.1966	33.8286	3	16.1966	1	16.1966	1	0	0
NC9m.batch10.bam	SP4m.batch10.bam	13.7177	32.5788	3	13.7177	1	0	0	0	0
SC8m.batch10.bam	NC3f.batch10.bam	29.493	29.493	1	29.493	1	29.493	1	29.493	1
SP4m.batch10.bam	SC5m.batch10.bam	19.4939	29.1972	2	19.4939	1	19.4939	1	0	0
SP3m.batch10.bam	NC5m.batch10.bam	15.4851	28.7832	2	28.7832	2	0	0	0	0
NE1m.batch10.bam	NC2f.batch10.bam	14.9024	26.0757	2	14.9024	1	0	0	0	0
NC9m.batch10.bam	SE1m.batch10.bam	16.896	25.4392	2	16.896	1	16.896	1	0	0
SC3m.batch10.bam	SE3m.batch10.bam	16.8389	25.3555	2	16.8389	1	16.8389	1	0	0
SC3m.batch10.bam	SE1m.batch10.bam	8.74389	25.2293	3	0	0	0	0	0	0
NC7f.batch10.bam	SE3m.batch10.bam	12.1553	24.0641	2	12.1553	1	0	0	0	0
SC3m.batch10.bam	NC3f.batch10.bam	14.6015	23.8155	2	14.6015	1	0	0	0	0
NC7f.batch10.bam	SP2m.batch10.bam	12.8433	21.6381	2	12.8433	1	0	0	0	0
NC7f.batch10.bam	NC2f.batch10.bam	11.0817	20.42	2	0	0	0	0	0	0
NC5m.batch10.bam	SP1m.batch10.bam	10.8537	20.3048	2	0	0	0	0	0	0
SP4m.batch10.bam	NE1m.batch10.bam	9.5304	17.8168	2	0	0	0	0	0	0
SP3m.batch10.bam	SP4m.batch10.bam	9.0778	17.1698	2	0	0	0	0	0	0
SP4m.batch10.bam	NC3f.batch10.bam	8.4157	16.8092	2	0	0	0	0	0	0
SC9f.batch10.bam	NC5m.batch10.bam	8.2974	16.4228	2	0	0	0	0	0	0
NC2f.batch10.bam	NC1m.batch10.bam	14.9048	14.9048	1	14.9048	1	0	0	0	0
SC9f.batch10.bam	NC3f.batch10.bam	14.0586	14.0586	1	14.0586	1	0	0	0	0
NC5m.batch10.bam	NC2f.batch10.bam	13.3031	13.3031	1	13.3031	1	0	0	0	0
SC9f.batch10.bam	SP2m.batch10.bam	11.6463	11.6463	1	0	0	0	0	0	0
NC2f.batch10.bam	SP1m.batch10.bam	11.501	11.501	1	0	0	0	0	0	0
NC9m.batch10.bam	NC2f.batch10.bam	11.1162	11.1162	1	0	0	0	0	0	0
SP2m.batch10.bam	SC8m.batch10.bam	10.5713	10.5713	1	0	0	0	0	0	0
SE3m.batch10.bam	SC5m.batch10.bam	10.5199	10.5199	1	0	0	0	0	0	0
SP2m.batch10.bam	SE3m.batch10.bam	10.3388	10.3388	1	0	0	0	0	0	0
SP2m.batch10.bam	NC5m.batch10.bam	10.1501	10.1501	1	0	0	0	0	0	0
SE3m.batch10.bam	SC6m.batch10.bam	9.96151	9.96151	1	0	0	0	0	0	0
SP2m.batch10.bam	SP4m.batch10.bam	9.78119	9.78119	1	0	0	0	0	0	0
SE3m.batch10.bam	NC5m.batch10.bam	9.4449	9.4449	1	0	0	0	0	0	0
SP1m.batch10.bam	NC3f.batch10.bam	9.38531	9.38531	1	0	0	0	0	0	0
SP3m.batch10.bam	NC2f.batch10.bam	9.2015	9.2015	1	0	0	0	0	0	0
SC9f.batch10.bam	SE1m.batch10.bam	9.1349	9.1349	1	0	0	0	0	0	0
SC8m.batch10.bam	NC2f.batch10.bam	8.9868	8.9868	1	0	0	0	0	0	0
SE3m.batch10.bam	SE1m.batch10.bam	8.9646	8.9646	1	0	0	0	0	0	0
SC8m.batch10.bam	SE1m.batch10.bam	8.9499	8.9499	1	0	0	0	0	0	0
SP2m.batch10.bam	SC6m.batch10.bam	8.9362	8.9362	1	0	0	0	0	0	0
SP2m.batch10.bam	NC9m.batch10.bam	8.57279	8.57279	1	0	0	0	0	0	0
SC3m.batch10.bam	NC2f.batch10.bam	8.42	8.42	1	0	0	0	0	0	0
SE3m.batch10.bam	NC1m.batch10.bam	8.3001	8.3001	1	0	0	0	0	0	0
SC6m.batch10.bam	NC3f.batch10.bam	8.2556	8.2556	1	0	0	0	0	0	0
SP4m.batch10.bam	SE1m.batch10.bam	8.2441	8.2441	1	0	0	0	0	0	0
SC5m.batch10.bam	NC2f.batch10.bam	8.1545	8.1545	1	0	0	0	0	0	0
SP2m.batch10.bam	SC5m.batch10.bam	8.13799	8.13799	1	0	0	0	0	0	0
SP2m.batch10.bam	NC3f.batch10.bam	8.1262	8.1262	1	0	0	0	0	0	0
SE3m.batch10.bam	NE1m.batch10.bam	8.0036	8.0036	1	0	0	0	0	0	0

## Sheet: cov3over4.hazelton
iid1	iid2	max_IBD	sum_IBD>8.0	n_IBD>8.0	sum_IBD>12.0	n_IBD>12.0	sum_IBD>16.0	n_IBD>16.0	sum_IBD>20.0	n_IBD>20.0
NC4m.batch1.bam	NC2f.batch1.bam	265.857	3235.58	39	3203.23	36	3188.34	35	3188.34	35
NC7f.batch1.bam	NE2m.batch1.bam	283.305	3187.3	40	3177.04	39	3147.44	37	3092.52	34
NE2m.batch1.bam	SC5m.batch1.bam	235.197	3179.9	35	3157.54	33	3145.53	32	3145.53	32
SP1m.batch1.bam	NC1m.batch1.bam	263.726	3163.26	33	3163.26	33	3163.26	33	3145.75	32
NE2m.batch1.bam	NC3f.batch1.bam	283.538	3158.35	31	3138.24	29	3138.24	29	3121.62	28
SE1m.batch1.bam	NC2f.batch1.bam	267.601	3150.67	38	3116.91	35	3116.91	35	3116.91	35
SP3m.batch1.bam	NE2m.batch1.bam	215.012	3144.01	33	3144.01	33	3129.32	32	3110.56	31
SC3m.batch1.bam	NC1m.batch1.bam	152.639	3142.29	42	3123.62	40	3107.78	39	3107.78	39
NE2m.batch1.bam	NC1m.batch1.bam	268.788	3107.57	35	3076.09	32	3063.33	31	3028.34	29
NE1m.batch1.bam	NC3f.batch1.bam	203.963	3050.54	35	3041	34	3025.2	33	3008.3	32
SP2m.batch1.bam	SE1m.batch1.bam	221.755	3036.68	41	3026.28	40	3026.28	40	3008	39
NC4m.batch1.bam	NC1m.batch1.bam	255.661	3025.77	40	3017.38	39	2990.19	37	2954.59	35
SC2m.batch1.bam	NC1m.batch1.bam	191.564	2931.47	46	2913.88	44	2874.17	41	2856.78	40
SC2m.batch1.bam	SP1m.batch1.bam	175.685	2458.57	46	2392.08	39	2379.77	38	2346.67	36
SC9f.batch1.bam	SC8m.batch1.bam	164.706	2316.93	45	2290.65	42	2247.61	39	2193.45	36
NC7f.batch1.bam	SP3m.batch1.bam	211.978	2248.42	41	2208.79	37	2196.48	36	2144.24	33
SC3m.batch1.bam	SP1m.batch1.bam	160.027	1932.11	40	1886.35	36	1845.42	33	1769.52	29
SP3m.batch1.bam	NC1m.batch1.bam	188.181	1904.05	26	1880.84	24	1865.02	23	1846.25	22
SC3m.batch1.bam	SC8m.batch1.bam	171.417	1893.8	39	1855.42	35	1839.98	34	1802.24	32
NC4m.batch1.bam	NE2m.batch1.bam	155.066	1742.59	31	1700.96	27	1700.96	27	1667.05	25
SP3m.batch1.bam	SC5m.batch1.bam	207.816	1729.5	27	1708.14	25	1682.96	23	1665.79	22
NE2m.batch1.bam	SP1m.batch1.bam	161.356	1676.75	37	1647.31	34	1622.2	32	1531.58	27
NC7f.batch1.bam	NC1m.batch1.bam	165.68	1675.3	26	1663.42	25	1649.94	24	1649.94	24
SC5m.batch1.bam	NC1m.batch1.bam	237.034	1633.3	29	1602.87	26	1602.87	26	1569.17	24
SC3m.batch1.bam	SC2m.batch1.bam	137.673	1615.91	32	1595.14	30	1549.31	27	1531.81	26
NC9m.batch1.bam	SC2m.batch1.bam	126.972	1572.62	33	1526.78	28	1526.78	28	1508.84	27
NE2m.batch1.bam	SC2m.batch1.bam	124.662	1540.92	38	1524.48	36	1439.81	30	1371.72	26
SP3m.batch1.bam	NC9m.batch1.bam	128.964	1519.56	39	1467.5	34	1424.83	31	1388.29	29
NE2m.batch1.bam	NE1m.batch1.bam	80.7973	1511.75	52	1458.02	46	1344.62	38	1269.45	34
SC6m.batch1.bam	NC1m.batch1.bam	126.58	1504.2	28	1482.69	26	1454.47	24	1434.75	23
SC6m.batch1.bam	SP1m.batch1.bam	110.144	1497.89	40	1434.7	34	1420.53	33	1366.89	30
NC7f.batch1.bam	NC9m.batch1.bam	145.917	1467.03	42	1425.05	38	1353.4	33	1334.15	32
SP2m.batch1.bam	NC2f.batch1.bam	144.864	1438.54	31	1388.75	26	1373.64	25	1356.24	24
SC5m.batch1.bam	NC3f.batch1.bam	156.16	1434.88	20	1434.88	20	1434.88	20	1416.36	19
SC3m.batch1.bam	NE2m.batch1.bam	151.461	1420.98	31	1371.37	26	1371.37	26	1353.81	25
NC7f.batch1.bam	SC5m.batch1.bam	143.199	1397.98	24	1397.98	24	1383.19	23	1383.19	23
SC3m.batch1.bam	NC4m.batch1.bam	182.6	1394.36	34	1340.33	29	1271.06	24	1215.53	21
SC3m.batch1.bam	SC9f.batch1.bam	122.88	1393.73	26	1373.2	24	1373.2	24	1373.2	24
NC7f.batch1.bam	NC3f.batch1.bam	233.725	1357.25	19	1345.77	18	1345.77	18	1329.19	17
SC2m.batch1.bam	SC6m.batch1.bam	107.207	1348.16	40	1288.43	34	1248.71	31	1158.06	26
NC4m.batch1.bam	SE1m.batch1.bam	100.963	1326.19	39	1275	34	1234.22	31	1180.38	28
NC4m.batch1.bam	SC2m.batch1.bam	160.843	1306.55	30	1268.27	26	1197.95	21	1128.95	17
NC4m.batch1.bam	SP1m.batch1.bam	111.275	1219.64	26	1157.41	19	1141.43	18	1122.96	17
SP3m.batch1.bam	NC3f.batch1.bam	165.322	1209.75	22	1200.12	21	1157.34	18	1124.08	16
SP3m.batch1.bam	SP1m.batch1.bam	149.783	1066.85	23	1044.93	21	1032.57	20	944.222	15
NC7f.batch1.bam	NC4m.batch1.bam	156.785	1046.14	25	993.796	20	953.79	17	882.252	13
NC4m.batch1.bam	SC5m.batch1.bam	160.982	1023.96	19	998.861	16	985.522	15	985.522	15
SC8m.batch1.bam	NC1m.batch1.bam	89.6369	1018.52	21	1009.33	20	980.233	18	961.01	17
NC4m.batch1.bam	SP3m.batch1.bam	88.3268	1016.47	23	1008	22	970.576	19	954.104	18
NC7f.batch1.bam	SP1m.batch1.bam	158.57	982.523	21	952.501	18	924.702	16	887.144	14
SC5m.batch1.bam	SP1m.batch1.bam	110.627	914.457	22	884.552	19	872.519	18	854.442	17
SC3m.batch1.bam	SC6m.batch1.bam	128.336	907.136	21	868.408	17	853.652	16	818.054	14
SP3m.batch1.bam	SC2m.batch1.bam	97.7811	872.296	22	833.237	18	794.772	15	745.054	12
SC8m.batch1.bam	SP1m.batch1.bam	103.777	839.947	24	780.439	18	767.415	17	767.415	17
NC9m.batch1.bam	SP1m.batch1.bam	79.7576	836.936	23	826.278	22	813.125	21	774.775	19
NC7f.batch1.bam	SC2m.batch1.bam	156.802	836.395	23	817.43	21	732.037	15	732.037	15
SC3m.batch1.bam	SP3m.batch1.bam	90.6513	829.876	23	779.325	18	750.59	16	750.59	16
NC9m.batch1.bam	NC1m.batch1.bam	83.4936	793.927	22	765.107	19	749.169	18	693.431	15
SC2m.batch1.bam	SC5m.batch1.bam	136.073	778.439	21	755.675	19	741.581	18	689.209	15
SC3m.batch1.bam	NC7f.batch1.bam	116.042	764.772	20	737.473	17	695.503	14	678.129	13
NE1m.batch1.bam	SC5m.batch1.bam	71.6919	759.218	29	700.436	23	659.655	20	604.033	17
NE2m.batch1.bam	SC6m.batch1.bam	119.541	747.605	18	737.113	17	697.962	14	658.849	12
SC9f.batch1.bam	SE3m.batch1.bam	88.4655	669.186	25	623.319	20	555.099	15	516.897	13
NC4m.batch1.bam	SC6m.batch1.bam	124.455	657.849	17	657.849	17	618.228	14	565.858	11
SC8m.batch1.bam	NE2m.batch1.bam	116.752	648.991	16	639.475	15	624.978	14	591.817	12
NC4m.batch1.bam	SC8m.batch1.bam	78.71	646.302	16	635.962	15	621.814	14	621.814	14
SC3m.batch1.bam	SC5m.batch1.bam	66.7516	615.952	19	598.718	17	583.9	16	545.612	14
SC3m.batch1.bam	SP4m.batch1.bam	76.9489	609.391	23	543.69	16	487.621	12	471.302	11
SP2m.batch1.bam	NC4m.batch1.bam	95.2192	591.638	19	538.066	14	509.217	12	490.067	11
SC9f.batch1.bam	NC1m.batch1.bam	123.066	577.149	12	568.239	11	541.071	9	541.071	9
NC7f.batch1.bam	NE1m.batch1.bam	48.6387	569.801	21	547.164	19	474.428	14	455.37	13
SC8m.batch1.bam	SC2m.batch1.bam	116.747	565.853	20	498.719	13	468.61	11	451.216	10
SP3m.batch1.bam	NE1m.batch1.bam	71.8116	558.713	24	513.796	19	455.709	15	363.784	10
SE3m.batch1.bam	SC8m.batch1.bam	68.7239	557.994	26	492.929	19	451.646	16	377.936	12
SC8m.batch1.bam	SP4m.batch1.bam	76.0887	505.892	17	451.744	12	451.744	12	451.744	12
SC6m.batch1.bam	SC5m.batch1.bam	71.2828	464.813	17	438.822	14	395.603	11	377.67	10
SE3m.batch1.bam	SP4m.batch1.bam	53.356	462.132	21	409.898	16	319.29	10	302.521	9
NC7f.batch1.bam	SC6m.batch1.bam	113.438	458.457	14	440.754	12	414.95	10	325.932	5
NC4m.batch1.bam	NC9m.batch1.bam	83.6884	441.082	13	420.791	11	407.847	10	370.323	8
SC3m.batch1.bam	NC9m.batch1.bam	78.0068	440.677	18	398.179	13	371.09	11	352.683	10
SP3m.batch1.bam	SC6m.batch1.bam	74.9637	426.086	13	409.538	11	383.366	9	349.135	7
SC9f.batch1.bam	SP4m.batch1.bam	41.0125	399.59	23	305.036	13	249.901	9	215.232	7
NE1m.batch1.bam	NC1m.batch1.bam	65.8119	390.729	15	372.013	13	327.5	10	309.152	9
NE2m.batch1.bam	NC9m.batch1.bam	88.4562	367.851	8	367.851	8	367.851	8	350.343	7
SP4m.batch1.bam	NC5m.batch1.bam	45.9193	349.707	17	322.289	14	252.948	9	216.995	7
SC8m.batch1.bam	SC6m.batch1.bam	89.5125	343.631	10	333.942	9	306.02	7	288.946	6
SC9f.batch1.bam	SP1m.batch1.bam	88.6506	338.863	9	319.175	7	319.175	7	319.175	7
SC9f.batch1.bam	SC2m.batch1.bam	99.1833	332.851	12	311.914	10	227.837	4	227.837	4
NC7f.batch1.bam	SC8m.batch1.bam	64.0108	328.037	12	289.972	8	289.972	8	272.223	7
SC8m.batch1.bam	SC5m.batch1.bam	64.3016	324.145	11	305.014	9	290.223	8	256.694	6
SP3m.batch1.bam	SC8m.batch1.bam	64.3302	315.958	10	307.665	9	292.711	8	276.51	7
NC4m.batch1.bam	NE1m.batch1.bam	67.7456	292.177	10	272.032	8	257.04	7	238.744	6
NC9m.batch1.bam	SC6m.batch1.bam	78.5353	263.655	11	196.309	4	196.309	4	196.309	4
NE1m.batch1.bam	SP1m.batch1.bam	55.8602	255.047	9	243.783	8	230.643	7	211.571	6
NC9m.batch1.bam	SC5m.batch1.bam	89.5368	249.048	7	239.152	6	239.152	6	239.152	6
SC9f.batch1.bam	NE2m.batch1.bam	120.518	229.324	8	207.383	6	194.001	5	142.158	2
SC9f.batch1.bam	NC4m.batch1.bam	77.812	211.167	8	183.489	5	168.609	4	168.609	4
SE1m.batch1.bam	NC1m.batch1.bam	72.4411	207.635	9	167.901	5	167.901	5	150.002	4
SP4m.batch1.bam	SP1m.batch1.bam	51.504	204.889	12	154.82	7	112.518	4	93.8114	3
SC9f.batch1.bam	SC6m.batch1.bam	68.1971	197.371	5	197.371	5	169.789	3	169.789	3
SP4m.batch1.bam	NC1m.batch1.bam	52.5125	192.179	9	171.178	7	145.289	5	145.289	5
SE1m.batch1.bam	NE1m.batch1.bam	97.3827	189.194	6	179.706	5	154.581	3	136.829	2
SC2m.batch1.bam	NE1m.batch1.bam	34.8651	156.604	9	106.599	4	91.9247	3	91.9247	3
SC8m.batch1.bam	NC9m.batch1.bam	39.9459	150.514	8	114.038	4	114.038	4	98.0271	3
NE2m.batch1.bam	SP4m.batch1.bam	44.2323	145.062	8	116.705	5	89.433	3	89.433	3
SC9f.batch1.bam	SP3m.batch1.bam	89.2367	143.249	5	131.566	4	89.2367	1	89.2367	1
SC3m.batch1.bam	NE1m.batch1.bam	34.563	131.087	6	113.974	4	113.974	4	113.974	4
SP2m.batch1.bam	NE1m.batch1.bam	49.6983	129.398	6	98.7904	3	98.7904	3	81.263	2
NC4m.batch1.bam	SP4m.batch1.bam	53.2587	120.893	5	100.044	3	100.044	3	100.044	3
SC9f.batch1.bam	SC5m.batch1.bam	44.041	119.985	6	119.985	6	65.7647	2	65.7647	2
SP3m.batch1.bam	SE1m.batch1.bam	71.4533	116.728	4	104.756	3	91.299	2	71.4533	1
NC7f.batch1.bam	SE1m.batch1.bam	77.7026	115.599	3	115.599	3	115.599	3	98.3081	2
NE2m.batch1.bam	SE1m.batch1.bam	24.2803	114.805	7	95.707	5	81.0969	4	44.591	2
SE1m.batch1.bam	SP1m.batch1.bam	26.2184	98.7736	7	71.6243	4	44.3105	2	26.2184	1
SC2m.batch1.bam	SP4m.batch1.bam	22.9655	97.4263	6	75.034	4	61.362	3	44.8535	2
NC5m.batch1.bam	SC5m.batch1.bam	25.9233	91.2593	6	83.2464	5	42.6061	2	25.9233	1
NC7f.batch1.bam	SC9f.batch1.bam	23.3517	90.386	6	59.0789	3	59.0789	3	23.3517	1
SP4m.batch1.bam	SC6m.batch1.bam	29.7629	89.8121	5	67.6897	3	54.3708	2	54.3708	2
SC9f.batch1.bam	NC9m.batch1.bam	44.6035	85.5942	3	76.2428	2	76.2428	2	76.2428	2
SC6m.batch1.bam	SE1m.batch1.bam	58.1968	76.7205	3	58.1968	1	58.1968	1	58.1968	1
SE1m.batch1.bam	SC5m.batch1.bam	27.1961	73.0178	5	45.2947	2	45.2947	2	27.1961	1
SC6m.batch1.bam	NE1m.batch1.bam	20.0766	68.7913	4	68.7913	4	55.3567	3	20.0766	1
NC7f.batch1.bam	SP4m.batch1.bam	28.6016	67.9881	4	48.6652	2	48.6652	2	48.6652	2
NE2m.batch1.bam	NC5m.batch1.bam	31.7213	64.2483	4	47.2304	2	31.7213	1	31.7213	1
SC2m.batch1.bam	SE1m.batch1.bam	21.0091	59.4814	4	39.1607	2	39.1607	2	21.0091	1
NC4m.batch1.bam	NC5m.batch1.bam	44.6568	58.3206	2	58.3206	2	44.6568	1	44.6568	1
SC2m.batch1.bam	NC5m.batch1.bam	44.6431	56.5465	2	44.6431	1	44.6431	1	44.6431	1
SP2m.batch1.bam	SC2m.batch1.bam	16.9237	56.0636	5	16.9237	1	16.9237	1	0	0
SP2m.batch1.bam	NE2m.batch1.bam	16.0535	54.1907	5	16.0535	1	16.0535	1	0	0
NC5m.batch1.bam	NC1m.batch1.bam	44.6431	53.2773	2	44.6431	1	44.6431	1	44.6431	1
SP2m.batch1.bam	NC1m.batch1.bam	14.9061	51.9173	5	14.9061	1	0	0	0	0
NC9m.batch1.bam	NC5m.batch1.bam	21.7668	51.785	3	51.785	3	39.2179	2	21.7668	1
SC8m.batch1.bam	NE1m.batch1.bam	21.7904	50.0708	3	39.8677	2	39.8677	2	21.7904	1
NC9m.batch1.bam	SE1m.batch1.bam	17.8507	48.7366	3	48.7366	3	17.8507	1	0	0
NC5m.batch1.bam	SE1m.batch1.bam	10.6068	47.0222	5	0	0	0	0	0	0
NC7f.batch1.bam	NC5m.batch1.bam	30.3743	45.8548	2	45.8548	2	30.3743	1	30.3743	1
SP2m.batch1.bam	SP1m.batch1.bam	17.372	43.8767	3	34.4399	2	34.4399	2	0	0
SP2m.batch1.bam	SP3m.batch1.bam	16.7883	43.0293	4	16.7883	1	16.7883	1	0	0
NC5m.batch1.bam	NE1m.batch1.bam	15.9744	42.4296	4	15.9744	1	0	0	0	0
SC3m.batch1.bam	NC3f.batch1.bam	24.6406	41.4778	3	24.6406	1	24.6406	1	24.6406	1
NC9m.batch1.bam	NE1m.batch1.bam	36.0465	36.0465	1	36.0465	1	36.0465	1	36.0465	1
NC5m.batch1.bam	NC3f.batch1.bam	15.6683	34.9323	3	15.6683	1	0	0	0	0
SC2m.batch1.bam	NC3f.batch1.bam	9.3408	34.117	4	0	0	0	0	0	0
NC5m.batch1.bam	SP1m.batch1.bam	12.3651	31.0684	3	12.3651	1	0	0	0	0
NC7f.batch1.bam	NC2f.batch1.bam	11.1191	30.3767	3	0	0	0	0	0	0
SC8m.batch1.bam	NC3f.batch1.bam	29.5305	29.5305	1	29.5305	1	29.5305	1	29.5305	1
SP3m.batch1.bam	SP4m.batch1.bam	10.987	29.3994	3	0	0	0	0	0	0
SP4m.batch1.bam	SC5m.batch1.bam	19.7564	28.4167	2	19.7564	1	19.7564	1	0	0
NC9m.batch1.bam	SP4m.batch1.bam	13.7238	27.1031	2	27.1031	2	0	0	0	0
SC9f.batch1.bam	NC3f.batch1.bam	18.6677	26.7477	2	18.6677	1	18.6677	1	0	0
NE1m.batch1.bam	NC2f.batch1.bam	13.2757	26.4016	2	26.4016	2	0	0	0	0
SP3m.batch1.bam	NC5m.batch1.bam	15.5286	26.3048	2	15.5286	1	0	0	0	0
SP4m.batch1.bam	NE1m.batch1.bam	9.5304	26.2824	3	0	0	0	0	0	0
SC3m.batch1.bam	SE3m.batch1.bam	12.5958	21.1637	2	12.5958	1	0	0	0	0
NC7f.batch1.bam	SP2m.batch1.bam	11.5318	20.0381	2	0	0	0	0	0	0
NC9m.batch1.bam	NC2f.batch1.bam	11.1105	19.8276	2	0	0	0	0	0	0
SE3m.batch1.bam	NC9m.batch1.bam	11.0354	19.103	2	0	0	0	0	0	0
NC2f.batch1.bam	SP1m.batch1.bam	10.7821	19.0905	2	0	0	0	0	0	0
SE3m.batch1.bam	SE1m.batch1.bam	9.35819	18.3228	2	0	0	0	0	0	0
SC3m.batch1.bam	SE1m.batch1.bam	9.9349	18.2868	2	0	0	0	0	0	0
SC2m.batch1.bam	NC2f.batch1.bam	9.3655	17.7279	2	0	0	0	0	0	0
SC3m.batch1.bam	NC2f.batch1.bam	8.438	16.6799	2	0	0	0	0	0	0
SC5m.batch1.bam	NC2f.batch1.bam	8.4149	16.5261	2	0	0	0	0	0	0
SP4m.batch1.bam	NC3f.batch1.bam	8.191	16.203	2	0	0	0	0	0	0
SP2m.batch1.bam	NC9m.batch1.bam	15.8837	15.8837	1	15.8837	1	0	0	0	0
NC5m.batch1.bam	NC2f.batch1.bam	14.5623	14.5623	1	14.5623	1	0	0	0	0
NC2f.batch1.bam	NC1m.batch1.bam	13.1628	13.1628	1	13.1628	1	0	0	0	0
SE3m.batch1.bam	SC6m.batch1.bam	12.3217	12.3217	1	12.3217	1	0	0	0	0
SE3m.batch1.bam	NC1m.batch1.bam	12.0631	12.0631	1	12.0631	1	0	0	0	0
SC9f.batch1.bam	SP2m.batch1.bam	11.6428	11.6428	1	0	0	0	0	0	0
SP2m.batch1.bam	NC5m.batch1.bam	11.2314	11.2314	1	0	0	0	0	0	0
SP2m.batch1.bam	SC8m.batch1.bam	11.1923	11.1923	1	0	0	0	0	0	0
SC6m.batch1.bam	NC2f.batch1.bam	10.8781	10.8781	1	0	0	0	0	0	0
NC4m.batch1.bam	NC3f.batch1.bam	10.5677	10.5677	1	0	0	0	0	0	0
SE3m.batch1.bam	SC5m.batch1.bam	10.3737	10.3737	1	0	0	0	0	0	0
SP2m.batch1.bam	SE3m.batch1.bam	10.3132	10.3132	1	0	0	0	0	0	0
SC9f.batch1.bam	NE1m.batch1.bam	10.2108	10.2108	1	0	0	0	0	0	0
SC3m.batch1.bam	SP2m.batch1.bam	9.9872	9.9872	1	0	0	0	0	0	0
SE3m.batch1.bam	NC2f.batch1.bam	9.6982	9.6982	1	0	0	0	0	0	0
NE2m.batch1.bam	NC2f.batch1.bam	9.6393	9.6393	1	0	0	0	0	0	0
SP1m.batch1.bam	NC3f.batch1.bam	9.3544	9.3544	1	0	0	0	0	0	0
SP3m.batch1.bam	NC2f.batch1.bam	9.2066	9.2066	1	0	0	0	0	0	0
SC9f.batch1.bam	SE1m.batch1.bam	9.1652	9.1652	1	0	0	0	0	0	0
SE3m.batch1.bam	SP1m.batch1.bam	8.9038	8.9038	1	0	0	0	0	0	0
SE1m.batch1.bam	NC3f.batch1.bam	8.76359	8.76359	1	0	0	0	0	0	0
SP4m.batch1.bam	SE1m.batch1.bam	8.5667	8.5667	1	0	0	0	0	0	0
SC8m.batch1.bam	NC2f.batch1.bam	8.4248	8.4248	1	0	0	0	0	0	0
SC8m.batch1.bam	NC5m.batch1.bam	8.3852	8.3852	1	0	0	0	0	0	0
SP2m.batch1.bam	SC5m.batch1.bam	8.13799	8.13799	1	0	0	0	0	0	0
SC6m.batch1.bam	NC3f.batch1.bam	8.07281	8.07281	1	0	0	0	0	0	0
NC2f.batch1.bam	NC3f.batch1.bam	8.0663	8.0663	1	0	0	0	0	0	0
SC9f.batch1.bam	NC5m.batch1.bam	8.03989	8.03989	1	0	0	0	0	0	0
SE3m.batch1.bam	SC2m.batch1.bam	8.0172	8.0172	1	0	0	0	0	0	0
SE3m.batch1.bam	NE1m.batch1.bam	8.0152	8.0152	1	0	0	0	0	0	0
NC7f.batch1.bam	SE3m.batch1.bam	8.0115	8.0115	1	0	0	0	0	0	0
SC9f.batch1.bam	NC2f.batch1.bam	8.0103	8.0103	1	0	0	0	0	0	0
SP3m.batch2.bam	NE2m.batch2.bam	268.787	3288.37	30	3288.37	30	3288.37	30	3288.37	30
NE2m.batch2.bam	SC5m.batch2.bam	196.489	3270.07	36	3249.44	34	3220.74	32	3204.52	31
SP1m.batch2.bam	NC1m.batch2.bam	231.681	3206.46	30	3195.95	29	3180.84	28	3180.84	28
NE2m.batch2.bam	NC1m.batch2.bam	237.351	3202.04	31	3190.22	30	3190.22	30	3152.83	28
NC4m.batch2.bam	NC2f.batch2.bam	198.491	3175.62	39	3175.62	39	3145.69	37	3145.69	37
SC2m.batch2.bam	NC1m.batch2.bam	268.779	3133.13	47	3111.91	45	3066.41	42	3028.82	40
NE1m.batch2.bam	NC3f.batch2.bam	177.58	3109.92	37	3101.42	36	3085.91	35	3066.33	34
NE2m.batch2.bam	NC3f.batch2.bam	214.187	3106.71	41	3089.1	39	3089.1	39	3032.97	36
NC7f.batch2.bam	NE2m.batch2.bam	212.44	3090.71	37	3081.58	36	3036.45	33	2979.58	30
NC4m.batch2.bam	NC1m.batch2.bam	223.236	3071.44	32	3052.9	30	3040.35	29	3040.35	29
SE1m.batch2.bam	NC2f.batch2.bam	268.774	3057.93	42	3037.03	40	3006.71	38	2970.9	36
SP2m.batch2.bam	SE1m.batch2.bam	232.638	3028.29	38	3017.3	37	3017.3	37	3000.19	36
SC3m.batch2.bam	NC1m.batch2.bam	170.42	2957.73	40	2957.73	40	2943.22	39	2924.02	38
SC2m.batch2.bam	SP1m.batch2.bam	167.981	2380.68	45	2309.53	38	2281.48	36	2281.48	36
SC9f.batch2.bam	SC8m.batch2.bam	142.331	2220.1	49	2171.79	44	2159.78	43	2123.87	41
NC7f.batch2.bam	SP3m.batch2.bam	176.187	2215.97	40	2185.16	37	2132.33	33	2132.33	33
SC3m.batch2.bam	SP1m.batch2.bam	121.024	1889.6	38	1856.42	35	1828.03	33	1793.42	31
SC3m.batch2.bam	SC8m.batch2.bam	185.887	1849.63	33	1821.03	30	1806.47	29	1790.18	28
SP3m.batch2.bam	NC1m.batch2.bam	176.972	1808.27	26	1775.84	23	1775.84	23	1739.87	21
NC4m.batch2.bam	NE2m.batch2.bam	169.805	1765.97	30	1736.67	27	1694.56	24	1675.6	23
NC7f.batch2.bam	NC1m.batch2.bam	180.888	1756.28	26	1756.28	26	1743.11	25	1726.64	24
SP3m.batch2.bam	SC5m.batch2.bam	174.119	1744.26	33	1688.5	28	1672.73	27	1618.81	24
SC5m.batch2.bam	NC1m.batch2.bam	180.88	1730.72	28	1720.79	27	1720.79	27	1702.2	26
NE2m.batch2.bam	SP1m.batch2.bam	114.506	1625.48	32	1614.98	31	1589.37	29	1572.74	28
NE2m.batch2.bam	SC2m.batch2.bam	174.284	1615.95	34	1559.04	29	1519.63	26	1503.12	25
SC6m.batch2.bam	NC1m.batch2.bam	187.039	1568.3	25	1549.96	23	1537.01	22	1517.88	21
SC6m.batch2.bam	SP1m.batch2.bam	108.112	1527.2	40	1506.78	38	1450.27	34	1398.56	31
NC7f.batch2.bam	NC9m.batch2.bam	110.669	1499.63	45	1433.19	38	1391.3	35	1279.05	29
SP3m.batch2.bam	NC9m.batch2.bam	132.242	1488.75	38	1428.55	32	1416.3	31	1325.94	26
SC3m.batch2.bam	NE2m.batch2.bam	142.84	1467.67	33	1445.45	31	1394.84	27	1358.26	25
NE2m.batch2.bam	NE1m.batch2.bam	80.6786	1464.74	45	1434.05	42	1359.33	37	1285.02	33
SP2m.batch2.bam	NC2f.batch2.bam	148.726	1464.4	27	1423.75	23	1384.03	20	1366.31	19
SC3m.batch2.bam	NC4m.batch2.bam	160.825	1461.03	27	1411.87	22	1372.18	19	1372.18	19
NC9m.batch2.bam	SC2m.batch2.bam	119.538	1436.94	31	1396.64	27	1346.2	23	1312.19	21
SC3m.batch2.bam	SC2m.batch2.bam	151.316	1424.25	31	1404.38	29	1364.35	26	1326.73	24
NC7f.batch2.bam	SC5m.batch2.bam	97.8787	1413.27	30	1384.62	27	1368.74	26	1334.56	24
SC5m.batch2.bam	NC3f.batch2.bam	138.925	1406.04	23	1386.14	21	1361.65	19	1361.65	19
NC4m.batch2.bam	SC2m.batch2.bam	128.019	1381.29	30	1333.83	25	1292.16	22	1256.84	20
SC3m.batch2.bam	SC9f.batch2.bam	152.527	1377.36	23	1377.36	23	1377.36	23	1357.58	22
SC2m.batch2.bam	SC6m.batch2.bam	95.6973	1354.23	40	1295.56	34	1237.32	30	1108.99	23
NC4m.batch2.bam	SE1m.batch2.bam	88.073	1347.25	37	1338.56	36	1264.7	31	1211.77	28
NC4m.batch2.bam	SP1m.batch2.bam	142.721	1284.7	27	1230.15	21	1214.55	20	1175.35	18
NC7f.batch2.bam	NC3f.batch2.bam	232.406	1260.58	21	1260.58	21	1260.58	21	1241.55	20
SP3m.batch2.bam	NC3f.batch2.bam	119.943	1199.26	24	1188.22	23	1145.32	20	1128.5	19
NC7f.batch2.bam	NC4m.batch2.bam	146.698	1064.76	23	1032.66	20	1002.13	18	1002.13	18
SC8m.batch2.bam	NC1m.batch2.bam	117.668	1058.89	23	1031	20	975.202	16	975.202	16
SP3m.batch2.bam	SP1m.batch2.bam	81.3846	1012.25	24	978.37	21	966.007	20	931.226	18
NC4m.batch2.bam	SP3m.batch2.bam	153.084	1003.93	25	976.543	22	922.964	18	889.041	16
NC7f.batch2.bam	SP1m.batch2.bam	87.3629	1002.77	28	962.438	24	920.671	21	901.206	20
NC4m.batch2.bam	SC5m.batch2.bam	152.643	979.506	20	946.198	16	920.557	14	920.557	14
SC5m.batch2.bam	SP1m.batch2.bam	103.531	950.071	23	911.113	19	911.113	19	840.449	15
SC3m.batch2.bam	SC6m.batch2.bam	129.739	933.574	26	853.434	18	812.732	15	793.937	14
NC7f.batch2.bam	SC2m.batch2.bam	178.769	926.135	27	862.948	21	848.348	20	775.786	16
SP3m.batch2.bam	SC2m.batch2.bam	93.5166	905.281	23	876.81	20	835.296	17	798.225	15
SC8m.batch2.bam	SP1m.batch2.bam	103.874	879.995	22	832.819	17	832.819	17	815.452	16
SC3m.batch2.bam	SP3m.batch2.bam	80.3842	832.031	25	781.864	20	737.499	17	704.658	15
SC2m.batch2.bam	SC5m.batch2.bam	91.7663	809.278	25	772.479	21	734.163	18	699.198	16
NC9m.batch2.bam	NC1m.batch2.bam	90.5826	808.903	16	800.715	15	800.715	15	782.704	14
NC9m.batch2.bam	SP1m.batch2.bam	71.2817	777.678	23	758.547	21	745.585	20	667.997	16
NE1m.batch2.bam	SC5m.batch2.bam	67.0128	740.978	33	638.865	23	595.314	20	502.903	15
NE2m.batch2.bam	SC6m.batch2.bam	96.8637	736.98	19	726.465	18	700.519	16	645.284	13
SC3m.batch2.bam	NC7f.batch2.bam	120.516	712.893	19	655.604	13	655.604	13	655.604	13
SC9f.batch2.bam	SE3m.batch2.bam	86.8243	685.765	25	635.075	20	606.931	18	551.623	15
NC4m.batch2.bam	SC6m.batch2.bam	129.982	659.465	19	633.147	16	591.651	13	574.53	12
NC4m.batch2.bam	SC8m.batch2.bam	102.345	651.666	12	651.666	12	637.518	11	620.444	10
SC3m.batch2.bam	SC5m.batch2.bam	66.3499	642.688	22	642.688	22	602.217	19	550.03	16
SP2m.batch2.bam	NC4m.batch2.bam	95.2269	625.811	20	557.87	13	542.945	12	542.945	12
SC8m.batch2.bam	NE2m.batch2.bam	74.0072	611.147	21	569.888	17	544.9	15	511.72	13
SC8m.batch2.bam	SC2m.batch2.bam	64.8258	586.392	21	536.591	16	536.591	16	449.723	11
SE3m.batch2.bam	SC8m.batch2.bam	72.9634	579.58	27	496.705	19	457.084	16	402.622	13
SP3m.batch2.bam	NE1m.batch2.bam	55.6551	575.996	22	526.453	17	495.904	15	456.845	13
NC7f.batch2.bam	NE1m.batch2.bam	75.6049	561.562	20	532.505	17	506.096	15	488.036	14
SC3m.batch2.bam	SP4m.batch2.bam	69.7538	556.04	26	467.708	17	426.048	14	373.573	11
SC9f.batch2.bam	NC1m.batch2.bam	96.9422	547.685	15	519.469	12	492.612	10	474.5	9
SC8m.batch2.bam	SP4m.batch2.bam	59.5897	483.488	18	432.201	13	405.314	11	405.314	11
SE3m.batch2.bam	SP4m.batch2.bam	60.5729	469.405	22	399.061	15	371.861	13	317.593	10
SC6m.batch2.bam	SC5m.batch2.bam	79.5119	467.315	14	440.22	11	394.93	8	394.93	8
SC3m.batch2.bam	NC9m.batch2.bam	78.715	462.168	15	407.653	9	367.143	6	367.143	6
NC4m.batch2.bam	NC9m.batch2.bam	67.6037	459.303	16	418.653	12	404.485	11	404.485	11
NE1m.batch2.bam	NC1m.batch2.bam	91.6473	457.705	12	424.901	9	424.901	9	424.901	9
NC7f.batch2.bam	SC6m.batch2.bam	121.437	455.473	13	416.861	9	372.462	6	372.462	6
SC9f.batch2.bam	SP4m.batch2.bam	41.0117	422.404	21	364.871	15	309.65	11	235.785	7
SP3m.batch2.bam	SC6m.batch2.bam	72.8154	398.558	11	390.424	10	390.424	10	356.402	8
NE2m.batch2.bam	NC9m.batch2.bam	88.104	369.316	10	350.634	8	337.045	7	320.76	6
SP3m.batch2.bam	SC8m.batch2.bam	104.129	339.399	11	321.433	9	306.477	8	271.94	6
SC9f.batch2.bam	SC2m.batch2.bam	104.674	334.224	10	312.638	8	286.18	6	269.981	5
SP4m.batch2.bam	NC5m.batch2.bam	48.0088	329.782	18	271.221	12	212.035	8	178.03	6
SC9f.batch2.bam	SP1m.batch2.bam	74.0699	329.511	11	308.753	9	265.419	6	265.419	6
SC8m.batch2.bam	SC5m.batch2.bam	116.725	312.278	9	302.989	8	288.197	7	254.716	5
SC8m.batch2.bam	SC6m.batch2.bam	78.3239	300.73	10	290.774	9	263.859	7	229.036	5
NC4m.batch2.bam	NE1m.batch2.bam	94.0709	297.289	9	266.67	6	266.67	6	248.08	5
NE1m.batch2.bam	SP1m.batch2.bam	53.5841	295.682	10	273.657	8	273.657	8	254.352	7
NC7f.batch2.bam	SC8m.batch2.bam	116.738	288.417	9	262.234	6	248.474	5	248.474	5
NC9m.batch2.bam	SC6m.batch2.bam	41.5815	254.627	15	139.734	4	139.734	4	139.734	4
SC9f.batch2.bam	NE2m.batch2.bam	120.514	252.931	10	212.443	6	182.402	4	148.26	2
NC9m.batch2.bam	SC5m.batch2.bam	59.3308	241.636	8	209.257	5	209.257	5	193.022	4
SE1m.batch2.bam	NE1m.batch2.bam	107.106	223.684	6	213.734	5	188.694	3	171.835	2
SC9f.batch2.bam	NC4m.batch2.bam	74.8642	208.35	6	185.839	4	170.959	3	170.959	3
SC9f.batch2.bam	SC6m.batch2.bam	68.1969	206.698	7	177.143	4	163.762	3	163.762	3
SC8m.batch2.bam	NC9m.batch2.bam	68.671	198.623	7	168.598	4	168.598	4	168.598	4
SP4m.batch2.bam	SP1m.batch2.bam	53.1197	196.357	10	159.672	6	159.672	6	121.736	4
SP4m.batch2.bam	NC1m.batch2.bam	30.696	171.169	10	153.576	8	112.94	5	77.7007	3
SC2m.batch2.bam	NE1m.batch2.bam	45.8832	167.385	8	125.955	4	125.955	4	125.955	4
SE1m.batch2.bam	NC1m.batch2.bam	31.2601	164.408	9	155.165	8	95.9859	4	57.7824	2
NE2m.batch2.bam	SE1m.batch2.bam	72.4182	160.43	6	149.352	5	149.352	5	113.874	3
SP2m.batch2.bam	NE1m.batch2.bam	41.1656	143.493	7	120.818	5	107.892	4	72.7284	2
SC3m.batch2.bam	NE1m.batch2.bam	45.1125	124.193	6	97.3986	3	97.3986	3	79.7765	2
NC4m.batch2.bam	SP4m.batch2.bam	53.0556	120.883	4	111.07	3	111.07	3	94.0654	2
NE2m.batch2.bam	SP4m.batch2.bam	49.8646	120.808	6	104.265	4	91.4623	3	91.4623	3
SC9f.batch2.bam	SC5m.batch2.bam	26.4872	120.178	7	108.793	6	69.2365	3	51.3673	2
SP4m.batch2.bam	SC6m.batch2.bam	53.0436	119.539	5	108.293	4	108.293	4	73.2058	2
SP3m.batch2.bam	SE1m.batch2.bam	59.8196	116.497	5	96.4902	3	96.4902	3	59.8196	1
SC9f.batch2.bam	SP3m.batch2.bam	56.099	113.349	5	101.669	4	72.3334	2	56.099	1
NC7f.batch2.bam	SE1m.batch2.bam	37.2017	110.962	5	101.969	4	101.969	4	65.4052	2
SP2m.batch2.bam	NC1m.batch2.bam	19.5048	108.418	9	51.6858	3	36.782	2	0	0
SC2m.batch2.bam	SP4m.batch2.bam	31.7104	103.24	7	71.2901	4	31.7104	1	31.7104	1
NC5m.batch2.bam	SC5m.batch2.bam	30.3558	99.2254	5	88.5584	4	73.046	3	56.3341	2
SC9f.batch2.bam	NC9m.batch2.bam	42.8731	97.0319	5	76.7886	3	63.0051	2	63.0051	2
NC7f.batch2.bam	SC9f.batch2.bam	26.6858	92.6664	7	40.5939	2	26.6858	1	26.6858	1
NC4m.batch2.bam	NC5m.batch2.bam	45.0995	79.6147	4	60.4384	2	45.0995	1	45.0995	1
SC6m.batch2.bam	NE1m.batch2.bam	25.9201	79.5792	5	59.4613	3	44.8496	2	25.9201	1
NC7f.batch2.bam	SP4m.batch2.bam	20.0602	73.9472	6	39.0382	2	39.0382	2	20.0602	1
SE1m.batch2.bam	SP1m.batch2.bam	18.6913	73.1232	5	55.0812	3	55.0812	3	0	0
SC6m.batch2.bam	SE1m.batch2.bam	57.8745	67.6055	2	57.8745	1	57.8745	1	57.8745	1
SC2m.batch2.bam	SE1m.batch2.bam	21.0376	64.8274	5	39.132	2	39.132	2	21.0376	1
SP2m.batch2.bam	SP3m.batch2.bam	16.6398	64.1406	6	29.3069	2	16.6398	1	0	0
SE1m.batch2.bam	SC5m.batch2.bam	27.184	63.4809	4	44.4736	2	44.4736	2	27.184	1
NC5m.batch2.bam	NC1m.batch2.bam	43.2298	59.9747	3	43.2298	1	43.2298	1	43.2298	1
SC2m.batch2.bam	NC5m.batch2.bam	32.0954	58.2998	4	32.0954	1	32.0954	1	32.0954	1
NC7f.batch2.bam	NC5m.batch2.bam	30.2541	57.2593	3	45.726	2	30.2541	1	30.2541	1
SP2m.batch2.bam	NE2m.batch2.bam	17.131	56.8847	5	29.7965	2	17.131	1	0	0
NE2m.batch2.bam	NC5m.batch2.bam	31.7658	56.3249	3	47.2509	2	31.7658	1	31.7658	1
SC2m.batch2.bam	NC3f.batch2.bam	17.7416	54.1605	5	17.7416	1	17.7416	1	0	0
NC5m.batch2.bam	NE1m.batch2.bam	15.9706	53.45	5	15.9706	1	0	0	0	0
NC9m.batch2.bam	NE1m.batch2.bam	40.5418	49.8647	2	40.5418	1	40.5418	1	40.5418	1
SP2m.batch2.bam	SP1m.batch2.bam	16.642	45.5845	4	29.225	2	16.642	1	0	0
NC9m.batch2.bam	SE1m.batch2.bam	17.982	45.2211	3	34.0908	2	34.0908	2	0	0
NC9m.batch2.bam	NC5m.batch2.bam	44.9147	44.9147	1	44.9147	1	44.9147	1	44.9147	1
NC9m.batch2.bam	SP4m.batch2.bam	13.383	41.393	4	13.383	1	0	0	0	0
SC8m.batch2.bam	NC3f.batch2.bam	30.3484	40.8911	2	30.3484	1	30.3484	1	30.3484	1
SC3m.batch2.bam	NC3f.batch2.bam	29.6053	38.8264	2	29.6053	1	29.6053	1	29.6053	1
SP2m.batch2.bam	SC2m.batch2.bam	16.9314	37.6728	3	16.9314	1	16.9314	1	0	0
NC5m.batch2.bam	SP1m.batch2.bam	17.3495	34.989	3	17.3495	1	17.3495	1	0	0
NC5m.batch2.bam	NC3f.batch2.bam	14.7203	33.9951	3	14.7203	1	0	0	0	0
SC8m.batch2.bam	NE1m.batch2.bam	18.1248	32.6432	2	32.6432	2	18.1248	1	0	0
NC5m.batch2.bam	SE1m.batch2.bam	14.2591	31.3768	3	14.2591	1	0	0	0	0
SP2m.batch2.bam	NC5m.batch2.bam	11.9553	31.1949	3	0	0	0	0	0	0
SP3m.batch2.bam	SP4m.batch2.bam	11.019	30.5428	3	0	0	0	0	0	0
SC2m.batch2.bam	NC2f.batch2.bam	10.9556	29.2708	3	0	0	0	0	0	0
SE3m.batch2.bam	SE1m.batch2.bam	10.8227	28.5063	3	0	0	0	0	0	0
SP4m.batch2.bam	SC5m.batch2.bam	19.766	28.4374	2	19.766	1	19.766	1	0	0
NE1m.batch2.bam	NC2f.batch2.bam	16.7102	27.8835	2	16.7102	1	16.7102	1	0	0
SC3m.batch2.bam	SE3m.batch2.bam	8.6898	25.5475	3	0	0	0	0	0	0
SP3m.batch2.bam	NC5m.batch2.bam	14.7274	23.5427	2	14.7274	1	0	0	0	0
NC7f.batch2.bam	SP2m.batch2.bam	13.2647	21.7732	2	13.2647	1	0	0	0	0
NC2f.batch2.bam	SP1m.batch2.bam	13.3835	21.5739	2	13.3835	1	0	0	0	0
SE3m.batch2.bam	SC6m.batch2.bam	10.7193	20.6553	2	0	0	0	0	0	0
SC6m.batch2.bam	NC3f.batch2.bam	11.8696	20.5003	2	0	0	0	0	0	0
SP2m.batch2.bam	SC8m.batch2.bam	10.5597	19.521	2	0	0	0	0	0	0
NC9m.batch2.bam	NC2f.batch2.bam	11.1191	19.2958	2	0	0	0	0	0	0
SP2m.batch2.bam	SC5m.batch2.bam	10.6562	18.7954	2	0	0	0	0	0	0
SP2m.batch2.bam	SE3m.batch2.bam	10.3303	18.6601	2	0	0	0	0	0	0
SC8m.batch2.bam	SE1m.batch2.bam	9.4032	18.3371	2	0	0	0	0	0	0
NC7f.batch2.bam	NC2f.batch2.bam	9.9561	18.3187	2	0	0	0	0	0	0
SP4m.batch2.bam	NE1m.batch2.bam	9.5304	17.9665	2	0	0	0	0	0	0
SC9f.batch2.bam	NC3f.batch2.bam	9.6205	17.7987	2	0	0	0	0	0	0
SC9f.batch2.bam	SE1m.batch2.bam	9.0668	17.698	2	0	0	0	0	0	0
NC5m.batch2.bam	NC2f.batch2.bam	9.1007	17.561	2	0	0	0	0	0	0
SC6m.batch2.bam	NC5m.batch2.bam	8.92808	17.4177	2	0	0	0	0	0	0
SP2m.batch2.bam	SP4m.batch2.bam	8.6303	17.1244	2	0	0	0	0	0	0
SE3m.batch2.bam	NE1m.batch2.bam	8.6993	16.8423	2	0	0	0	0	0	0
SC9f.batch2.bam	NC5m.batch2.bam	8.26011	16.3857	2	0	0	0	0	0	0
NC7f.batch2.bam	SE3m.batch2.bam	8.2377	16.2829	2	0	0	0	0	0	0
SP2m.batch2.bam	NC9m.batch2.bam	15.7419	15.7419	1	15.7419	1	0	0	0	0
SC6m.batch2.bam	NC2f.batch2.bam	11.5997	11.5997	1	0	0	0	0	0	0
SC9f.batch2.bam	SP2m.batch2.bam	11.1411	11.1411	1	0	0	0	0	0	0
SE3m.batch2.bam	SP3m.batch2.bam	10.6443	10.6443	1	0	0	0	0	0	0
SE3m.batch2.bam	SC5m.batch2.bam	10.5161	10.5161	1	0	0	0	0	0	0
SE3m.batch2.bam	SP1m.batch2.bam	10.3101	10.3101	1	0	0	0	0	0	0
NC2f.batch2.bam	NC1m.batch2.bam	10.1534	10.1534	1	0	0	0	0	0	0
SP2m.batch2.bam	SC6m.batch2.bam	10.1484	10.1484	1	0	0	0	0	0	0
SE3m.batch2.bam	NC1m.batch2.bam	9.9292	9.9292	1	0	0	0	0	0	0
SE3m.batch2.bam	NC9m.batch2.bam	9.6166	9.6166	1	0	0	0	0	0	0
SC3m.batch2.bam	NC5m.batch2.bam	9.60871	9.60871	1	0	0	0	0	0	0
SE3m.batch2.bam	NC5m.batch2.bam	9.5433	9.5433	1	0	0	0	0	0	0
SP4m.batch2.bam	NC2f.batch2.bam	9.3907	9.3907	1	0	0	0	0	0	0
SP1m.batch2.bam	NC3f.batch2.bam	9.3881	9.3881	1	0	0	0	0	0	0
SE3m.batch2.bam	SC2m.batch2.bam	9.2397	9.2397	1	0	0	0	0	0	0
NE2m.batch2.bam	NC2f.batch2.bam	9.2309	9.2309	1	0	0	0	0	0	0
SP3m.batch2.bam	NC2f.batch2.bam	9.2124	9.2124	1	0	0	0	0	0	0
SC8m.batch2.bam	NC2f.batch2.bam	8.9377	8.9377	1	0	0	0	0	0	0
SC3m.batch2.bam	SP2m.batch2.bam	8.8806	8.8806	1	0	0	0	0	0	0
SC3m.batch2.bam	SE1m.batch2.bam	8.8521	8.8521	1	0	0	0	0	0	0
SC9f.batch2.bam	NC2f.batch2.bam	8.5825	8.5825	1	0	0	0	0	0	0
SE3m.batch2.bam	NC2f.batch2.bam	8.5083	8.5083	1	0	0	0	0	0	0
SC8m.batch2.bam	NC5m.batch2.bam	8.3772	8.3772	1	0	0	0	0	0	0
SP4m.batch2.bam	SE1m.batch2.bam	8.3462	8.3462	1	0	0	0	0	0	0
SE3m.batch2.bam	NE2m.batch2.bam	8.2952	8.2952	1	0	0	0	0	0	0
NC4m.batch2.bam	NC3f.batch2.bam	8.2791	8.2791	1	0	0	0	0	0	0
SC3m.batch2.bam	NC2f.batch2.bam	8.2419	8.2419	1	0	0	0	0	0	0
SP4m.batch2.bam	NC3f.batch2.bam	8.1557	8.1557	1	0	0	0	0	0	0
SP2m.batch2.bam	NC3f.batch2.bam	8.12899	8.12899	1	0	0	0	0	0	0
NC2f.batch2.bam	NC3f.batch2.bam	8.0253	8.0253	1	0	0	0	0	0	0
NC4m.batch3.bam	NC1m.batch3.bam	204.037	3286.15	38	3286.15	38	3286.15	38	3266.41	37
SP3m.batch3.bam	NE2m.batch3.bam	268.788	3186.75	30	3186.75	30	3170.87	29	3170.87	29
SP2m.batch3.bam	SE1m.batch3.bam	240.484	3157.04	31	3157.04	31	3157.04	31	3157.04	31
NE2m.batch3.bam	SC5m.batch3.bam	219.6	3156.54	35	3156.54	35	3156.54	35	3156.54	35
NE2m.batch3.bam	NC1m.batch3.bam	217.303	3152.47	33	3152.47	33	3152.47	33	3133.98	32
SC3m.batch3.bam	NC1m.batch3.bam	217.795	3149.8	38	3107.22	34	3094.2	33	3054.61	31
NE1m.batch3.bam	NC3f.batch3.bam	201.429	3143.83	42	3134.95	41	3108.1	39	3069.93	37
SP1m.batch3.bam	NC1m.batch3.bam	204.017	3109.44	33	3100.63	32	3100.63	32	3100.63	32
SE1m.batch3.bam	NC2f.batch3.bam	269.074	3084.66	33	3084.66	33	3055.88	31	3055.88	31
NE2m.batch3.bam	NC3f.batch3.bam	268.781	3070.59	33	3050.2	31	3050.2	31	3050.2	31
NC4m.batch3.bam	NC2f.batch3.bam	171.918	3030.74	35	3000.26	32	2987.86	31	2971.24	30
NC7f.batch3.bam	NE2m.batch3.bam	268.87	3019.31	38	3019.31	38	3004.48	37	2947.22	34
SC2m.batch3.bam	NC1m.batch3.bam	268.784	2870.9	47	2861.45	46	2834.5	44	2761.68	40
SC2m.batch3.bam	SP1m.batch3.bam	167.806	2477.23	43	2435.42	39	2383.37	35	2367.28	34
SC9f.batch3.bam	SC8m.batch3.bam	159.985	2330.24	45	2287.78	41	2230.3	37	2214.17	36
NC7f.batch3.bam	SP3m.batch3.bam	116.981	2262.57	46	2209.62	41	2197.11	40	2130.02	36
SC3m.batch3.bam	SP1m.batch3.bam	164.673	1939.33	43	1883.78	37	1869.38	36	1815.5	33
SP3m.batch3.bam	NC1m.batch3.bam	156.934	1844.23	30	1832.85	29	1804.41	27	1768.28	25
SP3m.batch3.bam	SC5m.batch3.bam	164.127	1775.53	33	1741.94	30	1716.22	28	1679.14	26
SC3m.batch3.bam	SC8m.batch3.bam	131	1775.17	32	1766.27	31	1738.61	29	1701.65	27
NE2m.batch3.bam	SP1m.batch3.bam	163.065	1693.36	34	1676.51	32	1622.75	28	1587.68	26
NC7f.batch3.bam	NC1m.batch3.bam	166.129	1634.16	28	1615.6	26	1601.72	25	1565.31	23
SC5m.batch3.bam	NC1m.batch3.bam	197.13	1631.28	26	1601.74	23	1589.57	22	1589.57	22
NC4m.batch3.bam	NE2m.batch3.bam	124.157	1616.17	33	1585.19	30	1543	27	1471.92	23
SC6m.batch3.bam	NC1m.batch3.bam	156.309	1579.34	27	1537.92	23	1537.92	23	1520.42	22
SC3m.batch3.bam	SC2m.batch3.bam	142.551	1538.07	36	1465.94	29	1425.32	26	1388.55	24
NE2m.batch3.bam	SC2m.batch3.bam	167.327	1534.24	33	1516.14	31	1516.14	31	1500.11	30
NE2m.batch3.bam	NE1m.batch3.bam	80.6998	1534.17	47	1506.45	44	1424.8	38	1311.9	32
SC6m.batch3.bam	SP1m.batch3.bam	108.123	1509.48	38	1475.08	35	1447.2	33	1372.76	29
SP3m.batch3.bam	NC9m.batch3.bam	108.956	1487.01	38	1439.62	33	1424.43	32	1405.64	31
SP2m.batch3.bam	NC2f.batch3.bam	209.863	1475.21	24	1456.69	22	1429.59	20	1359.66	16
NC9m.batch3.bam	SC2m.batch3.bam	153.188	1467.39	30	1407.36	24	1407.36	24	1388.61	23
SC3m.batch3.bam	NE2m.batch3.bam	153.191	1457.19	31	1406.13	26	1406.13	26	1372.67	24
NC7f.batch3.bam	NC9m.batch3.bam	139.799	1454.3	38	1424.75	35	1394.78	33	1301.55	28
SC3m.batch3.bam	NC4m.batch3.bam	152.887	1451.25	25	1430.9	23	1361.08	18	1341.26	17
SC5m.batch3.bam	NC3f.batch3.bam	158.203	1432.19	25	1403.35	22	1391.14	21	1391.14	21
NC7f.batch3.bam	SC5m.batch3.bam	105.64	1420.62	29	1420.62	29	1406.56	28	1406.56	28
NC4m.batch3.bam	SC2m.batch3.bam	154.393	1396.72	36	1366.58	33	1311.68	29	1225.08	24
SC2m.batch3.bam	SC6m.batch3.bam	113.05	1352.55	41	1281.68	34	1170.83	26	1153.52	25
SC3m.batch3.bam	SC9f.batch3.bam	161.352	1347.08	20	1347.08	20	1347.08	20	1347.08	20
NC7f.batch3.bam	NC3f.batch3.bam	136.998	1303.55	24	1303.55	24	1275.87	22	1258.8	21
SP3m.batch3.bam	NC3f.batch3.bam	119.909	1253.75	20	1245.7	19	1245.7	19	1226.43	18
NC4m.batch3.bam	SE1m.batch3.bam	90.363	1248.08	41	1177.25	34	1078.69	27	1024.37	24
NC4m.batch3.bam	SP1m.batch3.bam	146.881	1244.58	27	1218.11	24	1178.11	21	1160.23	20
SC8m.batch3.bam	NC1m.batch3.bam	140.128	1070.88	22	1033.56	18	1018.37	17	1000.39	16
NC7f.batch3.bam	NC4m.batch3.bam	140.691	1069.15	22	1030.23	18	1016.51	17	999.438	16
SP3m.batch3.bam	SP1m.batch3.bam	149.826	1049.03	23	1018.33	20	992.581	18	992.581	18
NC4m.batch3.bam	SC5m.batch3.bam	118.386	990.244	22	944.675	17	919.318	15	900.137	14
NC4m.batch3.bam	SP3m.batch3.bam	117.053	968.543	23	950.045	21	897.702	17	897.702	17
NC7f.batch3.bam	SP1m.batch3.bam	162.022	952.118	22	922.635	19	880.126	16	863.114	15
SC5m.batch3.bam	SP1m.batch3.bam	110.627	929.538	21	900.179	18	885.798	17	850.396	15
SC3m.batch3.bam	SC6m.batch3.bam	101.202	922.812	29	844.104	21	788.296	17	734.63	14
SC3m.batch3.bam	SP3m.batch3.bam	156.722	886.829	21	835.056	16	793.39	13	773.398	12
NC7f.batch3.bam	SC2m.batch3.bam	89.8271	875.815	24	847.508	21	808.602	18	751.589	15
SP3m.batch3.bam	SC2m.batch3.bam	81.838	856.271	24	817.367	20	788.331	18	768.616	17
NE1m.batch3.bam	SC5m.batch3.bam	71.216	800.466	31	725.341	24	660.642	19	624.051	17
NC9m.batch3.bam	NC1m.batch3.bam	87.6168	793.501	17	766.023	14	766.023	14	746.409	13
SC8m.batch3.bam	SP1m.batch3.bam	84.3369	790.535	22	755.727	18	755.727	18	739.297	17
NC9m.batch3.bam	SP1m.batch3.bam	79.6746	787.676	23	755.839	20	730.436	18	730.436	18
SC2m.batch3.bam	SC5m.batch3.bam	137.609	735.99	22	679.352	16	652.473	14	598.193	11
SC3m.batch3.bam	NC7f.batch3.bam	133.374	705.333	17	669.136	13	669.136	13	631.776	11
SC3m.batch3.bam	SC5m.batch3.bam	174.827	695.495	18	677.679	16	662.861	15	610.359	12
NE2m.batch3.bam	SC6m.batch3.bam	124.526	687.266	16	665.365	14	653.343	13	620.887	11
SC9f.batch3.bam	SE3m.batch3.bam	58.7845	648.194	27	602.583	22	549.748	18	455.544	13
NC4m.batch3.bam	SC8m.batch3.bam	93.1651	634.436	13	634.436	13	634.436	13	618.221	12
NC4m.batch3.bam	SC6m.batch3.bam	117.142	632.24	16	611.997	14	599.051	13	582.083	12
SC8m.batch3.bam	NE2m.batch3.bam	109.929	623.362	17	604.781	15	576.438	13	543.648	11
SP3m.batch3.bam	NE1m.batch3.bam	64.6398	602.025	22	570.211	19	527.151	16	474.645	13
SC3m.batch3.bam	SP4m.batch3.bam	80.4608	587.813	18	565.019	16	536.202	14	536.202	14
SC9f.batch3.bam	NC1m.batch3.bam	114.017	573.549	11	564.639	10	551.641	9	551.641	9
SP2m.batch3.bam	NC4m.batch3.bam	67.8053	569.244	17	526.701	13	512.5	12	512.5	12
SC8m.batch3.bam	SC2m.batch3.bam	53.5232	567.051	20	521.355	15	491.263	13	491.263	13
SE3m.batch3.bam	SC8m.batch3.bam	88.8639	564.788	22	536.083	19	493.03	16	437.599	13
NC7f.batch3.bam	NE1m.batch3.bam	72.7379	557.271	21	494.707	15	480.168	14	463.4	13
SC8m.batch3.bam	SP4m.batch3.bam	80.0813	533.55	18	483.852	13	483.852	13	448.953	11
NE1m.batch3.bam	NC1m.batch3.bam	91.7953	486.74	13	467.635	11	455.521	10	437.152	9
SE3m.batch3.bam	SP4m.batch3.bam	58.1187	467.122	21	427.047	17	370.969	13	316.755	10
NC7f.batch3.bam	SC6m.batch3.bam	120.259	464.017	11	427.222	7	396.12	5	396.12	5
SC6m.batch3.bam	SC5m.batch3.bam	113.417	447.486	12	398.515	7	384.91	6	368.658	5
SC3m.batch3.bam	NC9m.batch3.bam	79.1722	423.972	13	381.112	8	381.112	8	343.565	6
NC4m.batch3.bam	NC9m.batch3.bam	75.3568	414.14	14	391.147	12	391.147	12	336.871	9
SP3m.batch3.bam	SC6m.batch3.bam	62.5672	407.171	11	396.671	10	396.671	10	363.661	8
SC9f.batch3.bam	SP4m.batch3.bam	41.0125	406.711	23	338.455	16	241.83	9	241.83	9
SC9f.batch3.bam	SC2m.batch3.bam	81.5215	355.18	14	303.955	9	278.507	7	278.507	7
SP4m.batch3.bam	NC5m.batch3.bam	53.5363	349.496	16	319.107	13	277.152	10	225.191	7
SC8m.batch3.bam	SC5m.batch3.bam	64.3993	346.129	12	336.997	11	322.178	10	306.071	9
SC8m.batch3.bam	SC6m.batch3.bam	78.5754	344.378	12	316.053	9	288.879	7	271.805	6
NE2m.batch3.bam	NC9m.batch3.bam	77.8418	338.56	10	329.841	9	303.382	7	303.382	7
SP3m.batch3.bam	SC8m.batch3.bam	50.1597	332.821	12	324.498	11	309.543	10	276.062	8
NC7f.batch3.bam	SC8m.batch3.bam	53.0283	326.841	12	286.1	8	286.1	8	250.985	6
SC9f.batch3.bam	SP1m.batch3.bam	70.912	319.732	9	309.637	8	309.637	8	276.958	6
NC4m.batch3.bam	NE1m.batch3.bam	94.0634	311.047	9	291.474	7	262.568	5	262.568	5
NE1m.batch3.bam	SP1m.batch3.bam	48.8929	303.325	9	291.344	8	291.344	8	273.831	7
NC9m.batch3.bam	SC5m.batch3.bam	78.5566	254.022	7	244.041	6	230.358	5	230.358	5
SC9f.batch3.bam	NE2m.batch3.bam	77.0095	232.272	10	213.159	8	185.647	6	118.987	2
SC9f.batch3.bam	SC6m.batch3.bam	67.6045	219.916	7	209.865	6	197.582	5	178.929	4
NC9m.batch3.bam	SC6m.batch3.bam	68.115	218.21	10	184.032	6	172.002	5	154.063	4
SP4m.batch3.bam	SP1m.batch3.bam	51.3496	216.499	12	164.845	7	121.624	4	102.89	3
SC9f.batch3.bam	NC4m.batch3.bam	80.2046	214.993	7	186.884	4	171.895	3	171.895	3
SE1m.batch3.bam	NE1m.batch3.bam	104.174	212.452	7	204.078	6	163.845	3	146.987	2
SC8m.batch3.bam	NC9m.batch3.bam	68.7719	172.872	7	153.933	5	137.949	4	137.949	4
SP4m.batch3.bam	NC1m.batch3.bam	27.7484	171.704	12	114.239	6	87.577	4	49.8082	2
SE1m.batch3.bam	NC1m.batch3.bam	47.4057	170.671	9	140.777	6	111.875	4	73.7405	2
SC2m.batch3.bam	NE1m.batch3.bam	43.3894	156.254	7	139.886	5	139.886	5	104.867	3
SC9f.batch3.bam	SP3m.batch3.bam	87.4268	154.862	6	133.385	4	104.08	2	87.4268	1
NE2m.batch3.bam	SE1m.batch3.bam	78.0412	141.011	5	130.514	4	116.567	3	98.3156	2
SC2m.batch3.bam	SP4m.batch3.bam	29.9137	138.024	9	109.399	6	70.941	3	70.941	3
SP2m.batch3.bam	NE1m.batch3.bam	61.3039	129.254	5	119.346	4	90.6621	2	90.6621	2
SP3m.batch3.bam	SE1m.batch3.bam	77.2728	126.73	4	114.767	3	114.767	3	97.5543	2
SP4m.batch3.bam	SC6m.batch3.bam	53.0471	124.91	4	113.658	3	113.658	3	113.658	3
NC4m.batch3.bam	SP4m.batch3.bam	59.3566	120.037	4	120.037	4	120.037	4	100.323	3
NE2m.batch3.bam	SP4m.batch3.bam	59.4272	119.394	6	90.6389	3	76.1404	2	59.4272	1
SC3m.batch3.bam	NE1m.batch3.bam	34.7588	119.251	7	101.539	5	75.0103	3	55.6429	2
SC9f.batch3.bam	SC5m.batch3.bam	44.0443	117.577	6	117.577	6	80.1221	3	44.0443	1
NC7f.batch3.bam	SE1m.batch3.bam	60.2638	112.417	4	112.417	4	98.815	3	80.8836	2
SC9f.batch3.bam	NC9m.batch3.bam	43.6838	100.229	4	78.3696	2	78.3696	2	78.3696	2
NC5m.batch3.bam	SC5m.batch3.bam	30.2817	99.0051	5	90.9922	4	90.9922	4	56.9396	2
SC2m.batch3.bam	SE1m.batch3.bam	21.0855	90.3527	7	53.1038	3	39.2969	2	21.0855	1
SC6m.batch3.bam	NE1m.batch3.bam	18.4352	84.8241	6	62.9381	4	18.4352	1	0	0
NC7f.batch3.bam	SC9f.batch3.bam	29.1147	82.9494	5	62.0605	3	62.0605	3	29.1147	1
SP2m.batch3.bam	SP3m.batch3.bam	17.9464	78.7971	8	17.9464	1	17.9464	1	0	0
SP2m.batch3.bam	NC1m.batch3.bam	12.3101	75.6358	8	12.3101	1	0	0	0	0
NC7f.batch3.bam	SP4m.batch3.bam	25.2931	72.3068	5	52.3249	3	25.2931	1	25.2931	1
NE2m.batch3.bam	NC5m.batch3.bam	27.8997	69.9057	5	43.416	2	27.8997	1	27.8997	1
SE1m.batch3.bam	SP1m.batch3.bam	18.0907	64.8408	5	46.2805	3	18.0907	1	0	0
SC6m.batch3.bam	SE1m.batch3.bam	43.9509	62.6444	3	43.9509	1	43.9509	1	43.9509	1
SE1m.batch3.bam	SC5m.batch3.bam	26.9776	61.9635	4	45.0776	2	45.0776	2	26.9776	1
NC4m.batch3.bam	NC5m.batch3.bam	48.3329	57.0443	2	48.3329	1	48.3329	1	48.3329	1
NC5m.batch3.bam	NE1m.batch3.bam	16.8447	54.2574	4	45.2	3	16.8447	1	0	0
NC9m.batch3.bam	NC5m.batch3.bam	42.618	53.2918	2	42.618	1	42.618	1	42.618	1
NC7f.batch3.bam	NC5m.batch3.bam	24.4202	50.9707	3	39.8978	2	24.4202	1	24.4202	1
NC5m.batch3.bam	NC1m.batch3.bam	42.5621	50.8173	2	42.5621	1	42.5621	1	42.5621	1
NC7f.batch3.bam	SP2m.batch3.bam	12.9271	48.3478	5	12.9271	1	0	0	0	0
NC5m.batch3.bam	SE1m.batch3.bam	10.9685	47.4118	5	0	0	0	0	0	0
SP2m.batch3.bam	NE2m.batch3.bam	17.97	47.1931	4	17.97	1	17.97	1	0	0
NC7f.batch3.bam	NC2f.batch3.bam	11.1191	46.6344	5	0	0	0	0	0	0
SC8m.batch3.bam	NE1m.batch3.bam	21.8101	45.0202	3	36.3397	2	21.8101	1	21.8101	1
NC5m.batch3.bam	NC3f.batch3.bam	17.3337	44.4295	4	17.3337	1	17.3337	1	0	0
SC2m.batch3.bam	NC5m.batch3.bam	28.8629	40.2553	2	28.8629	1	28.8629	1	28.8629	1
NC9m.batch3.bam	SE1m.batch3.bam	17.9383	39.1659	3	30.492	2	17.9383	1	0	0
SP2m.batch3.bam	SC2m.batch3.bam	16.9409	38.5565	3	16.9409	1	16.9409	1	0	0
SC3m.batch3.bam	NC3f.batch3.bam	18.5886	36.1562	3	18.5886	1	18.5886	1	0	0
SC2m.batch3.bam	NC3f.batch3.bam	17.7416	35.7807	3	17.7416	1	17.7416	1	0	0
SP2m.batch3.bam	SP1m.batch3.bam	18.2448	35.2718	2	35.2718	2	35.2718	2	0	0
SC8m.batch3.bam	NC3f.batch3.bam	30.0599	30.0599	1	30.0599	1	30.0599	1	30.0599	1
NC9m.batch3.bam	NE1m.batch3.bam	29.1072	29.1072	1	29.1072	1	29.1072	1	29.1072	1
SP3m.batch3.bam	SP4m.batch3.bam	10.436	28.9301	3	0	0	0	0	0	0
SP4m.batch3.bam	SC5m.batch3.bam	19.3566	28.0138	2	19.3566	1	19.3566	1	0	0
NC9m.batch3.bam	NC2f.batch3.bam	11.1191	27.9812	3	0	0	0	0	0	0
SE3m.batch3.bam	SE1m.batch3.bam	8.9646	25.9271	3	0	0	0	0	0	0
SP3m.batch3.bam	NC5m.batch3.bam	15.5176	25.8136	2	15.5176	1	0	0	0	0
SC8m.batch3.bam	NC5m.batch3.bam	8.378	24.8188	3	0	0	0	0	0	0
NE1m.batch3.bam	NC2f.batch3.bam	16.6933	24.7225	2	16.6933	1	16.6933	1	0	0
NC5m.batch3.bam	SP1m.batch3.bam	15.0431	24.4917	2	15.0431	1	0	0	0	0
NC2f.batch3.bam	SP1m.batch3.bam	12.4241	23.1734	2	12.4241	1	0	0	0	0
SP2m.batch3.bam	SC8m.batch3.bam	11.0105	21.1321	2	0	0	0	0	0	0
SC2m.batch3.bam	NC2f.batch3.bam	10.3152	19.6883	2	0	0	0	0	0	0
SC3m.batch3.bam	SE3m.batch3.bam	11.0441	19.5285	2	0	0	0	0	0	0
NC5m.batch3.bam	NC2f.batch3.bam	10.5236	18.9099	2	0	0	0	0	0	0
SE3m.batch3.bam	NC2f.batch3.bam	9.7066	18.8152	2	0	0	0	0	0	0
SC9f.batch3.bam	NC3f.batch3.bam	18.6863	18.6863	1	18.6863	1	18.6863	1	0	0
SP2m.batch3.bam	SE3m.batch3.bam	10.3014	18.3349	2	0	0	0	0	0	0
SP2m.batch3.bam	SC6m.batch3.bam	9.1506	17.7673	2	0	0	0	0	0	0
SP1m.batch3.bam	NC3f.batch3.bam	9.3514	17.458	2	0	0	0	0	0	0
SP3m.batch3.bam	NC2f.batch3.bam	9.2015	17.3797	2	0	0	0	0	0	0
SC8m.batch3.bam	NC2f.batch3.bam	8.9057	17.2478	2	0	0	0	0	0	0
SP4m.batch3.bam	SE1m.batch3.bam	8.53699	16.9401	2	0	0	0	0	0	0
SC3m.batch3.bam	SE1m.batch3.bam	8.46269	16.73	2	0	0	0	0	0	0
SP2m.batch3.bam	SP4m.batch3.bam	8.3643	16.7153	2	0	0	0	0	0	0
SP4m.batch3.bam	NC3f.batch3.bam	8.4794	16.6464	2	0	0	0	0	0	0
NC2f.batch3.bam	NC1m.batch3.bam	13.9051	13.9051	1	13.9051	1	0	0	0	0
NC9m.batch3.bam	SP4m.batch3.bam	13.7638	13.7638	1	13.7638	1	0	0	0	0
SP2m.batch3.bam	NC5m.batch3.bam	10.8611	10.8611	1	0	0	0	0	0	0
SC9f.batch3.bam	SP2m.batch3.bam	10.7191	10.7191	1	0	0	0	0	0	0
SE3m.batch3.bam	SC5m.batch3.bam	10.4764	10.4764	1	0	0	0	0	0	0
SE3m.batch3.bam	NC9m.batch3.bam	9.71481	9.71481	1	0	0	0	0	0	0
SC3m.batch3.bam	NC5m.batch3.bam	9.6164	9.6164	1	0	0	0	0	0	0
SE3m.batch3.bam	NC5m.batch3.bam	9.52801	9.52801	1	0	0	0	0	0	0
SE3m.batch3.bam	NC4m.batch3.bam	9.1704	9.1704	1	0	0	0	0	0	0
SC9f.batch3.bam	NC5m.batch3.bam	9.1052	9.1052	1	0	0	0	0	0	0
SE3m.batch3.bam	SP1m.batch3.bam	8.915	8.915	1	0	0	0	0	0	0
SP2m.batch3.bam	NC3f.batch3.bam	8.8871	8.8871	1	0	0	0	0	0	0
SE3m.batch3.bam	NE1m.batch3.bam	8.6918	8.6918	1	0	0	0	0	0	0
SC9f.batch3.bam	NC2f.batch3.bam	8.5857	8.5857	1	0	0	0	0	0	0
SP2m.batch3.bam	NC9m.batch3.bam	8.4803	8.4803	1	0	0	0	0	0	0
SC6m.batch3.bam	NC3f.batch3.bam	8.37691	8.37691	1	0	0	0	0	0	0
SE3m.batch3.bam	SC6m.batch3.bam	8.20321	8.20321	1	0	0	0	0	0	0
NC7f.batch3.bam	SE3m.batch3.bam	8.17	8.17	1	0	0	0	0	0	0
SC5m.batch3.bam	NC2f.batch3.bam	8.1507	8.1507	1	0	0	0	0	0	0
SP2m.batch3.bam	SC5m.batch3.bam	8.1298	8.1298	1	0	0	0	0	0	0
SC9f.batch3.bam	SE1m.batch3.bam	8.0933	8.0933	1	0	0	0	0	0	0
NE2m.batch4.bam	NC1m.batch4.bam	223.19	3229.18	33	3229.18	33	3229.18	33	3229.18	33
NE2m.batch4.bam	NC3f.batch4.bam	283.385	3226.66	29	3226.66	29	3226.66	29	3209.62	28
NE1m.batch4.bam	NC3f.batch4.bam	198.875	3208.2	30	3208.2	30	3208.2	30	3190.91	29
SE1m.batch4.bam	NC2f.batch4.bam	221.205	3177.74	36	3168.56	35	3168.56	35	3110.89	32
NC4m.batch4.bam	NC1m.batch4.bam	268.632	3176.44	33	3154.22	31	3154.22	31	3154.22	31
NE2m.batch4.bam	SC5m.batch4.bam	180.888	3172.14	37	3153.6	35	3125.41	33	3125.41	33
SP1m.batch4.bam	NC1m.batch4.bam	214.181	3155.88	38	3138.59	36	3096.01	33	3076.23	32
SP3m.batch4.bam	NE2m.batch4.bam	223.237	3152.56	36	3152.56	36	3140.33	35	3140.33	35
SP2m.batch4.bam	SE1m.batch4.bam	283.139	3118.73	35	3110.14	34	3110.14	34	3074.41	32
NC7f.batch4.bam	NE2m.batch4.bam	204.017	3064.6	38	3055.99	37	3043.78	36	3025.6	35
SC2m.batch4.bam	NC1m.batch4.bam	204.017	3059.21	45	3038.43	43	3008.1	41	2968.96	39
NC4m.batch4.bam	NC2f.batch4.bam	187.204	3048.09	38	3038.06	37	3010.78	35	2993.22	34
SC3m.batch4.bam	NC1m.batch4.bam	197.232	2997.13	39	2974.05	37	2959.01	36	2925.09	34
SC2m.batch4.bam	SP1m.batch4.bam	166.899	2504.76	46	2463.05	42	2379.72	36	2363.11	35
NC7f.batch4.bam	SP3m.batch4.bam	177.102	2370.83	39	2341.75	36	2328.48	35	2294.83	33
SC9f.batch4.bam	SC8m.batch4.bam	144.733	2287.28	45	2239.26	40	2148.2	34	2110.5	32
SC3m.batch4.bam	SC8m.batch4.bam	157.423	1897.73	33	1876.4	31	1849.12	29	1812.84	27
SC3m.batch4.bam	SP1m.batch4.bam	167.973	1893.97	43	1854.54	39	1798.7	35	1745.09	32
SP3m.batch4.bam	NC1m.batch4.bam	156.958	1825.87	34	1774.71	29	1745.81	27	1745.81	27
SP3m.batch4.bam	SC5m.batch4.bam	207.567	1757.18	35	1736.9	33	1724.59	32	1687.48	30
NC4m.batch4.bam	NE2m.batch4.bam	189.413	1750.24	29	1730	27	1689.6	24	1673.06	23
NE2m.batch4.bam	SP1m.batch4.bam	167.99	1727.4	36	1682.58	32	1642.93	29	1570.53	25
NC7f.batch4.bam	NC1m.batch4.bam	180.888	1671.2	28	1661.04	27	1634.68	25	1618.55	24
SC5m.batch4.bam	NC1m.batch4.bam	264.354	1570.83	29	1561.9	28	1549.76	27	1549.76	27
SC6m.batch4.bam	NC1m.batch4.bam	129.998	1549.99	24	1531.37	22	1531.37	22	1531.37	22
SC3m.batch4.bam	SC2m.batch4.bam	141.412	1547.75	35	1495.22	29	1467.36	27	1430.81	25
NE2m.batch4.bam	SC2m.batch4.bam	151.308	1528.21	37	1489.31	33	1449.11	30	1411.76	28
NC7f.batch4.bam	NC9m.batch4.bam	118.228	1526.97	39	1498.88	36	1498.88	36	1391.76	30
NC9m.batch4.bam	SC2m.batch4.bam	126.963	1519.6	27	1487.79	24	1474.31	23	1474.31	23
SC6m.batch4.bam	SP1m.batch4.bam	124.48	1511.04	41	1455.05	35	1440.87	34	1372.2	30
NE2m.batch4.bam	NE1m.batch4.bam	80.5291	1507.81	45	1488.17	43	1420.3	38	1310.85	32
SP3m.batch4.bam	NC9m.batch4.bam	132.242	1506.3	31	1476.65	28	1449.26	26	1413.06	24
SC5m.batch4.bam	NC3f.batch4.bam	158.203	1469.46	18	1469.46	18	1457.17	17	1457.17	17
SC3m.batch4.bam	NC4m.batch4.bam	176.071	1449.26	24	1396.24	19	1384.04	18	1364.9	17
SP2m.batch4.bam	NC2f.batch4.bam	131.454	1438.59	31	1401.94	27	1359.15	24	1323.65	22
NC4m.batch4.bam	SC2m.batch4.bam	111.099	1418.64	32	1389.95	29	1336.02	25	1318.72	24
SC3m.batch4.bam	NE2m.batch4.bam	116.375	1407.51	30	1396.19	29	1366.98	27	1334.26	25
NC7f.batch4.bam	SC5m.batch4.bam	180.888	1374.85	32	1374.85	32	1334.66	29	1317.91	28
SC3m.batch4.bam	SC9f.batch4.bam	185.902	1346.69	25	1338.06	24	1325.57	23	1290.02	21
SC2m.batch4.bam	SC6m.batch4.bam	95.7553	1318.88	38	1257.93	32	1218.27	29	1097.96	22
NC4m.batch4.bam	SE1m.batch4.bam	99.5481	1312.54	36	1281.89	33	1227.27	29	1209	28
NC4m.batch4.bam	SP1m.batch4.bam	143.327	1252.13	24	1225.56	21	1183.92	18	1165.38	17
NC7f.batch4.bam	NC3f.batch4.bam	124.373	1240.08	27	1220.07	25	1205.38	24	1134.36	20
SP3m.batch4.bam	NC3f.batch4.bam	128.468	1223.79	23	1213.55	22	1173.48	19	1133.57	17
SC8m.batch4.bam	NC1m.batch4.bam	96.8149	1083.73	24	1054.77	21	1027.81	19	1027.81	19
NC7f.batch4.bam	NC4m.batch4.bam	155.193	1077.87	25	1039.24	21	1010.38	19	974.014	17
SP3m.batch4.bam	SP1m.batch4.bam	148.11	1063.46	22	1030.55	19	1003.62	17	987.054	16
NC4m.batch4.bam	SC5m.batch4.bam	124.257	1012.1	21	978.582	17	965.243	16	965.243	16
NC4m.batch4.bam	SP3m.batch4.bam	160.983	1010.51	23	978.8	20	950.69	18	950.69	18
NC7f.batch4.bam	SP1m.batch4.bam	163.933	995.936	24	958.542	20	946.465	19	875.608	15
SC5m.batch4.bam	SP1m.batch4.bam	141.488	951.12	23	921.808	20	893.162	18	821.784	14
SC3m.batch4.bam	SC6m.batch4.bam	129.724	941.082	24	889.891	19	875.042	18	840.28	16
NC7f.batch4.bam	SC2m.batch4.bam	175.146	939.624	21	921.449	19	895.125	17	840.421	14
SP3m.batch4.bam	SC2m.batch4.bam	77.736	897.997	25	859.659	21	831.452	19	813.135	18
NC9m.batch4.bam	SP1m.batch4.bam	94.6924	879.045	20	868.387	19	868.387	19	831.853	17
SC3m.batch4.bam	SP3m.batch4.bam	120.318	838	23	778.238	17	762.649	16	742.839	15
NC9m.batch4.bam	NC1m.batch4.bam	96.9057	834.978	13	834.978	13	834.978	13	816.316	12
SC3m.batch4.bam	NC7f.batch4.bam	156.892	786.437	23	711.623	15	699.116	14	682.78	13
SC2m.batch4.bam	SC5m.batch4.bam	136.059	779.862	22	761.632	20	736.461	18	702.148	16
SC8m.batch4.bam	SP1m.batch4.bam	82.8522	776.021	21	730.689	16	730.689	16	692.405	14
NE1m.batch4.bam	SC5m.batch4.bam	72.1296	766.502	29	708.387	23	648.967	19	595.208	16
NC4m.batch4.bam	SC6m.batch4.bam	129.822	714.583	15	694.871	13	669.021	11	652.018	10
NE2m.batch4.bam	SC6m.batch4.bam	97.1173	710.923	20	691.248	18	647.476	15	647.476	15
SC9f.batch4.bam	SE3m.batch4.bam	54.853	707.486	31	632.376	23	561.938	18	469.495	13
SC8m.batch4.bam	NE2m.batch4.bam	89.7346	638.442	16	615.703	14	615.703	14	598.689	13
SC3m.batch4.bam	SC5m.batch4.bam	86.0769	638.249	19	599.189	15	569.771	13	531.594	11
NC4m.batch4.bam	SC8m.batch4.bam	93.1674	631.298	11	631.298	11	616.831	10	616.831	10
SP2m.batch4.bam	NC4m.batch4.bam	88.5162	618.338	20	563.254	14	534.554	12	534.554	12
SP3m.batch4.bam	NE1m.batch4.bam	72.2557	602.514	22	564.732	18	537.096	16	464.985	12
SC8m.batch4.bam	SC2m.batch4.bam	116.431	578.881	16	526.427	11	511.61	10	511.61	10
SC3m.batch4.bam	SP4m.batch4.bam	78.3659	566.05	20	542.645	18	514.336	16	462.418	13
NC7f.batch4.bam	NE1m.batch4.bam	44.4648	563.672	23	506.598	17	506.598	17	453.582	14
SE3m.batch4.bam	SC8m.batch4.bam	41.0459	547.908	26	487.317	20	417.775	15	397.973	14
SC9f.batch4.bam	NC1m.batch4.bam	88.9101	529	15	502.195	12	462.687	9	446.394	8
NC7f.batch4.bam	SC6m.batch4.bam	114.453	489.787	13	462.302	10	433.261	8	413.682	7
NE1m.batch4.bam	NC1m.batch4.bam	91.5787	481.296	11	481.296	11	481.296	11	446.182	9
SE3m.batch4.bam	SP4m.batch4.bam	53.8659	479.77	21	452.401	18	382.978	13	346.813	11
SC8m.batch4.bam	SP4m.batch4.bam	82.4374	478.96	19	407.465	12	407.465	12	389.299	11
SC3m.batch4.bam	NC9m.batch4.bam	73.0663	459.437	14	443.078	12	414.896	10	414.896	10
SC6m.batch4.bam	SC5m.batch4.bam	71.3364	449.436	17	394.488	11	367.153	9	349.519	8
NC4m.batch4.bam	NC9m.batch4.bam	74.5914	421.346	12	382.652	8	367.428	7	367.428	7
SP3m.batch4.bam	SC6m.batch4.bam	115.941	420.385	12	412.349	11	386.336	9	370.326	8
SC9f.batch4.bam	SP4m.batch4.bam	38.7607	404.009	20	347.4	14	292.079	10	275.763	9
NE2m.batch4.bam	NC9m.batch4.bam	70.4836	376.977	11	367.879	10	353.62	9	334.41	8
SC8m.batch4.bam	SC6m.batch4.bam	85.8245	354.884	10	344.912	9	302.448	6	286.018	5
SC9f.batch4.bam	SP1m.batch4.bam	88.632	348.204	13	307.245	9	235.392	4	235.392	4
SP4m.batch4.bam	NC5m.batch4.bam	54.7424	345.195	17	291.693	12	250.023	9	180.91	5
SC8m.batch4.bam	SC5m.batch4.bam	64.2664	343.703	14	297.025	9	297.025	9	279.142	8
SC9f.batch4.bam	SC2m.batch4.bam	82.5752	335.26	9	315.624	7	315.624	7	315.624	7
SP3m.batch4.bam	SC8m.batch4.bam	102.201	317.025	10	297.895	8	268.185	6	268.185	6
NC7f.batch4.bam	SC8m.batch4.bam	64.3171	308.104	10	289.3	8	289.3	8	271.237	7
NE1m.batch4.bam	SP1m.batch4.bam	49.6494	305.079	9	293.096	8	279.982	7	279.982	7
NC4m.batch4.bam	NE1m.batch4.bam	68.994	277.433	9	267.753	8	241.015	6	222.345	5
NC9m.batch4.bam	SC5m.batch4.bam	93.7285	237.598	7	225.832	6	225.832	6	188.64	4
NC9m.batch4.bam	SC6m.batch4.bam	76.9869	236.525	8	196.741	4	196.741	4	196.741	4
SC9f.batch4.bam	NC4m.batch4.bam	77.8309	219.002	6	200.41	4	185.53	3	185.53	3
SP4m.batch4.bam	NC1m.batch4.bam	33.6824	213.895	12	185.025	9	158.636	7	105.412	4
SC2m.batch4.bam	NE1m.batch4.bam	61.2223	213.657	8	196.21	6	183.615	5	164.908	4
SE1m.batch4.bam	NE1m.batch4.bam	107.051	212.282	8	182.938	5	170.545	4	134.565	2
SC9f.batch4.bam	SC6m.batch4.bam	71.6913	206.595	6	196.565	5	168.986	3	168.986	3
SC9f.batch4.bam	NE2m.batch4.bam	90.1079	205.8	9	164.114	5	151.225	4	118.066	2
SE1m.batch4.bam	NC1m.batch4.bam	58.6003	187.714	10	150.631	6	135.381	5	100.748	3
SP4m.batch4.bam	SP1m.batch4.bam	26.5593	183.479	9	161.596	7	161.596	7	124.362	5
SC8m.batch4.bam	NC9m.batch4.bam	57.0171	163.075	6	135.343	3	135.343	3	135.343	3
NE2m.batch4.bam	SE1m.batch4.bam	72.1253	153.19	6	144.408	5	130.878	4	113.648	3
SC9f.batch4.bam	SC5m.batch4.bam	44.0443	141.478	7	131.96	6	104.632	4	70.6753	2
SC3m.batch4.bam	NE1m.batch4.bam	64.0823	137.668	6	111.853	3	98.9474	2	98.9474	2
SP2m.batch4.bam	NE1m.batch4.bam	63.5394	135.132	5	124.093	4	111.24	3	95.1129	2
SC9f.batch4.bam	SP3m.batch4.bam	89.2367	132.633	5	103.568	2	89.2367	1	89.2367	1
NE2m.batch4.bam	SP4m.batch4.bam	50.3097	131.449	6	111.638	4	96.9605	3	80.6242	2
NC4m.batch4.bam	SP4m.batch4.bam	38.5148	124.483	6	103.894	4	103.894	4	87.4175	3
SP4m.batch4.bam	SC6m.batch4.bam	27.6835	121.92	6	110.716	5	110.716	5	75.8339	3
SP3m.batch4.bam	SE1m.batch4.bam	55.7822	111.689	5	103.607	4	75.7752	2	55.7822	1
SC2m.batch4.bam	SP4m.batch4.bam	24.4856	106.274	7	64.1545	3	64.1545	3	45.5452	2
NC7f.batch4.bam	SC9f.batch4.bam	23.6844	99.967	7	59.4121	3	59.4121	3	23.6844	1
SP2m.batch4.bam	NC1m.batch4.bam	17.2795	93.1786	9	17.2795	1	17.2795	1	0	0
SC6m.batch4.bam	NE1m.batch4.bam	20.1997	90.8289	7	47.3929	3	20.1997	1	20.1997	1
NC5m.batch4.bam	SC5m.batch4.bam	30.35	88.5563	5	68.5183	3	68.5183	3	51.9675	2
SE1m.batch4.bam	SP1m.batch4.bam	19.2014	84.2884	6	66.4239	4	38.2732	2	0	0
NC7f.batch4.bam	SE1m.batch4.bam	60.4173	77.6998	2	77.6998	2	77.6998	2	60.4173	1
SC9f.batch4.bam	NC9m.batch4.bam	48.9892	75.6829	4	48.9892	1	48.9892	1	48.9892	1
SP2m.batch4.bam	SC2m.batch4.bam	16.7301	65.9767	6	16.7301	1	16.7301	1	0	0
NC7f.batch4.bam	SP4m.batch4.bam	27.9462	65.6027	4	48.0061	2	48.0061	2	48.0061	2
SP2m.batch4.bam	NE2m.batch4.bam	18.9333	63.3733	5	36.2256	2	36.2256	2	0	0
SC2m.batch4.bam	NC5m.batch4.bam	44.6488	61.9533	3	44.6488	1	44.6488	1	44.6488	1
SC6m.batch4.bam	SE1m.batch4.bam	28.3717	61.5338	4	43.5447	2	28.3717	1	28.3717	1
NC5m.batch4.bam	SE1m.batch4.bam	14.2572	60.6872	6	14.2572	1	0	0	0	0
NC9m.batch4.bam	NC5m.batch4.bam	46.5178	59.0849	2	59.0849	2	46.5178	1	46.5178	1
SP2m.batch4.bam	SP1m.batch4.bam	19.6966	57.0339	4	36.9755	2	36.9755	2	0	0
SP2m.batch4.bam	SP3m.batch4.bam	17.9527	56.4602	5	17.9527	1	17.9527	1	0	0
NC4m.batch4.bam	NC5m.batch4.bam	45.1244	54.007	2	45.1244	1	45.1244	1	45.1244	1
SE1m.batch4.bam	SC5m.batch4.bam	27.2548	53.797	3	45.3617	2	45.3617	2	27.2548	1
SC2m.batch4.bam	SE1m.batch4.bam	21.1668	53.5616	4	33.1731	2	21.1668	1	21.1668	1
NC9m.batch4.bam	SE1m.batch4.bam	17.9383	53.5061	4	33.5279	2	17.9383	1	0	0
NC5m.batch4.bam	NC1m.batch4.bam	44.7335	53.3674	2	44.7335	1	44.7335	1	44.7335	1
NC9m.batch4.bam	NE1m.batch4.bam	40.5608	51.03	2	40.5608	1	40.5608	1	40.5608	1
NC5m.batch4.bam	NE1m.batch4.bam	13.6738	50.3658	5	13.6738	1	0	0	0	0
NC7f.batch4.bam	NC5m.batch4.bam	30.376	42.1909	2	30.376	1	30.376	1	30.376	1
SP4m.batch4.bam	SC5m.batch4.bam	19.766	41.6108	3	32.011	2	19.766	1	0	0
NC7f.batch4.bam	SP2m.batch4.bam	19.7966	38.5479	3	19.7966	1	19.7966	1	0	0
SP3m.batch4.bam	SP4m.batch4.bam	11.019	38.4613	4	0	0	0	0	0	0
SC3m.batch4.bam	NC3f.batch4.bam	29.6074	37.8518	2	29.6074	1	29.6074	1	29.6074	1
SC8m.batch4.bam	NC3f.batch4.bam	29.5934	37.8148	2	29.5934	1	29.5934	1	29.5934	1
NE1m.batch4.bam	NC2f.batch4.bam	14.9019	37.6005	3	29.5425	2	0	0	0	0
SC8m.batch4.bam	NE1m.batch4.bam	21.8018	35.859	2	35.859	2	21.8018	1	21.8018	1
SP4m.batch4.bam	NE1m.batch4.bam	9.5304	34.6023	4	0	0	0	0	0	0
SP3m.batch4.bam	NC5m.batch4.bam	13.3035	33.8074	3	13.3035	1	0	0	0	0
NC5m.batch4.bam	NC3f.batch4.bam	15.6725	33.7608	3	15.6725	1	0	0	0	0
NC2f.batch4.bam	SP1m.batch4.bam	11.4974	29.587	3	0	0	0	0	0	0
NC7f.batch4.bam	NC2f.batch4.bam	9.9991	29.1122	3	0	0	0	0	0	0
NE2m.batch4.bam	NC5m.batch4.bam	28.7118	28.7118	1	28.7118	1	28.7118	1	28.7118	1
NC5m.batch4.bam	SP1m.batch4.bam	19.0981	28.5445	2	19.0981	1	19.0981	1	0	0
SC9f.batch4.bam	NC3f.batch4.bam	18.7139	27.635	2	18.7139	1	18.7139	1	0	0
NC9m.batch4.bam	SP4m.batch4.bam	13.383	21.9857	2	13.383	1	0	0	0	0
SP2m.batch4.bam	SC6m.batch4.bam	10.4898	20.3893	2	0	0	0	0	0	0
SP2m.batch4.bam	NC5m.batch4.bam	11.2338	20.0585	2	0	0	0	0	0	0
SP4m.batch4.bam	NC3f.batch4.bam	11.2585	19.2705	2	0	0	0	0	0	0
SC9f.batch4.bam	NE1m.batch4.bam	10.3187	19.0363	2	0	0	0	0	0	0
NC9m.batch4.bam	NC2f.batch4.bam	10.6609	18.8218	2	0	0	0	0	0	0
SE3m.batch4.bam	SE1m.batch4.bam	9.3783	18.72	2	0	0	0	0	0	0
SP2m.batch4.bam	SE3m.batch4.bam	10.3303	18.6591	2	0	0	0	0	0	0
SP3m.batch4.bam	NC2f.batch4.bam	9.2466	18.4481	2	0	0	0	0	0	0
NC7f.batch4.bam	SE3m.batch4.bam	9.3096	18.0435	2	0	0	0	0	0	0
SC2m.batch4.bam	NC3f.batch4.bam	9.3554	17.9378	2	0	0	0	0	0	0
SP1m.batch4.bam	NC3f.batch4.bam	9.32609	17.4308	2	0	0	0	0	0	0
SC6m.batch4.bam	NC3f.batch4.bam	9.3354	17.4099	2	0	0	0	0	0	0
SP4m.batch4.bam	SE1m.batch4.bam	8.53699	16.7771	2	0	0	0	0	0	0
SC3m.batch4.bam	SE3m.batch4.bam	8.5057	16.5279	2	0	0	0	0	0	0
SC9f.batch4.bam	NC5m.batch4.bam	8.28948	16.4193	2	0	0	0	0	0	0
SP2m.batch4.bam	NC9m.batch4.bam	15.8874	15.8874	1	15.8874	1	0	0	0	0
NC2f.batch4.bam	NC1m.batch4.bam	15.104	15.104	1	15.104	1	0	0	0	0
SC6m.batch4.bam	NC2f.batch4.bam	11.4944	11.4944	1	0	0	0	0	0	0
SE3m.batch4.bam	NC5m.batch4.bam	10.9438	10.9438	1	0	0	0	0	0	0
SP2m.batch4.bam	SC8m.batch4.bam	10.9276	10.9276	1	0	0	0	0	0	0
SE3m.batch4.bam	SC6m.batch4.bam	10.4526	10.4526	1	0	0	0	0	0	0
SC2m.batch4.bam	NC2f.batch4.bam	9.7324	9.7324	1	0	0	0	0	0	0
SP2m.batch4.bam	SP4m.batch4.bam	9.51201	9.51201	1	0	0	0	0	0	0
SC8m.batch4.bam	SE1m.batch4.bam	9.4027	9.4027	1	0	0	0	0	0	0
SC6m.batch4.bam	NC5m.batch4.bam	9.3271	9.3271	1	0	0	0	0	0	0
SC9f.batch4.bam	SE1m.batch4.bam	8.9308	8.9308	1	0	0	0	0	0	0
SC3m.batch4.bam	SE1m.batch4.bam	8.88309	8.88309	1	0	0	0	0	0	0
SP4m.batch4.bam	NC2f.batch4.bam	8.6064	8.6064	1	0	0	0	0	0	0
NC5m.batch4.bam	NC2f.batch4.bam	8.5791	8.5791	1	0	0	0	0	0	0
SE3m.batch4.bam	NE2m.batch4.bam	8.23479	8.23479	1	0	0	0	0	0	0
SC3m.batch4.bam	SP2m.batch4.bam	8.1137	8.1137	1	0	0	0	0	0	0
SE3m.batch4.bam	NE1m.batch4.bam	8.0977	8.0977	1	0	0	0	0	0	0
NC7f.batch5.bam	NE2m.batch5.bam	266.577	3251.45	33	3251.45	33	3238.93	32	3203.8	30
NE2m.batch5.bam	NC3f.batch5.bam	268.781	3235.34	32	3235.34	32	3235.34	32	3217.33	31
SP3m.batch5.bam	NE2m.batch5.bam	223.237	3224.85	37	3202.93	35	3190.24	34	3190.24	34
NE2m.batch5.bam	SC5m.batch5.bam	208.736	3210.78	34	3200.92	33	3159.32	30	3159.32	30
SP1m.batch5.bam	NC1m.batch5.bam	268.784	3201.25	35	3193.2	34	3180.48	33	3180.48	33
NE2m.batch5.bam	NC1m.batch5.bam	278.231	3184.53	34	3174.41	33	3174.41	33	3118.56	30
SE1m.batch5.bam	NC2f.batch5.bam	283.468	3152.28	39	3142.8	38	3112.55	36	3112.55	36
NC4m.batch5.bam	NC1m.batch5.bam	262.328	3133.76	37	3123.96	36	3111.66	35	3092.6	34
SC3m.batch5.bam	NC1m.batch5.bam	171.867	3112.36	45	3091.04	43	3061.77	41	3024.15	39
NE1m.batch5.bam	NC3f.batch5.bam	283.652	3092.56	30	3092.56	30	3076.85	29	3057.06	28
NC4m.batch5.bam	NC2f.batch5.bam	180.888	3088.67	43	3070.51	41	3043.35	39	3025.52	38
SC2m.batch5.bam	NC1m.batch5.bam	246.735	3053.02	50	3032.63	48	2989.01	45	2899.45	40
SP2m.batch5.bam	SE1m.batch5.bam	196.533	3030.03	33	3020.58	32	3020.58	32	2982.72	30
SC2m.batch5.bam	SP1m.batch5.bam	177.736	2520.4	42	2499.73	40	2441.9	36	2441.9	36
SC9f.batch5.bam	SC8m.batch5.bam	164.708	2312.2	50	2256.94	45	2229.23	43	2139.58	38
NC7f.batch5.bam	SP3m.batch5.bam	163.556	2306.26	38	2285.84	36	2270.84	35	2216.6	32
SC3m.batch5.bam	SP1m.batch5.bam	134.089	1937.61	42	1916.55	40	1877.35	37	1840.2	35
SC3m.batch5.bam	SC8m.batch5.bam	200.975	1855.4	33	1844.16	32	1816.72	30	1798.8	29
SP3m.batch5.bam	NC1m.batch5.bam	187.704	1829.01	25	1796.31	22	1796.31	22	1796.31	22
NC4m.batch5.bam	NE2m.batch5.bam	120.848	1754.98	36	1717.03	32	1665.01	28	1648.58	27
SC5m.batch5.bam	NC1m.batch5.bam	157.307	1711.75	26	1701.17	25	1673.02	23	1673.02	23
SP3m.batch5.bam	SC5m.batch5.bam	163.563	1698.95	30	1677.76	28	1677.76	28	1641.1	26
NC7f.batch5.bam	NC1m.batch5.bam	169.61	1693.72	27	1683.53	26	1670.13	25	1670.13	25
NE2m.batch5.bam	SP1m.batch5.bam	167.806	1686.19	35	1649.25	31	1578.65	26	1578.65	26
NE2m.batch5.bam	SC2m.batch5.bam	162.129	1603.28	35	1565.89	31	1550.22	30	1460.31	25
NE2m.batch5.bam	NE1m.batch5.bam	72.7687	1562.09	47	1521.71	43	1451.71	38	1378.3	34
SC3m.batch5.bam	SC2m.batch5.bam	142.55	1555.3	37	1503.62	32	1489.75	31	1421.54	27
SC3m.batch5.bam	NE2m.batch5.bam	161.628	1533.72	30	1495.12	26	1479.67	25	1446.19	23
SC3m.batch5.bam	NC4m.batch5.bam	152.972	1522.76	24	1494.17	21	1464.92	19	1448.04	18
SC6m.batch5.bam	NC1m.batch5.bam	130.722	1482.2	26	1472.24	25	1458.22	24	1458.22	24
NC7f.batch5.bam	NC9m.batch5.bam	144.841	1480.51	46	1429.07	41	1322.5	33	1271.3	30
SC5m.batch5.bam	NC3f.batch5.bam	158.203	1467.7	19	1467.7	19	1455.62	18	1455.62	18
NC4m.batch5.bam	SC2m.batch5.bam	116.195	1465.89	34	1409.29	28	1370.95	25	1335.64	23
NC9m.batch5.bam	SC2m.batch5.bam	146.357	1459.81	28	1423.75	24	1410.25	23	1410.25	23
SP3m.batch5.bam	NC9m.batch5.bam	129.105	1445.15	40	1400.28	36	1298.54	29	1262.06	27
SC6m.batch5.bam	SP1m.batch5.bam	124.372	1438.84	38	1410.72	35	1380.75	33	1290.48	28
SP2m.batch5.bam	NC2f.batch5.bam	144.037	1431.53	29	1392.17	25	1377.18	24	1341.66	22
SC3m.batch5.bam	SC9f.batch5.bam	185.891	1353.56	21	1332.13	19	1332.13	19	1313.65	18
NC7f.batch5.bam	SC5m.batch5.bam	130.642	1347.63	34	1298.47	29	1270.16	27	1195.87	23
NC7f.batch5.bam	NC3f.batch5.bam	174.935	1335.76	23	1327.08	22	1313.45	21	1313.45	21
NC4m.batch5.bam	SE1m.batch5.bam	88.1361	1320.31	40	1277.56	36	1237.69	33	1162.91	29
SC2m.batch5.bam	SC6m.batch5.bam	95.7588	1319.82	42	1268.58	37	1186.11	31	1066.54	24
NC4m.batch5.bam	SP1m.batch5.bam	118.533	1235.8	24	1197.5	20	1185.15	19	1166.3	18
SP3m.batch5.bam	NC3f.batch5.bam	105.916	1220.31	23	1210.85	22	1181.86	20	1145.47	18
SC8m.batch5.bam	NC1m.batch5.bam	96.8149	1124.61	28	1078.94	23	1005.94	18	988.996	17
SP3m.batch5.bam	SP1m.batch5.bam	151.023	1065.56	26	1011.91	21	971.945	18	955.292	17
NC7f.batch5.bam	NC4m.batch5.bam	162.059	1061.76	28	992.735	21	950.817	18	950.817	18
NC4m.batch5.bam	SP3m.batch5.bam	160.977	998.244	24	959.334	20	904.331	16	851.359	13
NC7f.batch5.bam	SP1m.batch5.bam	162.356	973.461	23	934.121	19	907.069	17	869.196	15
NC4m.batch5.bam	SC5m.batch5.bam	123.515	941.789	22	906.18	18	880.634	16	880.634	16
SC5m.batch5.bam	SP1m.batch5.bam	85.4907	941.564	25	882.108	19	853.841	17	835.757	16
SC3m.batch5.bam	SC6m.batch5.bam	129.74	918.736	24	872.821	19	843.821	17	791.99	14
NC7f.batch5.bam	SC2m.batch5.bam	107.389	889.241	25	847.397	21	816.851	19	798.553	18
SP3m.batch5.bam	SC2m.batch5.bam	125.117	887.216	25	858.274	22	833.397	20	748.413	15
NC9m.batch5.bam	NC1m.batch5.bam	99.7818	842.301	18	842.301	18	801.61	15	783.601	14
SC3m.batch5.bam	SP3m.batch5.bam	89.5828	840.748	22	810.338	19	752.896	15	752.896	15
SC2m.batch5.bam	SC5m.batch5.bam	124.178	838.033	23	820.931	21	778.664	18	727.783	15
NC9m.batch5.bam	SP1m.batch5.bam	93.4931	837.734	25	794.025	21	766.68	19	747.611	18
SC3m.batch5.bam	NC7f.batch5.bam	174.731	799.537	19	745.361	13	745.361	13	728.021	12
SC8m.batch5.bam	SP1m.batch5.bam	99.5425	769.741	21	722.417	16	722.417	16	703.059	15
NE1m.batch5.bam	SC5m.batch5.bam	71.8219	750.305	29	689.215	23	634.863	19	616.364	18
NE2m.batch5.bam	SC6m.batch5.bam	120.482	713.582	20	677.275	16	677.275	16	642.308	14
SC9f.batch5.bam	SE3m.batch5.bam	76.1337	693.095	26	646.016	21	604.966	18	550.351	15
NC4m.batch5.bam	SC6m.batch5.bam	115.213	692.115	17	673.398	15	660.447	14	643.706	13
SC3m.batch5.bam	SC5m.batch5.bam	66.4988	653.121	18	632.423	16	617.298	15	582.599	13
NC4m.batch5.bam	SC8m.batch5.bam	90.7789	643.911	13	643.911	13	615.099	11	615.099	11
SC8m.batch5.bam	NE2m.batch5.bam	95.4833	642.772	20	592.689	15	578.256	14	561.466	13
SC8m.batch5.bam	SC2m.batch5.bam	116.824	637.079	20	582.474	14	552.872	12	536.28	11
SE3m.batch5.bam	SC8m.batch5.bam	86.9609	618.568	25	559.888	19	546.231	18	473.245	14
SC9f.batch5.bam	NC1m.batch5.bam	123.724	606.185	11	597.539	10	585.492	9	585.492	9
SP3m.batch5.bam	NE1m.batch5.bam	71.7031	600.001	20	563.338	16	549.196	15	494.517	12
NC7f.batch5.bam	NE1m.batch5.bam	60.3292	584.019	22	543.815	18	505.963	15	452.821	12
SP2m.batch5.bam	NC4m.batch5.bam	95.2192	581.342	18	522.953	12	508.999	11	489.604	10
SC3m.batch5.bam	SP4m.batch5.bam	60.9245	519.409	19	493.416	16	467.597	14	449.976	13
SC3m.batch5.bam	NC9m.batch5.bam	96.0708	485.944	12	461.228	9	461.228	9	461.228	9
SC6m.batch5.bam	SC5m.batch5.bam	82.5195	468.459	16	431.657	12	389.096	9	369.844	8
NC7f.batch5.bam	SC6m.batch5.bam	118.281	467.518	13	439.848	10	411.782	8	376.342	6
SC8m.batch5.bam	SP4m.batch5.bam	58.2669	464.628	17	411.422	12	411.422	12	374.84	10
SE3m.batch5.bam	SP4m.batch5.bam	83.4284	463.82	20	399.473	14	357.127	11	283.423	7
SP3m.batch5.bam	SC6m.batch5.bam	115.117	436.942	11	428.584	10	416.286	9	383.764	7
SC9f.batch5.bam	SP4m.batch5.bam	38.6101	422.401	22	353.918	15	296.89	11	259.216	9
NC4m.batch5.bam	NC9m.batch5.bam	83.01	407.764	13	368.521	9	368.521	9	351.927	8
NE1m.batch5.bam	NC1m.batch5.bam	91.6133	398.36	10	387.688	9	372.593	8	372.593	8
SC9f.batch5.bam	SC2m.batch5.bam	112.145	362.307	9	353.748	8	339.55	7	339.55	7
NE2m.batch5.bam	NC9m.batch5.bam	83.8684	351.3	9	342.914	8	329.505	7	291.511	5
SC9f.batch5.bam	SP1m.batch5.bam	74.0745	333.308	12	322.05	11	281.802	8	246.731	6
SC8m.batch5.bam	SC6m.batch5.bam	85.498	329.079	10	300.342	7	275.112	5	275.112	5
SP4m.batch5.bam	NC5m.batch5.bam	43.5242	328.673	17	278.902	12	237.771	9	203.627	7
SC8m.batch5.bam	SC5m.batch5.bam	58.7239	309.758	12	269.834	8	253.888	7	237.781	6
NC4m.batch5.bam	NE1m.batch5.bam	70.6197	302.685	10	274.909	7	274.909	7	256.097	6
NC7f.batch5.bam	SC8m.batch5.bam	56.7664	297.86	11	277.391	9	251.146	7	233.082	6
NC9m.batch5.bam	SC6m.batch5.bam	67.518	283.255	12	228.207	6	213.618	5	213.618	5
SP3m.batch5.bam	SC8m.batch5.bam	65.497	266.158	9	249.336	7	234.47	6	234.47	6
NE1m.batch5.bam	SP1m.batch5.bam	55.8892	249.686	9	219.379	6	219.379	6	219.379	6
NC9m.batch5.bam	SC5m.batch5.bam	86.7591	240.827	6	231.654	5	219.411	4	219.411	4
SC9f.batch5.bam	NE2m.batch5.bam	120.319	235.52	9	206.948	6	181.528	4	148.309	2
SE1m.batch5.bam	NE1m.batch5.bam	101.129	213.262	6	184.329	3	184.329	3	167.624	2
SC9f.batch5.bam	SC6m.batch5.bam	67.2137	209.442	5	199.47	4	186.792	3	186.792	3
SC2m.batch5.bam	NE1m.batch5.bam	60.3558	206.091	7	177.9	4	177.9	4	177.9	4
SC9f.batch5.bam	NC4m.batch5.bam	76.8073	206.074	7	186.857	5	172.078	4	172.078	4
SE1m.batch5.bam	NC1m.batch5.bam	71.7327	203.875	9	174.387	6	148.118	4	148.118	4
SP4m.batch5.bam	NC1m.batch5.bam	53.3646	192.478	9	163.475	6	163.475	6	124.896	4
SP4m.batch5.bam	SP1m.batch5.bam	53.3999	185.874	9	157.022	6	142.552	5	105.568	3
SC8m.batch5.bam	NC9m.batch5.bam	49.4994	174.015	8	142.176	5	142.176	5	109.605	3
NE2m.batch5.bam	SP4m.batch5.bam	60.0364	148.655	7	109.215	3	109.215	3	109.215	3
NE2m.batch5.bam	SE1m.batch5.bam	77.7987	148.647	6	128.818	4	115.593	3	98.0723	2
SC3m.batch5.bam	NE1m.batch5.bam	63.7632	146.995	6	119.435	3	119.435	3	119.435	3
SC9f.batch5.bam	SP3m.batch5.bam	89.2367	146.387	5	134.704	4	105.471	2	89.2367	1
SP2m.batch5.bam	NE1m.batch5.bam	66.3679	144.143	6	126.979	4	114.094	3	97.9327	2
NC7f.batch5.bam	SC9f.batch5.bam	42.626	127.291	8	78.2164	3	78.2164	3	42.626	1
NC4m.batch5.bam	SP4m.batch5.bam	59.3962	126.008	5	116.195	4	116.195	4	79.962	2
SP2m.batch5.bam	NC1m.batch5.bam	19.506	112.586	10	34.4047	2	19.506	1	0	0
SP4m.batch5.bam	SC6m.batch5.bam	33.2386	110.63	6	91.039	4	75.0919	3	57.8404	2
SP3m.batch5.bam	SE1m.batch5.bam	71.0145	107.981	3	107.981	3	107.981	3	91.2794	2
SC9f.batch5.bam	SC5m.batch5.bam	34.605	101.082	5	89.6825	4	77.5397	3	61.4358	2
SC2m.batch5.bam	SP4m.batch5.bam	30.2243	99.7988	6	56.3926	2	56.3926	2	56.3926	2
SC9f.batch5.bam	NC9m.batch5.bam	43.1985	96.0564	4	84.535	3	71.7013	2	71.7013	2
NC5m.batch5.bam	SC5m.batch5.bam	30.3403	92.0298	5	71.8106	3	56.1686	2	56.1686	2
NC7f.batch5.bam	SE1m.batch5.bam	46.5263	85.0661	3	85.0661	3	85.0661	3	67.0832	2
NC4m.batch5.bam	NC5m.batch5.bam	48.1636	81.2467	4	62.289	2	48.1636	1	48.1636	1
NC7f.batch5.bam	SP4m.batch5.bam	28.6213	75.9324	5	48.6698	2	48.6698	2	48.6698	2
SE1m.batch5.bam	SC5m.batch5.bam	27.2667	71.3184	5	44.6081	2	44.6081	2	27.2667	1
SC2m.batch5.bam	SE1m.batch5.bam	20.4333	67.1452	5	48.6096	3	20.4333	1	20.4333	1
SP2m.batch5.bam	NE2m.batch5.bam	18.9281	66.7421	6	31.3255	2	18.9281	1	0	0
NE2m.batch5.bam	NC5m.batch5.bam	29.486	63.3284	4	45.0019	2	29.486	1	29.486	1
SC6m.batch5.bam	NE1m.batch5.bam	25.9235	61.001	4	40.4428	2	25.9235	1	25.9235	1
SP2m.batch5.bam	SC2m.batch5.bam	10.9493	60.883	6	0	0	0	0	0	0
SE1m.batch5.bam	SP1m.batch5.bam	22.6448	59.9891	4	51.8228	3	22.6448	1	22.6448	1
NC9m.batch5.bam	NE1m.batch5.bam	40.5476	57.7273	3	40.5476	1	40.5476	1	40.5476	1
NC9m.batch5.bam	SE1m.batch5.bam	18.0559	57.1726	4	45.9376	3	18.0559	1	0	0
NC7f.batch5.bam	NC5m.batch5.bam	32.2487	56.3105	3	47.7288	2	32.2487	1	32.2487	1
SP2m.batch5.bam	SP3m.batch5.bam	17.951	50.0815	4	30.1926	2	17.951	1	0	0
SC3m.batch5.bam	NC3f.batch5.bam	23.5478	49.649	4	23.5478	1	23.5478	1	23.5478	1
NC5m.batch5.bam	NE1m.batch5.bam	16.1285	49.2428	4	32.0458	2	16.1285	1	0	0
NC7f.batch5.bam	SP2m.batch5.bam	19.636	46.7498	4	19.636	1	19.636	1	0	0
NC9m.batch5.bam	NC5m.batch5.bam	46.7404	46.7404	1	46.7404	1	46.7404	1	46.7404	1
SC8m.batch5.bam	NE1m.batch5.bam	19.6676	45.8069	3	35.4201	2	19.6676	1	0	0
SC6m.batch5.bam	SE1m.batch5.bam	33.9476	42.7551	2	33.9476	1	33.9476	1	33.9476	1
NC5m.batch5.bam	SE1m.batch5.bam	14.2738	40.7334	4	14.2738	1	0	0	0	0
SP4m.batch5.bam	SC5m.batch5.bam	19.3566	40.1354	3	32.1188	2	19.3566	1	0	0
SC2m.batch5.bam	NC3f.batch5.bam	12.363	39.3143	4	12.363	1	0	0	0	0
NC5m.batch5.bam	NC1m.batch5.bam	38.2987	38.2987	1	38.2987	1	38.2987	1	38.2987	1
SC2m.batch5.bam	NC5m.batch5.bam	38.2467	38.2467	1	38.2467	1	38.2467	1	38.2467	1
SP3m.batch5.bam	NC5m.batch5.bam	13.3022	34.7018	3	13.3022	1	0	0	0	0
SP2m.batch5.bam	SP1m.batch5.bam	14.1158	34.5525	3	14.1158	1	0	0	0	0
SC8m.batch5.bam	NC3f.batch5.bam	30.3492	30.3492	1	30.3492	1	30.3492	1	30.3492	1
NC2f.batch5.bam	SP1m.batch5.bam	11.6059	29.7237	3	0	0	0	0	0	0
NC7f.batch5.bam	NC2f.batch5.bam	11.1105	29.584	3	0	0	0	0	0	0
NC5m.batch5.bam	SP1m.batch5.bam	10.8617	28.3059	3	0	0	0	0	0	0
SP4m.batch5.bam	NE1m.batch5.bam	10.2319	28.1143	3	0	0	0	0	0	0
SP4m.batch5.bam	SE1m.batch5.bam	9.0172	26.0444	3	0	0	0	0	0	0
NC9m.batch5.bam	SP4m.batch5.bam	9.2569	25.8721	3	0	0	0	0	0	0
NC5m.batch5.bam	NC3f.batch5.bam	15.6355	24.9627	2	15.6355	1	0	0	0	0
NC5m.batch5.bam	NC2f.batch5.bam	15.3375	24.1709	2	15.3375	1	0	0	0	0
NE1m.batch5.bam	NC2f.batch5.bam	12.0005	20.0585	2	12.0005	1	0	0	0	0
NC9m.batch5.bam	NC2f.batch5.bam	11.1191	19.8064	2	0	0	0	0	0	0
SP2m.batch5.bam	NC5m.batch5.bam	10.1501	18.7435	2	0	0	0	0	0	0
SC9f.batch5.bam	NC3f.batch5.bam	18.7176	18.7176	1	18.7176	1	18.7176	1	0	0
SP3m.batch5.bam	SP4m.batch5.bam	9.40139	18.4684	2	0	0	0	0	0	0
SC2m.batch5.bam	NC2f.batch5.bam	9.5109	18.0528	2	0	0	0	0	0	0
SP3m.batch5.bam	NC2f.batch5.bam	9.2015	17.3839	2	0	0	0	0	0	0
SE3m.batch5.bam	SE1m.batch5.bam	8.9646	17.261	2	0	0	0	0	0	0
SC3m.batch5.bam	SE1m.batch5.bam	8.88309	17.1078	2	0	0	0	0	0	0
SE3m.batch5.bam	NC1m.batch5.bam	8.7289	17.043	2	0	0	0	0	0	0
SC9f.batch5.bam	SE1m.batch5.bam	8.64818	17.014	2	0	0	0	0	0	0
SC3m.batch5.bam	SE3m.batch5.bam	8.5068	17.0032	2	0	0	0	0	0	0
SE3m.batch5.bam	NE1m.batch5.bam	8.6716	16.6781	2	0	0	0	0	0	0
SP4m.batch5.bam	NC3f.batch5.bam	8.1555	16.1689	2	0	0	0	0	0	0
NC2f.batch5.bam	NC1m.batch5.bam	12.6686	12.6686	1	12.6686	1	0	0	0	0
SC9f.batch5.bam	SP2m.batch5.bam	11.644	11.644	1	0	0	0	0	0	0
SP2m.batch5.bam	SC8m.batch5.bam	11.0036	11.0036	1	0	0	0	0	0	0
SE3m.batch5.bam	SC5m.batch5.bam	10.5199	10.5199	1	0	0	0	0	0	0
SP2m.batch5.bam	SE3m.batch5.bam	10.3132	10.3132	1	0	0	0	0	0	0
SC6m.batch5.bam	NC5m.batch5.bam	10.2773	10.2773	1	0	0	0	0	0	0
SC9f.batch5.bam	NE1m.batch5.bam	10.1815	10.1815	1	0	0	0	0	0	0
SE3m.batch5.bam	NC9m.batch5.bam	9.6722	9.6722	1	0	0	0	0	0	0
SP4m.batch5.bam	NC2f.batch5.bam	9.4515	9.4515	1	0	0	0	0	0	0
SP1m.batch5.bam	NC3f.batch5.bam	9.3881	9.3881	1	0	0	0	0	0	0
SP2m.batch5.bam	SC6m.batch5.bam	9.1597	9.1597	1	0	0	0	0	0	0
SP2m.batch5.bam	NC9m.batch5.bam	8.9929	8.9929	1	0	0	0	0	0	0
SC8m.batch5.bam	SE1m.batch5.bam	8.9534	8.9534	1	0	0	0	0	0	0
SE3m.batch5.bam	SP3m.batch5.bam	8.7928	8.7928	1	0	0	0	0	0	0
NC7f.batch5.bam	SE3m.batch5.bam	8.7342	8.7342	1	0	0	0	0	0	0
NC2f.batch5.bam	NC3f.batch5.bam	8.6071	8.6071	1	0	0	0	0	0	0
SC9f.batch5.bam	NC2f.batch5.bam	8.5857	8.5857	1	0	0	0	0	0	0
SC3m.batch5.bam	NC2f.batch5.bam	8.4392	8.4392	1	0	0	0	0	0	0
SP2m.batch5.bam	SP4m.batch5.bam	8.3088	8.3088	1	0	0	0	0	0	0
SC8m.batch5.bam	NC5m.batch5.bam	8.1555	8.1555	1	0	0	0	0	0	0
SC9f.batch5.bam	NC5m.batch5.bam	8.1511	8.1511	1	0	0	0	0	0	0
SP2m.batch5.bam	SC5m.batch5.bam	8.1279	8.1279	1	0	0	0	0	0	0
SP2m.batch5.bam	NC3f.batch5.bam	8.1258	8.1258	1	0	0	0	0	0	0
SP1m.batch6.bam	NC1m.batch6.bam	268.781	3248.7	36	3240.61	35	3225.86	34	3208.88	33
NE2m.batch6.bam	NC3f.batch6.bam	210.985	3241.86	39	3222.68	37	3196.57	35	3196.57	35
SP2m.batch6.bam	SE1m.batch6.bam	258.185	3200.51	34	3170.25	31	3154.43	30	3154.43	30
NE2m.batch6.bam	SC5m.batch6.bam	223.237	3192.56	38	3161.81	35	3146.2	34	3110.58	32
NC4m.batch6.bam	NC1m.batch6.bam	278.147	3166.03	34	3155.15	33	3140.51	32	3140.51	32
NE2m.batch6.bam	NC1m.batch6.bam	223.199	3153.44	30	3153.44	30	3153.44	30	3135.99	29
SP3m.batch6.bam	NE2m.batch6.bam	268.787	3116.08	35	3116.08	35	3116.08	35	3116.08	35
NE1m.batch6.bam	NC3f.batch6.bam	259.81	3091.61	28	3091.61	28	3064.11	26	3064.11	26
NC7f.batch6.bam	NE2m.batch6.bam	268.78	3072.87	39	3054.81	37	3054.81	37	3054.81	37
SE1m.batch6.bam	NC2f.batch6.bam	174.47	3072.48	36	3060.48	35	3060.48	35	3043.22	34
SC3m.batch6.bam	NC1m.batch6.bam	169.55	3057.42	39	3057.42	39	3042.61	38	3022.85	37
NC4m.batch6.bam	NC2f.batch6.bam	263.903	3048.84	34	3023.4	31	3010.33	30	2973.71	28
SC2m.batch6.bam	NC1m.batch6.bam	175.317	3015.44	38	3007.32	37	3007.32	37	2952.92	34
SC2m.batch6.bam	SP1m.batch6.bam	177.765	2461.1	50	2411	45	2342.37	40	2257.47	35
SC9f.batch6.bam	SC8m.batch6.bam	160.27	2278.31	45	2247.22	42	2203.89	39	2114.83	34
NC7f.batch6.bam	SP3m.batch6.bam	204.104	2196.83	37	2167.71	34	2167.71	34	2167.71	34
SC3m.batch6.bam	SP1m.batch6.bam	159.527	1920.11	41	1859.71	35	1845.57	34	1807.86	32
SC3m.batch6.bam	SC8m.batch6.bam	180.326	1878.75	35	1856.3	33	1841.28	32	1821.44	31
SP3m.batch6.bam	NC1m.batch6.bam	208.33	1780.36	26	1738.96	22	1726.4	21	1693.33	19
SP3m.batch6.bam	SC5m.batch6.bam	162.746	1779.45	35	1756.08	33	1730.69	31	1675.64	28
NC4m.batch6.bam	NE2m.batch6.bam	188.283	1732.72	33	1670.76	27	1643.69	25	1607.38	23
NC7f.batch6.bam	NC1m.batch6.bam	164.079	1720.65	25	1709.52	24	1694.59	23	1675.09	22
NE2m.batch6.bam	SP1m.batch6.bam	162.935	1679.06	39	1650.02	36	1583.03	31	1548.5	29
SC6m.batch6.bam	NC1m.batch6.bam	184.418	1638.23	25	1628.27	24	1587.61	21	1587.61	21
NE2m.batch6.bam	SC2m.batch6.bam	170.46	1588.6	38	1540.66	33	1487.2	29	1432.87	26
SC5m.batch6.bam	NC1m.batch6.bam	254.454	1583	27	1561.89	25	1545.89	24	1529.48	23
SC3m.batch6.bam	SC2m.batch6.bam	141.892	1497.58	36	1470.02	33	1470.02	33	1416.96	30
NE2m.batch6.bam	NE1m.batch6.bam	80.7927	1484.44	48	1409.84	41	1325	35	1214.33	29
NC7f.batch6.bam	NC9m.batch6.bam	145.108	1481.37	39	1432.81	34	1432.81	34	1338.48	29
SC6m.batch6.bam	SP1m.batch6.bam	124.361	1475	37	1424.25	32	1409.45	31	1390.61	30
SC3m.batch6.bam	NE2m.batch6.bam	182.705	1463.04	32	1431.71	29	1405.73	27	1372.36	25
SP2m.batch6.bam	NC2f.batch6.bam	194.015	1452.17	21	1434.42	19	1403.88	17	1385.83	16
SP3m.batch6.bam	NC9m.batch6.bam	92.2132	1450.03	39	1414.29	35	1358.3	31	1322.97	29
SC5m.batch6.bam	NC3f.batch6.bam	158.203	1445.98	26	1437.04	25	1398.64	22	1380.1	21
NC9m.batch6.bam	SC2m.batch6.bam	111.134	1445.18	35	1389.89	30	1348.66	27	1296	24
SC3m.batch6.bam	NC4m.batch6.bam	120.255	1403.28	30	1350.77	25	1310.04	22	1290.22	21
NC7f.batch6.bam	SC5m.batch6.bam	151.361	1378.89	24	1367.65	23	1367.65	23	1367.65	23
SC3m.batch6.bam	SC9f.batch6.bam	160.629	1365.14	21	1347.38	19	1347.38	19	1347.38	19
NC4m.batch6.bam	SC2m.batch6.bam	159.135	1320.47	36	1275.62	31	1220.42	27	1202.23	26
SC2m.batch6.bam	SC6m.batch6.bam	113.045	1301.67	39	1242.19	33	1156.74	27	1123.31	25
NC4m.batch6.bam	SE1m.batch6.bam	94.7711	1270.42	37	1228.75	33	1157.18	28	1157.18	28
NC4m.batch6.bam	SP1m.batch6.bam	109.737	1269.76	28	1234.62	24	1206.62	22	1187.9	21
NC7f.batch6.bam	NC3f.batch6.bam	174.785	1239.56	24	1211.86	21	1198.23	20	1179.9	19
SP3m.batch6.bam	NC3f.batch6.bam	124.948	1222.28	25	1212.16	24	1198.99	23	1181.3	22
SC8m.batch6.bam	NC1m.batch6.bam	132.796	1098.61	23	1045.05	18	1016.85	16	1016.85	16
NC4m.batch6.bam	SP3m.batch6.bam	160.983	1091.51	23	1074.54	21	1006.26	16	1006.26	16
SP3m.batch6.bam	SP1m.batch6.bam	149.797	1074.96	23	1051.76	21	1023.92	19	1007.25	18
NC4m.batch6.bam	SC5m.batch6.bam	159.422	1033.8	21	1008.34	18	981.938	16	963.956	15
NC7f.batch6.bam	NC4m.batch6.bam	74.3309	1008.07	25	988.22	23	918.852	18	918.852	18
NC7f.batch6.bam	SP1m.batch6.bam	164.087	957.268	24	927.696	21	900.676	19	846.748	16
SC3m.batch6.bam	SC6m.batch6.bam	129.849	935.024	22	896.28	18	852.828	15	833.22	14
NC7f.batch6.bam	SC2m.batch6.bam	147.337	923.947	24	872.68	19	819.694	15	800.664	14
SC5m.batch6.bam	SP1m.batch6.bam	161.75	903.07	22	851.871	17	837.419	16	820.651	15
SP3m.batch6.bam	SC2m.batch6.bam	90.5864	871.897	23	841.898	20	814.589	18	796.162	17
NC9m.batch6.bam	NC1m.batch6.bam	93.1605	830.209	17	810.955	15	795.902	14	795.902	14
SC8m.batch6.bam	SP1m.batch6.bam	88.2198	810.47	24	736.705	16	724.253	15	686.294	13
SC3m.batch6.bam	SP3m.batch6.bam	89.2835	793.874	24	763.155	21	720.146	18	686.949	16
SC2m.batch6.bam	SC5m.batch6.bam	141.682	783.786	19	745.514	15	732.105	14	695.688	12
NC9m.batch6.bam	SP1m.batch6.bam	93.8441	760.078	25	726.596	22	685.969	19	593.789	14
SC3m.batch6.bam	NC7f.batch6.bam	127.813	735.556	18	717.574	16	717.574	16	663.858	13
NE1m.batch6.bam	SC5m.batch6.bam	60.3671	714.319	28	651.496	22	595.854	18	524.139	14
NE2m.batch6.bam	SC6m.batch6.bam	116.644	714.161	20	676.028	16	649.51	14	631.66	13
SC9f.batch6.bam	SE3m.batch6.bam	76.0446	695.896	31	607.963	22	539.869	17	485.008	14
NC4m.batch6.bam	SC6m.batch6.bam	123.396	664.185	17	635.842	14	595.566	11	559.152	9
SC3m.batch6.bam	SC5m.batch6.bam	128.709	655.948	17	647.445	16	632.626	15	594.918	13
NC4m.batch6.bam	SC8m.batch6.bam	90.562	643.563	16	634.084	15	594.483	12	578.181	11
SC8m.batch6.bam	NE2m.batch6.bam	99.8432	639.698	17	620.226	15	591.105	13	574.036	12
SC8m.batch6.bam	SC2m.batch6.bam	116.824	631.134	21	576.247	15	547.983	13	494.235	10
SP3m.batch6.bam	NE1m.batch6.bam	71.7031	613.972	22	594.709	20	567.902	18	455.018	12
SC3m.batch6.bam	SP4m.batch6.bam	68.4643	613.247	24	577.196	20	489.907	14	470.602	13
SE3m.batch6.bam	SC8m.batch6.bam	40.7647	592.16	27	534.365	21	476.274	17	421.604	14
SP2m.batch6.bam	NC4m.batch6.bam	95.2245	583.864	23	509.622	15	497.46	14	462.807	12
SC9f.batch6.bam	NC1m.batch6.bam	107.509	581.821	11	581.821	11	556.231	9	556.231	9
NC7f.batch6.bam	NE1m.batch6.bam	60.2322	564.621	21	524.833	17	484.276	14	464.838	13
SC8m.batch6.bam	SP4m.batch6.bam	58.4208	512.946	22	434.11	14	395.831	11	378.953	10
SE3m.batch6.bam	SP4m.batch6.bam	83.434	476.617	19	438.904	15	396.075	12	306.418	7
SC6m.batch6.bam	SC5m.batch6.bam	73.7873	473.289	16	436.245	12	421.288	11	403.703	10
NC4m.batch6.bam	NC9m.batch6.bam	79.7254	467.141	14	437.105	11	424.162	10	424.162	10
NE1m.batch6.bam	NC1m.batch6.bam	91.6067	463.83	13	463.83	13	439.182	11	385.205	8
SC3m.batch6.bam	NC9m.batch6.bam	78.9684	447.617	15	402.248	10	402.248	10	367.517	8
NC7f.batch6.bam	SC6m.batch6.bam	124.715	443.475	11	415.05	8	386.372	6	386.372	6
SP3m.batch6.bam	SC6m.batch6.bam	69.7384	441.601	12	410.551	9	410.551	9	393.76	8
SC9f.batch6.bam	SC2m.batch6.bam	112.322	371.453	8	359.902	7	347.485	6	347.485	6
SC9f.batch6.bam	SP4m.batch6.bam	36.7034	369.574	19	293.097	11	265.945	9	265.945	9
SC8m.batch6.bam	SC5m.batch6.bam	64.3993	353.995	12	324.771	9	309.953	8	292.942	7
NE2m.batch6.bam	NC9m.batch6.bam	88.6133	352.521	11	344.416	10	332.27	9	297.03	7
SP3m.batch6.bam	SC8m.batch6.bam	54.5454	339.147	12	311.463	9	296.508	8	296.508	8
SP4m.batch6.bam	NC5m.batch6.bam	52.7835	324.341	15	305.354	13	247.855	9	213.151	7
SC9f.batch6.bam	SP1m.batch6.bam	67.1302	311.721	10	311.721	10	270.399	7	251.116	6
SC8m.batch6.bam	SC6m.batch6.bam	59.3581	310.445	13	289.003	11	236.282	7	219.571	6
NC7f.batch6.bam	SC8m.batch6.bam	60.8278	297.227	11	279.063	9	265.52	8	228.957	6
NC4m.batch6.bam	NE1m.batch6.bam	93.9081	287.42	9	257.158	6	244.459	5	244.459	5
NC9m.batch6.bam	SC5m.batch6.bam	55.564	267.538	8	257.642	7	257.642	7	238.909	6
NE1m.batch6.bam	SP1m.batch6.bam	55.8892	265.365	11	226.597	7	226.597	7	192.321	5
NC9m.batch6.bam	SC6m.batch6.bam	89.1436	261.073	10	210.272	5	198.041	4	179.933	3
SP4m.batch6.bam	NC1m.batch6.bam	56.4133	224.408	11	184.853	7	171.131	6	152.461	5
SC9f.batch6.bam	NE2m.batch6.bam	101.798	222.213	10	193.917	7	126.277	2	126.277	2
SC9f.batch6.bam	NC4m.batch6.bam	43.9495	210.224	8	199.701	7	171.754	5	171.754	5
SE1m.batch6.bam	NE1m.batch6.bam	58.5654	199.986	7	190.569	6	177.941	5	142.012	3
SC9f.batch6.bam	SC6m.batch6.bam	59.5036	196.447	6	185.927	5	170.124	4	170.124	4
SE1m.batch6.bam	NC1m.batch6.bam	78.2898	188.195	8	148.672	4	134.987	3	134.987	3
SP4m.batch6.bam	SP1m.batch6.bam	51.3729	182.326	9	141.326	5	125.375	4	105.559	3
SC8m.batch6.bam	NC9m.batch6.bam	45.4572	182.153	11	135.339	6	79.6647	2	79.6647	2
SC2m.batch6.bam	NE1m.batch6.bam	45.1956	179.264	7	160.337	5	160.337	5	142.849	4
SC9f.batch6.bam	SP3m.batch6.bam	70.5299	135.932	6	114.321	4	70.5299	1	70.5299	1
NC4m.batch6.bam	SP4m.batch6.bam	59.3566	135.183	5	116.919	3	116.919	3	116.919	3
SP2m.batch6.bam	NE1m.batch6.bam	63.5359	134.416	5	124.033	4	111.19	3	95.1094	2
NE2m.batch6.bam	SE1m.batch6.bam	36.134	130.45	6	109.673	4	109.673	4	72.0767	2
SC3m.batch6.bam	NE1m.batch6.bam	44.4259	123.763	6	92.749	3	77.0921	2	77.0921	2
SC9f.batch6.bam	SC5m.batch6.bam	43.3213	119.088	6	109.58	5	69.7094	2	69.7094	2
SP3m.batch6.bam	SE1m.batch6.bam	62.799	118.968	5	110.799	4	82.7822	2	62.799	1
NE2m.batch6.bam	SP4m.batch6.bam	56.4077	116.449	6	91.2619	3	75.3796	2	56.4077	1
SC2m.batch6.bam	SP4m.batch6.bam	29.3183	111.978	8	74.4666	4	47.5479	2	29.3183	1
NC7f.batch6.bam	SE1m.batch6.bam	31.4337	104.953	5	104.953	5	104.953	5	52.0367	2
NC7f.batch6.bam	SC9f.batch6.bam	38.9306	104.867	6	73.705	3	73.705	3	38.9306	1
SC9f.batch6.bam	NC9m.batch6.bam	46.2508	100.695	5	71.066	2	71.066	2	71.066	2
NC5m.batch6.bam	SC5m.batch6.bam	30.4451	96.5292	5	88.3028	4	72.7391	3	56.3496	2
SP4m.batch6.bam	SC6m.batch6.bam	38.0646	94.7261	4	94.7261	4	79.1813	3	62.5017	2
SE1m.batch6.bam	SP1m.batch6.bam	18.0892	90.2324	7	71.3682	5	18.0892	1	0	0
SC2m.batch6.bam	NC5m.batch6.bam	44.6834	86.8443	6	44.6834	1	44.6834	1	44.6834	1
SP2m.batch6.bam	NC1m.batch6.bam	19.5048	86.2542	7	49.7596	3	36.7803	2	0	0
SC2m.batch6.bam	SE1m.batch6.bam	20.0915	81.2793	6	52.4453	3	38.2129	2	20.0915	1
SC6m.batch6.bam	NE1m.batch6.bam	24.7313	72.4821	4	61.6606	3	61.6606	3	24.7313	1
SC6m.batch6.bam	SE1m.batch6.bam	51.2667	69.7267	3	51.2667	1	51.2667	1	51.2667	1
NC7f.batch6.bam	SP4m.batch6.bam	29.1077	66.9125	4	49.1685	2	49.1685	2	49.1685	2
NC4m.batch6.bam	NC5m.batch6.bam	44.7074	64.4009	3	44.7074	1	44.7074	1	44.7074	1
SE1m.batch6.bam	SC5m.batch6.bam	27.1909	64.2594	5	27.1909	1	27.1909	1	27.1909	1
SC2m.batch6.bam	NC3f.batch6.bam	16.9268	62.2415	6	16.9268	1	16.9268	1	0	0
NE2m.batch6.bam	NC5m.batch6.bam	26.3495	60.6147	4	41.8594	2	26.3495	1	26.3495	1
SP2m.batch6.bam	SC2m.batch6.bam	11.6387	59.8912	6	0	0	0	0	0	0
NC9m.batch6.bam	NC5m.batch6.bam	46.2091	57.0932	2	46.2091	1	46.2091	1	46.2091	1
SP2m.batch6.bam	SP1m.batch6.bam	19.6972	56.6463	4	36.9896	2	36.9896	2	0	0
SP2m.batch6.bam	NE2m.batch6.bam	18.9317	53.9992	4	36.0015	2	36.0015	2	0	0
NC5m.batch6.bam	NC1m.batch6.bam	45.1513	53.4061	2	45.1513	1	45.1513	1	45.1513	1
SP2m.batch6.bam	SP3m.batch6.bam	17.951	51.3625	4	34.6781	2	34.6781	2	0	0
NC9m.batch6.bam	SE1m.batch6.bam	17.9725	50.4672	4	30.0375	2	17.9725	1	0	0
NC7f.batch6.bam	NC5m.batch6.bam	29.4915	49.139	3	29.4915	1	29.4915	1	29.4915	1
NC5m.batch6.bam	NE1m.batch6.bam	16.8447	46.7019	4	16.8447	1	16.8447	1	0	0
NC5m.batch6.bam	NC3f.batch6.bam	15.8398	44.1621	4	15.8398	1	0	0	0	0
NC5m.batch6.bam	SE1m.batch6.bam	14.0973	42.0003	4	14.0973	1	0	0	0	0
NC9m.batch6.bam	NE1m.batch6.bam	30.0333	39.3052	2	30.0333	1	30.0333	1	30.0333	1
SP4m.batch6.bam	SC5m.batch6.bam	15.9619	38.4517	3	28.7212	2	0	0	0	0
SC8m.batch6.bam	NE1m.batch6.bam	20	34.7899	2	34.7899	2	20	1	0	0
SC3m.batch6.bam	SE1m.batch6.bam	9.0672	33.8259	4	0	0	0	0	0	0
SC3m.batch6.bam	SE3m.batch6.bam	16.6415	33.6975	3	16.6415	1	16.6415	1	0	0
NC5m.batch6.bam	NC2f.batch6.bam	14.5623	30.7918	3	14.5623	1	0	0	0	0
NC7f.batch6.bam	SP2m.batch6.bam	19.6044	30.1343	2	19.6044	1	19.6044	1	0	0
SC3m.batch6.bam	NC3f.batch6.bam	29.5917	29.5917	1	29.5917	1	29.5917	1	29.5917	1
SP3m.batch6.bam	NC5m.batch6.bam	15.4694	28.6256	2	28.6256	2	0	0	0	0
NC7f.batch6.bam	NC2f.batch6.bam	11.1175	28.5499	3	0	0	0	0	0	0
NE1m.batch6.bam	NC2f.batch6.bam	14.9108	28.4216	2	28.4216	2	0	0	0	0
SC9f.batch6.bam	NC3f.batch6.bam	18.6787	27.6929	2	18.6787	1	18.6787	1	0	0
NC5m.batch6.bam	SP1m.batch6.bam	16.4627	25.9123	2	16.4627	1	16.4627	1	0	0
SC9f.batch6.bam	NC5m.batch6.bam	8.54092	25.0301	3	0	0	0	0	0	0
SC8m.batch6.bam	NC3f.batch6.bam	22.3562	22.3562	1	22.3562	1	22.3562	1	22.3562	1
SE3m.batch6.bam	SE1m.batch6.bam	12.451	21.4156	2	12.451	1	0	0	0	0
SC6m.batch6.bam	NC2f.batch6.bam	11.5924	19.8578	2	0	0	0	0	0	0
SC2m.batch6.bam	NC2f.batch6.bam	9.5503	18.922	2	0	0	0	0	0	0
SE3m.batch6.bam	NC9m.batch6.bam	9.74519	18.2383	2	0	0	0	0	0	0
SP2m.batch6.bam	NC5m.batch6.bam	9.61159	18.1927	2	0	0	0	0	0	0
SE3m.batch6.bam	NE1m.batch6.bam	9.0791	17.7784	2	0	0	0	0	0	0
SP1m.batch6.bam	NC3f.batch6.bam	9.3921	17.4703	2	0	0	0	0	0	0
SP4m.batch6.bam	SE1m.batch6.bam	8.987	17.4197	2	0	0	0	0	0	0
SE3m.batch6.bam	NC1m.batch6.bam	8.79389	16.9804	2	0	0	0	0	0	0
SP2m.batch6.bam	NC9m.batch6.bam	15.8994	15.8994	1	15.8994	1	0	0	0	0
NC2f.batch6.bam	NC1m.batch6.bam	15.104	15.104	1	15.104	1	0	0	0	0
SE3m.batch6.bam	SC6m.batch6.bam	12.2842	12.2842	1	12.2842	1	0	0	0	0
SC9f.batch6.bam	SP2m.batch6.bam	11.6275	11.6275	1	0	0	0	0	0	0
SP2m.batch6.bam	SC8m.batch6.bam	11.0854	11.0854	1	0	0	0	0	0	0
NC4m.batch6.bam	NC3f.batch6.bam	10.4215	10.4215	1	0	0	0	0	0	0
SP2m.batch6.bam	SE3m.batch6.bam	10.3257	10.3257	1	0	0	0	0	0	0
SC9f.batch6.bam	NE1m.batch6.bam	10.3185	10.3185	1	0	0	0	0	0	0
SE3m.batch6.bam	SC5m.batch6.bam	10.0543	10.0543	1	0	0	0	0	0	0
SP3m.batch6.bam	NC2f.batch6.bam	9.6465	9.6465	1	0	0	0	0	0	0
SC9f.batch6.bam	SE1m.batch6.bam	9.4838	9.4838	1	0	0	0	0	0	0
SP2m.batch6.bam	NC3f.batch6.bam	9.4793	9.4793	1	0	0	0	0	0	0
SE3m.batch6.bam	NE2m.batch6.bam	9.4004	9.4004	1	0	0	0	0	0	0
SC3m.batch6.bam	NC5m.batch6.bam	9.2333	9.2333	1	0	0	0	0	0	0
SC8m.batch6.bam	SE1m.batch6.bam	8.9534	8.9534	1	0	0	0	0	0	0
SE3m.batch6.bam	SP1m.batch6.bam	8.9116	8.9116	1	0	0	0	0	0	0
NC9m.batch6.bam	NC2f.batch6.bam	8.7381	8.7381	1	0	0	0	0	0	0
SP2m.batch6.bam	SP4m.batch6.bam	8.7028	8.7028	1	0	0	0	0	0	0
SC3m.batch6.bam	SP2m.batch6.bam	8.63701	8.63701	1	0	0	0	0	0	0
SC6m.batch6.bam	NC3f.batch6.bam	8.6159	8.6159	1	0	0	0	0	0	0
SP3m.batch6.bam	SP4m.batch6.bam	8.5695	8.5695	1	0	0	0	0	0	0
NC9m.batch6.bam	SP4m.batch6.bam	8.41	8.41	1	0	0	0	0	0	0
SP2m.batch6.bam	SC5m.batch6.bam	8.2221	8.2221	1	0	0	0	0	0	0
SP4m.batch6.bam	NE1m.batch6.bam	8.21301	8.21301	1	0	0	0	0	0	0
NC2f.batch6.bam	NC3f.batch6.bam	8.213	8.213	1	0	0	0	0	0	0
SE3m.batch6.bam	NC5m.batch6.bam	8.0946	8.0946	1	0	0	0	0	0	0
SC5m.batch6.bam	NC2f.batch6.bam	8.0642	8.0642	1	0	0	0	0	0	0
SP1m.batch7.bam	NC1m.batch7.bam	274.983	3219.19	37	3192.77	34	3192.77	34	3192.77	34
NE1m.batch7.bam	NC3f.batch7.bam	203.963	3200.24	37	3200.24	37	3171.64	35	3171.64	35
NC4m.batch7.bam	NC2f.batch7.bam	200.014	3188.92	32	3188.92	32	3176.42	31	3176.42	31
SP2m.batch7.bam	SE1m.batch7.bam	202.151	3158.81	45	3140.37	43	3124.84	42	3107.18	41
NC4m.batch7.bam	NC1m.batch7.bam	201.621	3157.57	32	3157.57	32	3157.57	32	3124.15	30
SP3m.batch7.bam	NE2m.batch7.bam	229.662	3149.45	38	3137.82	37	3124.19	36	3124.19	36
NE2m.batch7.bam	NC3f.batch7.bam	196.823	3144.66	36	3116.72	33	3090.05	31	3090.05	31
NE2m.batch7.bam	SC5m.batch7.bam	214.187	3108.91	34	3099.73	33	3084.79	32	3084.79	32
NC7f.batch7.bam	NE2m.batch7.bam	218.882	3106.74	44	3106.74	44	3079.12	42	3040.53	40
NE2m.batch7.bam	NC1m.batch7.bam	248.762	3077.9	36	3046.58	33	3032.11	32	3032.11	32
SE1m.batch7.bam	NC2f.batch7.bam	191.556	3044.7	38	3026.33	36	2986.11	33	2967.24	32
SC3m.batch7.bam	NC1m.batch7.bam	283.468	3028.87	42	3008.42	40	2992.75	39	2975.6	38
SC2m.batch7.bam	NC1m.batch7.bam	173.589	2902.77	47	2881.27	45	2842.16	42	2806.16	40
SC2m.batch7.bam	SP1m.batch7.bam	191.499	2447.73	47	2387.13	41	2361.32	39	2324.86	37
NC7f.batch7.bam	SP3m.batch7.bam	189.656	2350.2	40	2311.01	36	2311.01	36	2277.65	34
SC9f.batch7.bam	SC8m.batch7.bam	168.09	2125.58	42	2105.91	40	2058.93	37	2005.73	34
SC3m.batch7.bam	SC8m.batch7.bam	150.282	1914.35	35	1888.8	32	1873.78	31	1856.23	30
SP3m.batch7.bam	NC1m.batch7.bam	175.382	1801.89	29	1768.79	26	1756.63	25	1756.63	25
NC4m.batch7.bam	NE2m.batch7.bam	119.896	1767.97	32	1758.25	31	1731.75	29	1698.18	27
NC7f.batch7.bam	NC1m.batch7.bam	185.181	1743.14	26	1723.79	24	1709.11	23	1692.9	22
SC3m.batch7.bam	SP1m.batch7.bam	113.151	1721.03	42	1654.84	36	1611.12	33	1577.91	31
NE2m.batch7.bam	SP1m.batch7.bam	111.743	1695.73	35	1662.31	32	1594.99	27	1576.59	26
SC5m.batch7.bam	NC1m.batch7.bam	266.866	1673.75	24	1663.55	23	1663.55	23	1663.55	23
SP3m.batch7.bam	SC5m.batch7.bam	207.587	1634.74	30	1611.4	28	1596.96	27	1580.03	26
SC3m.batch7.bam	SC2m.batch7.bam	173.778	1620.05	31	1580.92	27	1580.92	27	1508.36	23
SC6m.batch7.bam	NC1m.batch7.bam	167.98	1599.74	22	1590.51	21	1590.51	21	1590.51	21
NE2m.batch7.bam	SC2m.batch7.bam	132.975	1583.01	35	1548.59	32	1509.14	29	1471.61	27
SP3m.batch7.bam	NC9m.batch7.bam	129.015	1539.02	36	1482.92	30	1482.92	30	1448.25	28
NE2m.batch7.bam	NE1m.batch7.bam	80.745	1538.79	52	1467.68	45	1392.66	40	1301.45	35
NC9m.batch7.bam	SC2m.batch7.bam	149.057	1504.7	28	1485.88	26	1457.35	24	1438.21	23
SC6m.batch7.bam	SP1m.batch7.bam	88.0862	1492.64	40	1450.25	36	1406.05	33	1372.01	31
NC7f.batch7.bam	NC9m.batch7.bam	139.725	1460.57	38	1431.19	35	1389.06	32	1295.03	27
SC5m.batch7.bam	NC3f.batch7.bam	156.368	1456.26	24	1447.02	23	1419.75	21	1401.6	20
SC3m.batch7.bam	NC4m.batch7.bam	120.17	1453.62	32	1407.45	27	1377.27	25	1377.27	25
SP2m.batch7.bam	NC2f.batch7.bam	135.964	1443.19	28	1424.87	26	1397.45	24	1362.55	22
SC3m.batch7.bam	NE2m.batch7.bam	136.767	1424.4	35	1375.03	30	1344.55	28	1294.12	25
NC7f.batch7.bam	SC5m.batch7.bam	136.77	1412.56	33	1393.02	31	1366.05	29	1331.23	27
NC4m.batch7.bam	SC2m.batch7.bam	154.439	1364.76	27	1333.57	24	1295.45	21	1277.45	20
SC3m.batch7.bam	SC9f.batch7.bam	133.936	1364.33	23	1354.79	22	1354.79	22	1336.89	21
NC4m.batch7.bam	SE1m.batch7.bam	92.4394	1290.37	40	1228.1	34	1182.04	31	1131.3	28
SC2m.batch7.bam	SC6m.batch7.bam	90.9759	1265.39	38	1195.48	31	1142.46	27	1087.43	24
NC7f.batch7.bam	NC3f.batch7.bam	176.783	1251.38	23	1242.9	22	1200.35	19	1164.34	17
SP3m.batch7.bam	NC3f.batch7.bam	171.144	1237.43	23	1219.43	21	1219.43	21	1170.42	18
NC4m.batch7.bam	SP1m.batch7.bam	104.338	1217.72	28	1157.98	22	1142.31	21	1142.31	21
NC7f.batch7.bam	NC4m.batch7.bam	161.679	1105.11	22	1073.25	19	1045.93	17	1029.06	16
SC8m.batch7.bam	NC1m.batch7.bam	107.943	1083.81	23	1074.09	22	1036.1	19	1036.1	19
SP3m.batch7.bam	SP1m.batch7.bam	86.8667	1037.8	24	1018.43	22	1004.25	21	950.362	18
NC4m.batch7.bam	SP3m.batch7.bam	103.955	1008.73	23	997.299	22	943.19	18	926.71	17
NC4m.batch7.bam	SC5m.batch7.bam	125.768	974.279	24	910.673	17	882.675	15	882.675	15
NC7f.batch7.bam	SP1m.batch7.bam	156.499	955.281	21	946.48	20	906.513	17	834.421	13
SP3m.batch7.bam	SC2m.batch7.bam	162.729	952.533	20	932.586	18	888.761	15	871.675	14
SC3m.batch7.bam	SC6m.batch7.bam	128.341	951.39	27	880.216	20	840.471	17	806.038	15
NC7f.batch7.bam	SC2m.batch7.bam	140.632	928.602	21	911.513	19	869.488	16	852.712	15
SC5m.batch7.bam	SP1m.batch7.bam	125.339	928.448	26	859.062	19	831.577	17	776.385	14
NC9m.batch7.bam	NC1m.batch7.bam	98.7019	866.421	18	855.783	17	855.783	17	820.113	15
SC3m.batch7.bam	SP3m.batch7.bam	116.585	865.642	21	844.554	19	814.992	17	781.131	15
NC9m.batch7.bam	SP1m.batch7.bam	84.4962	854.176	25	806.339	20	792.399	19	735.804	16
SC8m.batch7.bam	SP1m.batch7.bam	88.7089	834.334	25	789.495	20	761.749	18	743.062	17
NE1m.batch7.bam	SC5m.batch7.bam	67.7578	777.903	32	698.958	24	647.215	20	574.315	16
SC3m.batch7.bam	NC7f.batch7.bam	81.1332	757.144	19	730.455	16	704.485	14	687.975	13
SC2m.batch7.bam	SC5m.batch7.bam	124.21	755.244	22	687.533	15	672.212	14	654.055	13
NE2m.batch7.bam	SC6m.batch7.bam	115.608	754.106	19	710.575	15	668.259	12	668.259	12
SC9f.batch7.bam	SE3m.batch7.bam	88.4239	706.165	25	670.5	21	597.714	16	559.292	14
SC3m.batch7.bam	SC5m.batch7.bam	74.0831	663.722	19	654.717	18	624.626	16	568.78	13
NC4m.batch7.bam	SC6m.batch7.bam	64.0102	638.862	20	607.188	17	568.953	14	534.548	12
SC8m.batch7.bam	NE2m.batch7.bam	64.8301	637.574	20	628.026	19	614.891	18	581.608	16
NC4m.batch7.bam	SC8m.batch7.bam	114.157	632.482	12	622.202	11	608.092	10	608.092	10
SE3m.batch7.bam	SC8m.batch7.bam	87.7639	621.563	25	574.444	20	520.945	16	501.514	15
SP3m.batch7.bam	NE1m.batch7.bam	71.7031	616.834	21	593.296	19	563.745	17	527.285	15
SC9f.batch7.bam	NC1m.batch7.bam	123.007	609.377	11	598.312	10	585.576	9	585.576	9
SC8m.batch7.bam	SC2m.batch7.bam	74.1265	572.652	19	531.633	15	480.684	11	462.999	10
SC3m.batch7.bam	SP4m.batch7.bam	78.3659	569.025	20	547.206	18	515.744	16	481.577	14
SP2m.batch7.bam	NC4m.batch7.bam	95.6485	567.735	18	504.003	12	504.003	12	504.003	12
NC7f.batch7.bam	NE1m.batch7.bam	46.0206	538.299	21	510.879	18	483.682	16	410.412	12
SE3m.batch7.bam	SP4m.batch7.bam	70.9391	472.953	21	443.061	18	374.786	13	283.795	8
SC8m.batch7.bam	SP4m.batch7.bam	69.1407	470.767	18	428.018	14	400.482	12	382.569	11
NC7f.batch7.bam	SC6m.batch7.bam	118.606	460.658	11	431.61	8	415.877	7	397.856	6
NC4m.batch7.bam	NC9m.batch7.bam	84.2065	460.231	13	430.882	10	402.934	8	365.714	6
SC6m.batch7.bam	SC5m.batch7.bam	97.3678	456.852	14	427.009	11	397.714	9	379.781	8
SC3m.batch7.bam	NC9m.batch7.bam	94.7719	447.749	10	431.03	8	431.03	8	431.03	8
NE1m.batch7.bam	NC1m.batch7.bam	87.0724	431.608	11	431.608	11	431.608	11	377.083	8
SP3m.batch7.bam	SC6m.batch7.bam	115.11	428.523	12	420.369	11	394.375	9	375.511	8
SC9f.batch7.bam	SP4m.batch7.bam	36.7202	407.765	21	321.635	12	291.543	10	271.782	9
SP4m.batch7.bam	NC5m.batch7.bam	45.9193	365.449	18	344.681	16	276.096	11	191.117	6
SC8m.batch7.bam	SC6m.batch7.bam	80.0149	362.532	12	333.663	9	307.399	7	290.325	6
NE2m.batch7.bam	NC9m.batch7.bam	70.4351	360.117	12	340.947	10	340.947	10	286.262	7
SC8m.batch7.bam	SC5m.batch7.bam	116.822	339.899	11	319.5	9	292.193	7	275.355	6
NC4m.batch7.bam	NE1m.batch7.bam	67.7169	316.604	10	295.876	8	280.952	7	264.848	6
SP3m.batch7.bam	SC8m.batch7.bam	80.9482	310.131	10	299.693	9	271.341	7	254.283	6
SC9f.batch7.bam	SC2m.batch7.bam	79.9797	310.103	9	310.103	9	283.536	7	283.536	7
NC7f.batch7.bam	SC8m.batch7.bam	47.4332	305.977	12	279.595	9	263.697	8	247.159	7
SC9f.batch7.bam	SP1m.batch7.bam	67.3494	302.05	11	293.115	10	265.517	8	249.385	7
NC9m.batch7.bam	SC6m.batch7.bam	76.9678	269.27	14	179.293	5	165.931	4	148.796	3
NC9m.batch7.bam	SC5m.batch7.bam	49.5666	258.358	8	248.361	7	248.361	7	212.757	5
NE1m.batch7.bam	SP1m.batch7.bam	55.8897	253.054	10	229.804	8	198.656	6	198.656	6
SP4m.batch7.bam	SP1m.batch7.bam	27.4142	220.963	13	171.812	8	145.115	6	126.842	5
SC9f.batch7.bam	NC4m.batch7.bam	72.922	218.136	7	199.592	5	184.712	4	184.712	4
SE1m.batch7.bam	NE1m.batch7.bam	110.21	203.883	7	175.22	4	150.226	2	150.226	2
SC9f.batch7.bam	SC6m.batch7.bam	67.3494	201.141	6	191.169	5	191.169	5	191.169	5
SC9f.batch7.bam	NE2m.batch7.bam	101.358	195.458	7	176.93	5	162.406	4	129.317	2
SC8m.batch7.bam	NC9m.batch7.bam	60.6772	179.565	6	158.929	4	158.929	4	158.929	4
SE1m.batch7.bam	NC1m.batch7.bam	78.2578	176.559	8	137.228	4	124.618	3	124.618	3
SC2m.batch7.bam	NE1m.batch7.bam	33.1058	164.869	10	120.968	5	105.572	4	87.0437	3
SP4m.batch7.bam	NC1m.batch7.bam	51.535	155.666	8	146.067	7	105.82	4	72.5944	2
NE2m.batch7.bam	SE1m.batch7.bam	63.3438	150.266	7	117.924	4	103.539	3	83.6182	2
NE2m.batch7.bam	SP4m.batch7.bam	58.0635	137.422	7	110.249	4	82.2124	2	82.2124	2
SP2m.batch7.bam	NE1m.batch7.bam	35.2913	131.643	7	120.777	6	92.4787	4	57.3156	2
NC4m.batch7.bam	SP4m.batch7.bam	41.1753	127.574	5	118.306	4	118.306	4	101.163	3
SC9f.batch7.bam	NC9m.batch7.bam	44.2296	120.12	6	78.9318	2	78.9318	2	78.9318	2
SP4m.batch7.bam	SC6m.batch7.bam	53.0307	116.941	4	105.713	3	105.713	3	86.4954	2
SC2m.batch7.bam	SP4m.batch7.bam	26.1683	116.674	7	85.0615	4	72.2133	3	72.2133	3
SP2m.batch7.bam	NC1m.batch7.bam	19.4057	113.843	10	51.5063	3	36.6813	2	0	0
SC3m.batch7.bam	NE1m.batch7.bam	38.4371	112.541	6	87.2717	3	72.9807	2	72.9807	2
NC7f.batch7.bam	SE1m.batch7.bam	37.5155	107.507	5	99.3874	4	87.0823	3	87.0823	3
SP3m.batch7.bam	SE1m.batch7.bam	63.0121	106.026	4	95.6517	3	83.0009	2	63.0121	1
SC2m.batch7.bam	SE1m.batch7.bam	21.3368	101.634	8	54.0368	3	39.4402	2	21.3368	1
NC7f.batch7.bam	SC9f.batch7.bam	34.1393	101.59	6	69.8102	3	69.8102	3	34.1393	1
SC9f.batch7.bam	SC5m.batch7.bam	24.0422	93.0996	6	84.7066	5	58.0153	3	24.0422	1
SC9f.batch7.bam	SP3m.batch7.bam	48.6577	89.6532	4	77.97	3	48.6577	1	48.6577	1
NC5m.batch7.bam	SC5m.batch7.bam	31.7195	83.8963	4	74.1738	3	74.1738	3	57.6983	2
SE1m.batch7.bam	SP1m.batch7.bam	26.827	82.3664	5	60.6538	3	60.6538	3	26.827	1
SC6m.batch7.bam	NE1m.batch7.bam	25.9249	78.5015	6	40.5915	2	25.9249	1	25.9249	1
SE1m.batch7.bam	SC5m.batch7.bam	27.2569	70.8204	5	45.3569	2	45.3569	2	27.2569	1
SC2m.batch7.bam	NC5m.batch7.bam	45.1035	70.7665	4	45.1035	1	45.1035	1	45.1035	1
NC7f.batch7.bam	SP4m.batch7.bam	19.7453	69.2738	5	52.0968	3	37.0015	2	0	0
NC4m.batch7.bam	NC5m.batch7.bam	26.5553	67.3833	5	40.2054	2	26.5553	1	26.5553	1
NC9m.batch7.bam	NC5m.batch7.bam	44.6755	65.926	3	57.2395	2	44.6755	1	44.6755	1
SP2m.batch7.bam	NE2m.batch7.bam	18.9316	63.992	5	35.1742	2	35.1742	2	0	0
NC5m.batch7.bam	NE1m.batch7.bam	17.7114	62.0079	5	44.328	3	17.7114	1	0	0
SC6m.batch7.bam	SE1m.batch7.bam	41.3641	61.2355	3	41.3641	1	41.3641	1	41.3641	1
SP2m.batch7.bam	SP3m.batch7.bam	17.9527	59.5802	5	33.1993	2	17.9527	1	0	0
NC5m.batch7.bam	NC1m.batch7.bam	45.7108	54.2043	2	45.7108	1	45.7108	1	45.7108	1
NC5m.batch7.bam	SE1m.batch7.bam	10.2441	52.7405	6	0	0	0	0	0	0
SP2m.batch7.bam	SC2m.batch7.bam	16.7001	50.147	4	28.8069	2	16.7001	1	0	0
NC7f.batch7.bam	NC5m.batch7.bam	30.1926	49.4371	3	30.1926	1	30.1926	1	30.1926	1
SC2m.batch7.bam	NC3f.batch7.bam	18.7079	49.2467	4	31.2773	2	18.7079	1	0	0
SP2m.batch7.bam	SP1m.batch7.bam	17.2734	49.0427	4	29.8573	2	17.2734	1	0	0
NC5m.batch7.bam	NC3f.batch7.bam	17.4203	46.5551	4	17.4203	1	17.4203	1	0	0
SC8m.batch7.bam	NE1m.batch7.bam	21.7755	44.673	3	35.9925	2	21.7755	1	21.7755	1
SC3m.batch7.bam	NC3f.batch7.bam	29.6063	38.8428	2	29.6063	1	29.6063	1	29.6063	1
NE2m.batch7.bam	NC5m.batch7.bam	16.116	38.2861	3	28.5707	2	16.116	1	0	0
SP2m.batch7.bam	SC5m.batch7.bam	13.3069	38.0345	4	13.3069	1	0	0	0	0
SC8m.batch7.bam	NC3f.batch7.bam	28.1866	36.2845	2	28.1866	1	28.1866	1	28.1866	1
NC7f.batch7.bam	SP2m.batch7.bam	10.503	35.5838	4	0	0	0	0	0	0
NC9m.batch7.bam	SP4m.batch7.bam	13.4711	34.6033	3	26.0342	2	0	0	0	0
NC9m.batch7.bam	NE1m.batch7.bam	33.1122	33.1122	1	33.1122	1	33.1122	1	33.1122	1
NC9m.batch7.bam	SE1m.batch7.bam	17.8466	31.8495	2	31.8495	2	17.8466	1	0	0
NC7f.batch7.bam	NC2f.batch7.bam	11.1191	30.2856	3	0	0	0	0	0	0
SP4m.batch7.bam	SC5m.batch7.bam	19.3566	29.2687	2	19.3566	1	19.3566	1	0	0
SP3m.batch7.bam	SP4m.batch7.bam	10.8326	28.9936	3	0	0	0	0	0	0
SP2m.batch7.bam	NC9m.batch7.bam	14.374	22.8403	2	14.374	1	0	0	0	0
SC2m.batch7.bam	NC2f.batch7.bam	11.5204	21.2501	2	0	0	0	0	0	0
SC6m.batch7.bam	NC2f.batch7.bam	11.5986	20.2106	2	0	0	0	0	0	0
SP2m.batch7.bam	SE3m.batch7.bam	10.3303	19.7851	2	0	0	0	0	0	0
SP2m.batch7.bam	SC8m.batch7.bam	11.0296	19.7667	2	0	0	0	0	0	0
SE3m.batch7.bam	SC6m.batch7.bam	9.9599	19.616	2	0	0	0	0	0	0
NE1m.batch7.bam	NC2f.batch7.bam	11.3332	19.3823	2	0	0	0	0	0	0
NC9m.batch7.bam	NC2f.batch7.bam	11.1191	19.2975	2	0	0	0	0	0	0
SE3m.batch7.bam	NC1m.batch7.bam	9.8714	18.9962	2	0	0	0	0	0	0
SC6m.batch7.bam	NC5m.batch7.bam	10.1059	18.8266	2	0	0	0	0	0	0
SC9f.batch7.bam	NC3f.batch7.bam	18.6692	18.6692	1	18.6692	1	18.6692	1	0	0
SP3m.batch7.bam	NC5m.batch7.bam	9.9464	18.5472	2	0	0	0	0	0	0
SP4m.batch7.bam	NE1m.batch7.bam	9.5465	17.8432	2	0	0	0	0	0	0
SP3m.batch7.bam	NC2f.batch7.bam	9.2015	17.7098	2	0	0	0	0	0	0
SP1m.batch7.bam	NC3f.batch7.bam	9.3905	17.3971	2	0	0	0	0	0	0
SP4m.batch7.bam	NC2f.batch7.bam	17.0382	17.0382	1	17.0382	1	17.0382	1	0	0
NC2f.batch7.bam	NC1m.batch7.bam	13.2183	13.2183	1	13.2183	1	0	0	0	0
SC9f.batch7.bam	SP2m.batch7.bam	11.644	11.644	1	0	0	0	0	0	0
NC2f.batch7.bam	SP1m.batch7.bam	11.5869	11.5869	1	0	0	0	0	0	0
SC3m.batch7.bam	SE3m.batch7.bam	10.2906	10.2906	1	0	0	0	0	0	0
NC1m.batch7.bam	NC3f.batch7.bam	10.0566	10.0566	1	0	0	0	0	0	0
SE3m.batch7.bam	SC5m.batch7.bam	10.0543	10.0543	1	0	0	0	0	0	0
SP2m.batch7.bam	NC5m.batch7.bam	9.6493	9.6493	1	0	0	0	0	0	0
SC3m.batch7.bam	NC5m.batch7.bam	9.61701	9.61701	1	0	0	0	0	0	0
NC5m.batch7.bam	SP1m.batch7.bam	9.44921	9.44921	1	0	0	0	0	0	0
SC3m.batch7.bam	NC2f.batch7.bam	9.2269	9.2269	1	0	0	0	0	0	0
SP4m.batch7.bam	SE1m.batch7.bam	9.2123	9.2123	1	0	0	0	0	0	0
SE3m.batch7.bam	SE1m.batch7.bam	8.9646	8.9646	1	0	0	0	0	0	0
SP2m.batch7.bam	NC3f.batch7.bam	8.886	8.886	1	0	0	0	0	0	0
SC3m.batch7.bam	SE1m.batch7.bam	8.8396	8.8396	1	0	0	0	0	0	0
SE1m.batch7.bam	NC3f.batch7.bam	8.7718	8.7718	1	0	0	0	0	0	0
SE3m.batch7.bam	SP1m.batch7.bam	8.7025	8.7025	1	0	0	0	0	0	0
SE3m.batch7.bam	NE1m.batch7.bam	8.6993	8.6993	1	0	0	0	0	0	0
SP2m.batch7.bam	SC6m.batch7.bam	8.6075	8.6075	1	0	0	0	0	0	0
SC9f.batch7.bam	NC2f.batch7.bam	8.5857	8.5857	1	0	0	0	0	0	0
NC5m.batch7.bam	NC2f.batch7.bam	8.4403	8.4403	1	0	0	0	0	0	0
SC8m.batch7.bam	NC2f.batch7.bam	8.3008	8.3008	1	0	0	0	0	0	0
SC9f.batch7.bam	NC5m.batch7.bam	8.28969	8.28969	1	0	0	0	0	0	0
SC5m.batch7.bam	NC2f.batch7.bam	8.2744	8.2744	1	0	0	0	0	0	0
SP4m.batch7.bam	NC3f.batch7.bam	8.1555	8.1555	1	0	0	0	0	0	0
SC3m.batch7.bam	SP2m.batch7.bam	8.0132	8.0132	1	0	0	0	0	0	0
SC9f.batch7.bam	SE1m.batch7.bam	8.0038	8.0038	1	0	0	0	0	0	0
SP1m.batch8.bam	NC1m.batch8.bam	283.373	3206.53	31	3206.53	31	3194.05	30	3177.97	29
NE1m.batch8.bam	NC3f.batch8.bam	282.022	3196.45	30	3196.45	30	3184.16	29	3165.94	28
SC3m.batch8.bam	NC1m.batch8.bam	256.946	3194.27	41	3185.8	40	3185.8	40	3152.45	38
NE2m.batch8.bam	NC1m.batch8.bam	236.795	3168.77	39	3157.52	38	3126.88	36	3126.88	36
SP3m.batch8.bam	NE2m.batch8.bam	223.237	3163.88	36	3142.68	34	3142.68	34	3142.68	34
NC4m.batch8.bam	NC1m.batch8.bam	197.857	3144.11	34	3144.11	34	3131.43	33	3131.43	33
SE1m.batch8.bam	NC2f.batch8.bam	203.763	3136.51	40	3116.19	38	3102.51	37	3102.51	37
SP2m.batch8.bam	SE1m.batch8.bam	261.977	3133.95	33	3102.59	30	3102.59	30	3069.85	28
NE2m.batch8.bam	NC3f.batch8.bam	197.753	3097.62	40	3059.35	36	3059.35	36	3041.4	35
NC7f.batch8.bam	NE2m.batch8.bam	216.03	3073.04	37	3064.96	36	3064.96	36	2972.37	31
NE2m.batch8.bam	SC5m.batch8.bam	181.98	3047.33	34	3036.36	33	3006.38	31	2988.61	30
NC4m.batch8.bam	NC2f.batch8.bam	191.988	3005.56	38	2986.84	36	2943.66	33	2909.86	31
SC2m.batch8.bam	NC1m.batch8.bam	174.282	2990.72	47	2970.95	45	2943.65	43	2890.01	40
SC2m.batch8.bam	SP1m.batch8.bam	164.444	2312.22	47	2272.98	43	2272.98	43	2179.44	38
NC7f.batch8.bam	SP3m.batch8.bam	205.901	2230.46	41	2187.37	37	2127.38	33	2127.38	33
SC9f.batch8.bam	SC8m.batch8.bam	159.985	2205.95	45	2156.7	40	2075.15	34	2056.08	33
SP3m.batch8.bam	NC1m.batch8.bam	208.665	1875.12	23	1863.28	22	1863.28	22	1863.28	22
SC3m.batch8.bam	SP1m.batch8.bam	133.303	1855	44	1792.88	38	1766.2	36	1693.9	32
SC3m.batch8.bam	SC8m.batch8.bam	164.309	1801.03	38	1754.23	33	1710.68	30	1673.59	28
NC4m.batch8.bam	NE2m.batch8.bam	115.681	1757.56	36	1726.38	33	1712.93	32	1676.64	30
NC7f.batch8.bam	NC1m.batch8.bam	166.129	1736.41	27	1717.76	25	1703.69	24	1667.45	22
SP3m.batch8.bam	SC5m.batch8.bam	196.59	1681.12	36	1627.94	31	1598.53	29	1486.75	23
NE2m.batch8.bam	SP1m.batch8.bam	121.934	1666.97	38	1647.59	36	1552.62	29	1535.99	28
SC5m.batch8.bam	NC1m.batch8.bam	180.88	1636.49	25	1636.49	25	1595.64	22	1595.64	22
SC3m.batch8.bam	SC2m.batch8.bam	137.822	1619.27	38	1563.74	32	1522.42	29	1522.42	29
NE2m.batch8.bam	SC2m.batch8.bam	174.835	1594.73	34	1558.63	30	1532.49	28	1437.91	23
NC9m.batch8.bam	SC2m.batch8.bam	151.227	1588.1	29	1557.24	26	1528.23	24	1528.23	24
SC6m.batch8.bam	NC1m.batch8.bam	132.741	1539.26	22	1539.26	22	1514.88	20	1514.88	20
SC3m.batch8.bam	NE2m.batch8.bam	122.797	1514.5	34	1466.35	29	1437.71	27	1420.09	26
NE2m.batch8.bam	NE1m.batch8.bam	70.0632	1511.54	54	1421.24	44	1288.66	35	1194.81	30
NC7f.batch8.bam	NC9m.batch8.bam	148.218	1493.41	39	1444.75	34	1414.88	32	1380.83	30
SC5m.batch8.bam	NC3f.batch8.bam	127.322	1480.73	20	1480.73	20	1455.22	18	1455.22	18
SP3m.batch8.bam	NC9m.batch8.bam	93.4167	1478.82	41	1424.15	35	1367.15	31	1329.49	29
SC3m.batch8.bam	NC4m.batch8.bam	153.318	1452.13	27	1413.07	23	1382.14	21	1365.53	20
SC6m.batch8.bam	SP1m.batch8.bam	82.028	1450.33	39	1408.16	35	1395.7	34	1377.36	33
SP2m.batch8.bam	NC2f.batch8.bam	127.556	1412.81	31	1373.2	27	1345.23	25	1327.84	24
NC4m.batch8.bam	SC2m.batch8.bam	117.346	1381.04	32	1342.51	28	1301.07	25	1263.36	23
NC7f.batch8.bam	SC5m.batch8.bam	103.703	1365.07	29	1344.74	27	1331.54	26	1296.66	24
SC3m.batch8.bam	SC9f.batch8.bam	139.355	1351.62	24	1351.62	24	1323.64	22	1323.64	22
SC2m.batch8.bam	SC6m.batch8.bam	83.7743	1330.55	41	1265.56	34	1251.94	33	1125.79	26
NC4m.batch8.bam	SP1m.batch8.bam	153.307	1314.56	27	1251.35	20	1210.91	17	1210.91	17
NC4m.batch8.bam	SE1m.batch8.bam	88.1353	1253.6	37	1236.07	35	1137.35	28	1103.13	26
SP3m.batch8.bam	NC3f.batch8.bam	106.278	1245.3	23	1237.25	22	1224.91	21	1191.43	19
NC7f.batch8.bam	NC3f.batch8.bam	107.647	1186.15	21	1169.64	19	1169.64	19	1149.73	18
SC8m.batch8.bam	NC1m.batch8.bam	117.733	1114.32	24	1085.08	21	1069.86	20	1053.47	19
NC7f.batch8.bam	NC4m.batch8.bam	109.053	1077.23	20	1054.18	18	1029.21	16	1029.21	16
SP3m.batch8.bam	SP1m.batch8.bam	149.842	1052.47	27	1009.85	23	983.917	21	881.032	15
NC4m.batch8.bam	SP3m.batch8.bam	131.732	1049.49	26	1023.22	23	969.599	19	951.833	18
NC4m.batch8.bam	SC5m.batch8.bam	159.868	1037.18	22	1003.86	18	978.233	16	978.233	16
NC7f.batch8.bam	SP1m.batch8.bam	144.881	954.785	23	909.937	18	883.982	16	864.515	15
SC3m.batch8.bam	SC6m.batch8.bam	129.857	942.103	27	875.671	20	834.798	17	816.905	16
SC5m.batch8.bam	SP1m.batch8.bam	138.539	899.035	23	834.875	17	803.134	15	767.489	13
NC7f.batch8.bam	SC2m.batch8.bam	175.385	897.728	22	859.864	18	831.555	16	812.319	15
SP3m.batch8.bam	SC2m.batch8.bam	162.134	864.509	20	821.325	15	793.488	13	793.488	13
SC3m.batch8.bam	SP3m.batch8.bam	90.6519	844.531	20	832.696	19	802.161	17	802.161	17
NC9m.batch8.bam	NC1m.batch8.bam	98.7019	830.493	18	811.783	16	771.884	13	771.884	13
NC9m.batch8.bam	SP1m.batch8.bam	93.3756	801.566	25	779.272	23	751.102	21	659.93	16
SC8m.batch8.bam	SP1m.batch8.bam	88.2198	793.266	23	765.701	20	723.947	17	704.39	16
SC3m.batch8.bam	NC7f.batch8.bam	170.203	792.011	18	761.206	15	761.206	15	743.843	14
SC2m.batch8.bam	SC5m.batch8.bam	98.9531	787.438	21	729.247	15	729.247	15	693.679	13
NE1m.batch8.bam	SC5m.batch8.bam	66.6595	756.027	29	686.62	22	618.47	17	599.425	16
NE2m.batch8.bam	SC6m.batch8.bam	117.507	712.611	18	693.067	16	693.067	16	619.791	12
SC9f.batch8.bam	SE3m.batch8.bam	89.0876	690.539	27	633.81	21	576.559	17	520.519	14
NC4m.batch8.bam	SC6m.batch8.bam	115.869	660.485	16	652.36	15	612.415	12	576.075	10
SP3m.batch8.bam	NE1m.batch8.bam	71.7031	655.544	22	634.011	20	592.677	17	555.954	15
SC3m.batch8.bam	SC5m.batch8.bam	164.431	652.954	18	625.892	15	611.298	14	575.481	12
NC4m.batch8.bam	SC8m.batch8.bam	108.905	626.183	15	607.491	13	593.224	12	540.055	9
SC3m.batch8.bam	SP4m.batch8.bam	76.4486	600.349	23	560.979	19	546.909	18	529.1	17
SP2m.batch8.bam	NC4m.batch8.bam	67.5163	593.124	18	541.643	13	541.643	13	523.987	12
SC8m.batch8.bam	NE2m.batch8.bam	88.2657	591.179	18	559.976	15	559.976	15	542.914	14
SC9f.batch8.bam	NC1m.batch8.bam	95.1318	584.187	15	562.448	13	521.495	10	504.501	9
NC7f.batch8.bam	NE1m.batch8.bam	63.6715	574.562	20	534.555	16	504.281	14	469.631	12
SE3m.batch8.bam	SC8m.batch8.bam	86.9715	572.793	23	524.996	18	496.074	16	461.411	14
SC8m.batch8.bam	SC2m.batch8.bam	86.802	539.443	17	509.277	14	493.973	13	458.451	11
SC8m.batch8.bam	SP4m.batch8.bam	75.5531	474.643	15	454.893	13	442.57	12	426.027	11
SE3m.batch8.bam	SP4m.batch8.bam	83.4025	474.383	21	433.856	17	396.87	14	306.427	9
SC6m.batch8.bam	SC5m.batch8.bam	113.29	471.23	15	444.036	12	413.723	10	378.429	8
NC7f.batch8.bam	SC6m.batch8.bam	113.286	460.184	14	430.367	11	387.086	8	367.829	7
SC3m.batch8.bam	NC9m.batch8.bam	94.6228	445.747	12	428.153	10	428.153	10	411.239	9
NE1m.batch8.bam	NC1m.batch8.bam	91.6035	438.371	13	410.533	10	410.533	10	392.182	9
NC4m.batch8.bam	NC9m.batch8.bam	85.787	423.612	11	402.598	9	387.348	8	352.007	6
SP3m.batch8.bam	SC6m.batch8.bam	69.8159	411.707	13	391.597	11	360.444	9	344.281	8
NE2m.batch8.bam	NC9m.batch8.bam	91.9314	388.367	10	380.034	9	364.638	8	327.123	6
SP4m.batch8.bam	NC5m.batch8.bam	53.32	365.159	16	354.19	15	283.781	10	215.018	6
SC9f.batch8.bam	SP4m.batch8.bam	37.4284	353.2	17	307.495	12	277.932	10	238.462	8
SC8m.batch8.bam	SC6m.batch8.bam	85.7711	344.906	10	324.298	8	281.08	5	281.08	5
SC9f.batch8.bam	SC2m.batch8.bam	105.81	336.186	12	288.12	7	288.12	7	288.12	7
SC9f.batch8.bam	SP1m.batch8.bam	88.6521	334.477	12	314.423	10	314.423	10	261.83	7
SC8m.batch8.bam	SC5m.batch8.bam	116.824	310.313	11	285.056	8	285.056	8	248.793	6
NC4m.batch8.bam	NE1m.batch8.bam	94.0942	301.552	10	262.793	6	250.346	5	250.346	5
NC7f.batch8.bam	SC8m.batch8.bam	79.613	301.531	10	274.731	7	274.731	7	256.982	6
SP3m.batch8.bam	SC8m.batch8.bam	58.8763	297.571	12	280.848	10	252.104	8	213.346	6
NC9m.batch8.bam	SC6m.batch8.bam	86.5288	263.747	13	195.421	6	182.451	5	164.979	4
NE1m.batch8.bam	SP1m.batch8.bam	51.58	261.537	8	250.481	7	250.481	7	231.259	6
NC9m.batch8.bam	SC5m.batch8.bam	93.7285	256.881	7	247.702	6	247.702	6	212.067	4
SC9f.batch8.bam	NE2m.batch8.bam	114.527	254.914	11	205.548	6	176.661	4	142.502	2
SC9f.batch8.bam	SC6m.batch8.bam	67.7062	225.219	7	207.755	5	195.283	4	176.784	3
SP4m.batch8.bam	NC1m.batch8.bam	57.6501	216.963	10	196.701	8	169.898	6	134.707	4
SE1m.batch8.bam	NC1m.batch8.bam	78.2813	214.115	9	185.177	6	170.127	5	152.007	4
SC9f.batch8.bam	NC4m.batch8.bam	69.0694	210.443	9	179.882	6	151.649	4	133.874	3
SC8m.batch8.bam	NC9m.batch8.bam	56.2726	196.553	8	168.303	5	156.052	4	156.052	4
SP4m.batch8.bam	SP1m.batch8.bam	38.1588	186	9	165.043	7	150.574	6	112.961	4
SE1m.batch8.bam	NE1m.batch8.bam	42.478	167.483	7	167.483	7	124.46	4	105.386	3
SC2m.batch8.bam	NE1m.batch8.bam	44.806	164.133	7	142.632	5	142.632	5	125.814	4
NE2m.batch8.bam	SE1m.batch8.bam	77.9182	163.113	6	154.352	5	154.352	5	120.099	3
NE2m.batch8.bam	SP4m.batch8.bam	59.4404	141.171	6	110.658	3	110.658	3	90.9425	2
SP4m.batch8.bam	SC6m.batch8.bam	52.874	134.588	6	116.045	4	116.045	4	98.4233	3
NC4m.batch8.bam	SP4m.batch8.bam	57.0495	131.348	5	121.973	4	106.274	3	86.6235	2
SC9f.batch8.bam	SP3m.batch8.bam	59.1726	125.853	6	104.621	4	75.4158	2	59.1726	1
NC7f.batch8.bam	SC9f.batch8.bam	32.0494	124.465	7	93.2205	4	93.2205	4	58.3836	2
SP3m.batch8.bam	SE1m.batch8.bam	69.972	120.338	5	101.302	3	87.1877	2	69.972	1
SP2m.batch8.bam	NE1m.batch8.bam	66.4217	117.762	4	117.762	4	91.4576	2	91.4576	2
SC3m.batch8.bam	NE1m.batch8.bam	41.1691	115.723	7	88.9337	4	62.0821	2	62.0821	2
NC7f.batch8.bam	SE1m.batch8.bam	77.8306	110.21	3	110.21	3	95.1074	2	77.8306	1
SC2m.batch8.bam	SP4m.batch8.bam	30.095	108.748	6	86.7586	4	73.089	3	73.089	3
SC9f.batch8.bam	NC9m.batch8.bam	35.7687	102.175	5	70.4061	2	70.4061	2	70.4061	2
SC9f.batch8.bam	SC5m.batch8.bam	17.8692	97.0888	7	97.0888	7	33.9731	2	0	0
NC5m.batch8.bam	SC5m.batch8.bam	30.2678	92.9585	5	84.7321	4	69.2516	3	52.5397	2
SP2m.batch8.bam	NC1m.batch8.bam	17.2726	90.1849	8	45.545	3	17.2726	1	0	0
NC7f.batch8.bam	SP4m.batch8.bam	32.2609	81.1176	5	52.3213	2	52.3213	2	52.3213	2
NC5m.batch8.bam	NE1m.batch8.bam	16.8447	79.8305	7	45.8496	3	33.5217	2	0	0
SC6m.batch8.bam	SE1m.batch8.bam	57.9339	76.472	3	57.9339	1	57.9339	1	57.9339	1
SC6m.batch8.bam	NE1m.batch8.bam	25.9249	75.9453	5	57.0378	3	44.5191	2	25.9249	1
SP2m.batch8.bam	SC2m.batch8.bam	16.9767	74.8054	7	16.9767	1	16.9767	1	0	0
SC2m.batch8.bam	SE1m.batch8.bam	21.0862	73.7826	5	53.3941	3	40.1291	2	21.0862	1
SE1m.batch8.bam	SC5m.batch8.bam	27.0212	72.9765	5	44.4921	2	44.4921	2	27.0212	1
SE1m.batch8.bam	SP1m.batch8.bam	26.2425	72.3123	4	72.3123	4	43.6759	2	26.2425	1
SC2m.batch8.bam	NC5m.batch8.bam	44.7101	71.5027	4	44.7101	1	44.7101	1	44.7101	1
SP2m.batch8.bam	NE2m.batch8.bam	18.9333	68.9516	6	33.6282	2	18.9333	1	0	0
NC4m.batch8.bam	NC5m.batch8.bam	40.5778	63.1931	3	53.38	2	40.5778	1	40.5778	1
SC2m.batch8.bam	NC3f.batch8.bam	23.7634	57.9283	5	23.7634	1	23.7634	1	23.7634	1
NC9m.batch8.bam	NC5m.batch8.bam	25.6845	55.9822	3	55.9822	3	43.4103	2	25.6845	1
NC5m.batch8.bam	NC1m.batch8.bam	44.9052	53.1604	2	44.9052	1	44.9052	1	44.9052	1
NE2m.batch8.bam	NC5m.batch8.bam	28.5674	52.6033	3	44.0525	2	28.5674	1	28.5674	1
NC7f.batch8.bam	NC5m.batch8.bam	15.4876	51.912	4	30.8097	2	0	0	0	0
NC9m.batch8.bam	NE1m.batch8.bam	40.495	48.5051	2	40.495	1	40.495	1	40.495	1
SP2m.batch8.bam	SP3m.batch8.bam	16.7831	48.0972	4	29.3068	2	16.7831	1	0	0
NC7f.batch8.bam	SP2m.batch8.bam	10.3464	46.8414	5	0	0	0	0	0	0
SP4m.batch8.bam	SC5m.batch8.bam	19.3566	45.7972	3	36.0692	2	36.0692	2	0	0
SP2m.batch8.bam	SP1m.batch8.bam	19.6977	43.8543	3	35.1319	2	19.6977	1	0	0
NC5m.batch8.bam	SP1m.batch8.bam	13.6732	43.6381	4	13.6732	1	0	0	0	0
SC8m.batch8.bam	NC3f.batch8.bam	29.1079	39.6639	2	29.1079	1	29.1079	1	29.1079	1
SC8m.batch8.bam	NE1m.batch8.bam	19.8987	37.7061	3	19.8987	1	19.8987	1	0	0
SC3m.batch8.bam	NC3f.batch8.bam	29.6059	37.6548	2	29.6059	1	29.6059	1	29.6059	1
NE1m.batch8.bam	NC2f.batch8.bam	12.8955	34.5192	3	25.7143	2	0	0	0	0
SP3m.batch8.bam	NC5m.batch8.bam	14.0426	33.8946	3	14.0426	1	0	0	0	0
NC9m.batch8.bam	SE1m.batch8.bam	17.247	33.3601	2	33.3601	2	33.3601	2	0	0
SP3m.batch8.bam	SP4m.batch8.bam	10.4317	27.9005	3	0	0	0	0	0	0
NC5m.batch8.bam	SE1m.batch8.bam	10.4444	27.306	3	0	0	0	0	0	0
SC9f.batch8.bam	NC3f.batch8.bam	18.6565	26.724	2	18.6565	1	18.6565	1	0	0
NC9m.batch8.bam	SP4m.batch8.bam	9.2704	26.1485	3	0	0	0	0	0	0
SC5m.batch8.bam	NC2f.batch8.bam	8.8219	25.4792	3	0	0	0	0	0	0
NC5m.batch8.bam	NC3f.batch8.bam	15.6321	25.437	2	15.6321	1	0	0	0	0
SP4m.batch8.bam	NE1m.batch8.bam	10.3887	20.3408	2	0	0	0	0	0	0
SP2m.batch8.bam	SC8m.batch8.bam	11.0427	19.9651	2	0	0	0	0	0	0
SC2m.batch8.bam	NC2f.batch8.bam	10.377	18.9257	2	0	0	0	0	0	0
SP2m.batch8.bam	SE3m.batch8.bam	10.3303	18.6683	2	0	0	0	0	0	0
SC9f.batch8.bam	SE1m.batch8.bam	9.4821	17.4859	2	0	0	0	0	0	0
SP4m.batch8.bam	SE1m.batch8.bam	8.7549	16.9125	2	0	0	0	0	0	0
SC9f.batch8.bam	NC5m.batch8.bam	8.6162	16.9121	2	0	0	0	0	0	0
SP2m.batch8.bam	NC5m.batch8.bam	8.23039	16.2417	2	0	0	0	0	0	0
SP2m.batch8.bam	NC9m.batch8.bam	16.0576	16.0576	1	16.0576	1	16.0576	1	0	0
NC2f.batch8.bam	NC1m.batch8.bam	15.1053	15.1053	1	15.1053	1	0	0	0	0
NC5m.batch8.bam	NC2f.batch8.bam	14.5688	14.5688	1	14.5688	1	0	0	0	0
NC2f.batch8.bam	SP1m.batch8.bam	12.4282	12.4282	1	12.4282	1	0	0	0	0
SC3m.batch8.bam	SE3m.batch8.bam	11.7224	11.7224	1	0	0	0	0	0	0
SC9f.batch8.bam	SP2m.batch8.bam	11.6478	11.6478	1	0	0	0	0	0	0
SC8m.batch8.bam	SE1m.batch8.bam	11.6472	11.6472	1	0	0	0	0	0	0
NC9m.batch8.bam	NC2f.batch8.bam	11.1191	11.1191	1	0	0	0	0	0	0
NC7f.batch8.bam	NC2f.batch8.bam	11.1191	11.1191	1	0	0	0	0	0	0
SC9f.batch8.bam	NE1m.batch8.bam	10.2922	10.2922	1	0	0	0	0	0	0
SE3m.batch8.bam	SC5m.batch8.bam	10.0303	10.0303	1	0	0	0	0	0	0
SE3m.batch8.bam	SC6m.batch8.bam	9.9599	9.9599	1	0	0	0	0	0	0
SC3m.batch8.bam	NC5m.batch8.bam	9.6209	9.6209	1	0	0	0	0	0	0
SE3m.batch8.bam	SE1m.batch8.bam	9.4698	9.4698	1	0	0	0	0	0	0
NE2m.batch8.bam	NC2f.batch8.bam	9.2309	9.2309	1	0	0	0	0	0	0
SC3m.batch8.bam	SE1m.batch8.bam	9.10699	9.10699	1	0	0	0	0	0	0
SC8m.batch8.bam	NC2f.batch8.bam	8.9514	8.9514	1	0	0	0	0	0	0
SE3m.batch8.bam	NC2f.batch8.bam	8.7701	8.7701	1	0	0	0	0	0	0
SE3m.batch8.bam	SP1m.batch8.bam	8.7077	8.7077	1	0	0	0	0	0	0
NC2f.batch8.bam	NC3f.batch8.bam	8.7074	8.7074	1	0	0	0	0	0	0
SC3m.batch8.bam	NC2f.batch8.bam	8.4201	8.4201	1	0	0	0	0	0	0
SP3m.batch8.bam	NC2f.batch8.bam	8.4156	8.4156	1	0	0	0	0	0	0
SE3m.batch8.bam	SC2m.batch8.bam	8.4034	8.4034	1	0	0	0	0	0	0
NC9m.batch8.bam	NC3f.batch8.bam	8.2695	8.2695	1	0	0	0	0	0	0
SE3m.batch8.bam	NC1m.batch8.bam	8.2678	8.2678	1	0	0	0	0	0	0
SP4m.batch8.bam	NC3f.batch8.bam	8.13169	8.13169	1	0	0	0	0	0	0
SP2m.batch8.bam	SC5m.batch8.bam	8.1309	8.1309	1	0	0	0	0	0	0
SC6m.batch8.bam	NC3f.batch8.bam	8.112	8.112	1	0	0	0	0	0	0
SC3m.batch8.bam	SP2m.batch8.bam	8.0132	8.0132	1	0	0	0	0	0	0
NC4m.batch9.bam	NC1m.batch9.bam	268.787	3267.73	33	3267.73	33	3252.53	32	3252.53	32
NE2m.batch9.bam	NC3f.batch9.bam	220.033	3235.58	31	3235.58	31	3235.58	31	3216.34	30
NE2m.batch9.bam	NC1m.batch9.bam	223.236	3212.66	32	3212.66	32	3212.66	32	3212.66	32
NC4m.batch9.bam	NC2f.batch9.bam	268.788	3188.66	35	3178.46	34	3178.46	34	3160.14	33
NE2m.batch9.bam	SC5m.batch9.bam	204.017	3182.24	42	3142.42	38	3128.87	37	3094.03	35
SP3m.batch9.bam	NE2m.batch9.bam	215.766	3176.54	35	3176.54	35	3176.54	35	3159.58	34
SC3m.batch9.bam	NC1m.batch9.bam	262.045	3164.09	39	3145.28	37	3145.28	37	3112.06	35
SP2m.batch9.bam	SE1m.batch9.bam	179.433	3163.49	40	3143.98	38	3128.78	37	3110.65	36
SP1m.batch9.bam	NC1m.batch9.bam	245.788	3135.76	36	3126.89	35	3068.71	31	3049.47	30
NE1m.batch9.bam	NC3f.batch9.bam	259.81	3119.75	38	3090.65	35	3090.65	35	3052.97	33
SE1m.batch9.bam	NC2f.batch9.bam	198.257	3090.11	39	3058.84	36	3058.84	36	3021.52	34
NC7f.batch9.bam	NE2m.batch9.bam	206.148	3052.34	40	3032.32	38	2991.36	35	2956.26	33
SC2m.batch9.bam	NC1m.batch9.bam	268.781	3036.59	44	3026.42	43	3001.23	41	2984.59	40
SC2m.batch9.bam	SP1m.batch9.bam	200.062	2442.27	46	2381.72	40	2310.5	35	2276.63	33
SC9f.batch9.bam	SC8m.batch9.bam	127.433	2242.42	47	2190.54	42	2165.48	40	2111.91	37
NC7f.batch9.bam	SP3m.batch9.bam	194.601	2224.02	36	2192.39	33	2168.25	31	2168.25	31
SC3m.batch9.bam	SP1m.batch9.bam	146.185	1863.89	40	1809.53	35	1769.68	32	1735.87	30
SC3m.batch9.bam	SC8m.batch9.bam	185.885	1826.45	29	1816.04	28	1816.04	28	1782.06	26
SP3m.batch9.bam	NC1m.batch9.bam	189.105	1814.69	27	1794.64	25	1778.98	24	1778.98	24
NE2m.batch9.bam	SP1m.batch9.bam	156.56	1724.74	38	1682.16	33	1644.37	30	1575.48	26
NC4m.batch9.bam	NE2m.batch9.bam	139.746	1712.17	32	1675.26	28	1662.99	27	1646.46	26
SP3m.batch9.bam	SC5m.batch9.bam	207.583	1707.2	31	1684.02	29	1684.02	29	1608.65	25
NC7f.batch9.bam	NC1m.batch9.bam	164.679	1666.61	31	1637.98	28	1623.96	27	1590.97	25
SC3m.batch9.bam	SC2m.batch9.bam	135.654	1637.92	36	1580.41	30	1539.06	27	1522.1	26
SC6m.batch9.bam	NC1m.batch9.bam	184.489	1623.88	21	1603.44	19	1603.44	19	1584.39	18
SC5m.batch9.bam	NC1m.batch9.bam	265.116	1623.85	27	1604.2	25	1604.2	25	1604.2	25
NE2m.batch9.bam	SC2m.batch9.bam	151.057	1609.37	36	1543.68	29	1516.2	27	1499.76	26
NC9m.batch9.bam	SC2m.batch9.bam	126.972	1584.65	26	1565.27	24	1552.83	23	1533.03	22
NE2m.batch9.bam	NE1m.batch9.bam	80.6884	1570.99	51	1462.83	40	1435.81	38	1344.56	33
SC6m.batch9.bam	SP1m.batch9.bam	105.137	1498.91	35	1479.34	33	1449.07	31	1414.22	29
SP2m.batch9.bam	NC2f.batch9.bam	136.083	1485.4	29	1457.57	26	1415.65	23	1361.64	20
NC7f.batch9.bam	NC9m.batch9.bam	110.685	1485.32	43	1414.66	36	1387.48	34	1351.68	32
SP3m.batch9.bam	NC9m.batch9.bam	89.0771	1460.94	44	1346.72	33	1331.1	32	1295.11	30
SC3m.batch9.bam	NC4m.batch9.bam	153.853	1435.84	28	1402.93	25	1372.17	23	1372.17	23
SC5m.batch9.bam	NC3f.batch9.bam	123.422	1416.65	24	1386.88	21	1346.71	18	1346.71	18
SC2m.batch9.bam	SC6m.batch9.bam	98.202	1411.67	43	1333.53	35	1264.72	30	1189.69	26
SC3m.batch9.bam	NE2m.batch9.bam	157.19	1393.89	27	1393.89	27	1366.5	25	1350.49	24
NC4m.batch9.bam	SC2m.batch9.bam	138.315	1381.27	35	1362.66	33	1348.21	32	1276.96	28
SC3m.batch9.bam	SC9f.batch9.bam	137.394	1365.98	21	1365.98	21	1365.98	21	1365.98	21
NC7f.batch9.bam	SC5m.batch9.bam	138.53	1354.95	31	1321.65	28	1305.71	27	1270.71	25
NC4m.batch9.bam	SP1m.batch9.bam	171.966	1290.49	27	1239.64	22	1196.48	19	1157.4	17
SP3m.batch9.bam	NC3f.batch9.bam	111.19	1277.68	24	1268.72	23	1255.44	22	1199.94	19
NC4m.batch9.bam	SE1m.batch9.bam	77.886	1228.93	36	1178.65	31	1094.91	25	1078.3	24
NC7f.batch9.bam	NC3f.batch9.bam	143.79	1220.2	23	1212.19	22	1153.21	18	1153.21	18
SC8m.batch9.bam	NC1m.batch9.bam	138.629	1097.53	23	1078.9	21	1047.98	19	1029.94	18
SP3m.batch9.bam	SP1m.batch9.bam	146.069	1069.32	26	1014.2	21	998.773	20	962.988	18
NC4m.batch9.bam	SP3m.batch9.bam	133.178	1065.89	21	1048.68	19	1023.55	17	969.692	14
NC4m.batch9.bam	SC5m.batch9.bam	124.224	1008.83	25	944.246	18	916.122	16	916.122	16
NC7f.batch9.bam	NC4m.batch9.bam	99.2153	999.261	28	934.792	21	906.289	19	852.937	16
NC7f.batch9.bam	SP1m.batch9.bam	160.831	958.958	24	908.033	19	867.358	16	828.14	14
SC3m.batch9.bam	SC6m.batch9.bam	131.879	954.847	22	913.555	18	885.458	16	849.44	14
SC5m.batch9.bam	SP1m.batch9.bam	110.627	916.908	25	864.795	20	837.918	18	803.052	16
SC3m.batch9.bam	SP3m.batch9.bam	120.254	901.464	19	862.362	15	846.772	14	826.968	13
NC7f.batch9.bam	SC2m.batch9.bam	174.967	891.579	22	861.302	19	832.008	17	778.011	14
SP3m.batch9.bam	SC2m.batch9.bam	162.138	887.153	20	860.013	17	846.705	16	846.705	16
NC9m.batch9.bam	SP1m.batch9.bam	88.8733	846.747	23	818.589	20	802.857	19	764.946	17
NC9m.batch9.bam	NC1m.batch9.bam	96.909	842.463	17	833.582	16	818.907	15	784.028	13
SC2m.batch9.bam	SC5m.batch9.bam	174.827	770.96	19	754.1	17	727.126	15	709.271	14
NE1m.batch9.bam	SC5m.batch9.bam	71.9079	756.704	34	678.86	26	596.868	20	473.986	13
SC3m.batch9.bam	NC7f.batch9.bam	127.522	752.804	19	726.155	16	698.216	14	681.724	13
SC8m.batch9.bam	SP1m.batch9.bam	87.9642	749.695	19	718.897	16	694.668	14	675.973	13
NE2m.batch9.bam	SC6m.batch9.bam	62.1843	736.71	19	715.016	17	701.355	16	682.098	15
NC4m.batch9.bam	SC6m.batch9.bam	96.8156	688.398	17	669.592	15	628.339	12	611.051	11
SC9f.batch9.bam	SE3m.batch9.bam	62.367	668.981	27	610.246	21	564.816	18	473.864	13
SC3m.batch9.bam	SC5m.batch9.bam	89.2557	642.625	19	633.226	18	604.739	16	550.045	13
NC4m.batch9.bam	SC8m.batch9.bam	91.654	621.982	14	610.091	13	597.057	12	597.057	12
SC8m.batch9.bam	NE2m.batch9.bam	106.637	600.49	19	562.426	15	521.762	12	504.686	11
SP3m.batch9.bam	NE1m.batch9.bam	64.6446	582.52	23	559.958	21	495.803	16	477.12	15
SE3m.batch9.bam	SC8m.batch9.bam	87.7588	577.515	25	516.031	19	472.863	16	413.474	13
SC9f.batch9.bam	NC1m.batch9.bam	123.066	577.251	11	577.251	11	565.21	10	565.21	10
SC8m.batch9.bam	SC2m.batch9.bam	107.961	574.744	15	555.645	13	527.002	11	510.752	10
SC3m.batch9.bam	SP4m.batch9.bam	73.2123	561.479	21	522.734	17	479.242	14	479.242	14
SP2m.batch9.bam	NC4m.batch9.bam	67.4792	559.372	18	520.366	14	492.122	12	474.026	11
SC8m.batch9.bam	SP4m.batch9.bam	64.0144	508.378	19	458.54	14	430.081	12	412.275	11
NC7f.batch9.bam	NE1m.batch9.bam	62.5423	488.335	19	447.322	15	406.345	12	406.345	12
SC6m.batch9.bam	SC5m.batch9.bam	96.7485	474.254	16	429.407	11	398.562	9	379.405	8
SE3m.batch9.bam	SP4m.batch9.bam	55.2337	469.917	22	415.962	17	401.83	16	294.828	10
NC7f.batch9.bam	SC6m.batch9.bam	120.44	467.154	12	437.174	9	437.174	9	384.243	6
NE1m.batch9.bam	NC1m.batch9.bam	86.5666	456.503	12	448.456	11	448.456	11	413.222	9
NC4m.batch9.bam	NC9m.batch9.bam	75.4092	440.31	14	393.313	9	377.603	8	359.182	7
SC3m.batch9.bam	NC9m.batch9.bam	78.4281	435.233	15	390.968	10	359.683	8	343.505	7
SP3m.batch9.bam	SC6m.batch9.bam	64.0145	405.141	11	386.043	9	370.725	8	354.091	7
SC9f.batch9.bam	SP4m.batch9.bam	37.1912	389.371	18	354.33	14	315.288	11	280.414	9
NE2m.batch9.bam	NC9m.batch9.bam	53.4591	366.356	16	307.458	10	269.518	7	250.661	6
SP4m.batch9.bam	NC5m.batch9.bam	39.3332	351.735	18	324.212	15	238.965	9	204.452	7
SC8m.batch9.bam	SC6m.batch9.bam	89.6712	343.163	9	333.082	8	317.951	7	284.678	5
SC9f.batch9.bam	SP1m.batch9.bam	88.651	341.74	10	315.401	7	315.401	7	315.401	7
SP3m.batch9.bam	SC8m.batch9.bam	81.7993	335.925	12	307.108	9	291.579	8	274.742	7
SC9f.batch9.bam	SC2m.batch9.bam	48.0688	328.756	11	307.714	9	294.492	8	276.322	7
SC8m.batch9.bam	SC5m.batch9.bam	47.9346	320.952	12	300.781	10	285.982	9	252.5	7
NC4m.batch9.bam	NE1m.batch9.bam	66.3244	305.688	10	284.928	8	270.334	7	251.938	6
NE1m.batch9.bam	SP1m.batch9.bam	55.819	295.758	9	295.758	9	283.047	8	265.449	7
NC9m.batch9.bam	SC6m.batch9.bam	56.4264	282.935	15	208.321	7	193.153	6	193.153	6
NC7f.batch9.bam	SC8m.batch9.bam	57.992	278.523	10	261.447	8	261.447	8	225.354	6
SC9f.batch9.bam	NE2m.batch9.bam	118.622	270.41	11	240.216	8	212.963	6	146.414	2
NC9m.batch9.bam	SC5m.batch9.bam	89.3669	226.198	5	226.198	5	211.224	4	211.224	4
SC9f.batch9.bam	NC4m.batch9.bam	83.9154	213.391	8	194.01	6	150.501	3	150.501	3
SP4m.batch9.bam	NC1m.batch9.bam	56.6564	202.349	9	192.576	8	165.766	6	148.65	5
SC9f.batch9.bam	SC6m.batch9.bam	59.5893	196.549	7	175.94	5	162.857	4	162.857	4
SE1m.batch9.bam	NE1m.batch9.bam	72.8512	196.514	6	188.281	5	175.66	4	158.796	3
SP4m.batch9.bam	SP1m.batch9.bam	43.6624	195.276	11	145.385	6	145.385	6	92.2986	3
SC8m.batch9.bam	NC9m.batch9.bam	43.6273	187.794	8	157.264	5	157.264	5	141.009	4
SE1m.batch9.bam	NC1m.batch9.bam	78.283	186.109	8	146.557	4	134.198	3	134.198	3
SC2m.batch9.bam	NE1m.batch9.bam	49.3214	163.912	6	163.912	6	150.244	5	132.475	4
SC9f.batch9.bam	SP3m.batch9.bam	89.2228	146.228	5	134.545	4	106.06	2	89.2228	1
NE2m.batch9.bam	SP4m.batch9.bam	57.385	141.878	7	102.175	3	102.175	3	102.175	3
NC4m.batch9.bam	SP4m.batch9.bam	58.787	140.551	6	119.711	4	119.711	4	102.439	3
SP2m.batch9.bam	NE1m.batch9.bam	44.4629	136.535	8	106.429	5	66.4203	2	66.4203	2
SP4m.batch9.bam	SC6m.batch9.bam	52.874	134.142	6	114.367	4	114.367	4	98.2889	3
SC3m.batch9.bam	NE1m.batch9.bam	62.4737	133.626	5	116.598	3	116.598	3	116.598	3
SC9f.batch9.bam	SC5m.batch9.bam	44.0443	121.054	6	121.054	6	82.922	3	66.8181	2
NE2m.batch9.bam	SE1m.batch9.bam	78.0211	119.978	5	90.3814	2	78.0211	1	78.0211	1
SP3m.batch9.bam	SE1m.batch9.bam	77.2406	114.886	4	97.4751	2	97.4751	2	97.4751	2
SC9f.batch9.bam	NC9m.batch9.bam	46.6791	112.953	6	82.0394	3	68.24	2	68.24	2
SC6m.batch9.bam	NE1m.batch9.bam	25.9246	108.79	7	77.6138	4	63.1008	3	46.0829	2
SC2m.batch9.bam	SP4m.batch9.bam	24.5049	107.71	7	78.1978	4	64.5282	3	45.3491	2
NC7f.batch9.bam	SE1m.batch9.bam	58.0616	97.6482	4	89.1237	3	76.0388	2	58.0616	1
NC5m.batch9.bam	SC5m.batch9.bam	28.6404	85.9332	4	85.9332	4	71.7565	3	54.6217	2
NC7f.batch9.bam	SC9f.batch9.bam	27.4704	84.7313	6	55.2225	3	27.4704	1	27.4704	1
SP2m.batch9.bam	NC1m.batch9.bam	19.5037	81.2893	7	36.7833	2	36.7833	2	0	0
NC4m.batch9.bam	NC5m.batch9.bam	45.9339	78.8011	4	59.5005	2	45.9339	1	45.9339	1
SC6m.batch9.bam	SE1m.batch9.bam	57.5244	77.3653	3	57.5244	1	57.5244	1	57.5244	1
SE1m.batch9.bam	SC5m.batch9.bam	28.0031	73.0243	5	45.4126	2	45.4126	2	28.0031	1
SE1m.batch9.bam	SP1m.batch9.bam	26.9035	70.5252	4	70.5252	4	43.5278	2	26.9035	1
NC5m.batch9.bam	NE1m.batch9.bam	16.832	69.6702	6	32.6945	2	16.832	1	0	0
NC7f.batch9.bam	SP4m.batch9.bam	24.4371	68.5942	5	44.4964	2	44.4964	2	44.4964	2
NC9m.batch9.bam	NC5m.batch9.bam	46.2124	67.3151	3	58.7618	2	46.2124	1	46.2124	1
SP2m.batch9.bam	SC2m.batch9.bam	16.9325	66.9442	6	16.9325	1	16.9325	1	0	0
NE2m.batch9.bam	NC5m.batch9.bam	31.7658	65.5149	4	47.2438	2	31.7658	1	31.7658	1
SC2m.batch9.bam	SE1m.batch9.bam	18.0259	59.2988	5	31.1482	2	18.0259	1	0	0
SC2m.batch9.bam	NC5m.batch9.bam	41.4554	57.9823	3	41.4554	1	41.4554	1	41.4554	1
NC7f.batch9.bam	NC5m.batch9.bam	25.407	54.9083	4	25.407	1	25.407	1	25.407	1
SP2m.batch9.bam	SP3m.batch9.bam	10.464	54.5363	6	0	0	0	0	0	0
NC5m.batch9.bam	NC1m.batch9.bam	40.9101	49.1569	2	40.9101	1	40.9101	1	40.9101	1
SP2m.batch9.bam	NE2m.batch9.bam	17.6009	48.2634	4	30.7883	2	17.6009	1	0	0
SP2m.batch9.bam	SP1m.batch9.bam	19.6959	47.6631	3	36.9748	2	36.9748	2	0	0
SC8m.batch9.bam	NE1m.batch9.bam	18.0924	45.62	3	34.4455	2	34.4455	2	0	0
SC8m.batch9.bam	NC3f.batch9.bam	26.0745	44.1557	3	26.0745	1	26.0745	1	26.0745	1
NC5m.batch9.bam	NC3f.batch9.bam	15.6281	42.2373	4	15.6281	1	0	0	0	0
NC9m.batch9.bam	SE1m.batch9.bam	17.8524	39.6384	3	17.8524	1	17.8524	1	0	0
NC9m.batch9.bam	NE1m.batch9.bam	31.5135	39.5647	2	31.5135	1	31.5135	1	31.5135	1
SP4m.batch9.bam	SC5m.batch9.bam	19.766	38.2284	3	19.766	1	19.766	1	0	0
SP3m.batch9.bam	NC5m.batch9.bam	15.478	37.6874	3	28.7771	2	0	0	0	0
NC5m.batch9.bam	SP1m.batch9.bam	11.208	37.2268	4	0	0	0	0	0	0
NC5m.batch9.bam	SE1m.batch9.bam	10.0055	36.0993	4	0	0	0	0	0	0
NC5m.batch9.bam	NC2f.batch9.bam	14.4608	31.7884	3	14.4608	1	0	0	0	0
NC7f.batch9.bam	SP2m.batch9.bam	13.0424	31.4959	3	13.0424	1	0	0	0	0
NC9m.batch9.bam	SP4m.batch9.bam	13.383	31.3161	3	13.383	1	0	0	0	0
SP3m.batch9.bam	SP4m.batch9.bam	11.6193	31.0406	3	0	0	0	0	0	0
SC9f.batch9.bam	NC3f.batch9.bam	18.6751	29.2224	2	18.6751	1	18.6751	1	0	0
SP2m.batch9.bam	SE3m.batch9.bam	10.3263	28.5996	3	0	0	0	0	0	0
SP2m.batch9.bam	NC5m.batch9.bam	11.2375	28.137	3	0	0	0	0	0	0
NC9m.batch9.bam	NC2f.batch9.bam	9.9991	27.4937	3	0	0	0	0	0	0
SC2m.batch9.bam	NC3f.batch9.bam	9.4276	27.4021	3	0	0	0	0	0	0
SC3m.batch9.bam	SP2m.batch9.bam	9.7663	27.2491	3	0	0	0	0	0	0
SC6m.batch9.bam	NC5m.batch9.bam	10.0902	27.0514	3	0	0	0	0	0	0
SP4m.batch9.bam	NE1m.batch9.bam	9.5304	25.7792	3	0	0	0	0	0	0
SC3m.batch9.bam	SE3m.batch9.bam	16.5817	25.0863	2	16.5817	1	16.5817	1	0	0
SC3m.batch9.bam	NC3f.batch9.bam	22.3638	22.3638	1	22.3638	1	22.3638	1	22.3638	1
SE3m.batch9.bam	NC1m.batch9.bam	10.5377	20.8664	2	0	0	0	0	0	0
NC7f.batch9.bam	NC2f.batch9.bam	11.1175	20.5868	2	0	0	0	0	0	0
SP2m.batch9.bam	SC8m.batch9.bam	11.0427	19.8729	2	0	0	0	0	0	0
SC9f.batch9.bam	SE1m.batch9.bam	9.4834	18.123	2	0	0	0	0	0	0
SP3m.batch9.bam	NC2f.batch9.bam	9.2106	17.7189	2	0	0	0	0	0	0
SC9f.batch9.bam	NC5m.batch9.bam	8.5979	16.6204	2	0	0	0	0	0	0
SC6m.batch9.bam	NC3f.batch9.bam	8.39851	16.5397	2	0	0	0	0	0	0
SP2m.batch9.bam	NC9m.batch9.bam	16.0602	16.0602	1	16.0602	1	16.0602	1	0	0
NC2f.batch9.bam	NC1m.batch9.bam	14.9019	14.9019	1	14.9019	1	0	0	0	0
NE1m.batch9.bam	NC2f.batch9.bam	14.4169	14.4169	1	14.4169	1	0	0	0	0
SE3m.batch9.bam	NC5m.batch9.bam	11.8644	11.8644	1	0	0	0	0	0	0
SC9f.batch9.bam	SP2m.batch9.bam	11.6485	11.6485	1	0	0	0	0	0	0
SE3m.batch9.bam	SC5m.batch9.bam	10.5191	10.5191	1	0	0	0	0	0	0
NC1m.batch9.bam	NC3f.batch9.bam	10.3359	10.3359	1	0	0	0	0	0	0
SC9f.batch9.bam	NE1m.batch9.bam	10.1824	10.1824	1	0	0	0	0	0	0
SC3m.batch9.bam	NC5m.batch9.bam	9.6048	9.6048	1	0	0	0	0	0	0
NC2f.batch9.bam	NC3f.batch9.bam	9.5322	9.5322	1	0	0	0	0	0	0
SE3m.batch9.bam	SP1m.batch9.bam	9.5252	9.5252	1	0	0	0	0	0	0
SP1m.batch9.bam	NC3f.batch9.bam	9.3881	9.3881	1	0	0	0	0	0	0
SE3m.batch9.bam	NC9m.batch9.bam	9.1882	9.1882	1	0	0	0	0	0	0
SE1m.batch9.bam	NC3f.batch9.bam	9.0102	9.0102	1	0	0	0	0	0	0
SP2m.batch9.bam	SC6m.batch9.bam	8.8807	8.8807	1	0	0	0	0	0	0
SE3m.batch9.bam	SP3m.batch9.bam	8.7906	8.7906	1	0	0	0	0	0	0
NC2f.batch9.bam	SP1m.batch9.bam	8.788	8.788	1	0	0	0	0	0	0
SC3m.batch9.bam	SE1m.batch9.bam	8.6166	8.6166	1	0	0	0	0	0	0
SC6m.batch9.bam	NC2f.batch9.bam	8.5926	8.5926	1	0	0	0	0	0	0
SP4m.batch9.bam	NC2f.batch9.bam	8.4971	8.4971	1	0	0	0	0	0	0
SC8m.batch9.bam	NC5m.batch9.bam	8.3787	8.3787	1	0	0	0	0	0	0
SC8m.batch9.bam	NC2f.batch9.bam	8.3366	8.3366	1	0	0	0	0	0	0
SP4m.batch9.bam	SE1m.batch9.bam	8.2061	8.2061	1	0	0	0	0	0	0
SP2m.batch9.bam	NC3f.batch9.bam	8.1262	8.1262	1	0	0	0	0	0	0
SE3m.batch9.bam	SE1m.batch9.bam	8.1194	8.1194	1	0	0	0	0	0	0
SC2m.batch9.bam	NC2f.batch9.bam	8.0041	8.0041	1	0	0	0	0	0	0
NC4m.batch10.bam	NC1m.batch10.bam	278.545	3222.45	31	3222.45	31	3222.45	31	3222.45	31
NE2m.batch10.bam	SC5m.batch10.bam	270.969	3212.49	27	3212.49	27	3198.62	26	3198.62	26
NE2m.batch10.bam	NC3f.batch10.bam	179.068	3197.18	34	3186.23	33	3186.23	33	3167.33	32
SP3m.batch10.bam	NE2m.batch10.bam	268.788	3176.31	30	3165.38	29	3153.1	28	3153.1	28
SE1m.batch10.bam	NC2f.batch10.bam	268.784	3159.32	37	3128.6	34	3115.22	33	3115.22	33
SP1m.batch10.bam	NC1m.batch10.bam	253.053	3142.96	30	3133.1	29	3133.1	29	3133.1	29
SP2m.batch10.bam	SE1m.batch10.bam	261.405	3135.29	41	3115.24	39	3088.92	37	3069.62	36
SC3m.batch10.bam	NC1m.batch10.bam	203.918	3134.98	47	3117.05	45	3073.35	42	3018.37	39
NE2m.batch10.bam	NC1m.batch10.bam	264.758	3116.97	33	3116.97	33	3116.97	33	3100.01	32
NE1m.batch10.bam	NC3f.batch10.bam	186.866	3100.23	35	3100.23	35	3060.32	32	3060.32	32
NC7f.batch10.bam	NE2m.batch10.bam	268.781	3060.09	41	3060.09	41	3030.86	39	2993.74	37
NC4m.batch10.bam	NC2f.batch10.bam	236.657	3053.95	31	3042.22	30	3029.75	29	2993.95	27
SC2m.batch10.bam	NC1m.batch10.bam	204.017	2986.37	47	2945.71	43	2914.78	41	2894.89	40
SC2m.batch10.bam	SP1m.batch10.bam	127.826	2489.74	48	2460.72	45	2448.33	44	2395.94	41
SC9f.batch10.bam	SC8m.batch10.bam	167.957	2245.4	44	2203.37	40	2147.16	36	2094.8	33
NC7f.batch10.bam	SP3m.batch10.bam	162.731	2227.45	37	2205.63	35	2161.95	32	2129.1	30
SC3m.batch10.bam	SP1m.batch10.bam	141.331	1906.19	44	1846.84	38	1803.99	35	1750.33	32
SP3m.batch10.bam	NC1m.batch10.bam	152.64	1812.53	26	1801.16	25	1801.16	25	1765.71	23
SC3m.batch10.bam	SC8m.batch10.bam	148.309	1788.54	34	1770.85	32	1730.74	29	1679.11	26
NC7f.batch10.bam	NC1m.batch10.bam	198.049	1757.74	25	1747.57	24	1747.57	24	1730.45	23
SP3m.batch10.bam	SC5m.batch10.bam	131.958	1755	35	1691.73	29	1666.48	27	1647.07	26
NE2m.batch10.bam	SP1m.batch10.bam	163.066	1689.82	35	1649.45	31	1595.13	27	1559.81	25
NC4m.batch10.bam	NE2m.batch10.bam	190.892	1671.23	30	1633.71	26	1621.5	25	1565.35	22
SC5m.batch10.bam	NC1m.batch10.bam	266.533	1635.77	27	1606.79	24	1594.68	23	1556.73	21
SC6m.batch10.bam	NC1m.batch10.bam	131.801	1559.18	26	1540.13	24	1512.11	22	1493.46	21
NC9m.batch10.bam	SC2m.batch10.bam	118.47	1553.99	31	1534.95	29	1494.35	26	1459.02	24
SC3m.batch10.bam	SC2m.batch10.bam	111.759	1529.98	37	1473.86	31	1433.65	28	1415.58	27
NE2m.batch10.bam	NE1m.batch10.bam	70.7468	1518.01	47	1469.14	42	1431.12	39	1336.56	34
SC6m.batch10.bam	SP1m.batch10.bam	110.144	1512.39	39	1451.43	33	1408.72	30	1391.09	29
SP3m.batch10.bam	NC9m.batch10.bam	113.351	1510.29	38	1463.62	33	1448.59	32	1395.67	29
NE2m.batch10.bam	SC2m.batch10.bam	167.456	1500.29	39	1459.75	35	1379.18	29	1305.49	25
SC3m.batch10.bam	NC4m.batch10.bam	140.275	1484.45	29	1446.35	25	1406.13	22	1368.04	20
SC3m.batch10.bam	SC9f.batch10.bam	152.752	1471.74	23	1462.86	22	1446.94	21	1446.94	21
NC7f.batch10.bam	NC9m.batch10.bam	144.841	1461.57	39	1430.96	36	1391.59	33	1315.97	29
SC3m.batch10.bam	NE2m.batch10.bam	120.176	1434.36	36	1368.87	29	1344.22	27	1288.26	24
SP2m.batch10.bam	NC2f.batch10.bam	143.189	1424.48	28	1374.9	23	1345.88	21	1345.88	21
NC7f.batch10.bam	SC5m.batch10.bam	156.163	1410.82	28	1383.11	25	1370.79	24	1354.45	23
SC5m.batch10.bam	NC3f.batch10.bam	158.192	1381.78	20	1373.59	19	1361.39	18	1361.39	18
SC2m.batch10.bam	SC6m.batch10.bam	95.7594	1367.59	40	1298.4	33	1200.32	26	1181.2	25
NC4m.batch10.bam	SE1m.batch10.bam	99.9512	1354.23	38	1328.22	35	1257.56	30	1222.15	28
NC4m.batch10.bam	SC2m.batch10.bam	112.526	1326.01	40	1229.02	30	1187.97	27	1116.29	23
NC7f.batch10.bam	NC3f.batch10.bam	167.799	1321.24	22	1310.29	21	1310.29	21	1291.06	20
NC4m.batch10.bam	SP1m.batch10.bam	142.725	1241.12	23	1201.88	19	1201.88	19	1182.69	18
SP3m.batch10.bam	NC3f.batch10.bam	119.909	1224.64	17	1224.64	17	1224.64	17	1204.67	16
SC8m.batch10.bam	NC1m.batch10.bam	140.44	1085.66	20	1077	19	1063.75	18	1063.75	18
NC4m.batch10.bam	SP3m.batch10.bam	100.09	1050.14	23	1030.8	21	1005.37	19	969.123	17
NC7f.batch10.bam	NC4m.batch10.bam	155.807	1045.88	21	1025.48	19	1000.46	17	983.476	16
NC4m.batch10.bam	SC5m.batch10.bam	160.972	1025.17	22	991.323	18	950.294	15	950.294	15
SP3m.batch10.bam	SP1m.batch10.bam	85.0167	983.159	28	928.807	23	873.464	19	800.604	15
SC3m.batch10.bam	SC6m.batch10.bam	129.151	927.9	25	877.427	20	822.171	16	787.014	14
NC7f.batch10.bam	SP1m.batch10.bam	131.253	921.908	25	864.692	19	837.298	17	780.977	14
SC5m.batch10.bam	SP1m.batch10.bam	161.793	915.002	24	834.302	16	819.213	15	784.961	13
SP3m.batch10.bam	SC2m.batch10.bam	98.8971	879.918	24	850.109	21	811.512	18	775.544	16
SC3m.batch10.bam	SP3m.batch10.bam	156.753	877.338	21	845.861	18	788.663	14	769.623	13
NC9m.batch10.bam	SP1m.batch10.bam	97.6889	855.291	24	828.25	21	815.652	20	778.125	18
SC8m.batch10.bam	SP1m.batch10.bam	84.4167	847.754	24	809.001	20	779.347	18	742.862	16
NC7f.batch10.bam	SC2m.batch10.bam	86.9614	825.099	24	814.702	23	746.767	18	694.902	15
NC9m.batch10.bam	NC1m.batch10.bam	83.7037	803.407	25	743.866	19	743.866	19	704.616	17
SC3m.batch10.bam	NC7f.batch10.bam	106.998	795.559	20	767.089	17	767.089	17	749.745	16
NE1m.batch10.bam	SC5m.batch10.bam	71.3548	782.881	30	711.063	23	640.831	18	605.311	16
SC2m.batch10.bam	SC5m.batch10.bam	127.712	772.662	23	733.841	19	705.663	17	651.208	14
NE2m.batch10.bam	SC6m.batch10.bam	119.614	703.895	16	693.961	15	652.486	12	632.525	11
NC4m.batch10.bam	SC6m.batch10.bam	96.7802	669.161	18	629.628	14	601.156	12	564.992	10
SC3m.batch10.bam	SC5m.batch10.bam	133.138	663.884	19	633.455	16	618.644	15	580.063	13
SC8m.batch10.bam	NE2m.batch10.bam	104.606	651.043	17	622.78	14	609.663	13	590.08	12
SC9f.batch10.bam	SE3m.batch10.bam	67.3399	644.556	25	596.952	20	536.662	16	460.935	12
SC8m.batch10.bam	SC2m.batch10.bam	116.832	616.786	20	567.627	15	515.74	11	498.058	10
NC4m.batch10.bam	SC8m.batch10.bam	90.562	610.456	11	610.456	11	596.308	10	596.308	10
SP3m.batch10.bam	NE1m.batch10.bam	66.185	583.159	19	561.96	17	548.283	16	494.002	13
SC3m.batch10.bam	SP4m.batch10.bam	82.4632	581.972	20	546.139	16	546.139	16	492.831	13
SP2m.batch10.bam	NC4m.batch10.bam	95.7407	572.498	17	532.56	13	506.446	11	506.446	11
SE3m.batch10.bam	SC8m.batch10.bam	88.93	568.109	24	513.828	18	500.165	17	429.916	13
SC9f.batch10.bam	NC1m.batch10.bam	88.2161	554.99	12	554.99	12	530.32	10	530.32	10
NC7f.batch10.bam	NE1m.batch10.bam	69.0986	536.109	18	498.986	14	498.986	14	462.531	12
SC8m.batch10.bam	SP4m.batch10.bam	59.6421	502.597	18	442.867	12	430.79	11	411.105	10
SE3m.batch10.bam	SP4m.batch10.bam	63.3488	489.935	22	447.342	17	405.252	14	333.25	10
SC6m.batch10.bam	SC5m.batch10.bam	119.071	481.997	13	454.641	10	439.181	9	401.507	7
NC7f.batch10.bam	SC6m.batch10.bam	120.428	452.66	12	433.855	10	404.624	8	385.386	7
SC9f.batch10.bam	SP4m.batch10.bam	40.0823	432.721	22	378.359	16	310.797	11	273.039	9
NE1m.batch10.bam	NC1m.batch10.bam	89.8857	430.617	12	412.062	10	397.436	9	380.823	8
SP3m.batch10.bam	SC6m.batch10.bam	115.11	424.879	12	397.124	9	397.124	9	362.571	7
NC4m.batch10.bam	NC9m.batch10.bam	83.0383	415.94	13	385.206	10	385.206	10	367.877	9
SC3m.batch10.bam	NC9m.batch10.bam	72.4357	415.346	14	397.748	12	356.083	9	321.309	7
SP4m.batch10.bam	NC5m.batch10.bam	53.4714	359.992	15	349.018	14	290.699	10	238.597	7
NE2m.batch10.bam	NC9m.batch10.bam	78.0239	347.045	11	325.922	9	325.922	9	289.655	7
SC8m.batch10.bam	SC6m.batch10.bam	83.1807	336.818	9	325.991	8	281.916	5	281.916	5
SC8m.batch10.bam	SC5m.batch10.bam	65.0155	335.369	11	306.247	8	306.247	8	269.871	6
SC9f.batch10.bam	SC2m.batch10.bam	108.35	331.218	7	322.985	6	322.985	6	322.985	6
NC4m.batch10.bam	NE1m.batch10.bam	94.154	319.524	9	299.021	7	284.433	6	267.361	5
NE1m.batch10.bam	SP1m.batch10.bam	48.1659	302.479	9	291.531	8	291.531	8	291.531	8
SC9f.batch10.bam	SP1m.batch10.bam	67.1302	301.531	10	269.822	7	269.822	7	269.822	7
NC7f.batch10.bam	SC8m.batch10.bam	59.1248	295.786	10	266.594	7	251.718	6	251.718	6
SP3m.batch10.bam	SC8m.batch10.bam	62.1096	289.037	10	270.134	8	255.275	7	235.991	6
NC9m.batch10.bam	SC5m.batch10.bam	87.7739	263.192	7	252.719	6	252.719	6	233.951	5
NC9m.batch10.bam	SC6m.batch10.bam	69.9144	248.629	12	158.64	3	158.64	3	158.64	3
SC9f.batch10.bam	NE2m.batch10.bam	114.524	241.733	10	215.485	7	175.683	4	142.505	2
SC9f.batch10.bam	NC4m.batch10.bam	72.922	234.828	8	215.571	6	188.287	4	188.287	4
SP4m.batch10.bam	NC1m.batch10.bam	59.1329	214.281	9	204.578	8	190.887	7	135.426	4
SE1m.batch10.bam	NE1m.batch10.bam	68.4839	205.67	6	205.67	6	178.337	4	161.474	3
SP4m.batch10.bam	SP1m.batch10.bam	39.4942	201.365	11	154.62	6	154.62	6	117.621	4
SC9f.batch10.bam	SC6m.batch10.bam	66.0259	192.477	6	171.105	4	171.105	4	171.105	4
SE1m.batch10.bam	NC1m.batch10.bam	78.332	182.339	8	154.05	5	140.376	4	122.532	3
SC2m.batch10.bam	NE1m.batch10.bam	49.7013	179.951	6	159.154	4	159.154	4	159.154	4
SC8m.batch10.bam	NC9m.batch10.bam	34.2095	174.779	11	116.279	5	116.279	5	82.6461	3
NE2m.batch10.bam	SP4m.batch10.bam	37.1299	152.622	8	123.145	5	108.4	4	89.1659	3
SC9f.batch10.bam	SP3m.batch10.bam	89.2367	146.749	6	118.724	3	89.2367	1	89.2367	1
NE2m.batch10.bam	SE1m.batch10.bam	77.4219	143.553	6	115.49	3	115.49	3	97.6969	2
SC9f.batch10.bam	SC5m.batch10.bam	44.041	140.476	7	140.476	7	88.5148	3	70.6456	2
SP2m.batch10.bam	NE1m.batch10.bam	63.449	139.567	6	121.214	4	95.0225	2	95.0225	2
SC3m.batch10.bam	NE1m.batch10.bam	57.7462	139.522	6	113.278	3	113.278	3	113.278	3
NC4m.batch10.bam	SP4m.batch10.bam	50.9077	123.902	5	114.09	4	114.09	4	94.4389	3
SC2m.batch10.bam	SP4m.batch10.bam	31.4577	118.406	7	86.726	4	73.0564	3	73.0564	3
NC7f.batch10.bam	SE1m.batch10.bam	37.6732	103.138	4	103.138	4	103.138	4	85.1939	3
NC7f.batch10.bam	SC9f.batch10.bam	31.7329	99.1651	7	48.7471	2	48.7471	2	31.7329	1
SP4m.batch10.bam	SC6m.batch10.bam	39.769	97.3768	4	97.3768	4	82.2688	3	65.9545	2
SP3m.batch10.bam	SE1m.batch10.bam	77.2757	97.2585	3	77.2757	1	77.2757	1	77.2757	1
SC9f.batch10.bam	NC9m.batch10.bam	21.4535	89.9793	6	68.879	4	55.0796	3	21.4535	1
SC6m.batch10.bam	NE1m.batch10.bam	25.9249	87.5192	6	65.2359	4	25.9249	1	25.9249	1
SP2m.batch10.bam	NC1m.batch10.bam	19.5027	87.4815	8	34.4065	2	19.5027	1	0	0
NC5m.batch10.bam	SC5m.batch10.bam	25.9813	87.4622	5	76.3192	4	60.8387	3	25.9813	1
SE1m.batch10.bam	SP1m.batch10.bam	26.3377	85.2103	6	58.6425	3	44.4246	2	26.3377	1
SP2m.batch10.bam	SP3m.batch10.bam	17.9573	83.7941	7	47.2269	3	34.7439	2	0	0
NC7f.batch10.bam	SP4m.batch10.bam	28.7744	79.6235	5	62.0157	3	48.8348	2	48.8348	2
SC6m.batch10.bam	SE1m.batch10.bam	57.8745	76.5926	3	57.8745	1	57.8745	1	57.8745	1
SP2m.batch10.bam	SC2m.batch10.bam	16.9447	76.5538	7	16.9447	1	16.9447	1	0	0
SE1m.batch10.bam	SC5m.batch10.bam	27.9843	73.4435	5	45.4349	2	45.4349	2	27.9843	1
NC4m.batch10.bam	NC5m.batch10.bam	45.1789	68.0541	3	58.8427	2	45.1789	1	45.1789	1
NC5m.batch10.bam	NE1m.batch10.bam	15.965	59.2564	5	41.9257	3	0	0	0	0
NC7f.batch10.bam	NC5m.batch10.bam	31.6737	56.7287	3	45.4954	2	31.6737	1	31.6737	1
NC5m.batch10.bam	NC1m.batch10.bam	46.6372	54.9694	2	46.6372	1	46.6372	1	46.6372	1
NC9m.batch10.bam	NC5m.batch10.bam	24.879	52.3437	3	52.3437	3	24.879	1	24.879	1
SC2m.batch10.bam	SE1m.batch10.bam	18.1016	52.0593	4	18.1016	1	18.1016	1	0	0
SC2m.batch10.bam	NC5m.batch10.bam	25.5546	51.5826	3	42.9538	2	42.9538	2	25.5546	1
SP4m.batch10.bam	SC5m.batch10.bam	19.4939	49.7869	4	31.7244	2	19.4939	1	0	0
SP2m.batch10.bam	SP1m.batch10.bam	18.4707	45.0293	3	35.7463	2	35.7463	2	0	0
NE2m.batch10.bam	NC5m.batch10.bam	31.4911	44.7941	2	44.7941	2	31.4911	1	31.4911	1
NC5m.batch10.bam	NC3f.batch10.bam	15.621	43.9916	4	15.621	1	0	0	0	0
NC5m.batch10.bam	SE1m.batch10.bam	14.2785	41.7499	4	14.2785	1	0	0	0	0
SP2m.batch10.bam	NE2m.batch10.bam	18.9379	41.1488	3	32.537	2	18.9379	1	0	0
NC9m.batch10.bam	NE1m.batch10.bam	32.8211	41.0337	2	32.8211	1	32.8211	1	32.8211	1
SC3m.batch10.bam	NC3f.batch10.bam	29.6083	38.9028	2	29.6083	1	29.6083	1	29.6083	1
SP3m.batch10.bam	SP4m.batch10.bam	11.0197	38.0976	4	0	0	0	0	0	0
NC9m.batch10.bam	SP4m.batch10.bam	13.7238	36.4313	3	27.1068	2	0	0	0	0
NC5m.batch10.bam	SP1m.batch10.bam	13.6097	31.8053	3	13.6097	1	0	0	0	0
NE1m.batch10.bam	NC2f.batch10.bam	13.8242	31.658	3	13.8242	1	0	0	0	0
SC8m.batch10.bam	NE1m.batch10.bam	18.1229	30.4816	2	30.4816	2	18.1229	1	0	0
NC7f.batch10.bam	SP2m.batch10.bam	19.6881	30.022	2	19.6881	1	19.6881	1	0	0
SC8m.batch10.bam	NC3f.batch10.bam	29.6063	29.6063	1	29.6063	1	29.6063	1	29.6063	1
SC8m.batch10.bam	NC2f.batch10.bam	10.6622	28.5818	3	0	0	0	0	0	0
SC9f.batch10.bam	SE1m.batch10.bam	9.1596	26.864	3	0	0	0	0	0	0
SC3m.batch10.bam	SE1m.batch10.bam	9.9753	26.6642	3	0	0	0	0	0	0
SC2m.batch10.bam	NC3f.batch10.bam	9.3881	26.2612	3	0	0	0	0	0	0
NC9m.batch10.bam	SE1m.batch10.bam	17.9851	26.1578	2	17.9851	1	17.9851	1	0	0
SP3m.batch10.bam	NC5m.batch10.bam	13.2542	26.0471	2	26.0471	2	0	0	0	0
SC6m.batch10.bam	NC5m.batch10.bam	8.9613	25.5927	3	0	0	0	0	0	0
NC5m.batch10.bam	NC2f.batch10.bam	15.3513	24.17	2	15.3513	1	0	0	0	0
SC3m.batch10.bam	SE3m.batch10.bam	14.5418	23.0638	2	14.5418	1	0	0	0	0
SE3m.batch10.bam	SE1m.batch10.bam	12.4703	21.4369	2	12.4703	1	0	0	0	0
NC2f.batch10.bam	SP1m.batch10.bam	11.5488	21.0816	2	0	0	0	0	0	0
SE3m.batch10.bam	NE2m.batch10.bam	11.6493	20.7448	2	0	0	0	0	0	0
NC7f.batch10.bam	SE3m.batch10.bam	12.44	20.6759	2	12.44	1	0	0	0	0
NC7f.batch10.bam	NC2f.batch10.bam	11.083	20.4186	2	0	0	0	0	0	0
SE3m.batch10.bam	SC6m.batch10.bam	11.8805	20.1892	2	0	0	0	0	0	0
SP2m.batch10.bam	SC8m.batch10.bam	11.0395	20.1231	2	0	0	0	0	0	0
SP2m.batch10.bam	NC5m.batch10.bam	10.8452	19.9892	2	0	0	0	0	0	0
SE3m.batch10.bam	NC4m.batch10.bam	9.99171	19.325	2	0	0	0	0	0	0
SE3m.batch10.bam	SP1m.batch10.bam	10.3543	19.2856	2	0	0	0	0	0	0
SP2m.batch10.bam	SE3m.batch10.bam	10.3263	18.8813	2	0	0	0	0	0	0
SP2m.batch10.bam	SC5m.batch10.bam	8.8899	17.038	2	0	0	0	0	0	0
SP4m.batch10.bam	SE1m.batch10.bam	8.4741	16.8772	2	0	0	0	0	0	0
SC3m.batch10.bam	NC2f.batch10.bam	8.4357	16.6776	2	0	0	0	0	0	0
SC9f.batch10.bam	NC5m.batch10.bam	8.30009	16.4257	2	0	0	0	0	0	0
SC9f.batch10.bam	NC3f.batch10.bam	14.1004	14.1004	1	14.1004	1	0	0	0	0
SC9f.batch10.bam	SP2m.batch10.bam	11.644	11.644	1	0	0	0	0	0	0
NC9m.batch10.bam	NC2f.batch10.bam	11.1178	11.1178	1	0	0	0	0	0	0
SE3m.batch10.bam	SC5m.batch10.bam	10.4828	10.4828	1	0	0	0	0	0	0
SE3m.batch10.bam	SP3m.batch10.bam	10.2374	10.2374	1	0	0	0	0	0	0
NC1m.batch10.bam	NC3f.batch10.bam	10.1212	10.1212	1	0	0	0	0	0	0
NC2f.batch10.bam	NC1m.batch10.bam	9.7643	9.7643	1	0	0	0	0	0	0
SE3m.batch10.bam	NC2f.batch10.bam	9.7078	9.7078	1	0	0	0	0	0	0
SP4m.batch10.bam	NE1m.batch10.bam	9.5304	9.5304	1	0	0	0	0	0	0
SP4m.batch10.bam	NC2f.batch10.bam	9.4043	9.4043	1	0	0	0	0	0	0
SP1m.batch10.bam	NC3f.batch10.bam	9.31109	9.31109	1	0	0	0	0	0	0
SP3m.batch10.bam	NC2f.batch10.bam	9.2015	9.2015	1	0	0	0	0	0	0
SC8m.batch10.bam	SE1m.batch10.bam	8.95261	8.95261	1	0	0	0	0	0	0
SC3m.batch10.bam	SP2m.batch10.bam	8.73551	8.73551	1	0	0	0	0	0	0
SC9f.batch10.bam	NE1m.batch10.bam	8.7178	8.7178	1	0	0	0	0	0	0
SE3m.batch10.bam	NE1m.batch10.bam	8.6993	8.6993	1	0	0	0	0	0	0
SP2m.batch10.bam	SC6m.batch10.bam	8.5988	8.5988	1	0	0	0	0	0	0
SE3m.batch10.bam	NC1m.batch10.bam	8.4636	8.4636	1	0	0	0	0	0	0
SC8m.batch10.bam	NC5m.batch10.bam	8.2906	8.2906	1	0	0	0	0	0	0
SC6m.batch10.bam	NC3f.batch10.bam	8.26089	8.26089	1	0	0	0	0	0	0
SC5m.batch10.bam	NC2f.batch10.bam	8.1035	8.1035	1	0	0	0	0	0	0
SP4m.batch10.bam	NC3f.batch10.bam	8.0364	8.0364	1	0	0	0	0	0	0
