# Supplementary material for: Accurate detection of identity-by-descent segments in human ancient DNA
Source: Nat Genet. 2023 Dec 20;56(1):143–51. doi: 10.1038/s41588-023-01582-w (PMC10786714; doi:10.1038/s41588-023-01582-w)
Supplement: Supplementary file 12 — Results of runtime experiments. [file 41588_2023_1582_MOESM12_ESM.xlsx]

## Sheet: Table1_pairs_batches(panel a, b
#samples	#pairs	runtime
2	1	37.6152
4	6	76.3683
6	15	116.413
8	28	159.284
10	45	199.664
12	66	220.769
14	91	289.073
16	120	306.492

## Sheet: Table2_pairs100(panel a, magent
#Pairs	runtime
2	51.2164
5	113.761
10	223.854
20	407.943
50	929.378
100	1827.81

## Sheet: Table3_pairs_batches50(panel b)
n	ch	t_load	t_pp	t_run	t_full
2	1	4.4907	0.0745742	0.0299702	4.59529
2	2	2.56645	0.079113	0.0313036	2.67692
2	3	1.87231	0.0669894	0.0262904	1.96564
2	4	1.42302	0.0640674	0.0237367	1.51088
2	5	1.34726	0.058213	0.0238721	1.42939
2	6	1.59912	0.0643082	0.0254359	1.68892
2	7	1.39414	0.0563228	0.0211346	1.47165
2	8	2.25592	0.0540106	0.0212576	2.33124
2	9	1.19934	0.0513153	0.0192809	1.27
2	10	1.17816	0.0496142	0.0206144	1.24844
2	11	1.39167	0.052923	0.0195389	1.46418
2	12	1.38183	0.0480187	0.0196102	1.4495
2	13	1.87424	0.0374641	0.0153148	1.92706
2	14	1.05592	0.0379059	0.0157847	1.10967
2	15	0.818542	0.0288906	0.0135899	0.861066
2	16	0.773084	0.0361671	0.0149801	0.824277
2	17	1.05686	0.0312049	0.0137405	1.10185
2	18	1.03242	0.0398381	0.0181024	1.09045
2	19	0.657308	0.0238147	0.0121338	0.693324
2	20	0.818784	0.0365803	0.0150859	0.870501
2	21	0.732401	0.0211873	0.0113208	0.76496
2	22	0.58085	0.0196397	0.0109129	0.611453
10	1	18.768	0.0631063	1.22727	20.0584
10	2	9.90925	0.0678842	1.26866	11.2459
10	3	7.94499	0.0550318	1.01073	9.01083
10	4	6.61143	0.0502205	0.911186	7.57293
10	5	6.51101	0.0546968	0.911038	7.47685
10	6	7.37246	0.0539322	1.0069	8.43338
10	7	5.94351	0.0507176	0.804917	6.79924
10	8	6.52012	0.0433469	0.808535	7.37209
10	9	4.91377	0.0426824	0.701797	5.65834
10	10	5.20395	0.0491705	0.772266	6.02548
10	11	5.64224	0.0464745	0.729375	6.4182
10	12	6.31573	0.0455036	0.736098	7.09743
10	13	4.49738	0.0329936	0.575254	5.10572
10	14	4.19612	0.0304046	0.569921	4.79654
10	15	3.46675	0.0290167	0.595573	4.09143
10	16	3.35135	0.0290143	0.535543	3.91599
10	17	3.68902	0.024673	0.493169	4.20695
10	18	3.79486	0.0286431	0.551442	4.37503
10	19	1.90168	0.0155582	0.363213	2.28055
10	20	3.39279	0.0247316	0.496489	3.91411
10	21	1.89725	0.013607	0.342344	2.25329
10	22	1.66024	0.0134501	0.330577	2.00436
18	1	17.9525	0.0629375	4.42265	22.4383
18	2	17.5184	0.0667362	4.37326	21.9586
18	3	14.0148	0.0553677	3.58479	17.6552
18	4	12.1261	0.0488005	3.21865	15.3938
18	5	10.8527	0.049197	3.24114	14.1433
18	6	12.6739	0.0537446	3.52215	16.25
18	7	10.557	0.0504985	2.84234	13.45
18	8	13.858	0.0437534	2.85348	16.7554
18	9	8.33677	0.0361903	2.4051	10.7783
18	10	8.87185	0.041949	2.72365	11.6376
18	11	10.0664	0.0390363	2.55508	12.6607
18	12	10.2204	0.038523	2.52401	12.7831
18	13	10.593	0.0281682	1.89447	12.5159
18	14	7.11863	0.0305922	1.7398	8.88924
18	15	5.75787	0.0246344	1.73412	7.51682
18	16	5.59782	0.0292416	1.67531	7.30257
18	17	5.90207	0.0247309	1.48007	7.40707
18	18	6.52385	0.0243645	1.68552	8.23392
18	19	3.23102	0.0161033	1.11174	4.35905
18	20	4.93978	0.0248251	1.48739	6.45221
18	21	3.5657	0.0135982	1.00955	4.58904
18	22	2.78753	0.0134196	1.03466	3.83581
26	1	31.1638	0.0637569	9.2822	40.51
26	2	25.9977	0.0666902	9.40992	35.4748
26	3	20.3561	0.0550411	7.72244	28.1341
26	4	16.1051	0.0499275	6.7082	22.8636
26	5	14.7984	0.0492008	6.82953	21.6776
26	6	16.6188	0.0536177	7.41579	24.0887
26	7	17.2629	0.0428104	5.9599	23.2661
26	8	18.3509	0.0440147	6.11042	24.5055
26	9	11.6039	0.0363374	5.12294	16.7636
26	10	12.0423	0.0418627	5.77442	17.859
26	11	16.7157	0.0394616	5.42535	22.1806
26	12	17.2122	0.0385101	5.37488	22.626
26	13	15.1565	0.0279796	4.009	19.1938
26	14	11.0806	0.0260549	3.87385	14.9809
26	15	7.42645	0.0247984	3.76538	11.217
26	16	7.40269	0.0246685	3.63978	11.0675
26	17	9.44713	0.0466607	3.2389	12.7331
26	18	10.5913	0.0244431	3.59182	14.208
26	19	4.83228	0.0157843	2.28877	7.13722
26	20	6.61647	0.0210783	3.11755	9.75546
26	21	4.79509	0.0136554	2.093	6.90211
26	22	3.86002	0.0134501	2.05901	5.93287
34	1	52.9711	0.0628664	15.93	68.9646
34	2	36.6643	0.0667832	16.3764	53.1082
34	3	32.5894	0.0551052	13.4408	46.086
34	4	20.9128	0.0494885	11.9315	32.8944
34	5	19.1916	0.049808	12.0837	31.3257
34	6	21.4405	0.0539124	12.9337	34.4288
34	7	23.82	0.0427358	10.1816	34.0449
34	8	24.4288	0.0435255	10.6541	35.1271
34	9	15.5847	0.0362644	8.76705	24.3886
34	10	15.2866	0.0422075	10.2261	25.5555
34	11	21.0328	0.039221	9.44443	30.5171
34	12	23.2918	0.0388784	9.41934	32.7507
34	13	25.8463	0.0280123	6.93183	32.8068
34	14	15.3155	0.0258253	6.5033	21.8453
34	15	10.1254	0.0249169	6.59087	16.7418
34	16	11.2651	0.0539911	6.42252	17.7422
34	17	13.2851	0.0208399	5.44664	18.7532
34	18	12.4068	0.0244026	6.23818	18.67
34	19	5.42569	0.0132933	3.87724	9.3168
34	20	8.22866	0.0209289	5.36018	13.6103
34	21	6.41925	0.0136805	3.60324	10.0365
34	22	4.60516	0.013458	3.63191	8.2511
42	1	76.0499	0.0635121	24.9071	101.021
42	2	35.0362	0.0668445	24.9948	60.0988
42	3	35.735	0.0552132	20.6714	56.4626
42	4	22.9678	0.0486133	18.3306	41.3481
42	5	21.5769	0.0494735	18.2607	39.888
42	6	26.3257	0.0974209	20.4217	46.8459
42	7	27.5232	0.0425858	15.986	43.5529
42	8	24.6985	0.0434442	16.0762	40.819
42	9	17.728	0.0364158	13.6891	31.4545
42	10	19.0835	0.0420432	15.7859	34.9124
42	11	23.2291	0.0392745	14.3272	37.5967
42	12	24.138	0.0386982	14.3742	38.5519
42	13	28.0959	0.0281279	10.8377	38.9628
42	14	16.8675	0.0258799	10.0159	26.9103
42	15	12.0564	0.024652	9.9826	22.0646
42	16	11.1478	0.0251057	9.71532	20.8892
42	17	15.2675	0.0212026	8.45073	23.7403
42	18	14.1722	0.024451	9.66475	23.8624
42	19	7.19712	0.0135698	6.05502	13.2667
42	20	9.81741	0.0209064	8.25007	18.0893
42	21	7.66261	0.0115643	5.53583	13.211
42	22	5.35685	0.0122542	5.38992	10.76
50	1	63.0414	0.063813	35.6262	98.7328
50	2	46.9893	0.0682485	36.1388	83.1978
50	3	36.3904	0.0553353	29.8656	66.3127
50	4	27.2931	0.049062	26.3329	53.6766
50	5	25.5257	0.0492322	26.078	51.6543
50	6	28.9391	0.0537579	28.7723	57.7664
50	7	27.1674	0.0427163	22.7923	50.0038
50	8	28.093	0.0440156	23.8316	51.97
50	9	20.3696	0.0363281	19.0711	39.4785
50	10	21.7319	0.0418754	22.2238	43.9988
50	11	24.8954	0.0396121	20.8471	45.7835
50	12	23.8026	0.0384712	20.6406	44.4832
50	13	37.1102	0.0280054	15.4198	52.5594
50	14	17.4319	0.0258367	14.3364	31.7955
50	15	13.0009	0.0248342	14.2734	27.3004
50	16	12.3845	0.0249958	13.8663	26.2772
50	17	13.716	0.0210183	11.825	25.5633
50	18	16.2773	0.0244398	13.4242	29.7274
50	19	7.71309	0.0136347	8.69533	16.4234
50	20	11.0516	0.0212064	12.2827	23.3568
50	21	8.4525	0.0116839	8.0407	16.5061
50	22	6.0241	0.0115275	7.91651	13.9534
